# Supplementary material for: Natural Variation in the Distribution and Abundance of Transposable Elements Across the Caenorhabditis elegans Species
Source: Mol Biol Evol. 2017 May 9;34(9):2187–202. doi: 10.1093/molbev/msx155 (PMC5850821; doi:10.1093/molbev/msx155)
Supplement: Supplementary Data [file msx155_Supp.zip]

Archive with 19 entries (19 files):
- Laricchia_etal_SupplementalFigures.pdf
- Supplemental_Table_S03 (1).txt
- Supplemental_Table_S04.txt
- Supplemental_Table_S1.txt
- Supplemental_Table_S10.txt
- Supplemental_Table_S11.txt
- Supplemental_Table_S12.txt
- Supplemental_Table_S13.txt
- Supplemental_Table_S14.txt
- Supplemental_Table_S15.txt
- Supplemental_Table_S16.txt
- Supplemental_Table_S2.txt
- Supplemental_Table_S4.txt
- Supplemental_Table_S5.txt
- Supplemental_Table_S6.txt
- Supplemental_Table_S7.txt
- Supplemental_Table_S8.txt
- Supplemental_Table_S9.txt
- Table1.txt
