# Supplementary material for: Natural Variation in the Distribution and Abundance of Transposable Elements Across the Caenorhabditis elegans Species
Source: Mol Biol Evol. 2017 May 9;34(9):2187–202. doi: 10.1093/molbev/msx155 (PMC5850821; doi:10.1093/molbev/msx155)
Supplement: Supplementary Data [file msx155_Supp.zip › Supplemental_Table_S03 (1).txt]

Region	Frequency	Expected_Centers	Observed_Centers	Expected_Arms	Observed_Arms	Chi-Squared Statistic	P-Value	Significance
CDS	Sin.	97.78	88	93.22	103	2.004	0.1569	Not Sig.
Promoter	Sin.	254.6	229	303.4	329	4.726	0.02971	Sig.
Intergenic	Sin.	154.2	136	204.8	223	3.776	0.05198	Not Sig.
Intron	Sin.	278.3	252	449.7	476	4.027	0.04478	Sig.
UTR	Sin.	35.06	26	29.94	39	5.088	0.02409	Sig.
CDS	Non-Sin.	25.08	10	23.92	39	18.59	1.624e-05	Sig.
Promoter	Non-Sin.	136.9	90	163.1	210	29.52	5.544e-08	Sig.
Intergenic	Non-Sin.	73.03	52	96.97	118	10.62	0.001119	Sig.
Intron	Non-Sin.	154.1	83	248.9	320	53.07	3.223e-13	Sig.
UTR	Non-Sin.	14.03	12	11.97	14	0.6354	0.4254	Not Sig.
Autosomes	Sin.	747.8	606	770.2	913	53.33	2.816e-13	Sig.
Autosomes	Non-Sin.	377.8	197	389.2	571	171.3	3.845e-39	Sig.
X Chromosome	Sin.	119.9	111	215.1	224	1.034	0.3092	Not Sig.
X Chromosome	Non-Sin.	53.34	44	95.66	105	2.547	0.1105	Not Sig.
