# Supplementary material for: Natural Variation in the Distribution and Abundance of Transposable Elements Across the Caenorhabditis elegans Species
Source: Mol Biol Evol. 2017 May 9;34(9):2187–202. doi: 10.1093/molbev/msx155 (PMC5850821; doi:10.1093/molbev/msx155)
Supplement: Supplementary Data [file msx155_Supp.zip › Supplemental_Table_S04.txt]

Factor	Number on Arms	Number on Centers	Chi-Squared Statistic	P-Value
All Transposons	1813	958	168.6	1.466e-38
DNA Transposons	1620	856	150.7	1.22e-34
Retrotransposons	172	97	12.65	0.0003746
Unknown Transposons	21	5	7.983	0.004721
