# Supplementary material for: Natural Variation in the Distribution and Abundance of Transposable Elements Across the Caenorhabditis elegans Species
Source: Mol Biol Evol. 2017 May 9;34(9):2187–202. doi: 10.1093/molbev/msx155 (PMC5850821; doi:10.1093/molbev/msx155)
Supplement: Supplementary Data [file msx155_Supp.zip › Supplemental_Table_S10.txt]

Number of Mismatches	Number Unique piRNAs Aligned to One TE	Number Unique piRNAs Aligned to Multiple TEs
0	9	1
1	17	1
2	127	6
3	206	13
4	229	23
5	572	65
