# Supplementary material for: Natural Variation in the Distribution and Abundance of Transposable Elements Across the Caenorhabditis elegans Species
Source: Mol Biol Evol. 2017 May 9;34(9):2187–202. doi: 10.1093/molbev/msx155 (PMC5850821; doi:10.1093/molbev/msx155)
Supplement: Supplementary Data [file msx155_Supp.zip › Supplemental_Table_S13.txt]

Chromosome	Position	Reference Allele	Alternative Allele	Strain	Gene ID	Transcript Name	Traits
I	3893923	C	A	ECA36	WBGene00016835	C50F2.1	MARINCE1(abs), MARINCE1(ins), MARINER2(abs), Tc1(abs)
I	3893923	C	A	QX1211	WBGene00016835	C50F2.1	CELE42(ins), CELE45(ins), CELETC2(ins), CEREP1A(ins), Chapaev-1(ins), HAT1(ins), HAT2(ins), HELITRONY1(ins), HELITRONY1A(ins), HELITRONY2(ins), HELITRONY3(ins), LINE2C(ins), LINE2D(ins), LINE2G(ins), LTR1(ins), MAR(ins), MARINCE1(abs), MARINCE1(ins), MARINER2(abs), MARINER2(ins), MARINER3(abs), MARINER3(ins), MARINER4(ins), PAL5A(ins), PAL9A(ins), RTE1(abs), Tc1(abs), Tc1A(abs), Tc4v(ins), Tc6(in…
I	4680920	G	A	ECA36	WBGene00020212	T04D1.2	MARINCE1(abs), MARINCE1(ins), MARINER2(abs), Tc1(abs)
I	4680920	G	A	QX1211	WBGene00020212	T04D1.2	CELE42(ins), CELE45(ins), CELETC2(ins), CEREP1A(ins), Chapaev-1(ins), HAT1(ins), HAT2(ins), HELITRONY1(ins), HELITRONY1A(ins), HELITRONY2(ins), HELITRONY3(ins), LINE2C(ins), LINE2D(ins), LINE2G(ins), LTR1(ins), MAR(ins), MARINCE1(abs), MARINCE1(ins), MARINER2(abs), MARINER2(ins), MARINER3(abs), MARINER3(ins), MARINER4(ins), PAL5A(ins), PAL9A(ins), RTE1(abs), Tc1(abs), Tc1A(abs), Tc4v(ins), Tc6(in…
I	8075057	C	T	DL226	WBGene00000485	F18C12.1	NA
II	1548810	C	A	CB4853	WBGene00173988	K05F6.13	NA
II	1548810	C	A	CX11285	WBGene00173988	K05F6.13	NA
II	1548810	C	A	MY16	WBGene00173988	K05F6.13	HELITRONY1(ins), HELITRONY1A(ins), LTR1(ins), NPAL5A(ins), PAL3A(ins), PALTTAA1(ins), WBT00000416(ins)
II	1548810	C	A	QX1212	WBGene00173988	K05F6.13	LTR1(ins)
II	1820755	A	G	CB4856	WBGene00170391	T08E11.9	PALTTAA1(ins)
II	1820755	A	G	EG4725	WBGene00170391	T08E11.9	NA
II	1820755	A	G	JU1400	WBGene00170391	T08E11.9	Tc5A(ins)
II	1820755	A	G	JU1652	WBGene00170391	T08E11.9	NA
II	1820755	A	G	JU1896	WBGene00170391	T08E11.9	NA
II	1820755	A	G	JU2513	WBGene00170391	T08E11.9	NA
II	1820755	A	G	QG2075	WBGene00170391	T08E11.9	NA
II	1820755	A	G	WN2001	WBGene00170391	T08E11.9	NA
II	1820755	A	G	WN2002	WBGene00170391	T08E11.9	NA
II	1820757	A	T	NIC260	WBGene00170391	T08E11.9	NA
II	1934726	A	T	MY16	WBGene00169071	ZK250.12	HELITRONY1(ins), HELITRONY1A(ins), LTR1(ins), NPAL5A(ins), PAL3A(ins), PALTTAA1(ins), WBT00000416(ins)
II	1934726	A	T	MY23	WBGene00169071	ZK250.12	NPAL5A(ins)
II	3324885	T	C	AB1	WBGene00021589	Y46D2A.1	NA
II	3324885	T	C	CB4854	WBGene00021589	Y46D2A.1	CELE42(ins)
II	3324885	T	C	CB4855	WBGene00021589	Y46D2A.1	NA
II	3324885	T	C	CB4932	WBGene00021589	Y46D2A.1	NA
II	3324885	T	C	CX11254	WBGene00021589	Y46D2A.1	NA
II	3324885	T	C	CX11262	WBGene00021589	Y46D2A.1	NA
II	3324885	T	C	CX11264	WBGene00021589	Y46D2A.1	NA
II	3324885	T	C	CX11271	WBGene00021589	Y46D2A.1	NA
II	3324885	T	C	CX11276	WBGene00021589	Y46D2A.1	NA
II	3324885	T	C	CX11292	WBGene00021589	Y46D2A.1	NA
II	3324885	T	C	CX11307	WBGene00021589	Y46D2A.1	NA
II	3324885	T	C	CX11314	WBGene00021589	Y46D2A.1	NA
II	3324885	T	C	CX11315	WBGene00021589	Y46D2A.1	NA
II	3324885	T	C	DL200	WBGene00021589	Y46D2A.1	NA
II	3324885	T	C	DL226	WBGene00021589	Y46D2A.1	NA
II	3324885	T	C	ED3017	WBGene00021589	Y46D2A.1	NA
II	3324885	T	C	ED3040	WBGene00021589	Y46D2A.1	NA
II	3324885	T	C	ED3046	WBGene00021589	Y46D2A.1	NA
II	3324885	T	C	ED3048	WBGene00021589	Y46D2A.1	NA
II	3324885	T	C	ED3049	WBGene00021589	Y46D2A.1	NA
II	3324885	T	C	ED3052	WBGene00021589	Y46D2A.1	NA
II	3324885	T	C	ED3073	WBGene00021589	Y46D2A.1	NA
II	3324885	T	C	ED3077	WBGene00021589	Y46D2A.1	NA
II	3324885	T	C	EG4347	WBGene00021589	Y46D2A.1	NA
II	3324885	T	C	EG4349	WBGene00021589	Y46D2A.1	HELITRONY1(ins), PAL3A(ins)
II	3324885	T	C	EG4724	WBGene00021589	Y46D2A.1	NA
II	3324885	T	C	EG4725	WBGene00021589	Y46D2A.1	NA
II	3324885	T	C	JT11398	WBGene00021589	Y46D2A.1	NA
II	3324885	T	C	JU1088	WBGene00021589	Y46D2A.1	CELETC2(ins), LINE2D(ins)
II	3324885	T	C	JU1213	WBGene00021589	Y46D2A.1	NA
II	3324885	T	C	JU1242	WBGene00021589	Y46D2A.1	NA
II	3324885	T	C	JU1400	WBGene00021589	Y46D2A.1	Tc5A(ins)
II	3324885	T	C	JU1409	WBGene00021589	Y46D2A.1	NA
II	3324885	T	C	JU1440	WBGene00021589	Y46D2A.1	NA
II	3324885	T	C	JU1530	WBGene00021589	Y46D2A.1	NA
II	3324885	T	C	JU1580	WBGene00021589	Y46D2A.1	NA
II	3324885	T	C	JU1581	WBGene00021589	Y46D2A.1	HAT2(ins)
II	3324885	T	C	JU2001	WBGene00021589	Y46D2A.1	NA
II	3324885	T	C	JU2007	WBGene00021589	Y46D2A.1	NA
II	3324885	T	C	JU2316	WBGene00021589	Y46D2A.1	NA
II	3324885	T	C	JU2464	WBGene00021589	Y46D2A.1	NA
II	3324885	T	C	JU2513	WBGene00021589	Y46D2A.1	NA
II	3324885	T	C	JU2519	WBGene00021589	Y46D2A.1	NA
II	3324885	T	C	JU2522	WBGene00021589	Y46D2A.1	NA
II	3324885	T	C	JU2526	WBGene00021589	Y46D2A.1	NA
II	3324885	T	C	JU258	WBGene00021589	Y46D2A.1	WBT00000074(ins)
II	3324885	T	C	JU310	WBGene00021589	Y46D2A.1	NA
II	3324885	T	C	JU323	WBGene00021589	Y46D2A.1	NA
II	3324885	T	C	JU346	WBGene00021589	Y46D2A.1	NA
II	3324885	T	C	JU360	WBGene00021589	Y46D2A.1	NA
II	3324885	T	C	JU393	WBGene00021589	Y46D2A.1	NA
II	3324885	T	C	JU397	WBGene00021589	Y46D2A.1	NA
II	3324885	T	C	JU561	WBGene00021589	Y46D2A.1	NA
II	3324885	T	C	JU642	WBGene00021589	Y46D2A.1	NA
II	3324885	T	C	JU775	WBGene00021589	Y46D2A.1	NA
II	3324885	T	C	JU778	WBGene00021589	Y46D2A.1	NA
II	3324885	T	C	JU782	WBGene00021589	Y46D2A.1	NA
II	3324885	T	C	JU792	WBGene00021589	Y46D2A.1	NA
II	3324885	T	C	KR314	WBGene00021589	Y46D2A.1	NA
II	3324885	T	C	LKC34	WBGene00021589	Y46D2A.1	NA
II	3324885	T	C	MY10	WBGene00021589	Y46D2A.1	NA
II	3324885	T	C	MY1	WBGene00021589	Y46D2A.1	IR1(ins)
II	3324885	T	C	NIC166	WBGene00021589	Y46D2A.1	NA
II	3324885	T	C	NIC195	WBGene00021589	Y46D2A.1	NA
II	3324885	T	C	NIC199	WBGene00021589	Y46D2A.1	NA
II	3324885	T	C	NIC1	WBGene00021589	Y46D2A.1	NA
II	3324885	T	C	NIC207	WBGene00021589	Y46D2A.1	NA
II	3324885	T	C	NIC231	WBGene00021589	Y46D2A.1	NA
II	3324885	T	C	NIC236	WBGene00021589	Y46D2A.1	NA
II	3324885	T	C	NIC242	WBGene00021589	Y46D2A.1	NA
II	3324885	T	C	NIC251	WBGene00021589	Y46D2A.1	NA
II	3324885	T	C	NIC252	WBGene00021589	Y46D2A.1	NA
II	3324885	T	C	NIC255	WBGene00021589	Y46D2A.1	NA
II	3324885	T	C	NIC256	WBGene00021589	Y46D2A.1	NA
II	3324885	T	C	NIC258	WBGene00021589	Y46D2A.1	NA
II	3324885	T	C	NIC259	WBGene00021589	Y46D2A.1	NA
II	3324885	T	C	NIC260	WBGene00021589	Y46D2A.1	NA
II	3324885	T	C	NIC261	WBGene00021589	Y46D2A.1	NA
II	3324885	T	C	NIC262	WBGene00021589	Y46D2A.1	NA
II	3324885	T	C	NIC265	WBGene00021589	Y46D2A.1	NA
II	3324885	T	C	NIC267	WBGene00021589	Y46D2A.1	NA
II	3324885	T	C	NIC268	WBGene00021589	Y46D2A.1	NA
II	3324885	T	C	NIC269	WBGene00021589	Y46D2A.1	NA
II	3324885	T	C	NIC271	WBGene00021589	Y46D2A.1	NA
II	3324885	T	C	NIC272	WBGene00021589	Y46D2A.1	NA
II	3324885	T	C	NIC274	WBGene00021589	Y46D2A.1	NA
II	3324885	T	C	NIC275	WBGene00021589	Y46D2A.1	NA
II	3324885	T	C	NIC276	WBGene00021589	Y46D2A.1	NA
II	3324885	T	C	NIC277	WBGene00021589	Y46D2A.1	NA
II	3324885	T	C	PB303	WBGene00021589	Y46D2A.1	NA
II	3324885	T	C	PX179	WBGene00021589	Y46D2A.1	PALTTAA1(ins)
II	3324885	T	C	QG2075	WBGene00021589	Y46D2A.1	NA
II	3324885	T	C	QG536	WBGene00021589	Y46D2A.1	NA
II	3324885	T	C	QW947	WBGene00021589	Y46D2A.1	NA
II	3324885	T	C	QX1233	WBGene00021589	Y46D2A.1	NA
II	3324885	T	C	RC301	WBGene00021589	Y46D2A.1	NA
II	3324893	A	T	QX1211	WBGene00021589	Y46D2A.1	CELE42(ins), CELE45(ins), CELETC2(ins), CEREP1A(ins), Chapaev-1(ins), HAT1(ins), HAT2(ins), HELITRONY1(ins), HELITRONY1A(ins), HELITRONY2(ins), HELITRONY3(ins), LINE2C(ins), LINE2D(ins), LINE2G(ins), LTR1(ins), MAR(ins), MARINCE1(abs), MARINCE1(ins), MARINER2(abs), MARINER2(ins), MARINER3(abs), MARINER3(ins), MARINER4(ins), PAL5A(ins), PAL9A(ins), RTE1(abs), Tc1(abs), Tc1A(abs), Tc4v(ins), Tc6(in…
II	3324894	T	G	QX1211	WBGene00021589	Y46D2A.1	CELE42(ins), CELE45(ins), CELETC2(ins), CEREP1A(ins), Chapaev-1(ins), HAT1(ins), HAT2(ins), HELITRONY1(ins), HELITRONY1A(ins), HELITRONY2(ins), HELITRONY3(ins), LINE2C(ins), LINE2D(ins), LINE2G(ins), LTR1(ins), MAR(ins), MARINCE1(abs), MARINCE1(ins), MARINER2(abs), MARINER2(ins), MARINER3(abs), MARINER3(ins), MARINER4(ins), PAL5A(ins), PAL9A(ins), RTE1(abs), Tc1(abs), Tc1A(abs), Tc4v(ins), Tc6(in…
II	5308121	G	A	BRC20067	WBGene00174410	F08B1.6	NA
II	5308121	G	A	CB4852	WBGene00174410	F08B1.6	NA
II	5308121	G	A	CB4853	WBGene00174410	F08B1.6	NA
II	5308121	G	A	CB4854	WBGene00174410	F08B1.6	CELE42(ins)
II	5308121	G	A	CB4855	WBGene00174410	F08B1.6	NA
II	5308121	G	A	CB4856	WBGene00174410	F08B1.6	PALTTAA1(ins)
II	5308121	G	A	CB4857	WBGene00174410	F08B1.6	NA
II	5308121	G	A	CB4858	WBGene00174410	F08B1.6	NA
II	5308121	G	A	CX11262	WBGene00174410	F08B1.6	NA
II	5308121	G	A	CX11264	WBGene00174410	F08B1.6	NA
II	5308121	G	A	CX11285	WBGene00174410	F08B1.6	NA
II	5308121	G	A	CX11292	WBGene00174410	F08B1.6	NA
II	5308121	G	A	CX11314	WBGene00174410	F08B1.6	NA
II	5308121	G	A	CX11315	WBGene00174410	F08B1.6	NA
II	5308121	G	A	DL226	WBGene00174410	F08B1.6	NA
II	5308121	G	A	DL238	WBGene00174410	F08B1.6	CELE45(ins), LINE2G(ins), WBT00000416(ins), WBT00000581(ins)
II	5308121	G	A	ECA36	WBGene00174410	F08B1.6	MARINCE1(abs), MARINCE1(ins), MARINER2(abs), Tc1(abs)
II	5308121	G	A	ED3005	WBGene00174410	F08B1.6	NA
II	5308121	G	A	ED3011	WBGene00174410	F08B1.6	NA
II	5308121	G	A	ED3040	WBGene00174410	F08B1.6	NA
II	5308121	G	A	ED3046	WBGene00174410	F08B1.6	NA
II	5308121	G	A	ED3048	WBGene00174410	F08B1.6	NA
II	5308121	G	A	ED3049	WBGene00174410	F08B1.6	NA
II	5308121	G	A	ED3052	WBGene00174410	F08B1.6	NA
II	5308121	G	A	ED3073	WBGene00174410	F08B1.6	NA
II	5308121	G	A	ED3077	WBGene00174410	F08B1.6	NA
II	5308121	G	A	EG4724	WBGene00174410	F08B1.6	NA
II	5308121	G	A	EG4725	WBGene00174410	F08B1.6	NA
II	5308121	G	A	EG4946	WBGene00174410	F08B1.6	HELITRONY1(ins)
II	5308121	G	A	GXW1	WBGene00174410	F08B1.6	NA
II	5308121	G	A	JU1088	WBGene00174410	F08B1.6	CELETC2(ins), LINE2D(ins)
II	5308121	G	A	JU1172	WBGene00174410	F08B1.6	NA
II	5308121	G	A	JU1395	WBGene00174410	F08B1.6	NA
II	5308121	G	A	JU1409	WBGene00174410	F08B1.6	NA
II	5308121	G	A	JU2001	WBGene00174410	F08B1.6	NA
II	5308121	G	A	JU2464	WBGene00174410	F08B1.6	NA
II	5308121	G	A	JU2466	WBGene00174410	F08B1.6	NA
II	5308121	G	A	JU2513	WBGene00174410	F08B1.6	NA
II	5308121	G	A	JU311	WBGene00174410	F08B1.6	NA
II	5308121	G	A	JU323	WBGene00174410	F08B1.6	NA
II	5308121	G	A	JU561	WBGene00174410	F08B1.6	NA
II	5308121	G	A	JU642	WBGene00174410	F08B1.6	NA
II	5308121	G	A	JU782	WBGene00174410	F08B1.6	NA
II	5308121	G	A	JU847	WBGene00174410	F08B1.6	NA
II	5308121	G	A	KR314	WBGene00174410	F08B1.6	NA
II	5308121	G	A	LKC34	WBGene00174410	F08B1.6	NA
II	5308121	G	A	MY10	WBGene00174410	F08B1.6	NA
II	5308121	G	A	MY18	WBGene00174410	F08B1.6	NA
II	5308121	G	A	MY1	WBGene00174410	F08B1.6	IR1(ins)
II	5308121	G	A	NIC166	WBGene00174410	F08B1.6	NA
II	5308121	G	A	NIC195	WBGene00174410	F08B1.6	NA
II	5308121	G	A	NIC231	WBGene00174410	F08B1.6	NA
II	5308121	G	A	NIC252	WBGene00174410	F08B1.6	NA
II	5308121	G	A	NIC256	WBGene00174410	F08B1.6	NA
II	5308121	G	A	NIC260	WBGene00174410	F08B1.6	NA
II	5308121	G	A	NIC261	WBGene00174410	F08B1.6	NA
II	5308121	G	A	NIC262	WBGene00174410	F08B1.6	NA
II	5308121	G	A	NIC267	WBGene00174410	F08B1.6	NA
II	5308121	G	A	NIC268	WBGene00174410	F08B1.6	NA
II	5308121	G	A	NIC271	WBGene00174410	F08B1.6	NA
II	5308121	G	A	NIC272	WBGene00174410	F08B1.6	NA
II	5308121	G	A	NIC274	WBGene00174410	F08B1.6	NA
II	5308121	G	A	NIC275	WBGene00174410	F08B1.6	NA
II	5308121	G	A	NIC276	WBGene00174410	F08B1.6	NA
II	5308121	G	A	NIC3	WBGene00174410	F08B1.6	PALTTAA1(ins)
II	5308121	G	A	PB303	WBGene00174410	F08B1.6	NA
II	5308121	G	A	PB306	WBGene00174410	F08B1.6	NA
II	5308121	G	A	PS2025	WBGene00174410	F08B1.6	NA
II	5308121	G	A	QG2075	WBGene00174410	F08B1.6	NA
II	5308121	G	A	QG556	WBGene00174410	F08B1.6	NA
II	5308121	G	A	QG557	WBGene00174410	F08B1.6	NA
II	5308121	G	A	QX1211	WBGene00174410	F08B1.6	CELE42(ins), CELE45(ins), CELETC2(ins), CEREP1A(ins), Chapaev-1(ins), HAT1(ins), HAT2(ins), HELITRONY1(ins), HELITRONY1A(ins), HELITRONY2(ins), HELITRONY3(ins), LINE2C(ins), LINE2D(ins), LINE2G(ins), LTR1(ins), MAR(ins), MARINCE1(abs), MARINCE1(ins), MARINER2(abs), MARINER2(ins), MARINER3(abs), MARINER3(ins), MARINER4(ins), PAL5A(ins), PAL9A(ins), RTE1(abs), Tc1(abs), Tc1A(abs), Tc4v(ins), Tc6(in…
II	5308121	G	A	QX1212	WBGene00174410	F08B1.6	LTR1(ins)
II	5308121	G	A	QX1233	WBGene00174410	F08B1.6	NA
II	5308121	G	A	QX1791	WBGene00174410	F08B1.6	HELITRONY1(ins), MARINER4(ins)
II	5308121	G	A	QX1792	WBGene00174410	F08B1.6	NA
II	5308121	G	A	QX1793	WBGene00174410	F08B1.6	CEMUDR1(ins), MARINER4(ins), NTc2A(ins), PALNN1(ins)
II	5308121	G	A	QX1794	WBGene00174410	F08B1.6	PALNN1(ins)
II	5308121	G	A	RC301	WBGene00174410	F08B1.6	NA
II	5308121	G	A	WN2002	WBGene00174410	F08B1.6	NA
II	10207550	G	A	JU258	WBGene00168785	R05H5.9	WBT00000074(ins)
II	10207550	G	A	NIC251	WBGene00168785	R05H5.9	NA
II	10642532	T	C	BRC20067	WBGene00010900	M28.9.1	NA
II	10642532	T	C	BRC20067	WBGene00010900	M28.9.2	NA
II	10642532	T	C	CB4853	WBGene00010900	M28.9.1	NA
II	10642532	T	C	CB4853	WBGene00010900	M28.9.2	NA
II	10642532	T	C	CB4854	WBGene00010900	M28.9.1	CELE42(ins)
II	10642532	T	C	CB4854	WBGene00010900	M28.9.2	CELE42(ins)
II	10642532	T	C	CB4855	WBGene00010900	M28.9.1	NA
II	10642532	T	C	CB4855	WBGene00010900	M28.9.2	NA
II	10642532	T	C	CB4856	WBGene00010900	M28.9.1	PALTTAA1(ins)
II	10642532	T	C	CB4856	WBGene00010900	M28.9.2	PALTTAA1(ins)
II	10642532	T	C	CB4857	WBGene00010900	M28.9.1	NA
II	10642532	T	C	CB4857	WBGene00010900	M28.9.2	NA
II	10642532	T	C	CB4858	WBGene00010900	M28.9.1	NA
II	10642532	T	C	CB4858	WBGene00010900	M28.9.2	NA
II	10642532	T	C	CB4932	WBGene00010900	M28.9.1	NA
II	10642532	T	C	CB4932	WBGene00010900	M28.9.2	NA
II	10642532	T	C	CX11254	WBGene00010900	M28.9.1	NA
II	10642532	T	C	CX11254	WBGene00010900	M28.9.2	NA
II	10642532	T	C	CX11262	WBGene00010900	M28.9.1	NA
II	10642532	T	C	CX11262	WBGene00010900	M28.9.2	NA
II	10642532	T	C	CX11264	WBGene00010900	M28.9.1	NA
II	10642532	T	C	CX11264	WBGene00010900	M28.9.2	NA
II	10642532	T	C	CX11271	WBGene00010900	M28.9.1	NA
II	10642532	T	C	CX11271	WBGene00010900	M28.9.2	NA
II	10642532	T	C	CX11276	WBGene00010900	M28.9.1	NA
II	10642532	T	C	CX11276	WBGene00010900	M28.9.2	NA
II	10642532	T	C	CX11285	WBGene00010900	M28.9.1	NA
II	10642532	T	C	CX11285	WBGene00010900	M28.9.2	NA
II	10642532	T	C	CX11292	WBGene00010900	M28.9.1	NA
II	10642532	T	C	CX11292	WBGene00010900	M28.9.2	NA
II	10642532	T	C	CX11307	WBGene00010900	M28.9.1	NA
II	10642532	T	C	CX11307	WBGene00010900	M28.9.2	NA
II	10642532	T	C	CX11314	WBGene00010900	M28.9.1	NA
II	10642532	T	C	CX11314	WBGene00010900	M28.9.2	NA
II	10642532	T	C	CX11315	WBGene00010900	M28.9.1	NA
II	10642532	T	C	CX11315	WBGene00010900	M28.9.2	NA
II	10642532	T	C	DL200	WBGene00010900	M28.9.1	NA
II	10642532	T	C	DL200	WBGene00010900	M28.9.2	NA
II	10642532	T	C	DL238	WBGene00010900	M28.9.1	CELE45(ins), LINE2G(ins), WBT00000416(ins), WBT00000581(ins)
II	10642532	T	C	DL238	WBGene00010900	M28.9.2	CELE45(ins), LINE2G(ins), WBT00000416(ins), WBT00000581(ins)
II	10642532	T	C	ECA36	WBGene00010900	M28.9.1	MARINCE1(abs), MARINCE1(ins), MARINER2(abs), Tc1(abs)
II	10642532	T	C	ECA36	WBGene00010900	M28.9.2	MARINCE1(abs), MARINCE1(ins), MARINER2(abs), Tc1(abs)
II	10642532	T	C	ED3005	WBGene00010900	M28.9.1	NA
II	10642532	T	C	ED3005	WBGene00010900	M28.9.2	NA
II	10642532	T	C	ED3011	WBGene00010900	M28.9.1	NA
II	10642532	T	C	ED3011	WBGene00010900	M28.9.2	NA
II	10642532	T	C	ED3017	WBGene00010900	M28.9.1	NA
II	10642532	T	C	ED3017	WBGene00010900	M28.9.2	NA
II	10642532	T	C	ED3040	WBGene00010900	M28.9.1	NA
II	10642532	T	C	ED3040	WBGene00010900	M28.9.2	NA
II	10642532	T	C	ED3046	WBGene00010900	M28.9.1	NA
II	10642532	T	C	ED3046	WBGene00010900	M28.9.2	NA
II	10642532	T	C	ED3048	WBGene00010900	M28.9.1	NA
II	10642532	T	C	ED3048	WBGene00010900	M28.9.2	NA
II	10642532	T	C	ED3049	WBGene00010900	M28.9.1	NA
II	10642532	T	C	ED3049	WBGene00010900	M28.9.2	NA
II	10642532	T	C	ED3052	WBGene00010900	M28.9.1	NA
II	10642532	T	C	ED3052	WBGene00010900	M28.9.2	NA
II	10642532	T	C	ED3073	WBGene00010900	M28.9.1	NA
II	10642532	T	C	ED3073	WBGene00010900	M28.9.2	NA
II	10642532	T	C	ED3077	WBGene00010900	M28.9.1	NA
II	10642532	T	C	ED3077	WBGene00010900	M28.9.2	NA
II	10642532	T	C	EG4349	WBGene00010900	M28.9.1	HELITRONY1(ins), PAL3A(ins)
II	10642532	T	C	EG4349	WBGene00010900	M28.9.2	HELITRONY1(ins), PAL3A(ins)
II	10642532	T	C	EG4724	WBGene00010900	M28.9.1	NA
II	10642532	T	C	EG4724	WBGene00010900	M28.9.2	NA
II	10642532	T	C	EG4725	WBGene00010900	M28.9.1	NA
II	10642532	T	C	EG4725	WBGene00010900	M28.9.2	NA
II	10642532	T	C	EG4946	WBGene00010900	M28.9.1	HELITRONY1(ins)
II	10642532	T	C	EG4946	WBGene00010900	M28.9.2	HELITRONY1(ins)
II	10642532	T	C	GXW1	WBGene00010900	M28.9.1	NA
II	10642532	T	C	GXW1	WBGene00010900	M28.9.2	NA
II	10642532	T	C	JT11398	WBGene00010900	M28.9.1	NA
II	10642532	T	C	JT11398	WBGene00010900	M28.9.2	NA
II	10642532	T	C	JU1088	WBGene00010900	M28.9.1	CELETC2(ins), LINE2D(ins)
II	10642532	T	C	JU1088	WBGene00010900	M28.9.2	CELETC2(ins), LINE2D(ins)
II	10642532	T	C	JU1172	WBGene00010900	M28.9.1	NA
II	10642532	T	C	JU1172	WBGene00010900	M28.9.2	NA
II	10642532	T	C	JU1213	WBGene00010900	M28.9.1	NA
II	10642532	T	C	JU1213	WBGene00010900	M28.9.2	NA
II	10642532	T	C	JU1242	WBGene00010900	M28.9.1	NA
II	10642532	T	C	JU1242	WBGene00010900	M28.9.2	NA
II	10642532	T	C	JU1246	WBGene00010900	M28.9.1	Tc2(ins)
II	10642532	T	C	JU1246	WBGene00010900	M28.9.2	Tc2(ins)
II	10642532	T	C	JU1400	WBGene00010900	M28.9.1	Tc5A(ins)
II	10642532	T	C	JU1400	WBGene00010900	M28.9.2	Tc5A(ins)
II	10642532	T	C	JU1409	WBGene00010900	M28.9.1	NA
II	10642532	T	C	JU1409	WBGene00010900	M28.9.2	NA
II	10642532	T	C	JU1440	WBGene00010900	M28.9.1	NA
II	10642532	T	C	JU1440	WBGene00010900	M28.9.2	NA
II	10642532	T	C	JU1491	WBGene00010900	M28.9.1	NA
II	10642532	T	C	JU1491	WBGene00010900	M28.9.2	NA
II	10642532	T	C	JU1530	WBGene00010900	M28.9.1	NA
II	10642532	T	C	JU1530	WBGene00010900	M28.9.2	NA
II	10642532	T	C	JU1580	WBGene00010900	M28.9.1	NA
II	10642532	T	C	JU1580	WBGene00010900	M28.9.2	NA
II	10642532	T	C	JU1581	WBGene00010900	M28.9.1	HAT2(ins)
II	10642532	T	C	JU1581	WBGene00010900	M28.9.2	HAT2(ins)
II	10642532	T	C	JU2001	WBGene00010900	M28.9.1	NA
II	10642532	T	C	JU2001	WBGene00010900	M28.9.2	NA
II	10642532	T	C	JU2007	WBGene00010900	M28.9.1	NA
II	10642532	T	C	JU2007	WBGene00010900	M28.9.2	NA
II	10642532	T	C	JU2316	WBGene00010900	M28.9.1	NA
II	10642532	T	C	JU2316	WBGene00010900	M28.9.2	NA
II	10642532	T	C	JU2464	WBGene00010900	M28.9.1	NA
II	10642532	T	C	JU2464	WBGene00010900	M28.9.2	NA
II	10642532	T	C	JU2466	WBGene00010900	M28.9.1	NA
II	10642532	T	C	JU2466	WBGene00010900	M28.9.2	NA
II	10642532	T	C	JU2513	WBGene00010900	M28.9.1	NA
II	10642532	T	C	JU2513	WBGene00010900	M28.9.2	NA
II	10642532	T	C	JU2519	WBGene00010900	M28.9.1	NA
II	10642532	T	C	JU2519	WBGene00010900	M28.9.2	NA
II	10642532	T	C	JU2522	WBGene00010900	M28.9.1	NA
II	10642532	T	C	JU2522	WBGene00010900	M28.9.2	NA
II	10642532	T	C	JU2526	WBGene00010900	M28.9.1	NA
II	10642532	T	C	JU2526	WBGene00010900	M28.9.2	NA
II	10642532	T	C	JU310	WBGene00010900	M28.9.1	NA
II	10642532	T	C	JU310	WBGene00010900	M28.9.2	NA
II	10642532	T	C	JU323	WBGene00010900	M28.9.1	NA
II	10642532	T	C	JU323	WBGene00010900	M28.9.2	NA
II	10642532	T	C	JU346	WBGene00010900	M28.9.1	NA
II	10642532	T	C	JU346	WBGene00010900	M28.9.2	NA
II	10642532	T	C	JU360	WBGene00010900	M28.9.1	NA
II	10642532	T	C	JU360	WBGene00010900	M28.9.2	NA
II	10642532	T	C	JU393	WBGene00010900	M28.9.1	NA
II	10642532	T	C	JU393	WBGene00010900	M28.9.2	NA
II	10642532	T	C	JU397	WBGene00010900	M28.9.1	NA
II	10642532	T	C	JU397	WBGene00010900	M28.9.2	NA
II	10642532	T	C	JU561	WBGene00010900	M28.9.1	NA
II	10642532	T	C	JU561	WBGene00010900	M28.9.2	NA
II	10642532	T	C	JU642	WBGene00010900	M28.9.1	NA
II	10642532	T	C	JU642	WBGene00010900	M28.9.2	NA
II	10642532	T	C	JU751	WBGene00010900	M28.9.1	NA
II	10642532	T	C	JU751	WBGene00010900	M28.9.2	NA
II	10642532	T	C	JU774	WBGene00010900	M28.9.1	NA
II	10642532	T	C	JU774	WBGene00010900	M28.9.2	NA
II	10642532	T	C	JU775	WBGene00010900	M28.9.1	NA
II	10642532	T	C	JU775	WBGene00010900	M28.9.2	NA
II	10642532	T	C	JU778	WBGene00010900	M28.9.1	NA
II	10642532	T	C	JU778	WBGene00010900	M28.9.2	NA
II	10642532	T	C	JU782	WBGene00010900	M28.9.1	NA
II	10642532	T	C	JU782	WBGene00010900	M28.9.2	NA
II	10642532	T	C	JU792	WBGene00010900	M28.9.1	NA
II	10642532	T	C	JU792	WBGene00010900	M28.9.2	NA
II	10642532	T	C	JU830	WBGene00010900	M28.9.1	NA
II	10642532	T	C	JU830	WBGene00010900	M28.9.2	NA
II	10642532	T	C	JU847	WBGene00010900	M28.9.1	NA
II	10642532	T	C	JU847	WBGene00010900	M28.9.2	NA
II	10642532	T	C	KR314	WBGene00010900	M28.9.1	NA
II	10642532	T	C	KR314	WBGene00010900	M28.9.2	NA
II	10642532	T	C	LKC34	WBGene00010900	M28.9.1	NA
II	10642532	T	C	LKC34	WBGene00010900	M28.9.2	NA
II	10642532	T	C	MY10	WBGene00010900	M28.9.1	NA
II	10642532	T	C	MY10	WBGene00010900	M28.9.2	NA
II	10642532	T	C	MY16	WBGene00010900	M28.9.1	HELITRONY1(ins), HELITRONY1A(ins), LTR1(ins), NPAL5A(ins), PAL3A(ins), PALTTAA1(ins), WBT00000416(ins)
II	10642532	T	C	MY16	WBGene00010900	M28.9.2	HELITRONY1(ins), HELITRONY1A(ins), LTR1(ins), NPAL5A(ins), PAL3A(ins), PALTTAA1(ins), WBT00000416(ins)
II	10642532	T	C	MY18	WBGene00010900	M28.9.1	NA
II	10642532	T	C	MY18	WBGene00010900	M28.9.2	NA
II	10642532	T	C	MY1	WBGene00010900	M28.9.1	IR1(ins)
II	10642532	T	C	MY1	WBGene00010900	M28.9.2	IR1(ins)
II	10642532	T	C	MY23	WBGene00010900	M28.9.1	NPAL5A(ins)
II	10642532	T	C	MY23	WBGene00010900	M28.9.2	NPAL5A(ins)
II	10642532	T	C	NIC166	WBGene00010900	M28.9.1	NA
II	10642532	T	C	NIC166	WBGene00010900	M28.9.2	NA
II	10642532	T	C	NIC195	WBGene00010900	M28.9.1	NA
II	10642532	T	C	NIC195	WBGene00010900	M28.9.2	NA
II	10642532	T	C	NIC199	WBGene00010900	M28.9.1	NA
II	10642532	T	C	NIC199	WBGene00010900	M28.9.2	NA
II	10642532	T	C	NIC1	WBGene00010900	M28.9.1	NA
II	10642532	T	C	NIC1	WBGene00010900	M28.9.2	NA
II	10642532	T	C	NIC207	WBGene00010900	M28.9.1	NA
II	10642532	T	C	NIC207	WBGene00010900	M28.9.2	NA
II	10642532	T	C	NIC231	WBGene00010900	M28.9.1	NA
II	10642532	T	C	NIC231	WBGene00010900	M28.9.2	NA
II	10642532	T	C	NIC236	WBGene00010900	M28.9.1	NA
II	10642532	T	C	NIC236	WBGene00010900	M28.9.2	NA
II	10642532	T	C	NIC242	WBGene00010900	M28.9.1	NA
II	10642532	T	C	NIC242	WBGene00010900	M28.9.2	NA
II	10642532	T	C	NIC251	WBGene00010900	M28.9.1	NA
II	10642532	T	C	NIC251	WBGene00010900	M28.9.2	NA
II	10642532	T	C	NIC252	WBGene00010900	M28.9.1	NA
II	10642532	T	C	NIC252	WBGene00010900	M28.9.2	NA
II	10642532	T	C	NIC255	WBGene00010900	M28.9.1	NA
II	10642532	T	C	NIC255	WBGene00010900	M28.9.2	NA
II	10642532	T	C	NIC256	WBGene00010900	M28.9.1	NA
II	10642532	T	C	NIC256	WBGene00010900	M28.9.2	NA
II	10642532	T	C	NIC258	WBGene00010900	M28.9.1	NA
II	10642532	T	C	NIC258	WBGene00010900	M28.9.2	NA
II	10642532	T	C	NIC259	WBGene00010900	M28.9.1	NA
II	10642532	T	C	NIC259	WBGene00010900	M28.9.2	NA
II	10642532	T	C	NIC260	WBGene00010900	M28.9.1	NA
II	10642532	T	C	NIC260	WBGene00010900	M28.9.2	NA
II	10642532	T	C	NIC261	WBGene00010900	M28.9.1	NA
II	10642532	T	C	NIC261	WBGene00010900	M28.9.2	NA
II	10642532	T	C	NIC262	WBGene00010900	M28.9.1	NA
II	10642532	T	C	NIC262	WBGene00010900	M28.9.2	NA
II	10642532	T	C	NIC265	WBGene00010900	M28.9.1	NA
II	10642532	T	C	NIC265	WBGene00010900	M28.9.2	NA
II	10642532	T	C	NIC267	WBGene00010900	M28.9.1	NA
II	10642532	T	C	NIC267	WBGene00010900	M28.9.2	NA
II	10642532	T	C	NIC268	WBGene00010900	M28.9.1	NA
II	10642532	T	C	NIC268	WBGene00010900	M28.9.2	NA
II	10642532	T	C	NIC269	WBGene00010900	M28.9.1	NA
II	10642532	T	C	NIC269	WBGene00010900	M28.9.2	NA
II	10642532	T	C	NIC271	WBGene00010900	M28.9.1	NA
II	10642532	T	C	NIC271	WBGene00010900	M28.9.2	NA
II	10642532	T	C	NIC272	WBGene00010900	M28.9.1	NA
II	10642532	T	C	NIC272	WBGene00010900	M28.9.2	NA
II	10642532	T	C	NIC274	WBGene00010900	M28.9.1	NA
II	10642532	T	C	NIC274	WBGene00010900	M28.9.2	NA
II	10642532	T	C	NIC275	WBGene00010900	M28.9.1	NA
II	10642532	T	C	NIC275	WBGene00010900	M28.9.2	NA
II	10642532	T	C	NIC276	WBGene00010900	M28.9.1	NA
II	10642532	T	C	NIC276	WBGene00010900	M28.9.2	NA
II	10642532	T	C	NIC277	WBGene00010900	M28.9.1	NA
II	10642532	T	C	NIC277	WBGene00010900	M28.9.2	NA
II	10642532	T	C	NIC3	WBGene00010900	M28.9.1	PALTTAA1(ins)
II	10642532	T	C	NIC3	WBGene00010900	M28.9.2	PALTTAA1(ins)
II	10642532	T	C	PB303	WBGene00010900	M28.9.1	NA
II	10642532	T	C	PB303	WBGene00010900	M28.9.2	NA
II	10642532	T	C	PB306	WBGene00010900	M28.9.1	NA
II	10642532	T	C	PB306	WBGene00010900	M28.9.2	NA
II	10642532	T	C	PS2025	WBGene00010900	M28.9.1	NA
II	10642532	T	C	PS2025	WBGene00010900	M28.9.2	NA
II	10642532	T	C	QG536	WBGene00010900	M28.9.1	NA
II	10642532	T	C	QG536	WBGene00010900	M28.9.2	NA
II	10642532	T	C	QG556	WBGene00010900	M28.9.1	NA
II	10642532	T	C	QG556	WBGene00010900	M28.9.2	NA
II	10642532	T	C	QG557	WBGene00010900	M28.9.1	NA
II	10642532	T	C	QG557	WBGene00010900	M28.9.2	NA
II	10642532	T	C	QW947	WBGene00010900	M28.9.1	NA
II	10642532	T	C	QW947	WBGene00010900	M28.9.2	NA
II	10642532	T	C	QX1211	WBGene00010900	M28.9.1	CELE42(ins), CELE45(ins), CELETC2(ins), CEREP1A(ins), Chapaev-1(ins), HAT1(ins), HAT2(ins), HELITRONY1(ins), HELITRONY1A(ins), HELITRONY2(ins), HELITRONY3(ins), LINE2C(ins), LINE2D(ins), LINE2G(ins), LTR1(ins), MAR(ins), MARINCE1(abs), MARINCE1(ins), MARINER2(abs), MARINER2(ins), MARINER3(abs), MARINER3(ins), MARINER4(ins), PAL5A(ins), PAL9A(ins), RTE1(abs), Tc1(abs), Tc1A(abs), Tc4v(ins), Tc6(in…
II	10642532	T	C	QX1211	WBGene00010900	M28.9.2	CELE42(ins), CELE45(ins), CELETC2(ins), CEREP1A(ins), Chapaev-1(ins), HAT1(ins), HAT2(ins), HELITRONY1(ins), HELITRONY1A(ins), HELITRONY2(ins), HELITRONY3(ins), LINE2C(ins), LINE2D(ins), LINE2G(ins), LTR1(ins), MAR(ins), MARINCE1(abs), MARINCE1(ins), MARINER2(abs), MARINER2(ins), MARINER3(abs), MARINER3(ins), MARINER4(ins), PAL5A(ins), PAL9A(ins), RTE1(abs), Tc1(abs), Tc1A(abs), Tc4v(ins), Tc6(in…
II	10642532	T	C	QX1212	WBGene00010900	M28.9.1	LTR1(ins)
II	10642532	T	C	QX1212	WBGene00010900	M28.9.2	LTR1(ins)
II	10642532	T	C	QX1233	WBGene00010900	M28.9.1	NA
II	10642532	T	C	QX1233	WBGene00010900	M28.9.2	NA
II	10642532	T	C	QX1791	WBGene00010900	M28.9.1	HELITRONY1(ins), MARINER4(ins)
II	10642532	T	C	QX1791	WBGene00010900	M28.9.2	HELITRONY1(ins), MARINER4(ins)
II	10642532	T	C	QX1792	WBGene00010900	M28.9.1	NA
II	10642532	T	C	QX1792	WBGene00010900	M28.9.2	NA
II	10642532	T	C	QX1793	WBGene00010900	M28.9.1	CEMUDR1(ins), MARINER4(ins), NTc2A(ins), PALNN1(ins)
II	10642532	T	C	QX1793	WBGene00010900	M28.9.2	CEMUDR1(ins), MARINER4(ins), NTc2A(ins), PALNN1(ins)
II	10642532	T	C	QX1794	WBGene00010900	M28.9.1	PALNN1(ins)
II	10642532	T	C	QX1794	WBGene00010900	M28.9.2	PALNN1(ins)
II	10642532	T	C	RC301	WBGene00010900	M28.9.1	NA
II	10642532	T	C	RC301	WBGene00010900	M28.9.2	NA
II	10642532	T	C	WN2001	WBGene00010900	M28.9.1	NA
II	10642532	T	C	WN2001	WBGene00010900	M28.9.2	NA
II	10642532	T	C	WN2002	WBGene00010900	M28.9.1	NA
II	10642532	T	C	WN2002	WBGene00010900	M28.9.2	NA
II	10642535	T	G	ECA36	WBGene00010900	M28.9.1	MARINCE1(abs), MARINCE1(ins), MARINER2(abs), Tc1(abs)
II	10642535	T	G	ECA36	WBGene00010900	M28.9.2	MARINCE1(abs), MARINCE1(ins), MARINER2(abs), Tc1(abs)
II	10642535	T	G	QX1211	WBGene00010900	M28.9.1	CELE42(ins), CELE45(ins), CELETC2(ins), CEREP1A(ins), Chapaev-1(ins), HAT1(ins), HAT2(ins), HELITRONY1(ins), HELITRONY1A(ins), HELITRONY2(ins), HELITRONY3(ins), LINE2C(ins), LINE2D(ins), LINE2G(ins), LTR1(ins), MAR(ins), MARINCE1(abs), MARINCE1(ins), MARINER2(abs), MARINER2(ins), MARINER3(abs), MARINER3(ins), MARINER4(ins), PAL5A(ins), PAL9A(ins), RTE1(abs), Tc1(abs), Tc1A(abs), Tc4v(ins), Tc6(in…
II	10642535	T	G	QX1211	WBGene00010900	M28.9.2	CELE42(ins), CELE45(ins), CELETC2(ins), CEREP1A(ins), Chapaev-1(ins), HAT1(ins), HAT2(ins), HELITRONY1(ins), HELITRONY1A(ins), HELITRONY2(ins), HELITRONY3(ins), LINE2C(ins), LINE2D(ins), LINE2G(ins), LTR1(ins), MAR(ins), MARINCE1(abs), MARINCE1(ins), MARINER2(abs), MARINER2(ins), MARINER3(abs), MARINER3(ins), MARINER4(ins), PAL5A(ins), PAL9A(ins), RTE1(abs), Tc1(abs), Tc1A(abs), Tc4v(ins), Tc6(in…
II	12884749	C	T	QX1211	WBGene00172140	F35C5.13	CELE42(ins), CELE45(ins), CELETC2(ins), CEREP1A(ins), Chapaev-1(ins), HAT1(ins), HAT2(ins), HELITRONY1(ins), HELITRONY1A(ins), HELITRONY2(ins), HELITRONY3(ins), LINE2C(ins), LINE2D(ins), LINE2G(ins), LTR1(ins), MAR(ins), MARINCE1(abs), MARINCE1(ins), MARINER2(abs), MARINER2(ins), MARINER3(abs), MARINER3(ins), MARINER4(ins), PAL5A(ins), PAL9A(ins), RTE1(abs), Tc1(abs), Tc1A(abs), Tc4v(ins), Tc6(in…
II	13246789	T	C	JU1213	WBGene00008862	F15D4.5	NA
II	13246789	T	C	KR314	WBGene00008862	F15D4.5	NA
II	13246789	T	C	NIC207	WBGene00008862	F15D4.5	NA
II	13246789	T	C	QX1791	WBGene00008862	F15D4.5	HELITRONY1(ins), MARINER4(ins)
II	13246789	T	C	QX1792	WBGene00008862	F15D4.5	NA
II	13246789	T	C	QX1793	WBGene00008862	F15D4.5	CEMUDR1(ins), MARINER4(ins), NTc2A(ins), PALNN1(ins)
II	13246790	G	A	JU1213	WBGene00008862	F15D4.5	NA
II	13246790	G	A	KR314	WBGene00008862	F15D4.5	NA
II	13246790	G	A	NIC207	WBGene00008862	F15D4.5	NA
II	13246790	G	A	QX1791	WBGene00008862	F15D4.5	HELITRONY1(ins), MARINER4(ins)
II	13246790	G	A	QX1792	WBGene00008862	F15D4.5	NA
II	13246790	G	A	QX1793	WBGene00008862	F15D4.5	CEMUDR1(ins), MARINER4(ins), NTc2A(ins), PALNN1(ins)
II	13247302	A	T	JU1213	WBGene00008862	F15D4.5	NA
II	13247302	A	T	KR314	WBGene00008862	F15D4.5	NA
II	13247302	A	T	NIC207	WBGene00008862	F15D4.5	NA
II	13247302	A	T	QX1791	WBGene00008862	F15D4.5	HELITRONY1(ins), MARINER4(ins)
II	13247302	A	T	QX1792	WBGene00008862	F15D4.5	NA
II	13247302	A	T	QX1793	WBGene00008862	F15D4.5	CEMUDR1(ins), MARINER4(ins), NTc2A(ins), PALNN1(ins)
II	13247305	A	T	JU1213	WBGene00008862	F15D4.5	NA
II	13247305	A	T	KR314	WBGene00008862	F15D4.5	NA
II	13247305	A	T	NIC207	WBGene00008862	F15D4.5	NA
II	13247305	A	T	QX1791	WBGene00008862	F15D4.5	HELITRONY1(ins), MARINER4(ins)
II	13247305	A	T	QX1792	WBGene00008862	F15D4.5	NA
II	13247305	A	T	QX1793	WBGene00008862	F15D4.5	CEMUDR1(ins), MARINER4(ins), NTc2A(ins), PALNN1(ins)
II	13247308	A	G	JU1213	WBGene00008862	F15D4.5	NA
II	13247308	A	G	KR314	WBGene00008862	F15D4.5	NA
II	13247308	A	G	NIC207	WBGene00008862	F15D4.5	NA
II	13247308	A	G	QX1791	WBGene00008862	F15D4.5	HELITRONY1(ins), MARINER4(ins)
II	13247308	A	G	QX1792	WBGene00008862	F15D4.5	NA
II	13247308	A	G	QX1793	WBGene00008862	F15D4.5	CEMUDR1(ins), MARINER4(ins), NTc2A(ins), PALNN1(ins)
III	191813	C	T	CX11307	WBGene00018240	F40G9.2	NA
III	191813	C	T	EG4725	WBGene00018240	F40G9.2	NA
III	191813	C	T	GXW1	WBGene00018240	F40G9.2	NA
III	191813	C	T	JU1088	WBGene00018240	F40G9.2	CELETC2(ins), LINE2D(ins)
III	191813	C	T	NIC275	WBGene00018240	F40G9.2	NA
III	191813	C	T	PB303	WBGene00018240	F40G9.2	NA
III	191813	C	T	QG536	WBGene00018240	F40G9.2	NA
III	191813	C	T	RC301	WBGene00018240	F40G9.2	NA
III	191813	C	T	WN2002	WBGene00018240	F40G9.2	NA
III	1703719	C	T	BRC20067	WBGene00021264	Y22D7AR.11	NA
III	1703719	C	T	CB4852	WBGene00021264	Y22D7AR.11	NA
III	1703719	C	T	CB4854	WBGene00021264	Y22D7AR.11	CELE42(ins)
III	1703719	C	T	CB4855	WBGene00021264	Y22D7AR.11	NA
III	1703719	C	T	CX11262	WBGene00021264	Y22D7AR.11	NA
III	1703719	C	T	CX11276	WBGene00021264	Y22D7AR.11	NA
III	1703719	C	T	DL238	WBGene00021264	Y22D7AR.11	CELE45(ins), LINE2G(ins), WBT00000416(ins), WBT00000581(ins)
III	1703719	C	T	ECA36	WBGene00021264	Y22D7AR.11	MARINCE1(abs), MARINCE1(ins), MARINER2(abs), Tc1(abs)
III	1703719	C	T	ED3017	WBGene00021264	Y22D7AR.11	NA
III	1703719	C	T	ED3073	WBGene00021264	Y22D7AR.11	NA
III	1703719	C	T	ED3077	WBGene00021264	Y22D7AR.11	NA
III	1703719	C	T	JU1213	WBGene00021264	Y22D7AR.11	NA
III	1703719	C	T	JU1246	WBGene00021264	Y22D7AR.11	Tc2(ins)
III	1703719	C	T	JU1395	WBGene00021264	Y22D7AR.11	NA
III	1703719	C	T	JU1530	WBGene00021264	Y22D7AR.11	NA
III	1703719	C	T	JU1580	WBGene00021264	Y22D7AR.11	NA
III	1703719	C	T	JU1581	WBGene00021264	Y22D7AR.11	HAT2(ins)
III	1703719	C	T	JU1652	WBGene00021264	Y22D7AR.11	NA
III	1703719	C	T	JU2464	WBGene00021264	Y22D7AR.11	NA
III	1703719	C	T	JU2466	WBGene00021264	Y22D7AR.11	NA
III	1703719	C	T	JU310	WBGene00021264	Y22D7AR.11	NA
III	1703719	C	T	JU323	WBGene00021264	Y22D7AR.11	NA
III	1703719	C	T	JU346	WBGene00021264	Y22D7AR.11	NA
III	1703719	C	T	JU751	WBGene00021264	Y22D7AR.11	NA
III	1703719	C	T	JU830	WBGene00021264	Y22D7AR.11	NA
III	1703719	C	T	MY1	WBGene00021264	Y22D7AR.11	IR1(ins)
III	1703719	C	T	NIC166	WBGene00021264	Y22D7AR.11	NA
III	1703719	C	T	NIC195	WBGene00021264	Y22D7AR.11	NA
III	1703719	C	T	NIC207	WBGene00021264	Y22D7AR.11	NA
III	1703719	C	T	NIC259	WBGene00021264	Y22D7AR.11	NA
III	1703719	C	T	NIC268	WBGene00021264	Y22D7AR.11	NA
III	1703719	C	T	NIC274	WBGene00021264	Y22D7AR.11	NA
III	1703719	C	T	NIC3	WBGene00021264	Y22D7AR.11	PALTTAA1(ins)
III	1703719	C	T	PB306	WBGene00021264	Y22D7AR.11	NA
III	1703719	C	T	QW947	WBGene00021264	Y22D7AR.11	NA
III	1703719	C	T	QX1211	WBGene00021264	Y22D7AR.11	CELE42(ins), CELE45(ins), CELETC2(ins), CEREP1A(ins), Chapaev-1(ins), HAT1(ins), HAT2(ins), HELITRONY1(ins), HELITRONY1A(ins), HELITRONY2(ins), HELITRONY3(ins), LINE2C(ins), LINE2D(ins), LINE2G(ins), LTR1(ins), MAR(ins), MARINCE1(abs), MARINCE1(ins), MARINER2(abs), MARINER2(ins), MARINER3(abs), MARINER3(ins), MARINER4(ins), PAL5A(ins), PAL9A(ins), RTE1(abs), Tc1(abs), Tc1A(abs), Tc4v(ins), Tc6(in…
III	1703719	C	T	QX1792	WBGene00021264	Y22D7AR.11	NA
III	1703719	C	T	QX1793	WBGene00021264	Y22D7AR.11	CEMUDR1(ins), MARINER4(ins), NTc2A(ins), PALNN1(ins)
III	1703719	C	T	QX1794	WBGene00021264	Y22D7AR.11	PALNN1(ins)
III	2226226	T	A	JU1246	WBGene00016522	C39B5.4	Tc2(ins)
III	2226226	T	A	JU1409	WBGene00016522	C39B5.4	NA
III	2226226	T	A	JU1440	WBGene00016522	C39B5.4	NA
III	2226226	T	A	JU1491	WBGene00016522	C39B5.4	NA
III	2226226	T	A	JU1580	WBGene00016522	C39B5.4	NA
III	2226226	T	A	JU1581	WBGene00016522	C39B5.4	HAT2(ins)
III	2226226	T	A	JU1652	WBGene00016522	C39B5.4	NA
III	2226226	T	A	JU346	WBGene00016522	C39B5.4	NA
III	2226226	T	A	NIC166	WBGene00016522	C39B5.4	NA
III	2226226	T	A	NIC195	WBGene00016522	C39B5.4	NA
III	2226228	G	A	CB4853	WBGene00016522	C39B5.4	NA
III	2226228	G	A	CB4857	WBGene00016522	C39B5.4	NA
III	2226228	G	A	CB4858	WBGene00016522	C39B5.4	NA
III	2226228	G	A	CX11271	WBGene00016522	C39B5.4	NA
III	2226228	G	A	CX11276	WBGene00016522	C39B5.4	NA
III	2226228	G	A	CX11285	WBGene00016522	C39B5.4	NA
III	2226228	G	A	CX11292	WBGene00016522	C39B5.4	NA
III	2226228	G	A	CX11315	WBGene00016522	C39B5.4	NA
III	2226228	G	A	DL226	WBGene00016522	C39B5.4	NA
III	2226228	G	A	ED3005	WBGene00016522	C39B5.4	NA
III	2226228	G	A	EG4946	WBGene00016522	C39B5.4	HELITRONY1(ins)
III	2226228	G	A	JU830	WBGene00016522	C39B5.4	NA
III	2226228	G	A	MY16	WBGene00016522	C39B5.4	HELITRONY1(ins), HELITRONY1A(ins), LTR1(ins), NPAL5A(ins), PAL3A(ins), PALTTAA1(ins), WBT00000416(ins)
III	2226228	G	A	MY18	WBGene00016522	C39B5.4	NA
III	2226228	G	A	PB303	WBGene00016522	C39B5.4	NA
III	2226228	G	A	QG557	WBGene00016522	C39B5.4	NA
III	2226228	G	A	QX1212	WBGene00016522	C39B5.4	LTR1(ins)
III	2226228	G	A	WN2001	WBGene00016522	C39B5.4	NA
III	2226246	A	T	CB4853	WBGene00016522	C39B5.4	NA
III	2226246	A	T	CB4853	WBGene00167224	C39B5.13	NA
III	2226246	A	T	CB4857	WBGene00016522	C39B5.4	NA
III	2226246	A	T	CB4857	WBGene00167224	C39B5.13	NA
III	2226246	A	T	CB4858	WBGene00016522	C39B5.4	NA
III	2226246	A	T	CB4858	WBGene00167224	C39B5.13	NA
III	2226246	A	T	CX11271	WBGene00016522	C39B5.4	NA
III	2226246	A	T	CX11271	WBGene00167224	C39B5.13	NA
III	2226246	A	T	CX11276	WBGene00016522	C39B5.4	NA
III	2226246	A	T	CX11276	WBGene00167224	C39B5.13	NA
III	2226246	A	T	CX11285	WBGene00016522	C39B5.4	NA
III	2226246	A	T	CX11285	WBGene00167224	C39B5.13	NA
III	2226246	A	T	CX11292	WBGene00016522	C39B5.4	NA
III	2226246	A	T	CX11292	WBGene00167224	C39B5.13	NA
III	2226246	A	T	CX11315	WBGene00016522	C39B5.4	NA
III	2226246	A	T	CX11315	WBGene00167224	C39B5.13	NA
III	2226246	A	T	DL226	WBGene00016522	C39B5.4	NA
III	2226246	A	T	DL226	WBGene00167224	C39B5.13	NA
III	2226246	A	T	ED3005	WBGene00016522	C39B5.4	NA
III	2226246	A	T	ED3005	WBGene00167224	C39B5.13	NA
III	2226246	A	T	EG4946	WBGene00016522	C39B5.4	HELITRONY1(ins)
III	2226246	A	T	EG4946	WBGene00167224	C39B5.13	HELITRONY1(ins)
III	2226246	A	T	JU830	WBGene00016522	C39B5.4	NA
III	2226246	A	T	JU830	WBGene00167224	C39B5.13	NA
III	2226246	A	T	MY16	WBGene00016522	C39B5.4	HELITRONY1(ins), HELITRONY1A(ins), LTR1(ins), NPAL5A(ins), PAL3A(ins), PALTTAA1(ins), WBT00000416(ins)
III	2226246	A	T	MY16	WBGene00167224	C39B5.13	HELITRONY1(ins), HELITRONY1A(ins), LTR1(ins), NPAL5A(ins), PAL3A(ins), PALTTAA1(ins), WBT00000416(ins)
III	2226246	A	T	MY18	WBGene00016522	C39B5.4	NA
III	2226246	A	T	MY18	WBGene00167224	C39B5.13	NA
III	2226246	A	T	PB303	WBGene00016522	C39B5.4	NA
III	2226246	A	T	PB303	WBGene00167224	C39B5.13	NA
III	2226246	A	T	QG557	WBGene00016522	C39B5.4	NA
III	2226246	A	T	QG557	WBGene00167224	C39B5.13	NA
III	2226246	A	T	QX1212	WBGene00016522	C39B5.4	LTR1(ins)
III	2226246	A	T	QX1212	WBGene00167224	C39B5.13	LTR1(ins)
III	2226246	A	T	WN2001	WBGene00016522	C39B5.4	NA
III	2226246	A	T	WN2001	WBGene00167224	C39B5.13	NA
III	2295350	T	C	ECA36	WBGene00167100	Y54F10BM.16	MARINCE1(abs), MARINCE1(ins), MARINER2(abs), Tc1(abs)
III	2295350	T	C	ECA36	WBGene00174006	Y54F10BM.18	MARINCE1(abs), MARINCE1(ins), MARINER2(abs), Tc1(abs)
III	2295350	T	C	EG4725	WBGene00167100	Y54F10BM.16	NA
III	2295350	T	C	EG4725	WBGene00174006	Y54F10BM.18	NA
III	2295350	T	C	JU1088	WBGene00167100	Y54F10BM.16	CELETC2(ins), LINE2D(ins)
III	2295350	T	C	JU1088	WBGene00174006	Y54F10BM.18	CELETC2(ins), LINE2D(ins)
III	2295350	T	C	JU778	WBGene00167100	Y54F10BM.16	NA
III	2295350	T	C	JU778	WBGene00174006	Y54F10BM.18	NA
III	2295350	T	C	QG536	WBGene00167100	Y54F10BM.16	NA
III	2295350	T	C	QG536	WBGene00174006	Y54F10BM.18	NA
III	2295350	T	C	QX1211	WBGene00167100	Y54F10BM.16	CELE42(ins), CELE45(ins), CELETC2(ins), CEREP1A(ins), Chapaev-1(ins), HAT1(ins), HAT2(ins), HELITRONY1(ins), HELITRONY1A(ins), HELITRONY2(ins), HELITRONY3(ins), LINE2C(ins), LINE2D(ins), LINE2G(ins), LTR1(ins), MAR(ins), MARINCE1(abs), MARINCE1(ins), MARINER2(abs), MARINER2(ins), MARINER3(abs), MARINER3(ins), MARINER4(ins), PAL5A(ins), PAL9A(ins), RTE1(abs), Tc1(abs), Tc1A(abs), Tc4v(ins), Tc6(in…
III	2295350	T	C	QX1211	WBGene00174006	Y54F10BM.18	CELE42(ins), CELE45(ins), CELETC2(ins), CEREP1A(ins), Chapaev-1(ins), HAT1(ins), HAT2(ins), HELITRONY1(ins), HELITRONY1A(ins), HELITRONY2(ins), HELITRONY3(ins), LINE2C(ins), LINE2D(ins), LINE2G(ins), LTR1(ins), MAR(ins), MARINCE1(abs), MARINCE1(ins), MARINER2(abs), MARINER2(ins), MARINER3(abs), MARINER3(ins), MARINER4(ins), PAL5A(ins), PAL9A(ins), RTE1(abs), Tc1(abs), Tc1A(abs), Tc4v(ins), Tc6(in…
III	2853348	G	T	CX11271	WBGene00171201	F56F11.6	NA
III	6173433	A	G	ECA36	WBGene00174966	F42A10.10	MARINCE1(abs), MARINCE1(ins), MARINER2(abs), Tc1(abs)
III	6173433	A	G	QX1211	WBGene00174966	F42A10.10	CELE42(ins), CELE45(ins), CELETC2(ins), CEREP1A(ins), Chapaev-1(ins), HAT1(ins), HAT2(ins), HELITRONY1(ins), HELITRONY1A(ins), HELITRONY2(ins), HELITRONY3(ins), LINE2C(ins), LINE2D(ins), LINE2G(ins), LTR1(ins), MAR(ins), MARINCE1(abs), MARINCE1(ins), MARINER2(abs), MARINER2(ins), MARINER3(abs), MARINER3(ins), MARINER4(ins), PAL5A(ins), PAL9A(ins), RTE1(abs), Tc1(abs), Tc1A(abs), Tc4v(ins), Tc6(in…
IV	729989	G	T	CB4932	WBGene00021951	Y55F3C.8	NA
IV	729989	G	T	DL200	WBGene00021951	Y55F3C.8	NA
IV	729989	G	T	ED3017	WBGene00021951	Y55F3C.8	NA
IV	729989	G	T	JU1212	WBGene00021951	Y55F3C.8	NA
IV	729989	G	T	JU1491	WBGene00021951	Y55F3C.8	NA
IV	729989	G	T	JU1580	WBGene00021951	Y55F3C.8	NA
IV	729989	G	T	JU1581	WBGene00021951	Y55F3C.8	HAT2(ins)
IV	729989	G	T	JU1586	WBGene00021951	Y55F3C.8	NA
IV	729989	G	T	JU1896	WBGene00021951	Y55F3C.8	NA
IV	729989	G	T	JU2526	WBGene00021951	Y55F3C.8	NA
IV	729989	G	T	JU393	WBGene00021951	Y55F3C.8	NA
IV	729989	G	T	JU397	WBGene00021951	Y55F3C.8	NA
IV	729989	G	T	JU775	WBGene00021951	Y55F3C.8	NA
IV	729989	G	T	JU782	WBGene00021951	Y55F3C.8	NA
IV	729989	G	T	JU792	WBGene00021951	Y55F3C.8	NA
IV	729989	G	T	MY18	WBGene00021951	Y55F3C.8	NA
IV	729989	G	T	NIC261	WBGene00021951	Y55F3C.8	NA
IV	729989	G	T	NIC265	WBGene00021951	Y55F3C.8	NA
IV	729989	G	T	QG2075	WBGene00021951	Y55F3C.8	NA
IV	729989	G	T	QW947	WBGene00021951	Y55F3C.8	NA
IV	729989	G	T	WN2001	WBGene00021951	Y55F3C.8	NA
IV	3429552	A	T	DL238	WBGene00015411	C04C3.1	CELE45(ins), LINE2G(ins), WBT00000416(ins), WBT00000581(ins)
IV	3429552	A	T	DL238	WBGene00165693	C04C3.8	CELE45(ins), LINE2G(ins), WBT00000416(ins), WBT00000581(ins)
IV	3661140	G	T	CB4851	WBGene00170259	Y37E11AL.11	Tc1(ins), Tc1A(ins), Tc2(ins), Tc5(ins)
IV	3661140	G	T	CB4855	WBGene00170259	Y37E11AL.11	NA
IV	3661140	G	T	CB4856	WBGene00170259	Y37E11AL.11	PALTTAA1(ins)
IV	3661140	G	T	CB4932	WBGene00170259	Y37E11AL.11	NA
IV	3661140	G	T	CX11285	WBGene00170259	Y37E11AL.11	NA
IV	3661140	G	T	DL226	WBGene00170259	Y37E11AL.11	NA
IV	3661140	G	T	DL238	WBGene00170259	Y37E11AL.11	CELE45(ins), LINE2G(ins), WBT00000416(ins), WBT00000581(ins)
IV	3661140	G	T	ECA36	WBGene00170259	Y37E11AL.11	MARINCE1(abs), MARINCE1(ins), MARINER2(abs), Tc1(abs)
IV	3661140	G	T	ED3005	WBGene00170259	Y37E11AL.11	NA
IV	3661140	G	T	ED3040	WBGene00170259	Y37E11AL.11	NA
IV	3661140	G	T	ED3046	WBGene00170259	Y37E11AL.11	NA
IV	3661140	G	T	ED3049	WBGene00170259	Y37E11AL.11	NA
IV	3661140	G	T	ED3052	WBGene00170259	Y37E11AL.11	NA
IV	3661140	G	T	EG4725	WBGene00170259	Y37E11AL.11	NA
IV	3661140	G	T	GXW1	WBGene00170259	Y37E11AL.11	NA
IV	3661140	G	T	JT11398	WBGene00170259	Y37E11AL.11	NA
IV	3661140	G	T	JU1246	WBGene00170259	Y37E11AL.11	Tc2(ins)
IV	3661140	G	T	JU1395	WBGene00170259	Y37E11AL.11	NA
IV	3661140	G	T	JU1491	WBGene00170259	Y37E11AL.11	NA
IV	3661140	G	T	JU1568	WBGene00170259	Y37E11AL.11	NA
IV	3661140	G	T	JU1580	WBGene00170259	Y37E11AL.11	NA
IV	3661140	G	T	JU1581	WBGene00170259	Y37E11AL.11	HAT2(ins)
IV	3661140	G	T	JU1586	WBGene00170259	Y37E11AL.11	NA
IV	3661140	G	T	JU1896	WBGene00170259	Y37E11AL.11	NA
IV	3661140	G	T	JU2001	WBGene00170259	Y37E11AL.11	NA
IV	3661140	G	T	JU2316	WBGene00170259	Y37E11AL.11	NA
IV	3661140	G	T	JU2464	WBGene00170259	Y37E11AL.11	NA
IV	3661140	G	T	JU2519	WBGene00170259	Y37E11AL.11	NA
IV	3661140	G	T	JU2522	WBGene00170259	Y37E11AL.11	NA
IV	3661140	G	T	JU2526	WBGene00170259	Y37E11AL.11	NA
IV	3661140	G	T	JU258	WBGene00170259	Y37E11AL.11	WBT00000074(ins)
IV	3661140	G	T	JU311	WBGene00170259	Y37E11AL.11	NA
IV	3661140	G	T	JU323	WBGene00170259	Y37E11AL.11	NA
IV	3661140	G	T	JU346	WBGene00170259	Y37E11AL.11	NA
IV	3661140	G	T	JU393	WBGene00170259	Y37E11AL.11	NA
IV	3661140	G	T	JU394	WBGene00170259	Y37E11AL.11	TIR54TA1(ins)
IV	3661140	G	T	JU397	WBGene00170259	Y37E11AL.11	NA
IV	3661140	G	T	JU406	WBGene00170259	Y37E11AL.11	NA
IV	3661140	G	T	JU440	WBGene00170259	Y37E11AL.11	NA
IV	3661140	G	T	JU561	WBGene00170259	Y37E11AL.11	NA
IV	3661140	G	T	JU774	WBGene00170259	Y37E11AL.11	NA
IV	3661140	G	T	JU775	WBGene00170259	Y37E11AL.11	NA
IV	3661140	G	T	JU778	WBGene00170259	Y37E11AL.11	NA
IV	3661140	G	T	JU782	WBGene00170259	Y37E11AL.11	NA
IV	3661140	G	T	JU792	WBGene00170259	Y37E11AL.11	NA
IV	3661140	G	T	JU830	WBGene00170259	Y37E11AL.11	NA
IV	3661140	G	T	JU847	WBGene00170259	Y37E11AL.11	NA
IV	3661140	G	T	MY10	WBGene00170259	Y37E11AL.11	NA
IV	3661140	G	T	MY18	WBGene00170259	Y37E11AL.11	NA
IV	3661140	G	T	NIC199	WBGene00170259	Y37E11AL.11	NA
IV	3661140	G	T	NIC1	WBGene00170259	Y37E11AL.11	NA
IV	3661140	G	T	NIC251	WBGene00170259	Y37E11AL.11	NA
IV	3661140	G	T	NIC256	WBGene00170259	Y37E11AL.11	NA
IV	3661140	G	T	NIC258	WBGene00170259	Y37E11AL.11	NA
IV	3661140	G	T	NIC259	WBGene00170259	Y37E11AL.11	NA
IV	3661140	G	T	NIC261	WBGene00170259	Y37E11AL.11	NA
IV	3661140	G	T	NIC262	WBGene00170259	Y37E11AL.11	NA
IV	3661140	G	T	NIC265	WBGene00170259	Y37E11AL.11	NA
IV	3661140	G	T	NIC266	WBGene00170259	Y37E11AL.11	NA
IV	3661140	G	T	NIC268	WBGene00170259	Y37E11AL.11	NA
IV	3661140	G	T	NIC269	WBGene00170259	Y37E11AL.11	NA
IV	3661140	G	T	NIC271	WBGene00170259	Y37E11AL.11	NA
IV	3661140	G	T	NIC272	WBGene00170259	Y37E11AL.11	NA
IV	3661140	G	T	NIC274	WBGene00170259	Y37E11AL.11	NA
IV	3661140	G	T	NIC275	WBGene00170259	Y37E11AL.11	NA
IV	3661140	G	T	QG2075	WBGene00170259	Y37E11AL.11	NA
IV	3661140	G	T	QG557	WBGene00170259	Y37E11AL.11	NA
IV	3661140	G	T	QW947	WBGene00170259	Y37E11AL.11	NA
IV	3661140	G	T	QX1211	WBGene00170259	Y37E11AL.11	CELE42(ins), CELE45(ins), CELETC2(ins), CEREP1A(ins), Chapaev-1(ins), HAT1(ins), HAT2(ins), HELITRONY1(ins), HELITRONY1A(ins), HELITRONY2(ins), HELITRONY3(ins), LINE2C(ins), LINE2D(ins), LINE2G(ins), LTR1(ins), MAR(ins), MARINCE1(abs), MARINCE1(ins), MARINER2(abs), MARINER2(ins), MARINER3(abs), MARINER3(ins), MARINER4(ins), PAL5A(ins), PAL9A(ins), RTE1(abs), Tc1(abs), Tc1A(abs), Tc4v(ins), Tc6(in…
IV	3661140	G	T	QX1233	WBGene00170259	Y37E11AL.11	NA
IV	3661140	G	T	QX1791	WBGene00170259	Y37E11AL.11	HELITRONY1(ins), MARINER4(ins)
IV	3661140	G	T	QX1792	WBGene00170259	Y37E11AL.11	NA
IV	3661140	G	T	QX1794	WBGene00170259	Y37E11AL.11	PALNN1(ins)
IV	3661140	G	T	WN2001	WBGene00170259	Y37E11AL.11	NA
IV	3944693	G	A	CB4856	WBGene00168377	Y46C8AL.10	PALTTAA1(ins)
IV	3944693	G	A	QX1211	WBGene00168377	Y46C8AL.10	CELE42(ins), CELE45(ins), CELETC2(ins), CEREP1A(ins), Chapaev-1(ins), HAT1(ins), HAT2(ins), HELITRONY1(ins), HELITRONY1A(ins), HELITRONY2(ins), HELITRONY3(ins), LINE2C(ins), LINE2D(ins), LINE2G(ins), LTR1(ins), MAR(ins), MARINCE1(abs), MARINCE1(ins), MARINER2(abs), MARINER2(ins), MARINER3(abs), MARINER3(ins), MARINER4(ins), PAL5A(ins), PAL9A(ins), RTE1(abs), Tc1(abs), Tc1A(abs), Tc4v(ins), Tc6(in…
IV	3944693	G	A	QX1791	WBGene00168377	Y46C8AL.10	HELITRONY1(ins), MARINER4(ins)
IV	3944693	G	A	QX1792	WBGene00168377	Y46C8AL.10	NA
IV	4321942	G	A	EG4724	WBGene00166460	W03B1.11	NA
IV	4321942	G	A	MY1	WBGene00166460	W03B1.11	IR1(ins)
IV	4321942	G	A	NIC236	WBGene00166460	W03B1.11	NA
IV	4321942	G	A	NIC252	WBGene00166460	W03B1.11	NA
IV	4818346	A	G	JU751	WBGene00168597	H06H21.22	NA
IV	4818346	A	G	MY16	WBGene00168597	H06H21.22	HELITRONY1(ins), HELITRONY1A(ins), LTR1(ins), NPAL5A(ins), PAL3A(ins), PALTTAA1(ins), WBT00000416(ins)
IV	4818346	A	G	MY23	WBGene00168597	H06H21.22	NPAL5A(ins)
IV	4842496	T	C	CB4854	WBGene00167376	Y17G9A.38	CELE42(ins)
IV	4842496	T	C	DL200	WBGene00167376	Y17G9A.38	NA
IV	4842496	T	C	ED3005	WBGene00167376	Y17G9A.38	NA
IV	4842496	T	C	ED3011	WBGene00167376	Y17G9A.38	NA
IV	4842496	T	C	JU778	WBGene00167376	Y17G9A.38	NA
IV	4842496	T	C	JU830	WBGene00167376	Y17G9A.38	NA
IV	4842496	T	C	MY18	WBGene00167376	Y17G9A.38	NA
IV	4842496	T	C	QX1791	WBGene00167376	Y17G9A.38	HELITRONY1(ins), MARINER4(ins)
IV	4842496	T	C	QX1792	WBGene00167376	Y17G9A.38	NA
IV	4842496	T	C	QX1793	WBGene00167376	Y17G9A.38	CEMUDR1(ins), MARINER4(ins), NTc2A(ins), PALNN1(ins)
IV	4842496	T	C	QX1794	WBGene00167376	Y17G9A.38	PALNN1(ins)
IV	4842496	T	C	WN2001	WBGene00167376	Y17G9A.38	NA
IV	4855136	T	A	CB4854	WBGene00165381	Y17G9A.26	CELE42(ins)
IV	4855136	T	A	DL200	WBGene00165381	Y17G9A.26	NA
IV	4855136	T	A	JU778	WBGene00165381	Y17G9A.26	NA
IV	4915633	G	C	CB4854	WBGene00174560	Y9C9A.101	CELE42(ins)
IV	4915633	G	C	DL200	WBGene00174560	Y9C9A.101	NA
IV	4915633	G	C	ECA36	WBGene00174560	Y9C9A.101	MARINCE1(abs), MARINCE1(ins), MARINER2(abs), Tc1(abs)
IV	4915633	G	C	ED3005	WBGene00174560	Y9C9A.101	NA
IV	4915633	G	C	ED3011	WBGene00174560	Y9C9A.101	NA
IV	4915633	G	C	JU778	WBGene00174560	Y9C9A.101	NA
IV	4915633	G	C	JU830	WBGene00174560	Y9C9A.101	NA
IV	4915633	G	C	MY18	WBGene00174560	Y9C9A.101	NA
IV	4915633	G	C	QX1211	WBGene00174560	Y9C9A.101	CELE42(ins), CELE45(ins), CELETC2(ins), CEREP1A(ins), Chapaev-1(ins), HAT1(ins), HAT2(ins), HELITRONY1(ins), HELITRONY1A(ins), HELITRONY2(ins), HELITRONY3(ins), LINE2C(ins), LINE2D(ins), LINE2G(ins), LTR1(ins), MAR(ins), MARINCE1(abs), MARINCE1(ins), MARINER2(abs), MARINER2(ins), MARINER3(abs), MARINER3(ins), MARINER4(ins), PAL5A(ins), PAL9A(ins), RTE1(abs), Tc1(abs), Tc1A(abs), Tc4v(ins), Tc6(in…
IV	4915633	G	C	QX1791	WBGene00174560	Y9C9A.101	HELITRONY1(ins), MARINER4(ins)
IV	4915633	G	C	QX1792	WBGene00174560	Y9C9A.101	NA
IV	4915633	G	C	QX1793	WBGene00174560	Y9C9A.101	CEMUDR1(ins), MARINER4(ins), NTc2A(ins), PALNN1(ins)
IV	4915633	G	C	QX1794	WBGene00174560	Y9C9A.101	PALNN1(ins)
IV	4915633	G	C	WN2001	WBGene00174560	Y9C9A.101	NA
IV	4969328	T	C	CB4854	WBGene00021180	Y9C9A.13	CELE42(ins)
IV	4969328	T	C	CB4854	WBGene00047372	Y9C9A.26	CELE42(ins)
IV	4969328	T	C	DL200	WBGene00021180	Y9C9A.13	NA
IV	4969328	T	C	DL200	WBGene00047372	Y9C9A.26	NA
IV	4969328	T	C	ECA36	WBGene00021180	Y9C9A.13	MARINCE1(abs), MARINCE1(ins), MARINER2(abs), Tc1(abs)
IV	4969328	T	C	ECA36	WBGene00047372	Y9C9A.26	MARINCE1(abs), MARINCE1(ins), MARINER2(abs), Tc1(abs)
IV	4969328	T	C	JU778	WBGene00021180	Y9C9A.13	NA
IV	4969328	T	C	JU778	WBGene00047372	Y9C9A.26	NA
IV	4969328	T	C	QX1211	WBGene00021180	Y9C9A.13	CELE42(ins), CELE45(ins), CELETC2(ins), CEREP1A(ins), Chapaev-1(ins), HAT1(ins), HAT2(ins), HELITRONY1(ins), HELITRONY1A(ins), HELITRONY2(ins), HELITRONY3(ins), LINE2C(ins), LINE2D(ins), LINE2G(ins), LTR1(ins), MAR(ins), MARINCE1(abs), MARINCE1(ins), MARINER2(abs), MARINER2(ins), MARINER3(abs), MARINER3(ins), MARINER4(ins), PAL5A(ins), PAL9A(ins), RTE1(abs), Tc1(abs), Tc1A(abs), Tc4v(ins), Tc6(in…
IV	4969328	T	C	QX1211	WBGene00047372	Y9C9A.26	CELE42(ins), CELE45(ins), CELETC2(ins), CEREP1A(ins), Chapaev-1(ins), HAT1(ins), HAT2(ins), HELITRONY1(ins), HELITRONY1A(ins), HELITRONY2(ins), HELITRONY3(ins), LINE2C(ins), LINE2D(ins), LINE2G(ins), LTR1(ins), MAR(ins), MARINCE1(abs), MARINCE1(ins), MARINER2(abs), MARINER2(ins), MARINER3(abs), MARINER3(ins), MARINER4(ins), PAL5A(ins), PAL9A(ins), RTE1(abs), Tc1(abs), Tc1A(abs), Tc4v(ins), Tc6(in…
IV	5149288	C	G	JU751	WBGene00046437	C24D10.11	NA
IV	5149288	C	G	JU751	WBGene00172879	C24D10.43	NA
IV	5149288	C	G	MY16	WBGene00046437	C24D10.11	HELITRONY1(ins), HELITRONY1A(ins), LTR1(ins), NPAL5A(ins), PAL3A(ins), PALTTAA1(ins), WBT00000416(ins)
IV	5149288	C	G	MY16	WBGene00172879	C24D10.43	HELITRONY1(ins), HELITRONY1A(ins), LTR1(ins), NPAL5A(ins), PAL3A(ins), PALTTAA1(ins), WBT00000416(ins)
IV	5149288	C	G	MY23	WBGene00046437	C24D10.11	NPAL5A(ins)
IV	5149288	C	G	MY23	WBGene00172879	C24D10.43	NPAL5A(ins)
IV	5161676	T	C	ECA36	WBGene00046656	C24D10.13	MARINCE1(abs), MARINCE1(ins), MARINER2(abs), Tc1(abs)
IV	5161676	T	C	QX1211	WBGene00046656	C24D10.13	CELE42(ins), CELE45(ins), CELETC2(ins), CEREP1A(ins), Chapaev-1(ins), HAT1(ins), HAT2(ins), HELITRONY1(ins), HELITRONY1A(ins), HELITRONY2(ins), HELITRONY3(ins), LINE2C(ins), LINE2D(ins), LINE2G(ins), LTR1(ins), MAR(ins), MARINCE1(abs), MARINCE1(ins), MARINER2(abs), MARINER2(ins), MARINER3(abs), MARINER3(ins), MARINER4(ins), PAL5A(ins), PAL9A(ins), RTE1(abs), Tc1(abs), Tc1A(abs), Tc4v(ins), Tc6(in…
IV	5252907	G	C	AB1	WBGene00169316	F36H12.48	NA
IV	5252907	G	C	CB4851	WBGene00169316	F36H12.48	Tc1(ins), Tc1A(ins), Tc2(ins), Tc5(ins)
IV	5252907	G	C	CB4854	WBGene00169316	F36H12.48	CELE42(ins)
IV	5252907	G	C	CB4855	WBGene00169316	F36H12.48	NA
IV	5252907	G	C	CB4856	WBGene00169316	F36H12.48	PALTTAA1(ins)
IV	5252907	G	C	CB4932	WBGene00169316	F36H12.48	NA
IV	5252907	G	C	CX11285	WBGene00169316	F36H12.48	NA
IV	5252907	G	C	DL200	WBGene00169316	F36H12.48	NA
IV	5252907	G	C	ECA252	WBGene00169316	F36H12.48	Tc1(ins)
IV	5252907	G	C	ECA36	WBGene00169316	F36H12.48	MARINCE1(abs), MARINCE1(ins), MARINER2(abs), Tc1(abs)
IV	5252907	G	C	ED3040	WBGene00169316	F36H12.48	NA
IV	5252907	G	C	ED3046	WBGene00169316	F36H12.48	NA
IV	5252907	G	C	ED3049	WBGene00169316	F36H12.48	NA
IV	5252907	G	C	ED3052	WBGene00169316	F36H12.48	NA
IV	5252907	G	C	EG4349	WBGene00169316	F36H12.48	HELITRONY1(ins), PAL3A(ins)
IV	5252907	G	C	GXW1	WBGene00169316	F36H12.48	NA
IV	5252907	G	C	JU1212	WBGene00169316	F36H12.48	NA
IV	5252907	G	C	JU1213	WBGene00169316	F36H12.48	NA
IV	5252907	G	C	JU1246	WBGene00169316	F36H12.48	Tc2(ins)
IV	5252907	G	C	JU1409	WBGene00169316	F36H12.48	NA
IV	5252907	G	C	JU1440	WBGene00169316	F36H12.48	NA
IV	5252907	G	C	JU1491	WBGene00169316	F36H12.48	NA
IV	5252907	G	C	JU1580	WBGene00169316	F36H12.48	NA
IV	5252907	G	C	JU1581	WBGene00169316	F36H12.48	HAT2(ins)
IV	5252907	G	C	JU1586	WBGene00169316	F36H12.48	NA
IV	5252907	G	C	JU1652	WBGene00169316	F36H12.48	NA
IV	5252907	G	C	JU1896	WBGene00169316	F36H12.48	NA
IV	5252907	G	C	JU2001	WBGene00169316	F36H12.48	NA
IV	5252907	G	C	JU2316	WBGene00169316	F36H12.48	NA
IV	5252907	G	C	JU2526	WBGene00169316	F36H12.48	NA
IV	5252907	G	C	JU258	WBGene00169316	F36H12.48	WBT00000074(ins)
IV	5252907	G	C	JU311	WBGene00169316	F36H12.48	NA
IV	5252907	G	C	JU323	WBGene00169316	F36H12.48	NA
IV	5252907	G	C	JU346	WBGene00169316	F36H12.48	NA
IV	5252907	G	C	JU393	WBGene00169316	F36H12.48	NA
IV	5252907	G	C	JU394	WBGene00169316	F36H12.48	TIR54TA1(ins)
IV	5252907	G	C	JU397	WBGene00169316	F36H12.48	NA
IV	5252907	G	C	JU406	WBGene00169316	F36H12.48	NA
IV	5252907	G	C	JU561	WBGene00169316	F36H12.48	NA
IV	5252907	G	C	JU751	WBGene00169316	F36H12.48	NA
IV	5252907	G	C	JU774	WBGene00169316	F36H12.48	NA
IV	5252907	G	C	JU775	WBGene00169316	F36H12.48	NA
IV	5252907	G	C	JU778	WBGene00169316	F36H12.48	NA
IV	5252907	G	C	JU782	WBGene00169316	F36H12.48	NA
IV	5252907	G	C	JU792	WBGene00169316	F36H12.48	NA
IV	5252907	G	C	JU847	WBGene00169316	F36H12.48	NA
IV	5252907	G	C	LKC34	WBGene00169316	F36H12.48	NA
IV	5252907	G	C	MY10	WBGene00169316	F36H12.48	NA
IV	5252907	G	C	MY16	WBGene00169316	F36H12.48	HELITRONY1(ins), HELITRONY1A(ins), LTR1(ins), NPAL5A(ins), PAL3A(ins), PALTTAA1(ins), WBT00000416(ins)
IV	5252907	G	C	MY23	WBGene00169316	F36H12.48	NPAL5A(ins)
IV	5252907	G	C	NIC199	WBGene00169316	F36H12.48	NA
IV	5252907	G	C	NIC231	WBGene00169316	F36H12.48	NA
IV	5252907	G	C	NIC251	WBGene00169316	F36H12.48	NA
IV	5252907	G	C	NIC256	WBGene00169316	F36H12.48	NA
IV	5252907	G	C	NIC261	WBGene00169316	F36H12.48	NA
IV	5252907	G	C	NIC262	WBGene00169316	F36H12.48	NA
IV	5252907	G	C	NIC265	WBGene00169316	F36H12.48	NA
IV	5252907	G	C	NIC269	WBGene00169316	F36H12.48	NA
IV	5252907	G	C	NIC271	WBGene00169316	F36H12.48	NA
IV	5252907	G	C	NIC272	WBGene00169316	F36H12.48	NA
IV	5252907	G	C	NIC274	WBGene00169316	F36H12.48	NA
IV	5252907	G	C	QW947	WBGene00169316	F36H12.48	NA
IV	5252907	G	C	QX1211	WBGene00169316	F36H12.48	CELE42(ins), CELE45(ins), CELETC2(ins), CEREP1A(ins), Chapaev-1(ins), HAT1(ins), HAT2(ins), HELITRONY1(ins), HELITRONY1A(ins), HELITRONY2(ins), HELITRONY3(ins), LINE2C(ins), LINE2D(ins), LINE2G(ins), LTR1(ins), MAR(ins), MARINCE1(abs), MARINCE1(ins), MARINER2(abs), MARINER2(ins), MARINER3(abs), MARINER3(ins), MARINER4(ins), PAL5A(ins), PAL9A(ins), RTE1(abs), Tc1(abs), Tc1A(abs), Tc4v(ins), Tc6(in…
IV	5252907	G	C	QX1233	WBGene00169316	F36H12.48	NA
IV	5252907	G	C	QX1791	WBGene00169316	F36H12.48	HELITRONY1(ins), MARINER4(ins)
IV	5252907	G	C	QX1792	WBGene00169316	F36H12.48	NA
IV	5252907	G	C	QX1793	WBGene00169316	F36H12.48	CEMUDR1(ins), MARINER4(ins), NTc2A(ins), PALNN1(ins)
IV	5252907	G	C	QX1794	WBGene00169316	F36H12.48	PALNN1(ins)
IV	5318064	G	A	ECA36	WBGene00172752	ZK354.17	MARINCE1(abs), MARINCE1(ins), MARINER2(abs), Tc1(abs)
IV	5318064	G	A	QX1211	WBGene00172752	ZK354.17	CELE42(ins), CELE45(ins), CELETC2(ins), CEREP1A(ins), Chapaev-1(ins), HAT1(ins), HAT2(ins), HELITRONY1(ins), HELITRONY1A(ins), HELITRONY2(ins), HELITRONY3(ins), LINE2C(ins), LINE2D(ins), LINE2G(ins), LTR1(ins), MAR(ins), MARINCE1(abs), MARINCE1(ins), MARINER2(abs), MARINER2(ins), MARINER3(abs), MARINER3(ins), MARINER4(ins), PAL5A(ins), PAL9A(ins), RTE1(abs), Tc1(abs), Tc1A(abs), Tc4v(ins), Tc6(in…
IV	5323998	C	G	NIC272	WBGene00050060	Y4C6B.24	NA
IV	5331046	T	C	CB4855	WBGene00049523	Y4C6B.20	NA
IV	5331046	T	C	CB4932	WBGene00049523	Y4C6B.20	NA
IV	5331046	T	C	CX11285	WBGene00049523	Y4C6B.20	NA
IV	5331046	T	C	ED3040	WBGene00049523	Y4C6B.20	NA
IV	5331046	T	C	ED3046	WBGene00049523	Y4C6B.20	NA
IV	5331046	T	C	ED3049	WBGene00049523	Y4C6B.20	NA
IV	5331046	T	C	ED3052	WBGene00049523	Y4C6B.20	NA
IV	5331046	T	C	EG4349	WBGene00049523	Y4C6B.20	HELITRONY1(ins), PAL3A(ins)
IV	5331046	T	C	GXW1	WBGene00049523	Y4C6B.20	NA
IV	5331046	T	C	JU1212	WBGene00049523	Y4C6B.20	NA
IV	5331046	T	C	JU1213	WBGene00049523	Y4C6B.20	NA
IV	5331046	T	C	JU1246	WBGene00049523	Y4C6B.20	Tc2(ins)
IV	5331046	T	C	JU1409	WBGene00049523	Y4C6B.20	NA
IV	5331046	T	C	JU1440	WBGene00049523	Y4C6B.20	NA
IV	5331046	T	C	JU1491	WBGene00049523	Y4C6B.20	NA
IV	5331046	T	C	JU1580	WBGene00049523	Y4C6B.20	NA
IV	5331046	T	C	JU1581	WBGene00049523	Y4C6B.20	HAT2(ins)
IV	5331046	T	C	JU2001	WBGene00049523	Y4C6B.20	NA
IV	5331046	T	C	JU2316	WBGene00049523	Y4C6B.20	NA
IV	5331046	T	C	JU2526	WBGene00049523	Y4C6B.20	NA
IV	5331046	T	C	JU258	WBGene00049523	Y4C6B.20	WBT00000074(ins)
IV	5331046	T	C	JU323	WBGene00049523	Y4C6B.20	NA
IV	5331046	T	C	JU346	WBGene00049523	Y4C6B.20	NA
IV	5331046	T	C	JU393	WBGene00049523	Y4C6B.20	NA
IV	5331046	T	C	JU397	WBGene00049523	Y4C6B.20	NA
IV	5331046	T	C	JU406	WBGene00049523	Y4C6B.20	NA
IV	5331046	T	C	JU561	WBGene00049523	Y4C6B.20	NA
IV	5331046	T	C	JU775	WBGene00049523	Y4C6B.20	NA
IV	5331046	T	C	JU782	WBGene00049523	Y4C6B.20	NA
IV	5331046	T	C	JU792	WBGene00049523	Y4C6B.20	NA
IV	5331046	T	C	JU847	WBGene00049523	Y4C6B.20	NA
IV	5331046	T	C	LKC34	WBGene00049523	Y4C6B.20	NA
IV	5331046	T	C	MY10	WBGene00049523	Y4C6B.20	NA
IV	5331046	T	C	NIC199	WBGene00049523	Y4C6B.20	NA
IV	5331046	T	C	NIC231	WBGene00049523	Y4C6B.20	NA
IV	5331046	T	C	NIC256	WBGene00049523	Y4C6B.20	NA
IV	5331046	T	C	NIC261	WBGene00049523	Y4C6B.20	NA
IV	5331046	T	C	NIC262	WBGene00049523	Y4C6B.20	NA
IV	5331046	T	C	NIC265	WBGene00049523	Y4C6B.20	NA
IV	5331046	T	C	NIC269	WBGene00049523	Y4C6B.20	NA
IV	5331046	T	C	NIC271	WBGene00049523	Y4C6B.20	NA
IV	5331046	T	C	NIC272	WBGene00049523	Y4C6B.20	NA
IV	5331046	T	C	NIC274	WBGene00049523	Y4C6B.20	NA
IV	5331046	T	C	QW947	WBGene00049523	Y4C6B.20	NA
IV	5331046	T	C	QX1233	WBGene00049523	Y4C6B.20	NA
IV	5345863	A	T	ECA36	WBGene00173709	Y4C6B.85	MARINCE1(abs), MARINCE1(ins), MARINER2(abs), Tc1(abs)
IV	5345863	A	T	QX1211	WBGene00173709	Y4C6B.85	CELE42(ins), CELE45(ins), CELETC2(ins), CEREP1A(ins), Chapaev-1(ins), HAT1(ins), HAT2(ins), HELITRONY1(ins), HELITRONY1A(ins), HELITRONY2(ins), HELITRONY3(ins), LINE2C(ins), LINE2D(ins), LINE2G(ins), LTR1(ins), MAR(ins), MARINCE1(abs), MARINCE1(ins), MARINER2(abs), MARINER2(ins), MARINER3(abs), MARINER3(ins), MARINER4(ins), PAL5A(ins), PAL9A(ins), RTE1(abs), Tc1(abs), Tc1A(abs), Tc4v(ins), Tc6(in…
IV	5420586	G	T	CB4854	WBGene00174318	ZK616.59	CELE42(ins)
IV	5420586	G	T	JU2001	WBGene00174318	ZK616.59	NA
IV	5444516	G	A	ECA36	WBGene00167849	Y4C6A.32	MARINCE1(abs), MARINCE1(ins), MARINER2(abs), Tc1(abs)
IV	5444516	G	A	QX1211	WBGene00167849	Y4C6A.32	CELE42(ins), CELE45(ins), CELETC2(ins), CEREP1A(ins), Chapaev-1(ins), HAT1(ins), HAT2(ins), HELITRONY1(ins), HELITRONY1A(ins), HELITRONY2(ins), HELITRONY3(ins), LINE2C(ins), LINE2D(ins), LINE2G(ins), LTR1(ins), MAR(ins), MARINCE1(abs), MARINCE1(ins), MARINER2(abs), MARINER2(ins), MARINER3(abs), MARINER3(ins), MARINER4(ins), PAL5A(ins), PAL9A(ins), RTE1(abs), Tc1(abs), Tc1A(abs), Tc4v(ins), Tc6(in…
IV	5447369	C	A	JU2007	WBGene00168206	Y4C6A.34	NA
IV	5449060	T	A	ECA36	WBGene00171725	Y4C6A.51	MARINCE1(abs), MARINCE1(ins), MARINER2(abs), Tc1(abs)
IV	5449060	T	A	QX1211	WBGene00171725	Y4C6A.51	CELE42(ins), CELE45(ins), CELETC2(ins), CEREP1A(ins), Chapaev-1(ins), HAT1(ins), HAT2(ins), HELITRONY1(ins), HELITRONY1A(ins), HELITRONY2(ins), HELITRONY3(ins), LINE2C(ins), LINE2D(ins), LINE2G(ins), LTR1(ins), MAR(ins), MARINCE1(abs), MARINCE1(ins), MARINER2(abs), MARINER2(ins), MARINER3(abs), MARINER3(ins), MARINER4(ins), PAL5A(ins), PAL9A(ins), RTE1(abs), Tc1(abs), Tc1A(abs), Tc4v(ins), Tc6(in…
IV	5449061	T	A	AB1	WBGene00171725	Y4C6A.51	NA
IV	5449061	T	A	CB4851	WBGene00171725	Y4C6A.51	Tc1(ins), Tc1A(ins), Tc2(ins), Tc5(ins)
IV	5449061	T	A	ECA252	WBGene00171725	Y4C6A.51	Tc1(ins)
IV	5449061	T	A	ECA36	WBGene00171725	Y4C6A.51	MARINCE1(abs), MARINCE1(ins), MARINER2(abs), Tc1(abs)
IV	5449061	T	A	JU1586	WBGene00171725	Y4C6A.51	NA
IV	5449061	T	A	JU1652	WBGene00171725	Y4C6A.51	NA
IV	5449061	T	A	JU1896	WBGene00171725	Y4C6A.51	NA
IV	5449061	T	A	JU311	WBGene00171725	Y4C6A.51	NA
IV	5449061	T	A	JU394	WBGene00171725	Y4C6A.51	TIR54TA1(ins)
IV	5449061	T	A	NIC251	WBGene00171725	Y4C6A.51	NA
IV	5449061	T	A	NIC259	WBGene00171725	Y4C6A.51	NA
IV	5449061	T	A	QX1211	WBGene00171725	Y4C6A.51	CELE42(ins), CELE45(ins), CELETC2(ins), CEREP1A(ins), Chapaev-1(ins), HAT1(ins), HAT2(ins), HELITRONY1(ins), HELITRONY1A(ins), HELITRONY2(ins), HELITRONY3(ins), LINE2C(ins), LINE2D(ins), LINE2G(ins), LTR1(ins), MAR(ins), MARINCE1(abs), MARINCE1(ins), MARINER2(abs), MARINER2(ins), MARINER3(abs), MARINER3(ins), MARINER4(ins), PAL5A(ins), PAL9A(ins), RTE1(abs), Tc1(abs), Tc1A(abs), Tc4v(ins), Tc6(in…
IV	5449062	A	T	CB4856	WBGene00171725	Y4C6A.51	PALTTAA1(ins)
IV	5449756	A	G	ECA36	WBGene00171584	Y4C6A.48	MARINCE1(abs), MARINCE1(ins), MARINER2(abs), Tc1(abs)
IV	5449756	A	G	QX1211	WBGene00171584	Y4C6A.48	CELE42(ins), CELE45(ins), CELETC2(ins), CEREP1A(ins), Chapaev-1(ins), HAT1(ins), HAT2(ins), HELITRONY1(ins), HELITRONY1A(ins), HELITRONY2(ins), HELITRONY3(ins), LINE2C(ins), LINE2D(ins), LINE2G(ins), LTR1(ins), MAR(ins), MARINCE1(abs), MARINCE1(ins), MARINER2(abs), MARINER2(ins), MARINER3(abs), MARINER3(ins), MARINER4(ins), PAL5A(ins), PAL9A(ins), RTE1(abs), Tc1(abs), Tc1A(abs), Tc4v(ins), Tc6(in…
IV	5450255	G	T	ECA36	WBGene00169520	Y4C6A.41	MARINCE1(abs), MARINCE1(ins), MARINER2(abs), Tc1(abs)
IV	5450255	G	T	QX1211	WBGene00169520	Y4C6A.41	CELE42(ins), CELE45(ins), CELETC2(ins), CEREP1A(ins), Chapaev-1(ins), HAT1(ins), HAT2(ins), HELITRONY1(ins), HELITRONY1A(ins), HELITRONY2(ins), HELITRONY3(ins), LINE2C(ins), LINE2D(ins), LINE2G(ins), LTR1(ins), MAR(ins), MARINCE1(abs), MARINCE1(ins), MARINER2(abs), MARINER2(ins), MARINER3(abs), MARINER3(ins), MARINER4(ins), PAL5A(ins), PAL9A(ins), RTE1(abs), Tc1(abs), Tc1A(abs), Tc4v(ins), Tc6(in…
IV	5497568	G	T	ECA36	WBGene00045584	B0273.5	MARINCE1(abs), MARINCE1(ins), MARINER2(abs), Tc1(abs)
IV	5497568	G	T	QX1211	WBGene00045584	B0273.5	CELE42(ins), CELE45(ins), CELETC2(ins), CEREP1A(ins), Chapaev-1(ins), HAT1(ins), HAT2(ins), HELITRONY1(ins), HELITRONY1A(ins), HELITRONY2(ins), HELITRONY3(ins), LINE2C(ins), LINE2D(ins), LINE2G(ins), LTR1(ins), MAR(ins), MARINCE1(abs), MARINCE1(ins), MARINER2(abs), MARINER2(ins), MARINER3(abs), MARINER3(ins), MARINER4(ins), PAL5A(ins), PAL9A(ins), RTE1(abs), Tc1(abs), Tc1A(abs), Tc4v(ins), Tc6(in…
IV	5529098	C	T	ECA36	WBGene00169744	F35D6.10	MARINCE1(abs), MARINCE1(ins), MARINER2(abs), Tc1(abs)
IV	5529098	C	T	ECA36	WBGene00171887	F35D6.17	MARINCE1(abs), MARINCE1(ins), MARINER2(abs), Tc1(abs)
IV	5529098	C	T	QX1211	WBGene00169744	F35D6.10	CELE42(ins), CELE45(ins), CELETC2(ins), CEREP1A(ins), Chapaev-1(ins), HAT1(ins), HAT2(ins), HELITRONY1(ins), HELITRONY1A(ins), HELITRONY2(ins), HELITRONY3(ins), LINE2C(ins), LINE2D(ins), LINE2G(ins), LTR1(ins), MAR(ins), MARINCE1(abs), MARINCE1(ins), MARINER2(abs), MARINER2(ins), MARINER3(abs), MARINER3(ins), MARINER4(ins), PAL5A(ins), PAL9A(ins), RTE1(abs), Tc1(abs), Tc1A(abs), Tc4v(ins), Tc6(in…
IV	5529098	C	T	QX1211	WBGene00171887	F35D6.17	CELE42(ins), CELE45(ins), CELETC2(ins), CEREP1A(ins), Chapaev-1(ins), HAT1(ins), HAT2(ins), HELITRONY1(ins), HELITRONY1A(ins), HELITRONY2(ins), HELITRONY3(ins), LINE2C(ins), LINE2D(ins), LINE2G(ins), LTR1(ins), MAR(ins), MARINCE1(abs), MARINCE1(ins), MARINER2(abs), MARINER2(ins), MARINER3(abs), MARINER3(ins), MARINER4(ins), PAL5A(ins), PAL9A(ins), RTE1(abs), Tc1(abs), Tc1A(abs), Tc4v(ins), Tc6(in…
IV	5532230	A	G	JU1212	WBGene00165256	F35D6.4	NA
IV	5532230	A	G	JU1213	WBGene00165256	F35D6.4	NA
IV	5598097	A	G	ECA36	WBGene00165834	F26D12.33	MARINCE1(abs), MARINCE1(ins), MARINER2(abs), Tc1(abs)
IV	5598097	A	G	QX1211	WBGene00165834	F26D12.33	CELE42(ins), CELE45(ins), CELETC2(ins), CEREP1A(ins), Chapaev-1(ins), HAT1(ins), HAT2(ins), HELITRONY1(ins), HELITRONY1A(ins), HELITRONY2(ins), HELITRONY3(ins), LINE2C(ins), LINE2D(ins), LINE2G(ins), LTR1(ins), MAR(ins), MARINCE1(abs), MARINCE1(ins), MARINER2(abs), MARINER2(ins), MARINER3(abs), MARINER3(ins), MARINER4(ins), PAL5A(ins), PAL9A(ins), RTE1(abs), Tc1(abs), Tc1A(abs), Tc4v(ins), Tc6(in…
IV	5605708	C	T	ECA36	WBGene00165143	F26D12.29	MARINCE1(abs), MARINCE1(ins), MARINER2(abs), Tc1(abs)
IV	5605708	C	T	QX1211	WBGene00165143	F26D12.29	CELE42(ins), CELE45(ins), CELETC2(ins), CEREP1A(ins), Chapaev-1(ins), HAT1(ins), HAT2(ins), HELITRONY1(ins), HELITRONY1A(ins), HELITRONY2(ins), HELITRONY3(ins), LINE2C(ins), LINE2D(ins), LINE2G(ins), LTR1(ins), MAR(ins), MARINCE1(abs), MARINCE1(ins), MARINER2(abs), MARINER2(ins), MARINER3(abs), MARINER3(ins), MARINER4(ins), PAL5A(ins), PAL9A(ins), RTE1(abs), Tc1(abs), Tc1A(abs), Tc4v(ins), Tc6(in…
IV	5625487	G	A	NIC272	WBGene00016543	C39H7.5	NA
IV	5646749	G	A	AB1	WBGene00165726	B0547.7	NA
IV	5646749	G	A	CB4851	WBGene00165726	B0547.7	Tc1(ins), Tc1A(ins), Tc2(ins), Tc5(ins)
IV	5646749	G	A	CB4854	WBGene00165726	B0547.7	CELE42(ins)
IV	5646749	G	A	CB4855	WBGene00165726	B0547.7	NA
IV	5646749	G	A	CB4856	WBGene00165726	B0547.7	PALTTAA1(ins)
IV	5646749	G	A	CB4932	WBGene00165726	B0547.7	NA
IV	5646749	G	A	DL238	WBGene00165726	B0547.7	CELE45(ins), LINE2G(ins), WBT00000416(ins), WBT00000581(ins)
IV	5646749	G	A	ECA252	WBGene00165726	B0547.7	Tc1(ins)
IV	5646749	G	A	ECA36	WBGene00165726	B0547.7	MARINCE1(abs), MARINCE1(ins), MARINER2(abs), Tc1(abs)
IV	5646749	G	A	ED3040	WBGene00165726	B0547.7	NA
IV	5646749	G	A	ED3046	WBGene00165726	B0547.7	NA
IV	5646749	G	A	ED3049	WBGene00165726	B0547.7	NA
IV	5646749	G	A	ED3052	WBGene00165726	B0547.7	NA
IV	5646749	G	A	EG4349	WBGene00165726	B0547.7	HELITRONY1(ins), PAL3A(ins)
IV	5646749	G	A	GXW1	WBGene00165726	B0547.7	NA
IV	5646749	G	A	JU1212	WBGene00165726	B0547.7	NA
IV	5646749	G	A	JU1213	WBGene00165726	B0547.7	NA
IV	5646749	G	A	JU1246	WBGene00165726	B0547.7	Tc2(ins)
IV	5646749	G	A	JU1409	WBGene00165726	B0547.7	NA
IV	5646749	G	A	JU1440	WBGene00165726	B0547.7	NA
IV	5646749	G	A	JU1491	WBGene00165726	B0547.7	NA
IV	5646749	G	A	JU1580	WBGene00165726	B0547.7	NA
IV	5646749	G	A	JU1581	WBGene00165726	B0547.7	HAT2(ins)
IV	5646749	G	A	JU1586	WBGene00165726	B0547.7	NA
IV	5646749	G	A	JU1652	WBGene00165726	B0547.7	NA
IV	5646749	G	A	JU1896	WBGene00165726	B0547.7	NA
IV	5646749	G	A	JU2001	WBGene00165726	B0547.7	NA
IV	5646749	G	A	JU2316	WBGene00165726	B0547.7	NA
IV	5646749	G	A	JU2526	WBGene00165726	B0547.7	NA
IV	5646749	G	A	JU258	WBGene00165726	B0547.7	WBT00000074(ins)
IV	5646749	G	A	JU311	WBGene00165726	B0547.7	NA
IV	5646749	G	A	JU323	WBGene00165726	B0547.7	NA
IV	5646749	G	A	JU346	WBGene00165726	B0547.7	NA
IV	5646749	G	A	JU393	WBGene00165726	B0547.7	NA
IV	5646749	G	A	JU394	WBGene00165726	B0547.7	TIR54TA1(ins)
IV	5646749	G	A	JU397	WBGene00165726	B0547.7	NA
IV	5646749	G	A	JU406	WBGene00165726	B0547.7	NA
IV	5646749	G	A	JU561	WBGene00165726	B0547.7	NA
IV	5646749	G	A	JU751	WBGene00165726	B0547.7	NA
IV	5646749	G	A	JU775	WBGene00165726	B0547.7	NA
IV	5646749	G	A	JU778	WBGene00165726	B0547.7	NA
IV	5646749	G	A	JU782	WBGene00165726	B0547.7	NA
IV	5646749	G	A	JU792	WBGene00165726	B0547.7	NA
IV	5646749	G	A	JU847	WBGene00165726	B0547.7	NA
IV	5646749	G	A	LKC34	WBGene00165726	B0547.7	NA
IV	5646749	G	A	MY10	WBGene00165726	B0547.7	NA
IV	5646749	G	A	MY16	WBGene00165726	B0547.7	HELITRONY1(ins), HELITRONY1A(ins), LTR1(ins), NPAL5A(ins), PAL3A(ins), PALTTAA1(ins), WBT00000416(ins)
IV	5646749	G	A	MY23	WBGene00165726	B0547.7	NPAL5A(ins)
IV	5646749	G	A	NIC199	WBGene00165726	B0547.7	NA
IV	5646749	G	A	NIC231	WBGene00165726	B0547.7	NA
IV	5646749	G	A	NIC251	WBGene00165726	B0547.7	NA
IV	5646749	G	A	NIC256	WBGene00165726	B0547.7	NA
IV	5646749	G	A	NIC259	WBGene00165726	B0547.7	NA
IV	5646749	G	A	NIC261	WBGene00165726	B0547.7	NA
IV	5646749	G	A	NIC262	WBGene00165726	B0547.7	NA
IV	5646749	G	A	NIC265	WBGene00165726	B0547.7	NA
IV	5646749	G	A	NIC269	WBGene00165726	B0547.7	NA
IV	5646749	G	A	NIC271	WBGene00165726	B0547.7	NA
IV	5646749	G	A	NIC272	WBGene00165726	B0547.7	NA
IV	5646749	G	A	QW947	WBGene00165726	B0547.7	NA
IV	5646749	G	A	QX1211	WBGene00165726	B0547.7	CELE42(ins), CELE45(ins), CELETC2(ins), CEREP1A(ins), Chapaev-1(ins), HAT1(ins), HAT2(ins), HELITRONY1(ins), HELITRONY1A(ins), HELITRONY2(ins), HELITRONY3(ins), LINE2C(ins), LINE2D(ins), LINE2G(ins), LTR1(ins), MAR(ins), MARINCE1(abs), MARINCE1(ins), MARINER2(abs), MARINER2(ins), MARINER3(abs), MARINER3(ins), MARINER4(ins), PAL5A(ins), PAL9A(ins), RTE1(abs), Tc1(abs), Tc1A(abs), Tc4v(ins), Tc6(in…
IV	5646749	G	A	QX1233	WBGene00165726	B0547.7	NA
IV	5646749	G	A	QX1791	WBGene00165726	B0547.7	HELITRONY1(ins), MARINER4(ins)
IV	5646749	G	A	QX1792	WBGene00165726	B0547.7	NA
IV	5646749	G	A	QX1793	WBGene00165726	B0547.7	CEMUDR1(ins), MARINER4(ins), NTc2A(ins), PALNN1(ins)
IV	5646749	G	A	QX1794	WBGene00165726	B0547.7	PALNN1(ins)
IV	5725130	T	A	NIC259	WBGene00173279	H35B03.19	NA
IV	5725130	T	A	NIC262	WBGene00173279	H35B03.19	NA
IV	5762686	G	A	ECA36	WBGene00174293	F44E8.41	MARINCE1(abs), MARINCE1(ins), MARINER2(abs), Tc1(abs)
IV	5762686	G	A	QX1211	WBGene00174293	F44E8.41	CELE42(ins), CELE45(ins), CELETC2(ins), CEREP1A(ins), Chapaev-1(ins), HAT1(ins), HAT2(ins), HELITRONY1(ins), HELITRONY1A(ins), HELITRONY2(ins), HELITRONY3(ins), LINE2C(ins), LINE2D(ins), LINE2G(ins), LTR1(ins), MAR(ins), MARINCE1(abs), MARINCE1(ins), MARINER2(abs), MARINER2(ins), MARINER3(abs), MARINER3(ins), MARINER4(ins), PAL5A(ins), PAL9A(ins), RTE1(abs), Tc1(abs), Tc1A(abs), Tc4v(ins), Tc6(in…
IV	5770684	A	C	AB1	WBGene00048087	F44E8.12	NA
IV	5770684	A	C	CB4851	WBGene00048087	F44E8.12	Tc1(ins), Tc1A(ins), Tc2(ins), Tc5(ins)
IV	5770684	A	C	CB4856	WBGene00048087	F44E8.12	PALTTAA1(ins)
IV	5770684	A	C	ECA252	WBGene00048087	F44E8.12	Tc1(ins)
IV	5770684	A	C	JU1652	WBGene00048087	F44E8.12	NA
IV	5770684	A	C	JU1896	WBGene00048087	F44E8.12	NA
IV	5770684	A	C	JU311	WBGene00048087	F44E8.12	NA
IV	5770684	A	C	JU394	WBGene00048087	F44E8.12	TIR54TA1(ins)
IV	5770684	A	C	JU751	WBGene00048087	F44E8.12	NA
IV	5770684	A	C	MY16	WBGene00048087	F44E8.12	HELITRONY1(ins), HELITRONY1A(ins), LTR1(ins), NPAL5A(ins), PAL3A(ins), PALTTAA1(ins), WBT00000416(ins)
IV	5770684	A	C	MY23	WBGene00048087	F44E8.12	NPAL5A(ins)
IV	5770684	A	C	NIC251	WBGene00048087	F44E8.12	NA
IV	5770684	A	C	NIC259	WBGene00048087	F44E8.12	NA
IV	5770684	A	C	NIC262	WBGene00048087	F44E8.12	NA
IV	5802817	T	C	ECA36	WBGene00016289	C31H1.6c	MARINCE1(abs), MARINCE1(ins), MARINER2(abs), Tc1(abs)
IV	5802817	T	C	QX1211	WBGene00016289	C31H1.6c	CELE42(ins), CELE45(ins), CELETC2(ins), CEREP1A(ins), Chapaev-1(ins), HAT1(ins), HAT2(ins), HELITRONY1(ins), HELITRONY1A(ins), HELITRONY2(ins), HELITRONY3(ins), LINE2C(ins), LINE2D(ins), LINE2G(ins), LTR1(ins), MAR(ins), MARINCE1(abs), MARINCE1(ins), MARINER2(abs), MARINER2(ins), MARINER3(abs), MARINER3(ins), MARINER4(ins), PAL5A(ins), PAL9A(ins), RTE1(abs), Tc1(abs), Tc1A(abs), Tc4v(ins), Tc6(in…
IV	5822910	A	G	ECA36	WBGene00048835	C10G6.12	MARINCE1(abs), MARINCE1(ins), MARINER2(abs), Tc1(abs)
IV	5822910	A	G	QX1211	WBGene00048835	C10G6.12	CELE42(ins), CELE45(ins), CELETC2(ins), CEREP1A(ins), Chapaev-1(ins), HAT1(ins), HAT2(ins), HELITRONY1(ins), HELITRONY1A(ins), HELITRONY2(ins), HELITRONY3(ins), LINE2C(ins), LINE2D(ins), LINE2G(ins), LTR1(ins), MAR(ins), MARINCE1(abs), MARINCE1(ins), MARINER2(abs), MARINER2(ins), MARINER3(abs), MARINER3(ins), MARINER4(ins), PAL5A(ins), PAL9A(ins), RTE1(abs), Tc1(abs), Tc1A(abs), Tc4v(ins), Tc6(in…
IV	5830647	G	A	QX1211	WBGene00049297	C06E7.34	CELE42(ins), CELE45(ins), CELETC2(ins), CEREP1A(ins), Chapaev-1(ins), HAT1(ins), HAT2(ins), HELITRONY1(ins), HELITRONY1A(ins), HELITRONY2(ins), HELITRONY3(ins), LINE2C(ins), LINE2D(ins), LINE2G(ins), LTR1(ins), MAR(ins), MARINCE1(abs), MARINCE1(ins), MARINER2(abs), MARINER2(ins), MARINER3(abs), MARINER3(ins), MARINER4(ins), PAL5A(ins), PAL9A(ins), RTE1(abs), Tc1(abs), Tc1A(abs), Tc4v(ins), Tc6(in…
IV	5830668	C	T	ECA36	WBGene00046084	C06E7.12	MARINCE1(abs), MARINCE1(ins), MARINER2(abs), Tc1(abs)
IV	5830668	C	T	QX1211	WBGene00046084	C06E7.12	CELE42(ins), CELE45(ins), CELETC2(ins), CEREP1A(ins), Chapaev-1(ins), HAT1(ins), HAT2(ins), HELITRONY1(ins), HELITRONY1A(ins), HELITRONY2(ins), HELITRONY3(ins), LINE2C(ins), LINE2D(ins), LINE2G(ins), LTR1(ins), MAR(ins), MARINCE1(abs), MARINCE1(ins), MARINER2(abs), MARINER2(ins), MARINER3(abs), MARINER3(ins), MARINER4(ins), PAL5A(ins), PAL9A(ins), RTE1(abs), Tc1(abs), Tc1A(abs), Tc4v(ins), Tc6(in…
IV	5834597	G	A	ECA36	WBGene00047755	C06E7.23	MARINCE1(abs), MARINCE1(ins), MARINER2(abs), Tc1(abs)
IV	5834597	G	A	QX1211	WBGene00047755	C06E7.23	CELE42(ins), CELE45(ins), CELETC2(ins), CEREP1A(ins), Chapaev-1(ins), HAT1(ins), HAT2(ins), HELITRONY1(ins), HELITRONY1A(ins), HELITRONY2(ins), HELITRONY3(ins), LINE2C(ins), LINE2D(ins), LINE2G(ins), LTR1(ins), MAR(ins), MARINCE1(abs), MARINCE1(ins), MARINER2(abs), MARINER2(ins), MARINER3(abs), MARINER3(ins), MARINER4(ins), PAL5A(ins), PAL9A(ins), RTE1(abs), Tc1(abs), Tc1A(abs), Tc4v(ins), Tc6(in…
IV	5836672	A	G	ECA36	WBGene00174222	C06E7.81	MARINCE1(abs), MARINCE1(ins), MARINER2(abs), Tc1(abs)
IV	5836672	A	G	QX1211	WBGene00174222	C06E7.81	CELE42(ins), CELE45(ins), CELETC2(ins), CEREP1A(ins), Chapaev-1(ins), HAT1(ins), HAT2(ins), HELITRONY1(ins), HELITRONY1A(ins), HELITRONY2(ins), HELITRONY3(ins), LINE2C(ins), LINE2D(ins), LINE2G(ins), LTR1(ins), MAR(ins), MARINCE1(abs), MARINCE1(ins), MARINER2(abs), MARINER2(ins), MARINER3(abs), MARINER3(ins), MARINER4(ins), PAL5A(ins), PAL9A(ins), RTE1(abs), Tc1(abs), Tc1A(abs), Tc4v(ins), Tc6(in…
IV	5865882	A	G	ECA36	WBGene00046707	C06E7.15	MARINCE1(abs), MARINCE1(ins), MARINER2(abs), Tc1(abs)
IV	5865882	A	G	QX1211	WBGene00046707	C06E7.15	CELE42(ins), CELE45(ins), CELETC2(ins), CEREP1A(ins), Chapaev-1(ins), HAT1(ins), HAT2(ins), HELITRONY1(ins), HELITRONY1A(ins), HELITRONY2(ins), HELITRONY3(ins), LINE2C(ins), LINE2D(ins), LINE2G(ins), LTR1(ins), MAR(ins), MARINCE1(abs), MARINCE1(ins), MARINER2(abs), MARINER2(ins), MARINER3(abs), MARINER3(ins), MARINER4(ins), PAL5A(ins), PAL9A(ins), RTE1(abs), Tc1(abs), Tc1A(abs), Tc4v(ins), Tc6(in…
IV	5881120	A	G	ECA36	WBGene00172049	H04M03.61	MARINCE1(abs), MARINCE1(ins), MARINER2(abs), Tc1(abs)
IV	5881120	A	G	QX1211	WBGene00172049	H04M03.61	CELE42(ins), CELE45(ins), CELETC2(ins), CEREP1A(ins), Chapaev-1(ins), HAT1(ins), HAT2(ins), HELITRONY1(ins), HELITRONY1A(ins), HELITRONY2(ins), HELITRONY3(ins), LINE2C(ins), LINE2D(ins), LINE2G(ins), LTR1(ins), MAR(ins), MARINCE1(abs), MARINCE1(ins), MARINER2(abs), MARINER2(ins), MARINER3(abs), MARINER3(ins), MARINER4(ins), PAL5A(ins), PAL9A(ins), RTE1(abs), Tc1(abs), Tc1A(abs), Tc4v(ins), Tc6(in…
IV	5900022	A	T	ECA36	WBGene00169809	H04M03.50	MARINCE1(abs), MARINCE1(ins), MARINER2(abs), Tc1(abs)
IV	5900022	A	T	QX1211	WBGene00169809	H04M03.50	CELE42(ins), CELE45(ins), CELETC2(ins), CEREP1A(ins), Chapaev-1(ins), HAT1(ins), HAT2(ins), HELITRONY1(ins), HELITRONY1A(ins), HELITRONY2(ins), HELITRONY3(ins), LINE2C(ins), LINE2D(ins), LINE2G(ins), LTR1(ins), MAR(ins), MARINCE1(abs), MARINCE1(ins), MARINER2(abs), MARINER2(ins), MARINER3(abs), MARINER3(ins), MARINER4(ins), PAL5A(ins), PAL9A(ins), RTE1(abs), Tc1(abs), Tc1A(abs), Tc4v(ins), Tc6(in…
IV	5907625	C	T	ECA36	WBGene00167840	H32C10.38	MARINCE1(abs), MARINCE1(ins), MARINER2(abs), Tc1(abs)
IV	5907625	C	T	ECA36	WBGene00165286	H32C10.32	MARINCE1(abs), MARINCE1(ins), MARINER2(abs), Tc1(abs)
IV	5907625	C	T	QX1211	WBGene00167840	H32C10.38	CELE42(ins), CELE45(ins), CELETC2(ins), CEREP1A(ins), Chapaev-1(ins), HAT1(ins), HAT2(ins), HELITRONY1(ins), HELITRONY1A(ins), HELITRONY2(ins), HELITRONY3(ins), LINE2C(ins), LINE2D(ins), LINE2G(ins), LTR1(ins), MAR(ins), MARINCE1(abs), MARINCE1(ins), MARINER2(abs), MARINER2(ins), MARINER3(abs), MARINER3(ins), MARINER4(ins), PAL5A(ins), PAL9A(ins), RTE1(abs), Tc1(abs), Tc1A(abs), Tc4v(ins), Tc6(in…
IV	5907625	C	T	QX1211	WBGene00165286	H32C10.32	CELE42(ins), CELE45(ins), CELETC2(ins), CEREP1A(ins), Chapaev-1(ins), HAT1(ins), HAT2(ins), HELITRONY1(ins), HELITRONY1A(ins), HELITRONY2(ins), HELITRONY3(ins), LINE2C(ins), LINE2D(ins), LINE2G(ins), LTR1(ins), MAR(ins), MARINCE1(abs), MARINCE1(ins), MARINER2(abs), MARINER2(ins), MARINER3(abs), MARINER3(ins), MARINER4(ins), PAL5A(ins), PAL9A(ins), RTE1(abs), Tc1(abs), Tc1A(abs), Tc4v(ins), Tc6(in…
IV	6021348	T	A	ECA36	WBGene00171548	C46G7.87	MARINCE1(abs), MARINCE1(ins), MARINER2(abs), Tc1(abs)
IV	6021348	T	A	QX1211	WBGene00171548	C46G7.87	CELE42(ins), CELE45(ins), CELETC2(ins), CEREP1A(ins), Chapaev-1(ins), HAT1(ins), HAT2(ins), HELITRONY1(ins), HELITRONY1A(ins), HELITRONY2(ins), HELITRONY3(ins), LINE2C(ins), LINE2D(ins), LINE2G(ins), LTR1(ins), MAR(ins), MARINCE1(abs), MARINCE1(ins), MARINER2(abs), MARINER2(ins), MARINER3(abs), MARINER3(ins), MARINER4(ins), PAL5A(ins), PAL9A(ins), RTE1(abs), Tc1(abs), Tc1A(abs), Tc4v(ins), Tc6(in…
IV	6136578	A	G	JU778	WBGene00165240	M03D4.28	NA
IV	6136578	A	G	JU778	WBGene00174135	M03D4.69	NA
IV	6136578	A	G	QX1791	WBGene00165240	M03D4.28	HELITRONY1(ins), MARINER4(ins)
IV	6136578	A	G	QX1791	WBGene00174135	M03D4.69	HELITRONY1(ins), MARINER4(ins)
IV	6136578	A	G	QX1792	WBGene00165240	M03D4.28	NA
IV	6136578	A	G	QX1792	WBGene00174135	M03D4.69	NA
IV	6136578	A	G	QX1793	WBGene00165240	M03D4.28	CEMUDR1(ins), MARINER4(ins), NTc2A(ins), PALNN1(ins)
IV	6136578	A	G	QX1793	WBGene00174135	M03D4.69	CEMUDR1(ins), MARINER4(ins), NTc2A(ins), PALNN1(ins)
IV	6136578	A	G	QX1794	WBGene00165240	M03D4.28	PALNN1(ins)
IV	6136578	A	G	QX1794	WBGene00174135	M03D4.69	PALNN1(ins)
IV	6193718	A	T	ECA36	WBGene00048299	H08M21.4	MARINCE1(abs), MARINCE1(ins), MARINER2(abs), Tc1(abs)
IV	6193718	A	T	QX1211	WBGene00048299	H08M21.4	CELE42(ins), CELE45(ins), CELETC2(ins), CEREP1A(ins), Chapaev-1(ins), HAT1(ins), HAT2(ins), HELITRONY1(ins), HELITRONY1A(ins), HELITRONY2(ins), HELITRONY3(ins), LINE2C(ins), LINE2D(ins), LINE2G(ins), LTR1(ins), MAR(ins), MARINCE1(abs), MARINCE1(ins), MARINER2(abs), MARINER2(ins), MARINER3(abs), MARINER3(ins), MARINER4(ins), PAL5A(ins), PAL9A(ins), RTE1(abs), Tc1(abs), Tc1A(abs), Tc4v(ins), Tc6(in…
IV	6226572	T	C	DL238	WBGene00016756	C49A9.2	CELE45(ins), LINE2G(ins), WBT00000416(ins), WBT00000581(ins)
IV	6226572	T	C	MY16	WBGene00016756	C49A9.2	HELITRONY1(ins), HELITRONY1A(ins), LTR1(ins), NPAL5A(ins), PAL3A(ins), PALTTAA1(ins), WBT00000416(ins)
IV	6226572	T	C	MY23	WBGene00016756	C49A9.2	NPAL5A(ins)
IV	6231973	G	A	DL238	WBGene00019058	F58F9.4	CELE45(ins), LINE2G(ins), WBT00000416(ins), WBT00000581(ins)
IV	6231973	G	A	MY16	WBGene00019058	F58F9.4	HELITRONY1(ins), HELITRONY1A(ins), LTR1(ins), NPAL5A(ins), PAL3A(ins), PALTTAA1(ins), WBT00000416(ins)
IV	6231973	G	A	MY23	WBGene00019058	F58F9.4	NPAL5A(ins)
IV	6231976	C	T	DL238	WBGene00019058	F58F9.4	CELE45(ins), LINE2G(ins), WBT00000416(ins), WBT00000581(ins)
IV	6231976	C	T	MY16	WBGene00019058	F58F9.4	HELITRONY1(ins), HELITRONY1A(ins), LTR1(ins), NPAL5A(ins), PAL3A(ins), PALTTAA1(ins), WBT00000416(ins)
IV	6231976	C	T	MY23	WBGene00019058	F58F9.4	NPAL5A(ins)
IV	6244533	T	C	DL238	WBGene00174817	F58F9.22	CELE45(ins), LINE2G(ins), WBT00000416(ins), WBT00000581(ins)
IV	6244533	T	C	JU778	WBGene00174817	F58F9.22	NA
IV	6244533	T	C	MY16	WBGene00174817	F58F9.22	HELITRONY1(ins), HELITRONY1A(ins), LTR1(ins), NPAL5A(ins), PAL3A(ins), PALTTAA1(ins), WBT00000416(ins)
IV	6244533	T	C	MY23	WBGene00174817	F58F9.22	NPAL5A(ins)
IV	6244533	T	C	QX1791	WBGene00174817	F58F9.22	HELITRONY1(ins), MARINER4(ins)
IV	6244533	T	C	QX1792	WBGene00174817	F58F9.22	NA
IV	6244533	T	C	QX1793	WBGene00174817	F58F9.22	CEMUDR1(ins), MARINER4(ins), NTc2A(ins), PALNN1(ins)
IV	6244533	T	C	QX1794	WBGene00174817	F58F9.22	PALNN1(ins)
IV	6260942	G	A	CB4856	WBGene00174531	T13A10.57	PALTTAA1(ins)
IV	6260942	G	A	CB4856	WBGene00169981	T13A10.35	PALTTAA1(ins)
IV	6260942	G	A	ECA36	WBGene00174531	T13A10.57	MARINCE1(abs), MARINCE1(ins), MARINER2(abs), Tc1(abs)
IV	6260942	G	A	ECA36	WBGene00169981	T13A10.35	MARINCE1(abs), MARINCE1(ins), MARINER2(abs), Tc1(abs)
IV	6260942	G	A	QX1211	WBGene00174531	T13A10.57	CELE42(ins), CELE45(ins), CELETC2(ins), CEREP1A(ins), Chapaev-1(ins), HAT1(ins), HAT2(ins), HELITRONY1(ins), HELITRONY1A(ins), HELITRONY2(ins), HELITRONY3(ins), LINE2C(ins), LINE2D(ins), LINE2G(ins), LTR1(ins), MAR(ins), MARINCE1(abs), MARINCE1(ins), MARINER2(abs), MARINER2(ins), MARINER3(abs), MARINER3(ins), MARINER4(ins), PAL5A(ins), PAL9A(ins), RTE1(abs), Tc1(abs), Tc1A(abs), Tc4v(ins), Tc6(in…
IV	6260942	G	A	QX1211	WBGene00169981	T13A10.35	CELE42(ins), CELE45(ins), CELETC2(ins), CEREP1A(ins), Chapaev-1(ins), HAT1(ins), HAT2(ins), HELITRONY1(ins), HELITRONY1A(ins), HELITRONY2(ins), HELITRONY3(ins), LINE2C(ins), LINE2D(ins), LINE2G(ins), LTR1(ins), MAR(ins), MARINCE1(abs), MARINCE1(ins), MARINER2(abs), MARINER2(ins), MARINER3(abs), MARINER3(ins), MARINER4(ins), PAL5A(ins), PAL9A(ins), RTE1(abs), Tc1(abs), Tc1A(abs), Tc4v(ins), Tc6(in…
IV	6264948	G	T	DL238	WBGene00172116	T13A10.45	CELE45(ins), LINE2G(ins), WBT00000416(ins), WBT00000581(ins)
IV	6264948	G	T	DL238	WBGene00005740	T13A10.6	CELE45(ins), LINE2G(ins), WBT00000416(ins), WBT00000581(ins)
IV	6264948	G	T	JU778	WBGene00172116	T13A10.45	NA
IV	6264948	G	T	JU778	WBGene00005740	T13A10.6	NA
IV	6264948	G	T	MY16	WBGene00172116	T13A10.45	HELITRONY1(ins), HELITRONY1A(ins), LTR1(ins), NPAL5A(ins), PAL3A(ins), PALTTAA1(ins), WBT00000416(ins)
IV	6264948	G	T	MY16	WBGene00005740	T13A10.6	HELITRONY1(ins), HELITRONY1A(ins), LTR1(ins), NPAL5A(ins), PAL3A(ins), PALTTAA1(ins), WBT00000416(ins)
IV	6264948	G	T	MY23	WBGene00172116	T13A10.45	NPAL5A(ins)
IV	6264948	G	T	MY23	WBGene00005740	T13A10.6	NPAL5A(ins)
IV	6264948	G	T	QX1791	WBGene00172116	T13A10.45	HELITRONY1(ins), MARINER4(ins)
IV	6264948	G	T	QX1791	WBGene00005740	T13A10.6	HELITRONY1(ins), MARINER4(ins)
IV	6264948	G	T	QX1792	WBGene00172116	T13A10.45	NA
IV	6264948	G	T	QX1792	WBGene00005740	T13A10.6	NA
IV	6264948	G	T	QX1793	WBGene00172116	T13A10.45	CEMUDR1(ins), MARINER4(ins), NTc2A(ins), PALNN1(ins)
IV	6264948	G	T	QX1793	WBGene00005740	T13A10.6	CEMUDR1(ins), MARINER4(ins), NTc2A(ins), PALNN1(ins)
IV	6264948	G	T	QX1794	WBGene00172116	T13A10.45	PALNN1(ins)
IV	6264948	G	T	QX1794	WBGene00005740	T13A10.6	PALNN1(ins)
IV	6265196	T	C	EG4349	WBGene00173511	T13A10.53	HELITRONY1(ins), PAL3A(ins)
IV	6266325	C	T	DL238	WBGene00165524	T13A10.18	CELE45(ins), LINE2G(ins), WBT00000416(ins), WBT00000581(ins)
IV	6266325	C	T	JU778	WBGene00165524	T13A10.18	NA
IV	6266325	C	T	MY16	WBGene00165524	T13A10.18	HELITRONY1(ins), HELITRONY1A(ins), LTR1(ins), NPAL5A(ins), PAL3A(ins), PALTTAA1(ins), WBT00000416(ins)
IV	6266325	C	T	MY23	WBGene00165524	T13A10.18	NPAL5A(ins)
IV	6266325	C	T	QX1791	WBGene00165524	T13A10.18	HELITRONY1(ins), MARINER4(ins)
IV	6266325	C	T	QX1792	WBGene00165524	T13A10.18	NA
IV	6266325	C	T	QX1793	WBGene00165524	T13A10.18	CEMUDR1(ins), MARINER4(ins), NTc2A(ins), PALNN1(ins)
IV	6266325	C	T	QX1794	WBGene00165524	T13A10.18	PALNN1(ins)
IV	6269357	A	C	CB4856	WBGene00005741	T13A10.7	PALTTAA1(ins)
IV	6269357	A	C	ECA36	WBGene00005741	T13A10.7	MARINCE1(abs), MARINCE1(ins), MARINER2(abs), Tc1(abs)
IV	6269357	A	C	QX1211	WBGene00005741	T13A10.7	CELE42(ins), CELE45(ins), CELETC2(ins), CEREP1A(ins), Chapaev-1(ins), HAT1(ins), HAT2(ins), HELITRONY1(ins), HELITRONY1A(ins), HELITRONY2(ins), HELITRONY3(ins), LINE2C(ins), LINE2D(ins), LINE2G(ins), LTR1(ins), MAR(ins), MARINCE1(abs), MARINCE1(ins), MARINER2(abs), MARINER2(ins), MARINER3(abs), MARINER3(ins), MARINER4(ins), PAL5A(ins), PAL9A(ins), RTE1(abs), Tc1(abs), Tc1A(abs), Tc4v(ins), Tc6(in…
IV	6270866	A	G	JU778	WBGene00167594	T13A10.25	NA
IV	6270866	A	G	QX1791	WBGene00167594	T13A10.25	HELITRONY1(ins), MARINER4(ins)
IV	6270866	A	G	QX1792	WBGene00167594	T13A10.25	NA
IV	6270866	A	G	QX1793	WBGene00167594	T13A10.25	CEMUDR1(ins), MARINER4(ins), NTc2A(ins), PALNN1(ins)
IV	6270866	A	G	QX1794	WBGene00167594	T13A10.25	PALNN1(ins)
IV	6271922	T	C	CB4856	WBGene00005742	T13A10.9	PALTTAA1(ins)
IV	6271922	T	C	ECA36	WBGene00005742	T13A10.9	MARINCE1(abs), MARINCE1(ins), MARINER2(abs), Tc1(abs)
IV	6271922	T	C	QX1211	WBGene00005742	T13A10.9	CELE42(ins), CELE45(ins), CELETC2(ins), CEREP1A(ins), Chapaev-1(ins), HAT1(ins), HAT2(ins), HELITRONY1(ins), HELITRONY1A(ins), HELITRONY2(ins), HELITRONY3(ins), LINE2C(ins), LINE2D(ins), LINE2G(ins), LTR1(ins), MAR(ins), MARINCE1(abs), MARINCE1(ins), MARINER2(abs), MARINER2(ins), MARINER3(abs), MARINER3(ins), MARINER4(ins), PAL5A(ins), PAL9A(ins), RTE1(abs), Tc1(abs), Tc1A(abs), Tc4v(ins), Tc6(in…
IV	6271934	A	C	CB4856	WBGene00005742	T13A10.9	PALTTAA1(ins)
IV	6271934	A	C	ECA36	WBGene00005742	T13A10.9	MARINCE1(abs), MARINCE1(ins), MARINER2(abs), Tc1(abs)
IV	6271934	A	C	QX1211	WBGene00005742	T13A10.9	CELE42(ins), CELE45(ins), CELETC2(ins), CEREP1A(ins), Chapaev-1(ins), HAT1(ins), HAT2(ins), HELITRONY1(ins), HELITRONY1A(ins), HELITRONY2(ins), HELITRONY3(ins), LINE2C(ins), LINE2D(ins), LINE2G(ins), LTR1(ins), MAR(ins), MARINCE1(abs), MARINCE1(ins), MARINER2(abs), MARINER2(ins), MARINER3(abs), MARINER3(ins), MARINER4(ins), PAL5A(ins), PAL9A(ins), RTE1(abs), Tc1(abs), Tc1A(abs), Tc4v(ins), Tc6(in…
IV	6273186	T	G	CB4856	WBGene00169884	T13A10.34	PALTTAA1(ins)
IV	6273186	T	G	CB4856	WBGene00000005	T13A10.10a	PALTTAA1(ins)
IV	6273186	T	G	ECA36	WBGene00169884	T13A10.34	MARINCE1(abs), MARINCE1(ins), MARINER2(abs), Tc1(abs)
IV	6273186	T	G	ECA36	WBGene00000005	T13A10.10a	MARINCE1(abs), MARINCE1(ins), MARINER2(abs), Tc1(abs)
IV	6273186	T	G	QX1211	WBGene00169884	T13A10.34	CELE42(ins), CELE45(ins), CELETC2(ins), CEREP1A(ins), Chapaev-1(ins), HAT1(ins), HAT2(ins), HELITRONY1(ins), HELITRONY1A(ins), HELITRONY2(ins), HELITRONY3(ins), LINE2C(ins), LINE2D(ins), LINE2G(ins), LTR1(ins), MAR(ins), MARINCE1(abs), MARINCE1(ins), MARINER2(abs), MARINER2(ins), MARINER3(abs), MARINER3(ins), MARINER4(ins), PAL5A(ins), PAL9A(ins), RTE1(abs), Tc1(abs), Tc1A(abs), Tc4v(ins), Tc6(in…
IV	6273186	T	G	QX1211	WBGene00000005	T13A10.10a	CELE42(ins), CELE45(ins), CELETC2(ins), CEREP1A(ins), Chapaev-1(ins), HAT1(ins), HAT2(ins), HELITRONY1(ins), HELITRONY1A(ins), HELITRONY2(ins), HELITRONY3(ins), LINE2C(ins), LINE2D(ins), LINE2G(ins), LTR1(ins), MAR(ins), MARINCE1(abs), MARINCE1(ins), MARINER2(abs), MARINER2(ins), MARINER3(abs), MARINER3(ins), MARINER4(ins), PAL5A(ins), PAL9A(ins), RTE1(abs), Tc1(abs), Tc1A(abs), Tc4v(ins), Tc6(in…
IV	6273189	G	A	CB4856	WBGene00165817	T13A10.21	PALTTAA1(ins)
IV	6273189	G	A	CB4856	WBGene00000005	T13A10.10a	PALTTAA1(ins)
IV	6273189	G	A	ECA36	WBGene00165817	T13A10.21	MARINCE1(abs), MARINCE1(ins), MARINER2(abs), Tc1(abs)
IV	6273189	G	A	ECA36	WBGene00000005	T13A10.10a	MARINCE1(abs), MARINCE1(ins), MARINER2(abs), Tc1(abs)
IV	6273189	G	A	QX1211	WBGene00165817	T13A10.21	CELE42(ins), CELE45(ins), CELETC2(ins), CEREP1A(ins), Chapaev-1(ins), HAT1(ins), HAT2(ins), HELITRONY1(ins), HELITRONY1A(ins), HELITRONY2(ins), HELITRONY3(ins), LINE2C(ins), LINE2D(ins), LINE2G(ins), LTR1(ins), MAR(ins), MARINCE1(abs), MARINCE1(ins), MARINER2(abs), MARINER2(ins), MARINER3(abs), MARINER3(ins), MARINER4(ins), PAL5A(ins), PAL9A(ins), RTE1(abs), Tc1(abs), Tc1A(abs), Tc4v(ins), Tc6(in…
IV	6273189	G	A	QX1211	WBGene00000005	T13A10.10a	CELE42(ins), CELE45(ins), CELETC2(ins), CEREP1A(ins), Chapaev-1(ins), HAT1(ins), HAT2(ins), HELITRONY1(ins), HELITRONY1A(ins), HELITRONY2(ins), HELITRONY3(ins), LINE2C(ins), LINE2D(ins), LINE2G(ins), LTR1(ins), MAR(ins), MARINCE1(abs), MARINCE1(ins), MARINER2(abs), MARINER2(ins), MARINER3(abs), MARINER3(ins), MARINER4(ins), PAL5A(ins), PAL9A(ins), RTE1(abs), Tc1(abs), Tc1A(abs), Tc4v(ins), Tc6(in…
IV	6275533	G	T	CB4856	WBGene00172895	T13A10.49	PALTTAA1(ins)
IV	6275533	G	T	CB4856	WBGene00168143	T13A10.26	PALTTAA1(ins)
IV	6275533	G	T	ECA36	WBGene00172895	T13A10.49	MARINCE1(abs), MARINCE1(ins), MARINER2(abs), Tc1(abs)
IV	6275533	G	T	ECA36	WBGene00168143	T13A10.26	MARINCE1(abs), MARINCE1(ins), MARINER2(abs), Tc1(abs)
IV	6275533	G	T	QX1211	WBGene00172895	T13A10.49	CELE42(ins), CELE45(ins), CELETC2(ins), CEREP1A(ins), Chapaev-1(ins), HAT1(ins), HAT2(ins), HELITRONY1(ins), HELITRONY1A(ins), HELITRONY2(ins), HELITRONY3(ins), LINE2C(ins), LINE2D(ins), LINE2G(ins), LTR1(ins), MAR(ins), MARINCE1(abs), MARINCE1(ins), MARINER2(abs), MARINER2(ins), MARINER3(abs), MARINER3(ins), MARINER4(ins), PAL5A(ins), PAL9A(ins), RTE1(abs), Tc1(abs), Tc1A(abs), Tc4v(ins), Tc6(in…
IV	6275533	G	T	QX1211	WBGene00168143	T13A10.26	CELE42(ins), CELE45(ins), CELETC2(ins), CEREP1A(ins), Chapaev-1(ins), HAT1(ins), HAT2(ins), HELITRONY1(ins), HELITRONY1A(ins), HELITRONY2(ins), HELITRONY3(ins), LINE2C(ins), LINE2D(ins), LINE2G(ins), LTR1(ins), MAR(ins), MARINCE1(abs), MARINCE1(ins), MARINER2(abs), MARINER2(ins), MARINER3(abs), MARINER3(ins), MARINER4(ins), PAL5A(ins), PAL9A(ins), RTE1(abs), Tc1(abs), Tc1A(abs), Tc4v(ins), Tc6(in…
IV	6281105	T	A	CB4856	WBGene00170840	T13A10.40	PALTTAA1(ins)
IV	6281105	T	A	ECA36	WBGene00170840	T13A10.40	MARINCE1(abs), MARINCE1(ins), MARINER2(abs), Tc1(abs)
IV	6281105	T	A	QX1211	WBGene00170840	T13A10.40	CELE42(ins), CELE45(ins), CELETC2(ins), CEREP1A(ins), Chapaev-1(ins), HAT1(ins), HAT2(ins), HELITRONY1(ins), HELITRONY1A(ins), HELITRONY2(ins), HELITRONY3(ins), LINE2C(ins), LINE2D(ins), LINE2G(ins), LTR1(ins), MAR(ins), MARINCE1(abs), MARINCE1(ins), MARINER2(abs), MARINER2(ins), MARINER3(abs), MARINER3(ins), MARINER4(ins), PAL5A(ins), PAL9A(ins), RTE1(abs), Tc1(abs), Tc1A(abs), Tc4v(ins), Tc6(in…
IV	6290394	A	T	CB4856	WBGene00165914	Y73B6BL.101	PALTTAA1(ins)
IV	6290394	A	T	ECA36	WBGene00165914	Y73B6BL.101	MARINCE1(abs), MARINCE1(ins), MARINER2(abs), Tc1(abs)
IV	6290394	A	T	QX1211	WBGene00165914	Y73B6BL.101	CELE42(ins), CELE45(ins), CELETC2(ins), CEREP1A(ins), Chapaev-1(ins), HAT1(ins), HAT2(ins), HELITRONY1(ins), HELITRONY1A(ins), HELITRONY2(ins), HELITRONY3(ins), LINE2C(ins), LINE2D(ins), LINE2G(ins), LTR1(ins), MAR(ins), MARINCE1(abs), MARINCE1(ins), MARINER2(abs), MARINER2(ins), MARINER3(abs), MARINER3(ins), MARINER4(ins), PAL5A(ins), PAL9A(ins), RTE1(abs), Tc1(abs), Tc1A(abs), Tc4v(ins), Tc6(in…
IV	6379903	A	T	JU778	WBGene00165715	Y73B6BL.97	NA
IV	6454675	C	A	QX1793	WBGene00168159	Y73B6BL.135	CEMUDR1(ins), MARINER4(ins), NTc2A(ins), PALNN1(ins)
IV	6456828	C	A	ED3017	WBGene00165574	Y73B6BL.91	NA
IV	6457773	G	A	JU778	WBGene00170049	Y73B6BL.168	NA
IV	6457773	G	A	QX1791	WBGene00170049	Y73B6BL.168	HELITRONY1(ins), MARINER4(ins)
IV	6457773	G	A	QX1792	WBGene00170049	Y73B6BL.168	NA
IV	6457773	G	A	QX1793	WBGene00170049	Y73B6BL.168	CEMUDR1(ins), MARINER4(ins), NTc2A(ins), PALNN1(ins)
IV	6457773	G	A	QX1794	WBGene00170049	Y73B6BL.168	PALNN1(ins)
IV	6481987	A	T	AB1	WBGene00173855	Y73B6BL.255	NA
IV	6481987	A	T	AB1	WBGene00046075	Y73B6BL.50	NA
IV	6481987	A	T	CB4851	WBGene00173855	Y73B6BL.255	Tc1(ins), Tc1A(ins), Tc2(ins), Tc5(ins)
IV	6481987	A	T	CB4851	WBGene00046075	Y73B6BL.50	Tc1(ins), Tc1A(ins), Tc2(ins), Tc5(ins)
IV	6481987	A	T	CB4856	WBGene00173855	Y73B6BL.255	PALTTAA1(ins)
IV	6481987	A	T	CB4856	WBGene00046075	Y73B6BL.50	PALTTAA1(ins)
IV	6481987	A	T	DL238	WBGene00173855	Y73B6BL.255	CELE45(ins), LINE2G(ins), WBT00000416(ins), WBT00000581(ins)
IV	6481987	A	T	DL238	WBGene00046075	Y73B6BL.50	CELE45(ins), LINE2G(ins), WBT00000416(ins), WBT00000581(ins)
IV	6481987	A	T	ECA252	WBGene00173855	Y73B6BL.255	Tc1(ins)
IV	6481987	A	T	ECA252	WBGene00046075	Y73B6BL.50	Tc1(ins)
IV	6481987	A	T	ECA36	WBGene00173855	Y73B6BL.255	MARINCE1(abs), MARINCE1(ins), MARINER2(abs), Tc1(abs)
IV	6481987	A	T	ECA36	WBGene00046075	Y73B6BL.50	MARINCE1(abs), MARINCE1(ins), MARINER2(abs), Tc1(abs)
IV	6481987	A	T	JU1652	WBGene00173855	Y73B6BL.255	NA
IV	6481987	A	T	JU1652	WBGene00046075	Y73B6BL.50	NA
IV	6481987	A	T	JU1896	WBGene00173855	Y73B6BL.255	NA
IV	6481987	A	T	JU1896	WBGene00046075	Y73B6BL.50	NA
IV	6481987	A	T	JU311	WBGene00173855	Y73B6BL.255	NA
IV	6481987	A	T	JU311	WBGene00046075	Y73B6BL.50	NA
IV	6481987	A	T	JU394	WBGene00173855	Y73B6BL.255	TIR54TA1(ins)
IV	6481987	A	T	JU394	WBGene00046075	Y73B6BL.50	TIR54TA1(ins)
IV	6481987	A	T	JU778	WBGene00173855	Y73B6BL.255	NA
IV	6481987	A	T	JU778	WBGene00046075	Y73B6BL.50	NA
IV	6481987	A	T	MY16	WBGene00173855	Y73B6BL.255	HELITRONY1(ins), HELITRONY1A(ins), LTR1(ins), NPAL5A(ins), PAL3A(ins), PALTTAA1(ins), WBT00000416(ins)
IV	6481987	A	T	MY16	WBGene00046075	Y73B6BL.50	HELITRONY1(ins), HELITRONY1A(ins), LTR1(ins), NPAL5A(ins), PAL3A(ins), PALTTAA1(ins), WBT00000416(ins)
IV	6481987	A	T	MY23	WBGene00173855	Y73B6BL.255	NPAL5A(ins)
IV	6481987	A	T	MY23	WBGene00046075	Y73B6BL.50	NPAL5A(ins)
IV	6481987	A	T	NIC251	WBGene00173855	Y73B6BL.255	NA
IV	6481987	A	T	NIC251	WBGene00046075	Y73B6BL.50	NA
IV	6481987	A	T	NIC259	WBGene00173855	Y73B6BL.255	NA
IV	6481987	A	T	NIC259	WBGene00046075	Y73B6BL.50	NA
IV	6481987	A	T	NIC262	WBGene00173855	Y73B6BL.255	NA
IV	6481987	A	T	NIC262	WBGene00046075	Y73B6BL.50	NA
IV	6481987	A	T	QX1211	WBGene00173855	Y73B6BL.255	CELE42(ins), CELE45(ins), CELETC2(ins), CEREP1A(ins), Chapaev-1(ins), HAT1(ins), HAT2(ins), HELITRONY1(ins), HELITRONY1A(ins), HELITRONY2(ins), HELITRONY3(ins), LINE2C(ins), LINE2D(ins), LINE2G(ins), LTR1(ins), MAR(ins), MARINCE1(abs), MARINCE1(ins), MARINER2(abs), MARINER2(ins), MARINER3(abs), MARINER3(ins), MARINER4(ins), PAL5A(ins), PAL9A(ins), RTE1(abs), Tc1(abs), Tc1A(abs), Tc4v(ins), Tc6(in…
IV	6481987	A	T	QX1211	WBGene00046075	Y73B6BL.50	CELE42(ins), CELE45(ins), CELETC2(ins), CEREP1A(ins), Chapaev-1(ins), HAT1(ins), HAT2(ins), HELITRONY1(ins), HELITRONY1A(ins), HELITRONY2(ins), HELITRONY3(ins), LINE2C(ins), LINE2D(ins), LINE2G(ins), LTR1(ins), MAR(ins), MARINCE1(abs), MARINCE1(ins), MARINER2(abs), MARINER2(ins), MARINER3(abs), MARINER3(ins), MARINER4(ins), PAL5A(ins), PAL9A(ins), RTE1(abs), Tc1(abs), Tc1A(abs), Tc4v(ins), Tc6(in…
IV	6481987	A	T	QX1791	WBGene00173855	Y73B6BL.255	HELITRONY1(ins), MARINER4(ins)
IV	6481987	A	T	QX1791	WBGene00046075	Y73B6BL.50	HELITRONY1(ins), MARINER4(ins)
IV	6481987	A	T	QX1792	WBGene00173855	Y73B6BL.255	NA
IV	6481987	A	T	QX1792	WBGene00046075	Y73B6BL.50	NA
IV	6481987	A	T	QX1793	WBGene00173855	Y73B6BL.255	CEMUDR1(ins), MARINER4(ins), NTc2A(ins), PALNN1(ins)
IV	6481987	A	T	QX1793	WBGene00046075	Y73B6BL.50	CEMUDR1(ins), MARINER4(ins), NTc2A(ins), PALNN1(ins)
IV	6481987	A	T	QX1794	WBGene00173855	Y73B6BL.255	PALNN1(ins)
IV	6481987	A	T	QX1794	WBGene00046075	Y73B6BL.50	PALNN1(ins)
IV	6502548	A	C	ECA36	WBGene00169555	Y73B6BR.17	MARINCE1(abs), MARINCE1(ins), MARINER2(abs), Tc1(abs)
IV	6502548	A	C	JU778	WBGene00169555	Y73B6BR.17	NA
IV	6502548	A	C	QX1211	WBGene00169555	Y73B6BR.17	CELE42(ins), CELE45(ins), CELETC2(ins), CEREP1A(ins), Chapaev-1(ins), HAT1(ins), HAT2(ins), HELITRONY1(ins), HELITRONY1A(ins), HELITRONY2(ins), HELITRONY3(ins), LINE2C(ins), LINE2D(ins), LINE2G(ins), LTR1(ins), MAR(ins), MARINCE1(abs), MARINCE1(ins), MARINER2(abs), MARINER2(ins), MARINER3(abs), MARINER3(ins), MARINER4(ins), PAL5A(ins), PAL9A(ins), RTE1(abs), Tc1(abs), Tc1A(abs), Tc4v(ins), Tc6(in…
IV	6502548	A	C	QX1791	WBGene00169555	Y73B6BR.17	HELITRONY1(ins), MARINER4(ins)
IV	6502548	A	C	QX1792	WBGene00169555	Y73B6BR.17	NA
IV	6502548	A	C	QX1793	WBGene00169555	Y73B6BR.17	CEMUDR1(ins), MARINER4(ins), NTc2A(ins), PALNN1(ins)
IV	6502548	A	C	QX1794	WBGene00169555	Y73B6BR.17	PALNN1(ins)
IV	6597393	G	C	ECA36	WBGene00173195	F38A5.20	MARINCE1(abs), MARINCE1(ins), MARINER2(abs), Tc1(abs)
IV	6597393	G	C	QX1211	WBGene00173195	F38A5.20	CELE42(ins), CELE45(ins), CELETC2(ins), CEREP1A(ins), Chapaev-1(ins), HAT1(ins), HAT2(ins), HELITRONY1(ins), HELITRONY1A(ins), HELITRONY2(ins), HELITRONY3(ins), LINE2C(ins), LINE2D(ins), LINE2G(ins), LTR1(ins), MAR(ins), MARINCE1(abs), MARINCE1(ins), MARINER2(abs), MARINER2(ins), MARINER3(abs), MARINER3(ins), MARINER4(ins), PAL5A(ins), PAL9A(ins), RTE1(abs), Tc1(abs), Tc1A(abs), Tc4v(ins), Tc6(in…
IV	6639356	A	T	ECA36	WBGene00170529	C01B10.27	MARINCE1(abs), MARINCE1(ins), MARINER2(abs), Tc1(abs)
IV	6639356	A	T	QX1211	WBGene00170529	C01B10.27	CELE42(ins), CELE45(ins), CELETC2(ins), CEREP1A(ins), Chapaev-1(ins), HAT1(ins), HAT2(ins), HELITRONY1(ins), HELITRONY1A(ins), HELITRONY2(ins), HELITRONY3(ins), LINE2C(ins), LINE2D(ins), LINE2G(ins), LTR1(ins), MAR(ins), MARINCE1(abs), MARINCE1(ins), MARINER2(abs), MARINER2(ins), MARINER3(abs), MARINER3(ins), MARINER4(ins), PAL5A(ins), PAL9A(ins), RTE1(abs), Tc1(abs), Tc1A(abs), Tc4v(ins), Tc6(in…
IV	6655443	T	G	ECA36	WBGene00174223	C01B10.42	MARINCE1(abs), MARINCE1(ins), MARINER2(abs), Tc1(abs)
IV	6655443	T	G	QX1211	WBGene00174223	C01B10.42	CELE42(ins), CELE45(ins), CELETC2(ins), CEREP1A(ins), Chapaev-1(ins), HAT1(ins), HAT2(ins), HELITRONY1(ins), HELITRONY1A(ins), HELITRONY2(ins), HELITRONY3(ins), LINE2C(ins), LINE2D(ins), LINE2G(ins), LTR1(ins), MAR(ins), MARINCE1(abs), MARINCE1(ins), MARINER2(abs), MARINER2(ins), MARINER3(abs), MARINER3(ins), MARINER4(ins), PAL5A(ins), PAL9A(ins), RTE1(abs), Tc1(abs), Tc1A(abs), Tc4v(ins), Tc6(in…
IV	6802174	A	G	QX1791	WBGene00015930	C17H12.4	HELITRONY1(ins), MARINER4(ins)
IV	6802174	A	G	QX1792	WBGene00015930	C17H12.4	NA
IV	6849107	T	C	JU1409	WBGene00020069	R13H7.2a	NA
IV	6849107	T	C	JU1409	WBGene00020069	R13H7.2c	NA
IV	6849107	T	C	JU1409	WBGene00020069	R13H7.2b	NA
IV	6849107	T	C	JU1409	WBGene00020069	R13H7.2e	NA
IV	6849107	T	C	JU1409	WBGene00020069	R13H7.2d	NA
IV	8158231	A	T	ECA36	WBGene00169354	B0218.9	MARINCE1(abs), MARINCE1(ins), MARINER2(abs), Tc1(abs)
IV	8158231	A	T	JU2316	WBGene00169354	B0218.9	NA
IV	8158231	A	T	JU2526	WBGene00169354	B0218.9	NA
IV	8158231	A	T	JU775	WBGene00169354	B0218.9	NA
IV	8158231	A	T	NIC251	WBGene00169354	B0218.9	NA
IV	8158231	A	T	NIC261	WBGene00169354	B0218.9	NA
IV	8158231	A	T	NIC265	WBGene00169354	B0218.9	NA
IV	8158231	A	T	QX1211	WBGene00169354	B0218.9	CELE42(ins), CELE45(ins), CELETC2(ins), CEREP1A(ins), Chapaev-1(ins), HAT1(ins), HAT2(ins), HELITRONY1(ins), HELITRONY1A(ins), HELITRONY2(ins), HELITRONY3(ins), LINE2C(ins), LINE2D(ins), LINE2G(ins), LTR1(ins), MAR(ins), MARINCE1(abs), MARINCE1(ins), MARINER2(abs), MARINER2(ins), MARINER3(abs), MARINER3(ins), MARINER4(ins), PAL5A(ins), PAL9A(ins), RTE1(abs), Tc1(abs), Tc1A(abs), Tc4v(ins), Tc6(in…
IV	9272193	A	C	ECA36	WBGene00168817	Y11D7A.20	MARINCE1(abs), MARINCE1(ins), MARINER2(abs), Tc1(abs)
IV	9272193	A	C	QX1211	WBGene00168817	Y11D7A.20	CELE42(ins), CELE45(ins), CELETC2(ins), CEREP1A(ins), Chapaev-1(ins), HAT1(ins), HAT2(ins), HELITRONY1(ins), HELITRONY1A(ins), HELITRONY2(ins), HELITRONY3(ins), LINE2C(ins), LINE2D(ins), LINE2G(ins), LTR1(ins), MAR(ins), MARINCE1(abs), MARINCE1(ins), MARINER2(abs), MARINER2(ins), MARINER3(abs), MARINER3(ins), MARINER4(ins), PAL5A(ins), PAL9A(ins), RTE1(abs), Tc1(abs), Tc1A(abs), Tc4v(ins), Tc6(in…
IV	9785305	T	A	ECA36	WBGene00168622	T13F2.15	MARINCE1(abs), MARINCE1(ins), MARINER2(abs), Tc1(abs)
IV	9785305	T	A	JU2316	WBGene00168622	T13F2.15	NA
IV	9785305	T	A	JU2526	WBGene00168622	T13F2.15	NA
IV	9785305	T	A	JU775	WBGene00168622	T13F2.15	NA
IV	9785305	T	A	NIC251	WBGene00168622	T13F2.15	NA
IV	9785305	T	A	NIC261	WBGene00168622	T13F2.15	NA
IV	9785305	T	A	NIC265	WBGene00168622	T13F2.15	NA
IV	9785305	T	A	QX1211	WBGene00168622	T13F2.15	CELE42(ins), CELE45(ins), CELETC2(ins), CEREP1A(ins), Chapaev-1(ins), HAT1(ins), HAT2(ins), HELITRONY1(ins), HELITRONY1A(ins), HELITRONY2(ins), HELITRONY3(ins), LINE2C(ins), LINE2D(ins), LINE2G(ins), LTR1(ins), MAR(ins), MARINCE1(abs), MARINCE1(ins), MARINER2(abs), MARINER2(ins), MARINER3(abs), MARINER3(ins), MARINER4(ins), PAL5A(ins), PAL9A(ins), RTE1(abs), Tc1(abs), Tc1A(abs), Tc4v(ins), Tc6(in…
IV	9785305	T	A	QX1793	WBGene00168622	T13F2.15	CEMUDR1(ins), MARINER4(ins), NTc2A(ins), PALNN1(ins)
IV	11806870	T	C	ECA36	WBGene00174702	H01G02.5	MARINCE1(abs), MARINCE1(ins), MARINER2(abs), Tc1(abs)
IV	11806870	T	C	JU2316	WBGene00174702	H01G02.5	NA
IV	11806870	T	C	JU2526	WBGene00174702	H01G02.5	NA
IV	11806870	T	C	JU775	WBGene00174702	H01G02.5	NA
IV	11806870	T	C	NIC251	WBGene00174702	H01G02.5	NA
IV	11806870	T	C	NIC261	WBGene00174702	H01G02.5	NA
IV	11806870	T	C	NIC265	WBGene00174702	H01G02.5	NA
IV	11806870	T	C	QX1211	WBGene00174702	H01G02.5	CELE42(ins), CELE45(ins), CELETC2(ins), CEREP1A(ins), Chapaev-1(ins), HAT1(ins), HAT2(ins), HELITRONY1(ins), HELITRONY1A(ins), HELITRONY2(ins), HELITRONY3(ins), LINE2C(ins), LINE2D(ins), LINE2G(ins), LTR1(ins), MAR(ins), MARINCE1(abs), MARINCE1(ins), MARINER2(abs), MARINER2(ins), MARINER3(abs), MARINER3(ins), MARINER4(ins), PAL5A(ins), PAL9A(ins), RTE1(abs), Tc1(abs), Tc1A(abs), Tc4v(ins), Tc6(in…
IV	12879598	C	A	JU2316	WBGene00014136	ZK896.5.1	NA
IV	12879598	C	A	JU2316	WBGene00014136	ZK896.5.2	NA
IV	12879598	C	A	JU2526	WBGene00014136	ZK896.5.1	NA
IV	12879598	C	A	JU2526	WBGene00014136	ZK896.5.2	NA
IV	12879598	C	A	JU258	WBGene00014136	ZK896.5.1	WBT00000074(ins)
IV	12879598	C	A	JU258	WBGene00014136	ZK896.5.2	WBT00000074(ins)
IV	12879598	C	A	JU775	WBGene00014136	ZK896.5.1	NA
IV	12879598	C	A	JU775	WBGene00014136	ZK896.5.2	NA
IV	12879598	C	A	NIC251	WBGene00014136	ZK896.5.1	NA
IV	12879598	C	A	NIC251	WBGene00014136	ZK896.5.2	NA
IV	12879598	C	A	NIC261	WBGene00014136	ZK896.5.1	NA
IV	12879598	C	A	NIC261	WBGene00014136	ZK896.5.2	NA
IV	12879598	C	A	NIC265	WBGene00014136	ZK896.5.1	NA
IV	12879598	C	A	NIC265	WBGene00014136	ZK896.5.2	NA
IV	12943687	T	C	JU2316	WBGene00007876	C32H11.13	NA
IV	12943687	T	C	JU2526	WBGene00007876	C32H11.13	NA
IV	12943687	T	C	JU258	WBGene00007876	C32H11.13	WBT00000074(ins)
IV	12943687	T	C	JU775	WBGene00007876	C32H11.13	NA
IV	12943687	T	C	NIC251	WBGene00007876	C32H11.13	NA
IV	12943687	T	C	NIC261	WBGene00007876	C32H11.13	NA
IV	12943687	T	C	NIC265	WBGene00007876	C32H11.13	NA
IV	12943688	T	C	CB4851	WBGene00007876	C32H11.13	Tc1(ins), Tc1A(ins), Tc2(ins), Tc5(ins)
IV	12943688	T	C	CB4853	WBGene00007876	C32H11.13	NA
IV	12943688	T	C	CB4854	WBGene00007876	C32H11.13	CELE42(ins)
IV	12943688	T	C	CB4856	WBGene00007876	C32H11.13	PALTTAA1(ins)
IV	12943688	T	C	ECA36	WBGene00007876	C32H11.13	MARINCE1(abs), MARINCE1(ins), MARINER2(abs), Tc1(abs)
IV	12943688	T	C	EG4349	WBGene00007876	C32H11.13	HELITRONY1(ins), PAL3A(ins)
IV	12943688	T	C	JU1652	WBGene00007876	C32H11.13	NA
IV	12943688	T	C	JU1896	WBGene00007876	C32H11.13	NA
IV	12943688	T	C	JU2316	WBGene00007876	C32H11.13	NA
IV	12943688	T	C	JU2526	WBGene00007876	C32H11.13	NA
IV	12943688	T	C	JU258	WBGene00007876	C32H11.13	WBT00000074(ins)
IV	12943688	T	C	JU775	WBGene00007876	C32H11.13	NA
IV	12943688	T	C	JU778	WBGene00007876	C32H11.13	NA
IV	12943688	T	C	JU782	WBGene00007876	C32H11.13	NA
IV	12943688	T	C	NIC207	WBGene00007876	C32H11.13	NA
IV	12943688	T	C	NIC251	WBGene00007876	C32H11.13	NA
IV	12943688	T	C	NIC256	WBGene00007876	C32H11.13	NA
IV	12943688	T	C	NIC259	WBGene00007876	C32H11.13	NA
IV	12943688	T	C	NIC261	WBGene00007876	C32H11.13	NA
IV	12943688	T	C	NIC262	WBGene00007876	C32H11.13	NA
IV	12943688	T	C	NIC265	WBGene00007876	C32H11.13	NA
IV	12943688	T	C	NIC268	WBGene00007876	C32H11.13	NA
IV	12943688	T	C	NIC271	WBGene00007876	C32H11.13	NA
IV	12943688	T	C	PX179	WBGene00007876	C32H11.13	PALTTAA1(ins)
IV	12943688	T	C	QG557	WBGene00007876	C32H11.13	NA
IV	12943688	T	C	QX1211	WBGene00007876	C32H11.13	CELE42(ins), CELE45(ins), CELETC2(ins), CEREP1A(ins), Chapaev-1(ins), HAT1(ins), HAT2(ins), HELITRONY1(ins), HELITRONY1A(ins), HELITRONY2(ins), HELITRONY3(ins), LINE2C(ins), LINE2D(ins), LINE2G(ins), LTR1(ins), MAR(ins), MARINCE1(abs), MARINCE1(ins), MARINER2(abs), MARINER2(ins), MARINER3(abs), MARINER3(ins), MARINER4(ins), PAL5A(ins), PAL9A(ins), RTE1(abs), Tc1(abs), Tc1A(abs), Tc4v(ins), Tc6(in…
IV	12943688	T	C	QX1791	WBGene00007876	C32H11.13	HELITRONY1(ins), MARINER4(ins)
IV	12943688	T	C	QX1794	WBGene00007876	C32H11.13	PALNN1(ins)
IV	12993999	C	G	ECA36	WBGene00010748	K10D11.4	MARINCE1(abs), MARINCE1(ins), MARINER2(abs), Tc1(abs)
IV	12993999	C	G	JU2316	WBGene00010748	K10D11.4	NA
IV	12993999	C	G	JU2526	WBGene00010748	K10D11.4	NA
IV	12993999	C	G	JU258	WBGene00010748	K10D11.4	WBT00000074(ins)
IV	12993999	C	G	JU775	WBGene00010748	K10D11.4	NA
IV	12993999	C	G	NIC251	WBGene00010748	K10D11.4	NA
IV	12993999	C	G	NIC261	WBGene00010748	K10D11.4	NA
IV	12993999	C	G	NIC265	WBGene00010748	K10D11.4	NA
IV	13362188	G	T	ECA36	WBGene00174903	Y62E10A.22	MARINCE1(abs), MARINCE1(ins), MARINER2(abs), Tc1(abs)
IV	13362192	T	A	JU2526	WBGene00166561	Y62E10A.21	NA
IV	13362192	T	A	JU258	WBGene00166561	Y62E10A.21	WBT00000074(ins)
IV	13362192	T	A	JU775	WBGene00166561	Y62E10A.21	NA
IV	13362192	T	A	NIC251	WBGene00166561	Y62E10A.21	NA
IV	13362192	T	A	NIC265	WBGene00166561	Y62E10A.21	NA
IV	13420970	A	C	CB4856	WBGene00004029	K09B11.1a	PALTTAA1(ins)
IV	13420970	A	C	CB4856	WBGene00004029	K09B11.1b	PALTTAA1(ins)
IV	13433220	T	A	JU2526	WBGene00010712	K09B11.5a	NA
IV	13433220	T	A	JU258	WBGene00010712	K09B11.5a	WBT00000074(ins)
IV	13433220	T	A	JU775	WBGene00010712	K09B11.5a	NA
IV	13433220	T	A	NIC265	WBGene00010712	K09B11.5a	NA
IV	13433220	T	A	QX1211	WBGene00010712	K09B11.5a	CELE42(ins), CELE45(ins), CELETC2(ins), CEREP1A(ins), Chapaev-1(ins), HAT1(ins), HAT2(ins), HELITRONY1(ins), HELITRONY1A(ins), HELITRONY2(ins), HELITRONY3(ins), LINE2C(ins), LINE2D(ins), LINE2G(ins), LTR1(ins), MAR(ins), MARINCE1(abs), MARINCE1(ins), MARINER2(abs), MARINER2(ins), MARINER3(abs), MARINER3(ins), MARINER4(ins), PAL5A(ins), PAL9A(ins), RTE1(abs), Tc1(abs), Tc1A(abs), Tc4v(ins), Tc6(in…
IV	13433220	T	A	QX1791	WBGene00010712	K09B11.5a	HELITRONY1(ins), MARINER4(ins)
IV	13433222	G	A	JU2526	WBGene00010712	K09B11.5a	NA
IV	13433222	G	A	JU258	WBGene00010712	K09B11.5a	WBT00000074(ins)
IV	13433222	G	A	JU775	WBGene00010712	K09B11.5a	NA
IV	13433222	G	A	NIC265	WBGene00010712	K09B11.5a	NA
IV	13433222	G	A	QX1211	WBGene00010712	K09B11.5a	CELE42(ins), CELE45(ins), CELETC2(ins), CEREP1A(ins), Chapaev-1(ins), HAT1(ins), HAT2(ins), HELITRONY1(ins), HELITRONY1A(ins), HELITRONY2(ins), HELITRONY3(ins), LINE2C(ins), LINE2D(ins), LINE2G(ins), LTR1(ins), MAR(ins), MARINCE1(abs), MARINCE1(ins), MARINER2(abs), MARINER2(ins), MARINER3(abs), MARINER3(ins), MARINER4(ins), PAL5A(ins), PAL9A(ins), RTE1(abs), Tc1(abs), Tc1A(abs), Tc4v(ins), Tc6(in…
IV	13433222	G	A	QX1791	WBGene00010712	K09B11.5a	HELITRONY1(ins), MARINER4(ins)
IV	13563716	T	C	JU751	WBGene00169741	Y45F10B.44	NA
IV	13563716	T	C	MY16	WBGene00169741	Y45F10B.44	HELITRONY1(ins), HELITRONY1A(ins), LTR1(ins), NPAL5A(ins), PAL3A(ins), PALTTAA1(ins), WBT00000416(ins)
IV	13563716	T	C	MY23	WBGene00169741	Y45F10B.44	NPAL5A(ins)
IV	13563717	G	A	JU2526	WBGene00169741	Y45F10B.44	NA
IV	13563717	G	A	JU258	WBGene00169741	Y45F10B.44	WBT00000074(ins)
IV	13563717	G	A	JU775	WBGene00169741	Y45F10B.44	NA
IV	13563717	G	A	NIC251	WBGene00169741	Y45F10B.44	NA
IV	13563717	G	A	NIC265	WBGene00169741	Y45F10B.44	NA
IV	13576373	A	T	JU2526	WBGene00005088	Y45F10B.14	NA
IV	13576373	A	T	JU258	WBGene00005088	Y45F10B.14	WBT00000074(ins)
IV	13576373	A	T	JU775	WBGene00005088	Y45F10B.14	NA
IV	13576373	A	T	NIC251	WBGene00005088	Y45F10B.14	NA
IV	13576373	A	T	NIC265	WBGene00005088	Y45F10B.14	NA
IV	13585132	T	C	DL238	WBGene00165025	Y45F10B.30	CELE45(ins), LINE2G(ins), WBT00000416(ins), WBT00000581(ins)
IV	13585132	T	C	DL238	WBGene00005674	Y45F10B.6	CELE45(ins), LINE2G(ins), WBT00000416(ins), WBT00000581(ins)
IV	13585132	T	C	JU1212	WBGene00165025	Y45F10B.30	NA
IV	13585132	T	C	JU1212	WBGene00005674	Y45F10B.6	NA
IV	13585132	T	C	JU1213	WBGene00165025	Y45F10B.30	NA
IV	13585132	T	C	JU1213	WBGene00005674	Y45F10B.6	NA
IV	13585132	T	C	JU1246	WBGene00165025	Y45F10B.30	Tc2(ins)
IV	13585132	T	C	JU1246	WBGene00005674	Y45F10B.6	Tc2(ins)
IV	13585132	T	C	JU1491	WBGene00165025	Y45F10B.30	NA
IV	13585132	T	C	JU1491	WBGene00005674	Y45F10B.6	NA
IV	13585132	T	C	JU1580	WBGene00165025	Y45F10B.30	NA
IV	13585132	T	C	JU1580	WBGene00005674	Y45F10B.6	NA
IV	13585132	T	C	JU1581	WBGene00165025	Y45F10B.30	HAT2(ins)
IV	13585132	T	C	JU1581	WBGene00005674	Y45F10B.6	HAT2(ins)
IV	13585132	T	C	JU2001	WBGene00165025	Y45F10B.30	NA
IV	13585132	T	C	JU2001	WBGene00005674	Y45F10B.6	NA
IV	13585132	T	C	JU2316	WBGene00165025	Y45F10B.30	NA
IV	13585132	T	C	JU2316	WBGene00005674	Y45F10B.6	NA
IV	13585132	T	C	JU393	WBGene00165025	Y45F10B.30	NA
IV	13585132	T	C	JU393	WBGene00005674	Y45F10B.6	NA
IV	13585132	T	C	JU782	WBGene00165025	Y45F10B.30	NA
IV	13585132	T	C	JU782	WBGene00005674	Y45F10B.6	NA
IV	13585132	T	C	JU847	WBGene00165025	Y45F10B.30	NA
IV	13585132	T	C	JU847	WBGene00005674	Y45F10B.6	NA
IV	13585132	T	C	LKC34	WBGene00165025	Y45F10B.30	NA
IV	13585132	T	C	LKC34	WBGene00005674	Y45F10B.6	NA
IV	13585132	T	C	NIC166	WBGene00165025	Y45F10B.30	NA
IV	13585132	T	C	NIC166	WBGene00005674	Y45F10B.6	NA
IV	13585132	T	C	NIC199	WBGene00165025	Y45F10B.30	NA
IV	13585132	T	C	NIC199	WBGene00005674	Y45F10B.6	NA
IV	13585132	T	C	NIC236	WBGene00165025	Y45F10B.30	NA
IV	13585132	T	C	NIC236	WBGene00005674	Y45F10B.6	NA
IV	13585132	T	C	NIC256	WBGene00165025	Y45F10B.30	NA
IV	13585132	T	C	NIC256	WBGene00005674	Y45F10B.6	NA
IV	13585132	T	C	NIC261	WBGene00165025	Y45F10B.30	NA
IV	13585132	T	C	NIC261	WBGene00005674	Y45F10B.6	NA
IV	13585132	T	C	NIC262	WBGene00165025	Y45F10B.30	NA
IV	13585132	T	C	NIC262	WBGene00005674	Y45F10B.6	NA
IV	13585132	T	C	NIC269	WBGene00165025	Y45F10B.30	NA
IV	13585132	T	C	NIC269	WBGene00005674	Y45F10B.6	NA
IV	13585132	T	C	NIC271	WBGene00165025	Y45F10B.30	NA
IV	13585132	T	C	NIC271	WBGene00005674	Y45F10B.6	NA
IV	13585132	T	C	NIC272	WBGene00165025	Y45F10B.30	NA
IV	13585132	T	C	NIC272	WBGene00005674	Y45F10B.6	NA
IV	13585132	T	C	QX1791	WBGene00165025	Y45F10B.30	HELITRONY1(ins), MARINER4(ins)
IV	13585132	T	C	QX1791	WBGene00005674	Y45F10B.6	HELITRONY1(ins), MARINER4(ins)
IV	13585132	T	C	QX1793	WBGene00165025	Y45F10B.30	CEMUDR1(ins), MARINER4(ins), NTc2A(ins), PALNN1(ins)
IV	13585132	T	C	QX1793	WBGene00005674	Y45F10B.6	CEMUDR1(ins), MARINER4(ins), NTc2A(ins), PALNN1(ins)
IV	13624697	T	A	JU1212	WBGene00172719	C08F11.104	NA
IV	13624697	T	A	JU1213	WBGene00172719	C08F11.104	NA
IV	13627029	T	C	CB4856	WBGene00047343	C08F11.32	PALTTAA1(ins)
IV	13627029	T	C	CB4932	WBGene00047343	C08F11.32	NA
IV	13627029	T	C	ECA36	WBGene00047343	C08F11.32	MARINCE1(abs), MARINCE1(ins), MARINER2(abs), Tc1(abs)
IV	13627029	T	C	JU1242	WBGene00047343	C08F11.32	NA
IV	13627029	T	C	JU1568	WBGene00047343	C08F11.32	NA
IV	13627029	T	C	JU2001	WBGene00047343	C08F11.32	NA
IV	13627029	T	C	JU2526	WBGene00047343	C08F11.32	NA
IV	13627029	T	C	JU258	WBGene00047343	C08F11.32	WBT00000074(ins)
IV	13627029	T	C	JU311	WBGene00047343	C08F11.32	NA
IV	13627029	T	C	JU397	WBGene00047343	C08F11.32	NA
IV	13627029	T	C	JU406	WBGene00047343	C08F11.32	NA
IV	13627029	T	C	JU751	WBGene00047343	C08F11.32	NA
IV	13627029	T	C	JU778	WBGene00047343	C08F11.32	NA
IV	13627029	T	C	JU792	WBGene00047343	C08F11.32	NA
IV	13627029	T	C	MY16	WBGene00047343	C08F11.32	HELITRONY1(ins), HELITRONY1A(ins), LTR1(ins), NPAL5A(ins), PAL3A(ins), PALTTAA1(ins), WBT00000416(ins)
IV	13627029	T	C	MY23	WBGene00047343	C08F11.32	NPAL5A(ins)
IV	13627029	T	C	NIC251	WBGene00047343	C08F11.32	NA
IV	13627029	T	C	NIC265	WBGene00047343	C08F11.32	NA
IV	13627029	T	C	NIC268	WBGene00047343	C08F11.32	NA
IV	13627029	T	C	QG556	WBGene00047343	C08F11.32	NA
IV	13627029	T	C	QG557	WBGene00047343	C08F11.32	NA
IV	13627029	T	C	QX1211	WBGene00047343	C08F11.32	CELE42(ins), CELE45(ins), CELETC2(ins), CEREP1A(ins), Chapaev-1(ins), HAT1(ins), HAT2(ins), HELITRONY1(ins), HELITRONY1A(ins), HELITRONY2(ins), HELITRONY3(ins), LINE2C(ins), LINE2D(ins), LINE2G(ins), LTR1(ins), MAR(ins), MARINCE1(abs), MARINCE1(ins), MARINER2(abs), MARINER2(ins), MARINER3(abs), MARINER3(ins), MARINER4(ins), PAL5A(ins), PAL9A(ins), RTE1(abs), Tc1(abs), Tc1A(abs), Tc4v(ins), Tc6(in…
IV	13627029	T	C	QX1794	WBGene00047343	C08F11.32	PALNN1(ins)
IV	13673772	G	T	QX1792	WBGene00165686	T23G4.60	NA
IV	13678503	A	C	CB4851	WBGene00166470	T23G4.65	Tc1(ins), Tc1A(ins), Tc2(ins), Tc5(ins)
IV	13678503	A	C	CB4851	WBGene00047921	T23G4.22	Tc1(ins), Tc1A(ins), Tc2(ins), Tc5(ins)
IV	13678503	A	C	CB4932	WBGene00166470	T23G4.65	NA
IV	13678503	A	C	CB4932	WBGene00047921	T23G4.22	NA
IV	13678503	A	C	JU1212	WBGene00166470	T23G4.65	NA
IV	13678503	A	C	JU1212	WBGene00047921	T23G4.22	NA
IV	13678503	A	C	JU1213	WBGene00166470	T23G4.65	NA
IV	13678503	A	C	JU1213	WBGene00047921	T23G4.22	NA
IV	13678503	A	C	JU1242	WBGene00166470	T23G4.65	NA
IV	13678503	A	C	JU1242	WBGene00047921	T23G4.22	NA
IV	13678503	A	C	JU1246	WBGene00166470	T23G4.65	Tc2(ins)
IV	13678503	A	C	JU1246	WBGene00047921	T23G4.22	Tc2(ins)
IV	13678503	A	C	JU1491	WBGene00166470	T23G4.65	NA
IV	13678503	A	C	JU1491	WBGene00047921	T23G4.22	NA
IV	13678503	A	C	JU1568	WBGene00166470	T23G4.65	NA
IV	13678503	A	C	JU1568	WBGene00047921	T23G4.22	NA
IV	13678503	A	C	JU1580	WBGene00166470	T23G4.65	NA
IV	13678503	A	C	JU1580	WBGene00047921	T23G4.22	NA
IV	13678503	A	C	JU1581	WBGene00166470	T23G4.65	HAT2(ins)
IV	13678503	A	C	JU1581	WBGene00047921	T23G4.22	HAT2(ins)
IV	13678503	A	C	JU1652	WBGene00166470	T23G4.65	NA
IV	13678503	A	C	JU1652	WBGene00047921	T23G4.22	NA
IV	13678503	A	C	JU1896	WBGene00166470	T23G4.65	NA
IV	13678503	A	C	JU1896	WBGene00047921	T23G4.22	NA
IV	13678503	A	C	JU2001	WBGene00166470	T23G4.65	NA
IV	13678503	A	C	JU2001	WBGene00047921	T23G4.22	NA
IV	13678503	A	C	JU311	WBGene00166470	T23G4.65	NA
IV	13678503	A	C	JU311	WBGene00047921	T23G4.22	NA
IV	13678503	A	C	JU393	WBGene00166470	T23G4.65	NA
IV	13678503	A	C	JU393	WBGene00047921	T23G4.22	NA
IV	13678503	A	C	JU394	WBGene00166470	T23G4.65	TIR54TA1(ins)
IV	13678503	A	C	JU394	WBGene00047921	T23G4.22	TIR54TA1(ins)
IV	13678503	A	C	JU397	WBGene00166470	T23G4.65	NA
IV	13678503	A	C	JU397	WBGene00047921	T23G4.22	NA
IV	13678503	A	C	JU406	WBGene00166470	T23G4.65	NA
IV	13678503	A	C	JU406	WBGene00047921	T23G4.22	NA
IV	13678503	A	C	JU751	WBGene00166470	T23G4.65	NA
IV	13678503	A	C	JU751	WBGene00047921	T23G4.22	NA
IV	13678503	A	C	JU778	WBGene00166470	T23G4.65	NA
IV	13678503	A	C	JU778	WBGene00047921	T23G4.22	NA
IV	13678503	A	C	JU792	WBGene00166470	T23G4.65	NA
IV	13678503	A	C	JU792	WBGene00047921	T23G4.22	NA
IV	13678503	A	C	JU847	WBGene00166470	T23G4.65	NA
IV	13678503	A	C	JU847	WBGene00047921	T23G4.22	NA
IV	13678503	A	C	LKC34	WBGene00166470	T23G4.65	NA
IV	13678503	A	C	LKC34	WBGene00047921	T23G4.22	NA
IV	13678503	A	C	MY16	WBGene00166470	T23G4.65	HELITRONY1(ins), HELITRONY1A(ins), LTR1(ins), NPAL5A(ins), PAL3A(ins), PALTTAA1(ins), WBT00000416(ins)
IV	13678503	A	C	MY16	WBGene00047921	T23G4.22	HELITRONY1(ins), HELITRONY1A(ins), LTR1(ins), NPAL5A(ins), PAL3A(ins), PALTTAA1(ins), WBT00000416(ins)
IV	13678503	A	C	MY23	WBGene00166470	T23G4.65	NPAL5A(ins)
IV	13678503	A	C	MY23	WBGene00047921	T23G4.22	NPAL5A(ins)
IV	13678503	A	C	NIC236	WBGene00166470	T23G4.65	NA
IV	13678503	A	C	NIC236	WBGene00047921	T23G4.22	NA
IV	13678503	A	C	NIC268	WBGene00166470	T23G4.65	NA
IV	13678503	A	C	NIC268	WBGene00047921	T23G4.22	NA
IV	13678503	A	C	NIC269	WBGene00166470	T23G4.65	NA
IV	13678503	A	C	NIC269	WBGene00047921	T23G4.22	NA
IV	13678503	A	C	NIC272	WBGene00166470	T23G4.65	NA
IV	13678503	A	C	NIC272	WBGene00047921	T23G4.22	NA
IV	13678503	A	C	QG556	WBGene00166470	T23G4.65	NA
IV	13678503	A	C	QG556	WBGene00047921	T23G4.22	NA
IV	13678503	A	C	QG557	WBGene00166470	T23G4.65	NA
IV	13678503	A	C	QG557	WBGene00047921	T23G4.22	NA
IV	13678503	A	C	QX1792	WBGene00166470	T23G4.65	NA
IV	13678503	A	C	QX1792	WBGene00047921	T23G4.22	NA
IV	13678503	A	C	QX1793	WBGene00166470	T23G4.65	CEMUDR1(ins), MARINER4(ins), NTc2A(ins), PALNN1(ins)
IV	13678503	A	C	QX1793	WBGene00047921	T23G4.22	CEMUDR1(ins), MARINER4(ins), NTc2A(ins), PALNN1(ins)
IV	13679203	G	A	JU1212	WBGene00011961	T23G4.5	NA
IV	13679203	G	A	JU1212	WBGene00168187	T23G4.81	NA
IV	13679203	G	A	JU1213	WBGene00011961	T23G4.5	NA
IV	13679203	G	A	JU1213	WBGene00168187	T23G4.81	NA
IV	13679203	G	A	JU1246	WBGene00011961	T23G4.5	Tc2(ins)
IV	13679203	G	A	JU1246	WBGene00168187	T23G4.81	Tc2(ins)
IV	13679203	G	A	JU1491	WBGene00011961	T23G4.5	NA
IV	13679203	G	A	JU1491	WBGene00168187	T23G4.81	NA
IV	13679203	G	A	JU1580	WBGene00011961	T23G4.5	NA
IV	13679203	G	A	JU1580	WBGene00168187	T23G4.81	NA
IV	13679203	G	A	JU1581	WBGene00011961	T23G4.5	HAT2(ins)
IV	13679203	G	A	JU1581	WBGene00168187	T23G4.81	HAT2(ins)
IV	13679203	G	A	JU393	WBGene00011961	T23G4.5	NA
IV	13679203	G	A	JU393	WBGene00168187	T23G4.81	NA
IV	13679203	G	A	JU847	WBGene00011961	T23G4.5	NA
IV	13679203	G	A	JU847	WBGene00168187	T23G4.81	NA
IV	13679203	G	A	LKC34	WBGene00011961	T23G4.5	NA
IV	13679203	G	A	LKC34	WBGene00168187	T23G4.81	NA
IV	13679203	G	A	NIC236	WBGene00011961	T23G4.5	NA
IV	13679203	G	A	NIC236	WBGene00168187	T23G4.81	NA
IV	13679203	G	A	NIC269	WBGene00011961	T23G4.5	NA
IV	13679203	G	A	NIC269	WBGene00168187	T23G4.81	NA
IV	13679203	G	A	NIC272	WBGene00011961	T23G4.5	NA
IV	13679203	G	A	NIC272	WBGene00168187	T23G4.81	NA
IV	13679203	G	A	QX1792	WBGene00011961	T23G4.5	NA
IV	13679203	G	A	QX1792	WBGene00168187	T23G4.81	NA
IV	13679203	G	A	QX1793	WBGene00011961	T23G4.5	CEMUDR1(ins), MARINER4(ins), NTc2A(ins), PALNN1(ins)
IV	13679203	G	A	QX1793	WBGene00168187	T23G4.81	CEMUDR1(ins), MARINER4(ins), NTc2A(ins), PALNN1(ins)
IV	13709542	T	C	CB4851	WBGene00047571	F52D4.5	Tc1(ins), Tc1A(ins), Tc2(ins), Tc5(ins)
IV	13709542	T	C	DL238	WBGene00047571	F52D4.5	CELE45(ins), LINE2G(ins), WBT00000416(ins), WBT00000581(ins)
IV	13709542	T	C	ECA36	WBGene00047571	F52D4.5	MARINCE1(abs), MARINCE1(ins), MARINER2(abs), Tc1(abs)
IV	13709542	T	C	JU1652	WBGene00047571	F52D4.5	NA
IV	13709542	T	C	JU1896	WBGene00047571	F52D4.5	NA
IV	13709542	T	C	JU2526	WBGene00047571	F52D4.5	NA
IV	13709542	T	C	JU394	WBGene00047571	F52D4.5	TIR54TA1(ins)
IV	13709542	T	C	QX1211	WBGene00047571	F52D4.5	CELE42(ins), CELE45(ins), CELETC2(ins), CEREP1A(ins), Chapaev-1(ins), HAT1(ins), HAT2(ins), HELITRONY1(ins), HELITRONY1A(ins), HELITRONY2(ins), HELITRONY3(ins), LINE2C(ins), LINE2D(ins), LINE2G(ins), LTR1(ins), MAR(ins), MARINCE1(abs), MARINCE1(ins), MARINER2(abs), MARINER2(ins), MARINER3(abs), MARINER3(ins), MARINER4(ins), PAL5A(ins), PAL9A(ins), RTE1(abs), Tc1(abs), Tc1A(abs), Tc4v(ins), Tc6(in…
IV	13709551	T	A	CB4856	WBGene00168910	F52D4.15	PALTTAA1(ins)
IV	13711358	T	C	ECA36	WBGene00170781	F52D4.23	MARINCE1(abs), MARINCE1(ins), MARINER2(abs), Tc1(abs)
IV	13711358	T	C	QX1211	WBGene00170781	F52D4.23	CELE42(ins), CELE45(ins), CELETC2(ins), CEREP1A(ins), Chapaev-1(ins), HAT1(ins), HAT2(ins), HELITRONY1(ins), HELITRONY1A(ins), HELITRONY2(ins), HELITRONY3(ins), LINE2C(ins), LINE2D(ins), LINE2G(ins), LTR1(ins), MAR(ins), MARINCE1(abs), MARINCE1(ins), MARINER2(abs), MARINER2(ins), MARINER3(abs), MARINER3(ins), MARINER4(ins), PAL5A(ins), PAL9A(ins), RTE1(abs), Tc1(abs), Tc1A(abs), Tc4v(ins), Tc6(in…
IV	13715112	T	C	CB4856	WBGene00167339	C47A4.91	PALTTAA1(ins)
IV	13715112	T	C	DL238	WBGene00167339	C47A4.91	CELE45(ins), LINE2G(ins), WBT00000416(ins), WBT00000581(ins)
IV	13715112	T	C	ECA36	WBGene00167339	C47A4.91	MARINCE1(abs), MARINCE1(ins), MARINER2(abs), Tc1(abs)
IV	13715112	T	C	JU2316	WBGene00167339	C47A4.91	NA
IV	13715112	T	C	JU2519	WBGene00167339	C47A4.91	NA
IV	13715112	T	C	JU2526	WBGene00167339	C47A4.91	NA
IV	13715112	T	C	JU258	WBGene00167339	C47A4.91	WBT00000074(ins)
IV	13715112	T	C	JU440	WBGene00167339	C47A4.91	NA
IV	13715112	T	C	JU775	WBGene00167339	C47A4.91	NA
IV	13715112	T	C	JU782	WBGene00167339	C47A4.91	NA
IV	13715112	T	C	NIC166	WBGene00167339	C47A4.91	NA
IV	13715112	T	C	NIC199	WBGene00167339	C47A4.91	NA
IV	13715112	T	C	NIC207	WBGene00167339	C47A4.91	NA
IV	13715112	T	C	NIC242	WBGene00167339	C47A4.91	NA
IV	13715112	T	C	NIC251	WBGene00167339	C47A4.91	NA
IV	13715112	T	C	NIC255	WBGene00167339	C47A4.91	NA
IV	13715112	T	C	NIC256	WBGene00167339	C47A4.91	NA
IV	13715112	T	C	NIC259	WBGene00167339	C47A4.91	NA
IV	13715112	T	C	NIC261	WBGene00167339	C47A4.91	NA
IV	13715112	T	C	NIC262	WBGene00167339	C47A4.91	NA
IV	13715112	T	C	NIC265	WBGene00167339	C47A4.91	NA
IV	13715112	T	C	NIC271	WBGene00167339	C47A4.91	NA
IV	13715112	T	C	NIC277	WBGene00167339	C47A4.91	NA
IV	13715112	T	C	NIC3	WBGene00167339	C47A4.91	PALTTAA1(ins)
IV	13715112	T	C	QX1211	WBGene00167339	C47A4.91	CELE42(ins), CELE45(ins), CELETC2(ins), CEREP1A(ins), Chapaev-1(ins), HAT1(ins), HAT2(ins), HELITRONY1(ins), HELITRONY1A(ins), HELITRONY2(ins), HELITRONY3(ins), LINE2C(ins), LINE2D(ins), LINE2G(ins), LTR1(ins), MAR(ins), MARINCE1(abs), MARINCE1(ins), MARINER2(abs), MARINER2(ins), MARINER3(abs), MARINER3(ins), MARINER4(ins), PAL5A(ins), PAL9A(ins), RTE1(abs), Tc1(abs), Tc1A(abs), Tc4v(ins), Tc6(in…
IV	13715112	T	C	QX1791	WBGene00167339	C47A4.91	HELITRONY1(ins), MARINER4(ins)
IV	13717073	C	A	DL238	WBGene00170547	C47A4.108	CELE45(ins), LINE2G(ins), WBT00000416(ins), WBT00000581(ins)
IV	13723497	A	G	ECA36	WBGene00171713	C47A4.117	MARINCE1(abs), MARINCE1(ins), MARINER2(abs), Tc1(abs)
IV	13723497	A	G	QX1211	WBGene00171713	C47A4.117	CELE42(ins), CELE45(ins), CELETC2(ins), CEREP1A(ins), Chapaev-1(ins), HAT1(ins), HAT2(ins), HELITRONY1(ins), HELITRONY1A(ins), HELITRONY2(ins), HELITRONY3(ins), LINE2C(ins), LINE2D(ins), LINE2G(ins), LTR1(ins), MAR(ins), MARINCE1(abs), MARINCE1(ins), MARINER2(abs), MARINER2(ins), MARINER3(abs), MARINER3(ins), MARINER4(ins), PAL5A(ins), PAL9A(ins), RTE1(abs), Tc1(abs), Tc1A(abs), Tc4v(ins), Tc6(in…
IV	13725891	A	T	JU774	WBGene00046196	C47A4.19	NA
IV	13726778	A	G	QG556	WBGene00048499	C47A4.47	NA
IV	13726778	A	G	QG557	WBGene00048499	C47A4.47	NA
IV	13741632	C	T	JU778	WBGene00008124	C47A4.3	NA
IV	13741632	C	T	NIC268	WBGene00008124	C47A4.3	NA
IV	13746730	T	C	DL238	WBGene00174766	C47A4.139	CELE45(ins), LINE2G(ins), WBT00000416(ins), WBT00000581(ins)
IV	13754234	G	A	JU2316	WBGene00012891	Y45F10D.13a	NA
IV	13754234	G	A	JU2316	WBGene00173919	F56F12.34	NA
IV	13754234	G	A	JU2316	WBGene00166884	F56F12.20	NA
IV	13754234	G	A	JU258	WBGene00012891	Y45F10D.13a	WBT00000074(ins)
IV	13754234	G	A	JU258	WBGene00173919	F56F12.34	WBT00000074(ins)
IV	13754234	G	A	JU258	WBGene00166884	F56F12.20	WBT00000074(ins)
IV	13754234	G	A	JU440	WBGene00012891	Y45F10D.13a	NA
IV	13754234	G	A	JU440	WBGene00173919	F56F12.34	NA
IV	13754234	G	A	JU440	WBGene00166884	F56F12.20	NA
IV	13754234	G	A	JU642	WBGene00012891	Y45F10D.13a	NA
IV	13754234	G	A	JU642	WBGene00173919	F56F12.34	NA
IV	13754234	G	A	JU642	WBGene00166884	F56F12.20	NA
IV	13754234	G	A	JU775	WBGene00012891	Y45F10D.13a	NA
IV	13754234	G	A	JU775	WBGene00173919	F56F12.34	NA
IV	13754234	G	A	JU775	WBGene00166884	F56F12.20	NA
IV	13754234	G	A	JU782	WBGene00012891	Y45F10D.13a	NA
IV	13754234	G	A	JU782	WBGene00173919	F56F12.34	NA
IV	13754234	G	A	JU782	WBGene00166884	F56F12.20	NA
IV	13754234	G	A	NIC166	WBGene00012891	Y45F10D.13a	NA
IV	13754234	G	A	NIC166	WBGene00173919	F56F12.34	NA
IV	13754234	G	A	NIC166	WBGene00166884	F56F12.20	NA
IV	13754234	G	A	NIC199	WBGene00012891	Y45F10D.13a	NA
IV	13754234	G	A	NIC199	WBGene00173919	F56F12.34	NA
IV	13754234	G	A	NIC199	WBGene00166884	F56F12.20	NA
IV	13754234	G	A	NIC207	WBGene00012891	Y45F10D.13a	NA
IV	13754234	G	A	NIC207	WBGene00173919	F56F12.34	NA
IV	13754234	G	A	NIC207	WBGene00166884	F56F12.20	NA
IV	13754234	G	A	NIC242	WBGene00012891	Y45F10D.13a	NA
IV	13754234	G	A	NIC242	WBGene00173919	F56F12.34	NA
IV	13754234	G	A	NIC242	WBGene00166884	F56F12.20	NA
IV	13754234	G	A	NIC251	WBGene00012891	Y45F10D.13a	NA
IV	13754234	G	A	NIC251	WBGene00173919	F56F12.34	NA
IV	13754234	G	A	NIC251	WBGene00166884	F56F12.20	NA
IV	13754234	G	A	NIC255	WBGene00012891	Y45F10D.13a	NA
IV	13754234	G	A	NIC255	WBGene00173919	F56F12.34	NA
IV	13754234	G	A	NIC255	WBGene00166884	F56F12.20	NA
IV	13754234	G	A	NIC256	WBGene00012891	Y45F10D.13a	NA
IV	13754234	G	A	NIC256	WBGene00173919	F56F12.34	NA
IV	13754234	G	A	NIC256	WBGene00166884	F56F12.20	NA
IV	13754234	G	A	NIC259	WBGene00012891	Y45F10D.13a	NA
IV	13754234	G	A	NIC259	WBGene00173919	F56F12.34	NA
IV	13754234	G	A	NIC259	WBGene00166884	F56F12.20	NA
IV	13754234	G	A	NIC261	WBGene00012891	Y45F10D.13a	NA
IV	13754234	G	A	NIC261	WBGene00173919	F56F12.34	NA
IV	13754234	G	A	NIC261	WBGene00166884	F56F12.20	NA
IV	13754234	G	A	NIC262	WBGene00012891	Y45F10D.13a	NA
IV	13754234	G	A	NIC262	WBGene00173919	F56F12.34	NA
IV	13754234	G	A	NIC262	WBGene00166884	F56F12.20	NA
IV	13754234	G	A	NIC265	WBGene00012891	Y45F10D.13a	NA
IV	13754234	G	A	NIC265	WBGene00173919	F56F12.34	NA
IV	13754234	G	A	NIC265	WBGene00166884	F56F12.20	NA
IV	13754234	G	A	NIC271	WBGene00012891	Y45F10D.13a	NA
IV	13754234	G	A	NIC271	WBGene00173919	F56F12.34	NA
IV	13754234	G	A	NIC271	WBGene00166884	F56F12.20	NA
IV	13754234	G	A	NIC277	WBGene00012891	Y45F10D.13a	NA
IV	13754234	G	A	NIC277	WBGene00173919	F56F12.34	NA
IV	13754234	G	A	NIC277	WBGene00166884	F56F12.20	NA
IV	13754234	G	A	NIC3	WBGene00012891	Y45F10D.13a	PALTTAA1(ins)
IV	13754234	G	A	NIC3	WBGene00173919	F56F12.34	PALTTAA1(ins)
IV	13754234	G	A	NIC3	WBGene00166884	F56F12.20	PALTTAA1(ins)
IV	13754660	G	C	CB4932	WBGene00046291	F56F12.3	NA
IV	13754660	G	C	JU1242	WBGene00046291	F56F12.3	NA
IV	13754660	G	C	JU1568	WBGene00046291	F56F12.3	NA
IV	13754660	G	C	JU2001	WBGene00046291	F56F12.3	NA
IV	13754660	G	C	JU311	WBGene00046291	F56F12.3	NA
IV	13754660	G	C	JU397	WBGene00046291	F56F12.3	NA
IV	13754660	G	C	JU406	WBGene00046291	F56F12.3	NA
IV	13754660	G	C	JU792	WBGene00046291	F56F12.3	NA
IV	13756158	G	A	QX1792	WBGene00173917	F56F12.33	NA
IV	13758306	C	T	CB4856	WBGene00168174	F56F12.24	PALTTAA1(ins)
IV	13758446	A	G	JU2526	WBGene00170632	F56F12.26	NA
IV	13759263	G	A	JU751	WBGene00172582	F56F12.29	NA
IV	13759263	G	A	MY16	WBGene00172582	F56F12.29	HELITRONY1(ins), HELITRONY1A(ins), LTR1(ins), NPAL5A(ins), PAL3A(ins), PALTTAA1(ins), WBT00000416(ins)
IV	13759263	G	A	MY23	WBGene00172582	F56F12.29	NPAL5A(ins)
IV	13763131	G	A	QG556	WBGene00166633	Y45F10D.71	NA
IV	13763131	G	A	QG557	WBGene00166633	Y45F10D.71	NA
IV	13765963	A	C	CB4932	WBGene00048084	Y45F10D.37	NA
IV	13765963	A	C	JU1242	WBGene00048084	Y45F10D.37	NA
IV	13765963	A	C	JU1568	WBGene00048084	Y45F10D.37	NA
IV	13765963	A	C	JU2001	WBGene00048084	Y45F10D.37	NA
IV	13765963	A	C	JU311	WBGene00048084	Y45F10D.37	NA
IV	13765963	A	C	JU397	WBGene00048084	Y45F10D.37	NA
IV	13765963	A	C	JU406	WBGene00048084	Y45F10D.37	NA
IV	13765963	A	C	JU792	WBGene00048084	Y45F10D.37	NA
IV	13772019	T	A	QX1211	WBGene00170096	Y45F10D.101	CELE42(ins), CELE45(ins), CELETC2(ins), CEREP1A(ins), Chapaev-1(ins), HAT1(ins), HAT2(ins), HELITRONY1(ins), HELITRONY1A(ins), HELITRONY2(ins), HELITRONY3(ins), LINE2C(ins), LINE2D(ins), LINE2G(ins), LTR1(ins), MAR(ins), MARINCE1(abs), MARINCE1(ins), MARINER2(abs), MARINER2(ins), MARINER3(abs), MARINER3(ins), MARINER4(ins), PAL5A(ins), PAL9A(ins), RTE1(abs), Tc1(abs), Tc1A(abs), Tc4v(ins), Tc6(in…
IV	13772687	C	T	CB4932	WBGene00173240	Y45F10D.121	NA
IV	13772687	C	T	JU1242	WBGene00173240	Y45F10D.121	NA
IV	13772687	C	T	JU1568	WBGene00173240	Y45F10D.121	NA
IV	13772687	C	T	JU2001	WBGene00173240	Y45F10D.121	NA
IV	13772687	C	T	JU311	WBGene00173240	Y45F10D.121	NA
IV	13772687	C	T	JU397	WBGene00173240	Y45F10D.121	NA
IV	13772687	C	T	JU406	WBGene00173240	Y45F10D.121	NA
IV	13772687	C	T	JU792	WBGene00173240	Y45F10D.121	NA
IV	13802449	T	C	NIC268	WBGene00169933	Y45F10D.99	NA
IV	13802449	T	C	NIC268	WBGene00172836	Y45F10D.118	NA
IV	13805984	A	T	NIC268	WBGene00050066	Y45F10D.50	NA
IV	13808767	C	G	QX1792	WBGene00045809	Y45F10D.19	NA
IV	13825060	G	A	CB4856	WBGene00046551	H08M01.15	PALTTAA1(ins)
IV	13825060	G	A	CB4856	WBGene00050638	H08M01.53	PALTTAA1(ins)
IV	13825060	G	A	CB4932	WBGene00046551	H08M01.15	NA
IV	13825060	G	A	CB4932	WBGene00050638	H08M01.53	NA
IV	13825060	G	A	JU1242	WBGene00046551	H08M01.15	NA
IV	13825060	G	A	JU1242	WBGene00050638	H08M01.53	NA
IV	13825060	G	A	JU1568	WBGene00046551	H08M01.15	NA
IV	13825060	G	A	JU1568	WBGene00050638	H08M01.53	NA
IV	13825060	G	A	JU2001	WBGene00046551	H08M01.15	NA
IV	13825060	G	A	JU2001	WBGene00050638	H08M01.53	NA
IV	13825060	G	A	JU311	WBGene00046551	H08M01.15	NA
IV	13825060	G	A	JU311	WBGene00050638	H08M01.53	NA
IV	13825060	G	A	JU397	WBGene00046551	H08M01.15	NA
IV	13825060	G	A	JU397	WBGene00050638	H08M01.53	NA
IV	13825060	G	A	JU406	WBGene00046551	H08M01.15	NA
IV	13825060	G	A	JU406	WBGene00050638	H08M01.53	NA
IV	13825060	G	A	JU751	WBGene00046551	H08M01.15	NA
IV	13825060	G	A	JU751	WBGene00050638	H08M01.53	NA
IV	13825060	G	A	JU792	WBGene00046551	H08M01.15	NA
IV	13825060	G	A	JU792	WBGene00050638	H08M01.53	NA
IV	13825060	G	A	MY16	WBGene00046551	H08M01.15	HELITRONY1(ins), HELITRONY1A(ins), LTR1(ins), NPAL5A(ins), PAL3A(ins), PALTTAA1(ins), WBT00000416(ins)
IV	13825060	G	A	MY16	WBGene00050638	H08M01.53	HELITRONY1(ins), HELITRONY1A(ins), LTR1(ins), NPAL5A(ins), PAL3A(ins), PALTTAA1(ins), WBT00000416(ins)
IV	13825060	G	A	MY23	WBGene00046551	H08M01.15	NPAL5A(ins)
IV	13825060	G	A	MY23	WBGene00050638	H08M01.53	NPAL5A(ins)
IV	13825060	G	A	QG556	WBGene00046551	H08M01.15	NA
IV	13825060	G	A	QG556	WBGene00050638	H08M01.53	NA
IV	13825060	G	A	QG557	WBGene00046551	H08M01.15	NA
IV	13825060	G	A	QG557	WBGene00050638	H08M01.53	NA
IV	13825060	G	A	QX1794	WBGene00046551	H08M01.15	PALNN1(ins)
IV	13825060	G	A	QX1794	WBGene00050638	H08M01.53	PALNN1(ins)
IV	13828370	T	A	JU440	WBGene00174759	H08M01.115	NA
IV	13828370	T	A	JU642	WBGene00174759	H08M01.115	NA
IV	13828370	T	A	NIC166	WBGene00174759	H08M01.115	NA
IV	13828370	T	A	NIC207	WBGene00174759	H08M01.115	NA
IV	13828370	T	A	NIC242	WBGene00174759	H08M01.115	NA
IV	13828370	T	A	NIC255	WBGene00174759	H08M01.115	NA
IV	13828370	T	A	NIC259	WBGene00174759	H08M01.115	NA
IV	13828370	T	A	NIC277	WBGene00174759	H08M01.115	NA
IV	13828370	T	A	NIC3	WBGene00174759	H08M01.115	PALTTAA1(ins)
IV	13839715	G	A	ECA36	WBGene00045552	H08M01.3	MARINCE1(abs), MARINCE1(ins), MARINER2(abs), Tc1(abs)
IV	13839715	G	A	JU2526	WBGene00045552	H08M01.3	NA
IV	13839715	G	A	QX1211	WBGene00045552	H08M01.3	CELE42(ins), CELE45(ins), CELETC2(ins), CEREP1A(ins), Chapaev-1(ins), HAT1(ins), HAT2(ins), HELITRONY1(ins), HELITRONY1A(ins), HELITRONY2(ins), HELITRONY3(ins), LINE2C(ins), LINE2D(ins), LINE2G(ins), LTR1(ins), MAR(ins), MARINCE1(abs), MARINCE1(ins), MARINER2(abs), MARINER2(ins), MARINER3(abs), MARINER3(ins), MARINER4(ins), PAL5A(ins), PAL9A(ins), RTE1(abs), Tc1(abs), Tc1A(abs), Tc4v(ins), Tc6(in…
IV	13839715	G	A	QX1792	WBGene00045552	H08M01.3	NA
IV	13840377	C	A	QX1794	WBGene00047096	H08M01.18	PALNN1(ins)
IV	13858407	T	G	CB4851	WBGene00047698	B0513.22	Tc1(ins), Tc1A(ins), Tc2(ins), Tc5(ins)
IV	13858407	T	G	JU1652	WBGene00047698	B0513.22	NA
IV	13858407	T	G	JU1896	WBGene00047698	B0513.22	NA
IV	13858407	T	G	JU394	WBGene00047698	B0513.22	TIR54TA1(ins)
IV	13863701	G	T	CB4851	WBGene00165887	B0513.49	Tc1(ins), Tc1A(ins), Tc2(ins), Tc5(ins)
IV	13863701	G	T	JU1652	WBGene00165887	B0513.49	NA
IV	13863701	G	T	JU1896	WBGene00165887	B0513.49	NA
IV	13863701	G	T	JU394	WBGene00165887	B0513.49	TIR54TA1(ins)
IV	13867698	G	T	CB4856	WBGene00173673	B0513.84	PALTTAA1(ins)
IV	13874966	A	T	QX1792	WBGene00172075	B0513.75	NA
IV	13879641	T	A	QG556	WBGene00174872	B0513.89	NA
IV	13879641	T	A	QG557	WBGene00174872	B0513.89	NA
IV	13889092	T	G	DL238	WBGene00047184	B0513.20	CELE45(ins), LINE2G(ins), WBT00000416(ins), WBT00000581(ins)
IV	13889092	T	G	ECA36	WBGene00047184	B0513.20	MARINCE1(abs), MARINCE1(ins), MARINER2(abs), Tc1(abs)
IV	13889092	T	G	QX1211	WBGene00047184	B0513.20	CELE42(ins), CELE45(ins), CELETC2(ins), CEREP1A(ins), Chapaev-1(ins), HAT1(ins), HAT2(ins), HELITRONY1(ins), HELITRONY1A(ins), HELITRONY2(ins), HELITRONY3(ins), LINE2C(ins), LINE2D(ins), LINE2G(ins), LTR1(ins), MAR(ins), MARINCE1(abs), MARINCE1(ins), MARINER2(abs), MARINER2(ins), MARINER3(abs), MARINER3(ins), MARINER4(ins), PAL5A(ins), PAL9A(ins), RTE1(abs), Tc1(abs), Tc1A(abs), Tc4v(ins), Tc6(in…
IV	13889092	T	G	QX1792	WBGene00047184	B0513.20	NA
IV	13895732	T	G	QX1792	WBGene00172548	Y37A1A.126	NA
IV	13895733	C	T	JU440	WBGene00172548	Y37A1A.126	NA
IV	13895733	C	T	JU440	WBGene00049582	Y37A1A.50	NA
IV	13895733	C	T	JU642	WBGene00172548	Y37A1A.126	NA
IV	13895733	C	T	JU642	WBGene00049582	Y37A1A.50	NA
IV	13895733	C	T	NIC166	WBGene00172548	Y37A1A.126	NA
IV	13895733	C	T	NIC166	WBGene00049582	Y37A1A.50	NA
IV	13895733	C	T	NIC207	WBGene00172548	Y37A1A.126	NA
IV	13895733	C	T	NIC207	WBGene00049582	Y37A1A.50	NA
IV	13895733	C	T	NIC242	WBGene00172548	Y37A1A.126	NA
IV	13895733	C	T	NIC242	WBGene00049582	Y37A1A.50	NA
IV	13895733	C	T	NIC255	WBGene00172548	Y37A1A.126	NA
IV	13895733	C	T	NIC255	WBGene00049582	Y37A1A.50	NA
IV	13895733	C	T	NIC259	WBGene00172548	Y37A1A.126	NA
IV	13895733	C	T	NIC259	WBGene00049582	Y37A1A.50	NA
IV	13895733	C	T	NIC277	WBGene00172548	Y37A1A.126	NA
IV	13895733	C	T	NIC277	WBGene00049582	Y37A1A.50	NA
IV	13895733	C	T	NIC3	WBGene00172548	Y37A1A.126	PALTTAA1(ins)
IV	13895733	C	T	NIC3	WBGene00049582	Y37A1A.50	PALTTAA1(ins)
IV	13907315	C	T	CB4851	WBGene00172554	Y37A1A.127	Tc1(ins), Tc1A(ins), Tc2(ins), Tc5(ins)
IV	13907315	C	T	JU1652	WBGene00172554	Y37A1A.127	NA
IV	13907315	C	T	JU1896	WBGene00172554	Y37A1A.127	NA
IV	13907315	C	T	JU2316	WBGene00172554	Y37A1A.127	NA
IV	13907315	C	T	JU258	WBGene00172554	Y37A1A.127	WBT00000074(ins)
IV	13907315	C	T	JU394	WBGene00172554	Y37A1A.127	TIR54TA1(ins)
IV	13907315	C	T	JU775	WBGene00172554	Y37A1A.127	NA
IV	13907315	C	T	JU782	WBGene00172554	Y37A1A.127	NA
IV	13907315	C	T	NIC199	WBGene00172554	Y37A1A.127	NA
IV	13907315	C	T	NIC251	WBGene00172554	Y37A1A.127	NA
IV	13907315	C	T	NIC256	WBGene00172554	Y37A1A.127	NA
IV	13907315	C	T	NIC261	WBGene00172554	Y37A1A.127	NA
IV	13907315	C	T	NIC262	WBGene00172554	Y37A1A.127	NA
IV	13907315	C	T	NIC265	WBGene00172554	Y37A1A.127	NA
IV	13907315	C	T	NIC271	WBGene00172554	Y37A1A.127	NA
IV	13911183	T	C	ECA36	WBGene00170846	Y37A1A.112	MARINCE1(abs), MARINCE1(ins), MARINER2(abs), Tc1(abs)
IV	13911183	T	C	QX1211	WBGene00170846	Y37A1A.112	CELE42(ins), CELE45(ins), CELETC2(ins), CEREP1A(ins), Chapaev-1(ins), HAT1(ins), HAT2(ins), HELITRONY1(ins), HELITRONY1A(ins), HELITRONY2(ins), HELITRONY3(ins), LINE2C(ins), LINE2D(ins), LINE2G(ins), LTR1(ins), MAR(ins), MARINCE1(abs), MARINCE1(ins), MARINER2(abs), MARINER2(ins), MARINER3(abs), MARINER3(ins), MARINER4(ins), PAL5A(ins), PAL9A(ins), RTE1(abs), Tc1(abs), Tc1A(abs), Tc4v(ins), Tc6(in…
IV	13911183	T	C	QX1792	WBGene00170846	Y37A1A.112	NA
IV	13919182	T	G	NIC268	WBGene00173132	Y37A1A.134	NA
IV	13926565	C	T	JU751	WBGene00048861	Y37A1A.43	NA
IV	13926565	C	T	MY16	WBGene00048861	Y37A1A.43	HELITRONY1(ins), HELITRONY1A(ins), LTR1(ins), NPAL5A(ins), PAL3A(ins), PALTTAA1(ins), WBT00000416(ins)
IV	13926565	C	T	MY23	WBGene00048861	Y37A1A.43	NPAL5A(ins)
IV	13926565	C	T	QG556	WBGene00048861	Y37A1A.43	NA
IV	13926565	C	T	QG557	WBGene00048861	Y37A1A.43	NA
IV	13929052	T	C	QX1792	WBGene00049997	Y37A1A.62	NA
IV	13929124	T	A	ECA36	WBGene00049929	Y37A1A.60	MARINCE1(abs), MARINCE1(ins), MARINER2(abs), Tc1(abs)
IV	13929124	T	A	QX1211	WBGene00049929	Y37A1A.60	CELE42(ins), CELE45(ins), CELETC2(ins), CEREP1A(ins), Chapaev-1(ins), HAT1(ins), HAT2(ins), HELITRONY1(ins), HELITRONY1A(ins), HELITRONY2(ins), HELITRONY3(ins), LINE2C(ins), LINE2D(ins), LINE2G(ins), LTR1(ins), MAR(ins), MARINCE1(abs), MARINCE1(ins), MARINER2(abs), MARINER2(ins), MARINER3(abs), MARINER3(ins), MARINER4(ins), PAL5A(ins), PAL9A(ins), RTE1(abs), Tc1(abs), Tc1A(abs), Tc4v(ins), Tc6(in…
IV	13929124	T	A	QX1792	WBGene00049929	Y37A1A.60	NA
IV	13936687	G	A	QG556	WBGene00166920	Y37A1A.86	NA
IV	13936687	G	A	QG556	WBGene00165548	Y37A1A.75	NA
IV	13936687	G	A	QG557	WBGene00166920	Y37A1A.86	NA
IV	13936687	G	A	QG557	WBGene00165548	Y37A1A.75	NA
IV	13940555	A	C	NIC268	WBGene00046210	C27H2.11	NA
IV	13940831	A	T	EG4725	WBGene00166647	C27H2.63	NA
IV	13940831	A	T	NIC195	WBGene00166647	C27H2.63	NA
IV	13940831	A	T	NIC266	WBGene00166647	C27H2.63	NA
IV	13954673	C	T	CB4851	WBGene00049021	C27H2.39	Tc1(ins), Tc1A(ins), Tc2(ins), Tc5(ins)
IV	13954673	C	T	CB4856	WBGene00049021	C27H2.39	PALTTAA1(ins)
IV	13954673	C	T	CB4932	WBGene00049021	C27H2.39	NA
IV	13954673	C	T	DL238	WBGene00049021	C27H2.39	CELE45(ins), LINE2G(ins), WBT00000416(ins), WBT00000581(ins)
IV	13954673	C	T	ECA36	WBGene00049021	C27H2.39	MARINCE1(abs), MARINCE1(ins), MARINER2(abs), Tc1(abs)
IV	13954673	C	T	EG4725	WBGene00049021	C27H2.39	NA
IV	13954673	C	T	JU1242	WBGene00049021	C27H2.39	NA
IV	13954673	C	T	JU1568	WBGene00049021	C27H2.39	NA
IV	13954673	C	T	JU1652	WBGene00049021	C27H2.39	NA
IV	13954673	C	T	JU1896	WBGene00049021	C27H2.39	NA
IV	13954673	C	T	JU2001	WBGene00049021	C27H2.39	NA
IV	13954673	C	T	JU2316	WBGene00049021	C27H2.39	NA
IV	13954673	C	T	JU258	WBGene00049021	C27H2.39	WBT00000074(ins)
IV	13954673	C	T	JU311	WBGene00049021	C27H2.39	NA
IV	13954673	C	T	JU394	WBGene00049021	C27H2.39	TIR54TA1(ins)
IV	13954673	C	T	JU397	WBGene00049021	C27H2.39	NA
IV	13954673	C	T	JU406	WBGene00049021	C27H2.39	NA
IV	13954673	C	T	JU751	WBGene00049021	C27H2.39	NA
IV	13954673	C	T	JU775	WBGene00049021	C27H2.39	NA
IV	13954673	C	T	JU782	WBGene00049021	C27H2.39	NA
IV	13954673	C	T	JU792	WBGene00049021	C27H2.39	NA
IV	13954673	C	T	JU847	WBGene00049021	C27H2.39	NA
IV	13954673	C	T	MY16	WBGene00049021	C27H2.39	HELITRONY1(ins), HELITRONY1A(ins), LTR1(ins), NPAL5A(ins), PAL3A(ins), PALTTAA1(ins), WBT00000416(ins)
IV	13954673	C	T	MY23	WBGene00049021	C27H2.39	NPAL5A(ins)
IV	13954673	C	T	NIC195	WBGene00049021	C27H2.39	NA
IV	13954673	C	T	NIC199	WBGene00049021	C27H2.39	NA
IV	13954673	C	T	NIC251	WBGene00049021	C27H2.39	NA
IV	13954673	C	T	NIC256	WBGene00049021	C27H2.39	NA
IV	13954673	C	T	NIC261	WBGene00049021	C27H2.39	NA
IV	13954673	C	T	NIC262	WBGene00049021	C27H2.39	NA
IV	13954673	C	T	NIC265	WBGene00049021	C27H2.39	NA
IV	13954673	C	T	NIC266	WBGene00049021	C27H2.39	NA
IV	13954673	C	T	NIC271	WBGene00049021	C27H2.39	NA
IV	13954673	C	T	QG556	WBGene00049021	C27H2.39	NA
IV	13954673	C	T	QG557	WBGene00049021	C27H2.39	NA
IV	13954673	C	T	QX1211	WBGene00049021	C27H2.39	CELE42(ins), CELE45(ins), CELETC2(ins), CEREP1A(ins), Chapaev-1(ins), HAT1(ins), HAT2(ins), HELITRONY1(ins), HELITRONY1A(ins), HELITRONY2(ins), HELITRONY3(ins), LINE2C(ins), LINE2D(ins), LINE2G(ins), LTR1(ins), MAR(ins), MARINCE1(abs), MARINCE1(ins), MARINER2(abs), MARINER2(ins), MARINER3(abs), MARINER3(ins), MARINER4(ins), PAL5A(ins), PAL9A(ins), RTE1(abs), Tc1(abs), Tc1A(abs), Tc4v(ins), Tc6(in…
IV	13954673	C	T	QX1792	WBGene00049021	C27H2.39	NA
IV	13981956	G	A	CB4851	WBGene00001575	Y37A1B.15	Tc1(ins), Tc1A(ins), Tc2(ins), Tc5(ins)
IV	13981956	G	A	JU1652	WBGene00001575	Y37A1B.15	NA
IV	13981956	G	A	JU1896	WBGene00001575	Y37A1B.15	NA
IV	13981956	G	A	JU394	WBGene00001575	Y37A1B.15	TIR54TA1(ins)
IV	13990551	T	G	ECA36	WBGene00167354	Y37A1B.196	MARINCE1(abs), MARINCE1(ins), MARINER2(abs), Tc1(abs)
IV	13990551	T	G	QX1211	WBGene00167354	Y37A1B.196	CELE42(ins), CELE45(ins), CELETC2(ins), CEREP1A(ins), Chapaev-1(ins), HAT1(ins), HAT2(ins), HELITRONY1(ins), HELITRONY1A(ins), HELITRONY2(ins), HELITRONY3(ins), LINE2C(ins), LINE2D(ins), LINE2G(ins), LTR1(ins), MAR(ins), MARINCE1(abs), MARINCE1(ins), MARINER2(abs), MARINER2(ins), MARINER3(abs), MARINER3(ins), MARINER4(ins), PAL5A(ins), PAL9A(ins), RTE1(abs), Tc1(abs), Tc1A(abs), Tc4v(ins), Tc6(in…
IV	13993027	T	A	EG4725	WBGene00045811	Y37A1B.28	NA
IV	13993027	T	A	JU2316	WBGene00045811	Y37A1B.28	NA
IV	13993027	T	A	JU258	WBGene00045811	Y37A1B.28	WBT00000074(ins)
IV	13993027	T	A	JU775	WBGene00045811	Y37A1B.28	NA
IV	13993027	T	A	JU782	WBGene00045811	Y37A1B.28	NA
IV	13993027	T	A	NIC195	WBGene00045811	Y37A1B.28	NA
IV	13993027	T	A	NIC199	WBGene00045811	Y37A1B.28	NA
IV	13993027	T	A	NIC251	WBGene00045811	Y37A1B.28	NA
IV	13993027	T	A	NIC256	WBGene00045811	Y37A1B.28	NA
IV	13993027	T	A	NIC261	WBGene00045811	Y37A1B.28	NA
IV	13993027	T	A	NIC262	WBGene00045811	Y37A1B.28	NA
IV	13993027	T	A	NIC265	WBGene00045811	Y37A1B.28	NA
IV	13993027	T	A	NIC266	WBGene00045811	Y37A1B.28	NA
IV	13993027	T	A	NIC271	WBGene00045811	Y37A1B.28	NA
IV	13993813	G	A	EG4725	WBGene00048586	Y37A1B.101	NA
IV	13993813	G	A	JU2316	WBGene00048586	Y37A1B.101	NA
IV	13993813	G	A	JU258	WBGene00048586	Y37A1B.101	WBT00000074(ins)
IV	13993813	G	A	JU775	WBGene00048586	Y37A1B.101	NA
IV	13993813	G	A	JU782	WBGene00048586	Y37A1B.101	NA
IV	13993813	G	A	NIC195	WBGene00048586	Y37A1B.101	NA
IV	13993813	G	A	NIC199	WBGene00048586	Y37A1B.101	NA
IV	13993813	G	A	NIC251	WBGene00048586	Y37A1B.101	NA
IV	13993813	G	A	NIC256	WBGene00048586	Y37A1B.101	NA
IV	13993813	G	A	NIC261	WBGene00048586	Y37A1B.101	NA
IV	13993813	G	A	NIC262	WBGene00048586	Y37A1B.101	NA
IV	13993813	G	A	NIC265	WBGene00048586	Y37A1B.101	NA
IV	13993813	G	A	NIC266	WBGene00048586	Y37A1B.101	NA
IV	13993813	G	A	NIC271	WBGene00048586	Y37A1B.101	NA
IV	13995211	T	A	ECA36	WBGene00046751	Y37A1B.50	MARINCE1(abs), MARINCE1(ins), MARINER2(abs), Tc1(abs)
IV	13995211	T	A	QX1211	WBGene00046751	Y37A1B.50	CELE42(ins), CELE45(ins), CELETC2(ins), CEREP1A(ins), Chapaev-1(ins), HAT1(ins), HAT2(ins), HELITRONY1(ins), HELITRONY1A(ins), HELITRONY2(ins), HELITRONY3(ins), LINE2C(ins), LINE2D(ins), LINE2G(ins), LTR1(ins), MAR(ins), MARINCE1(abs), MARINCE1(ins), MARINER2(abs), MARINER2(ins), MARINER3(abs), MARINER3(ins), MARINER4(ins), PAL5A(ins), PAL9A(ins), RTE1(abs), Tc1(abs), Tc1A(abs), Tc4v(ins), Tc6(in…
IV	13995211	T	A	QX1792	WBGene00046751	Y37A1B.50	NA
IV	14000251	C	T	CB4851	WBGene00047902	Y37A1B.83	Tc1(ins), Tc1A(ins), Tc2(ins), Tc5(ins)
IV	14000251	C	T	CB4856	WBGene00047902	Y37A1B.83	PALTTAA1(ins)
IV	14000251	C	T	CB4932	WBGene00047902	Y37A1B.83	NA
IV	14000251	C	T	EG4725	WBGene00047902	Y37A1B.83	NA
IV	14000251	C	T	JU1212	WBGene00047902	Y37A1B.83	NA
IV	14000251	C	T	JU1213	WBGene00047902	Y37A1B.83	NA
IV	14000251	C	T	JU1242	WBGene00047902	Y37A1B.83	NA
IV	14000251	C	T	JU1246	WBGene00047902	Y37A1B.83	Tc2(ins)
IV	14000251	C	T	JU1491	WBGene00047902	Y37A1B.83	NA
IV	14000251	C	T	JU1568	WBGene00047902	Y37A1B.83	NA
IV	14000251	C	T	JU1580	WBGene00047902	Y37A1B.83	NA
IV	14000251	C	T	JU1581	WBGene00047902	Y37A1B.83	HAT2(ins)
IV	14000251	C	T	JU1652	WBGene00047902	Y37A1B.83	NA
IV	14000251	C	T	JU1896	WBGene00047902	Y37A1B.83	NA
IV	14000251	C	T	JU2001	WBGene00047902	Y37A1B.83	NA
IV	14000251	C	T	JU2316	WBGene00047902	Y37A1B.83	NA
IV	14000251	C	T	JU258	WBGene00047902	Y37A1B.83	WBT00000074(ins)
IV	14000251	C	T	JU311	WBGene00047902	Y37A1B.83	NA
IV	14000251	C	T	JU393	WBGene00047902	Y37A1B.83	NA
IV	14000251	C	T	JU394	WBGene00047902	Y37A1B.83	TIR54TA1(ins)
IV	14000251	C	T	JU397	WBGene00047902	Y37A1B.83	NA
IV	14000251	C	T	JU406	WBGene00047902	Y37A1B.83	NA
IV	14000251	C	T	JU751	WBGene00047902	Y37A1B.83	NA
IV	14000251	C	T	JU775	WBGene00047902	Y37A1B.83	NA
IV	14000251	C	T	JU778	WBGene00047902	Y37A1B.83	NA
IV	14000251	C	T	JU782	WBGene00047902	Y37A1B.83	NA
IV	14000251	C	T	JU792	WBGene00047902	Y37A1B.83	NA
IV	14000251	C	T	JU847	WBGene00047902	Y37A1B.83	NA
IV	14000251	C	T	MY16	WBGene00047902	Y37A1B.83	HELITRONY1(ins), HELITRONY1A(ins), LTR1(ins), NPAL5A(ins), PAL3A(ins), PALTTAA1(ins), WBT00000416(ins)
IV	14000251	C	T	MY23	WBGene00047902	Y37A1B.83	NPAL5A(ins)
IV	14000251	C	T	NIC195	WBGene00047902	Y37A1B.83	NA
IV	14000251	C	T	NIC199	WBGene00047902	Y37A1B.83	NA
IV	14000251	C	T	NIC236	WBGene00047902	Y37A1B.83	NA
IV	14000251	C	T	NIC251	WBGene00047902	Y37A1B.83	NA
IV	14000251	C	T	NIC256	WBGene00047902	Y37A1B.83	NA
IV	14000251	C	T	NIC261	WBGene00047902	Y37A1B.83	NA
IV	14000251	C	T	NIC262	WBGene00047902	Y37A1B.83	NA
IV	14000251	C	T	NIC265	WBGene00047902	Y37A1B.83	NA
IV	14000251	C	T	NIC266	WBGene00047902	Y37A1B.83	NA
IV	14000251	C	T	NIC269	WBGene00047902	Y37A1B.83	NA
IV	14000251	C	T	NIC271	WBGene00047902	Y37A1B.83	NA
IV	14000251	C	T	NIC272	WBGene00047902	Y37A1B.83	NA
IV	14000251	C	T	QX1793	WBGene00047902	Y37A1B.83	CEMUDR1(ins), MARINER4(ins), NTc2A(ins), PALNN1(ins)
IV	14000252	C	T	CB4932	WBGene00047902	Y37A1B.83	NA
IV	14000252	C	T	JU1242	WBGene00047902	Y37A1B.83	NA
IV	14000252	C	T	JU1568	WBGene00047902	Y37A1B.83	NA
IV	14000252	C	T	JU2001	WBGene00047902	Y37A1B.83	NA
IV	14000252	C	T	JU311	WBGene00047902	Y37A1B.83	NA
IV	14000252	C	T	JU397	WBGene00047902	Y37A1B.83	NA
IV	14000252	C	T	JU406	WBGene00047902	Y37A1B.83	NA
IV	14000252	C	T	JU792	WBGene00047902	Y37A1B.83	NA
IV	14000252	C	T	JU847	WBGene00047902	Y37A1B.83	NA
IV	14010209	T	A	QX1792	WBGene00172006	Y37A1B.284	NA
IV	14010209	T	A	QX1792	WBGene00049217	Y37A1B.119	NA
IV	14010363	G	T	QX1792	WBGene00169200	Y37A1B.229	NA
IV	14010363	G	T	QX1792	WBGene00001190	Y37A1B.11b	NA
IV	14010363	G	T	QX1792	WBGene00001190	Y37A1B.11a	NA
IV	14014395	A	T	ECA36	WBGene00005810	Y37A1B.10	MARINCE1(abs), MARINCE1(ins), MARINER2(abs), Tc1(abs)
IV	14014395	A	T	QX1211	WBGene00005810	Y37A1B.10	CELE42(ins), CELE45(ins), CELETC2(ins), CEREP1A(ins), Chapaev-1(ins), HAT1(ins), HAT2(ins), HELITRONY1(ins), HELITRONY1A(ins), HELITRONY2(ins), HELITRONY3(ins), LINE2C(ins), LINE2D(ins), LINE2G(ins), LTR1(ins), MAR(ins), MARINCE1(abs), MARINCE1(ins), MARINER2(abs), MARINER2(ins), MARINER3(abs), MARINER3(ins), MARINER4(ins), PAL5A(ins), PAL9A(ins), RTE1(abs), Tc1(abs), Tc1A(abs), Tc4v(ins), Tc6(in…
IV	14015644	T	G	CB4856	WBGene00005810	Y37A1B.10	PALTTAA1(ins)
IV	14015648	A	G	QX1792	WBGene00005810	Y37A1B.10	NA
IV	14015761	G	A	QX1792	WBGene00005810	Y37A1B.10	NA
IV	14015762	T	C	QX1792	WBGene00005810	Y37A1B.10	NA
IV	14015764	A	T	QX1792	WBGene00005810	Y37A1B.10	NA
IV	14015771	A	G	QX1792	WBGene00005810	Y37A1B.10	NA
IV	14019600	G	A	QG556	WBGene00048005	Y37A1B.86	NA
IV	14019600	G	A	QG557	WBGene00048005	Y37A1B.86	NA
IV	14019762	G	T	CB4851	WBGene00166876	Y37A1B.185	Tc1(ins), Tc1A(ins), Tc2(ins), Tc5(ins)
IV	14019762	G	T	CB4856	WBGene00166876	Y37A1B.185	PALTTAA1(ins)
IV	14019762	G	T	ECA36	WBGene00166876	Y37A1B.185	MARINCE1(abs), MARINCE1(ins), MARINER2(abs), Tc1(abs)
IV	14019762	G	T	EG4725	WBGene00166876	Y37A1B.185	NA
IV	14019762	G	T	JU1212	WBGene00166876	Y37A1B.185	NA
IV	14019762	G	T	JU1213	WBGene00166876	Y37A1B.185	NA
IV	14019762	G	T	JU1246	WBGene00166876	Y37A1B.185	Tc2(ins)
IV	14019762	G	T	JU1491	WBGene00166876	Y37A1B.185	NA
IV	14019762	G	T	JU1580	WBGene00166876	Y37A1B.185	NA
IV	14019762	G	T	JU1581	WBGene00166876	Y37A1B.185	HAT2(ins)
IV	14019762	G	T	JU1652	WBGene00166876	Y37A1B.185	NA
IV	14019762	G	T	JU1896	WBGene00166876	Y37A1B.185	NA
IV	14019762	G	T	JU2316	WBGene00166876	Y37A1B.185	NA
IV	14019762	G	T	JU258	WBGene00166876	Y37A1B.185	WBT00000074(ins)
IV	14019762	G	T	JU393	WBGene00166876	Y37A1B.185	NA
IV	14019762	G	T	JU394	WBGene00166876	Y37A1B.185	TIR54TA1(ins)
IV	14019762	G	T	JU751	WBGene00166876	Y37A1B.185	NA
IV	14019762	G	T	JU775	WBGene00166876	Y37A1B.185	NA
IV	14019762	G	T	JU778	WBGene00166876	Y37A1B.185	NA
IV	14019762	G	T	JU782	WBGene00166876	Y37A1B.185	NA
IV	14019762	G	T	MY16	WBGene00166876	Y37A1B.185	HELITRONY1(ins), HELITRONY1A(ins), LTR1(ins), NPAL5A(ins), PAL3A(ins), PALTTAA1(ins), WBT00000416(ins)
IV	14019762	G	T	MY23	WBGene00166876	Y37A1B.185	NPAL5A(ins)
IV	14019762	G	T	NIC195	WBGene00166876	Y37A1B.185	NA
IV	14019762	G	T	NIC199	WBGene00166876	Y37A1B.185	NA
IV	14019762	G	T	NIC236	WBGene00166876	Y37A1B.185	NA
IV	14019762	G	T	NIC251	WBGene00166876	Y37A1B.185	NA
IV	14019762	G	T	NIC256	WBGene00166876	Y37A1B.185	NA
IV	14019762	G	T	NIC261	WBGene00166876	Y37A1B.185	NA
IV	14019762	G	T	NIC262	WBGene00166876	Y37A1B.185	NA
IV	14019762	G	T	NIC265	WBGene00166876	Y37A1B.185	NA
IV	14019762	G	T	NIC266	WBGene00166876	Y37A1B.185	NA
IV	14019762	G	T	NIC269	WBGene00166876	Y37A1B.185	NA
IV	14019762	G	T	NIC271	WBGene00166876	Y37A1B.185	NA
IV	14019762	G	T	NIC272	WBGene00166876	Y37A1B.185	NA
IV	14019762	G	T	QG556	WBGene00166876	Y37A1B.185	NA
IV	14019762	G	T	QG557	WBGene00166876	Y37A1B.185	NA
IV	14019762	G	T	QX1211	WBGene00166876	Y37A1B.185	CELE42(ins), CELE45(ins), CELETC2(ins), CEREP1A(ins), Chapaev-1(ins), HAT1(ins), HAT2(ins), HELITRONY1(ins), HELITRONY1A(ins), HELITRONY2(ins), HELITRONY3(ins), LINE2C(ins), LINE2D(ins), LINE2G(ins), LTR1(ins), MAR(ins), MARINCE1(abs), MARINCE1(ins), MARINER2(abs), MARINER2(ins), MARINER3(abs), MARINER3(ins), MARINER4(ins), PAL5A(ins), PAL9A(ins), RTE1(abs), Tc1(abs), Tc1A(abs), Tc4v(ins), Tc6(in…
IV	14019762	G	T	QX1793	WBGene00166876	Y37A1B.185	CEMUDR1(ins), MARINER4(ins), NTc2A(ins), PALNN1(ins)
IV	14020339	C	T	ECA36	WBGene00048762	Y37A1B.109	MARINCE1(abs), MARINCE1(ins), MARINER2(abs), Tc1(abs)
IV	14020339	C	T	QX1211	WBGene00048762	Y37A1B.109	CELE42(ins), CELE45(ins), CELETC2(ins), CEREP1A(ins), Chapaev-1(ins), HAT1(ins), HAT2(ins), HELITRONY1(ins), HELITRONY1A(ins), HELITRONY2(ins), HELITRONY3(ins), LINE2C(ins), LINE2D(ins), LINE2G(ins), LTR1(ins), MAR(ins), MARINCE1(abs), MARINCE1(ins), MARINER2(abs), MARINER2(ins), MARINER3(abs), MARINER3(ins), MARINER4(ins), PAL5A(ins), PAL9A(ins), RTE1(abs), Tc1(abs), Tc1A(abs), Tc4v(ins), Tc6(in…
IV	14030116	C	A	CB4856	WBGene00172975	Y37A1B.303	PALTTAA1(ins)
IV	14036299	C	A	QX1792	WBGene00046922	Y37A1B.56	NA
IV	14051513	G	T	CB4856	WBGene00049393	Y37A1B.123	PALTTAA1(ins)
IV	14051513	G	T	JU2316	WBGene00049393	Y37A1B.123	NA
IV	14051513	G	T	JU258	WBGene00049393	Y37A1B.123	WBT00000074(ins)
IV	14051513	G	T	JU775	WBGene00049393	Y37A1B.123	NA
IV	14051513	G	T	JU782	WBGene00049393	Y37A1B.123	NA
IV	14051513	G	T	NIC199	WBGene00049393	Y37A1B.123	NA
IV	14051513	G	T	NIC251	WBGene00049393	Y37A1B.123	NA
IV	14051513	G	T	NIC256	WBGene00049393	Y37A1B.123	NA
IV	14051513	G	T	NIC261	WBGene00049393	Y37A1B.123	NA
IV	14051513	G	T	NIC262	WBGene00049393	Y37A1B.123	NA
IV	14051513	G	T	NIC265	WBGene00049393	Y37A1B.123	NA
IV	14051513	G	T	NIC271	WBGene00049393	Y37A1B.123	NA
IV	14051513	G	T	PS2025	WBGene00049393	Y37A1B.123	NA
IV	14051513	G	T	QG556	WBGene00049393	Y37A1B.123	NA
IV	14051513	G	T	QG557	WBGene00049393	Y37A1B.123	NA
IV	14100961	G	A	ECA36	WBGene00174790	F52B11.99	MARINCE1(abs), MARINCE1(ins), MARINER2(abs), Tc1(abs)
IV	14100961	G	A	ECA36	WBGene00173717	F52B11.90	MARINCE1(abs), MARINCE1(ins), MARINER2(abs), Tc1(abs)
IV	14100961	G	A	QX1211	WBGene00174790	F52B11.99	CELE42(ins), CELE45(ins), CELETC2(ins), CEREP1A(ins), Chapaev-1(ins), HAT1(ins), HAT2(ins), HELITRONY1(ins), HELITRONY1A(ins), HELITRONY2(ins), HELITRONY3(ins), LINE2C(ins), LINE2D(ins), LINE2G(ins), LTR1(ins), MAR(ins), MARINCE1(abs), MARINCE1(ins), MARINER2(abs), MARINER2(ins), MARINER3(abs), MARINER3(ins), MARINER4(ins), PAL5A(ins), PAL9A(ins), RTE1(abs), Tc1(abs), Tc1A(abs), Tc4v(ins), Tc6(in…
IV	14100961	G	A	QX1211	WBGene00173717	F52B11.90	CELE42(ins), CELE45(ins), CELETC2(ins), CEREP1A(ins), Chapaev-1(ins), HAT1(ins), HAT2(ins), HELITRONY1(ins), HELITRONY1A(ins), HELITRONY2(ins), HELITRONY3(ins), LINE2C(ins), LINE2D(ins), LINE2G(ins), LTR1(ins), MAR(ins), MARINCE1(abs), MARINCE1(ins), MARINER2(abs), MARINER2(ins), MARINER3(abs), MARINER3(ins), MARINER4(ins), PAL5A(ins), PAL9A(ins), RTE1(abs), Tc1(abs), Tc1A(abs), Tc4v(ins), Tc6(in…
IV	14102000	T	G	QX1792	WBGene00009927	F52B11.5	NA
IV	14102907	A	T	ECA36	WBGene00170473	F52B11.70	MARINCE1(abs), MARINCE1(ins), MARINER2(abs), Tc1(abs)
IV	14102907	A	T	PS2025	WBGene00170473	F52B11.70	NA
IV	14102907	A	T	QG556	WBGene00170473	F52B11.70	NA
IV	14102907	A	T	QX1211	WBGene00170473	F52B11.70	CELE42(ins), CELE45(ins), CELETC2(ins), CEREP1A(ins), Chapaev-1(ins), HAT1(ins), HAT2(ins), HELITRONY1(ins), HELITRONY1A(ins), HELITRONY2(ins), HELITRONY3(ins), LINE2C(ins), LINE2D(ins), LINE2G(ins), LTR1(ins), MAR(ins), MARINCE1(abs), MARINCE1(ins), MARINER2(abs), MARINER2(ins), MARINER3(abs), MARINER3(ins), MARINER4(ins), PAL5A(ins), PAL9A(ins), RTE1(abs), Tc1(abs), Tc1A(abs), Tc4v(ins), Tc6(in…
IV	14102907	A	T	QX1792	WBGene00170473	F52B11.70	NA
IV	14102908	A	T	PS2025	WBGene00170473	F52B11.70	NA
IV	14102908	A	T	QG556	WBGene00170473	F52B11.70	NA
IV	14102908	A	T	QX1792	WBGene00170473	F52B11.70	NA
IV	14102909	A	T	PS2025	WBGene00170473	F52B11.70	NA
IV	14102909	A	T	QG556	WBGene00170473	F52B11.70	NA
IV	14102909	A	T	QX1792	WBGene00170473	F52B11.70	NA
IV	14124072	G	T	EG4725	WBGene00047477	H12I19.26	NA
IV	14124072	G	T	NIC195	WBGene00047477	H12I19.26	NA
IV	14124072	G	T	NIC266	WBGene00047477	H12I19.26	NA
IV	14124700	T	C	QX1792	WBGene00165879	H12I19.58	NA
IV	14124700	T	C	QX1792	WBGene00168623	H12I19.75	NA
IV	14127513	G	T	ECA36	WBGene00194920	H12I19.115	MARINCE1(abs), MARINCE1(ins), MARINER2(abs), Tc1(abs)
IV	14127513	G	T	QX1211	WBGene00194920	H12I19.115	CELE42(ins), CELE45(ins), CELETC2(ins), CEREP1A(ins), Chapaev-1(ins), HAT1(ins), HAT2(ins), HELITRONY1(ins), HELITRONY1A(ins), HELITRONY2(ins), HELITRONY3(ins), LINE2C(ins), LINE2D(ins), LINE2G(ins), LTR1(ins), MAR(ins), MARINCE1(abs), MARINCE1(ins), MARINER2(abs), MARINER2(ins), MARINER3(abs), MARINER3(ins), MARINER4(ins), PAL5A(ins), PAL9A(ins), RTE1(abs), Tc1(abs), Tc1A(abs), Tc4v(ins), Tc6(in…
IV	14127520	T	A	QX1792	WBGene00194920	H12I19.115	NA
IV	14150530	T	G	CB4851	WBGene00010392	H12I19.5a	Tc1(ins), Tc1A(ins), Tc2(ins), Tc5(ins)
IV	14150530	T	G	ECA36	WBGene00010392	H12I19.5a	MARINCE1(abs), MARINCE1(ins), MARINER2(abs), Tc1(abs)
IV	14150530	T	G	ED3012	WBGene00010392	H12I19.5a	NA
IV	14150530	T	G	EG4725	WBGene00010392	H12I19.5a	NA
IV	14150530	T	G	JU1212	WBGene00010392	H12I19.5a	NA
IV	14150530	T	G	JU1213	WBGene00010392	H12I19.5a	NA
IV	14150530	T	G	JU1242	WBGene00010392	H12I19.5a	NA
IV	14150530	T	G	JU1246	WBGene00010392	H12I19.5a	Tc2(ins)
IV	14150530	T	G	JU1491	WBGene00010392	H12I19.5a	NA
IV	14150530	T	G	JU1580	WBGene00010392	H12I19.5a	NA
IV	14150530	T	G	JU1581	WBGene00010392	H12I19.5a	HAT2(ins)
IV	14150530	T	G	JU1652	WBGene00010392	H12I19.5a	NA
IV	14150530	T	G	JU1896	WBGene00010392	H12I19.5a	NA
IV	14150530	T	G	JU2316	WBGene00010392	H12I19.5a	NA
IV	14150530	T	G	JU2464	WBGene00010392	H12I19.5a	NA
IV	14150530	T	G	JU258	WBGene00010392	H12I19.5a	WBT00000074(ins)
IV	14150530	T	G	JU393	WBGene00010392	H12I19.5a	NA
IV	14150530	T	G	JU394	WBGene00010392	H12I19.5a	TIR54TA1(ins)
IV	14150530	T	G	JU397	WBGene00010392	H12I19.5a	NA
IV	14150530	T	G	JU440	WBGene00010392	H12I19.5a	NA
IV	14150530	T	G	JU642	WBGene00010392	H12I19.5a	NA
IV	14150530	T	G	JU751	WBGene00010392	H12I19.5a	NA
IV	14150530	T	G	JU775	WBGene00010392	H12I19.5a	NA
IV	14150530	T	G	JU778	WBGene00010392	H12I19.5a	NA
IV	14150530	T	G	JU782	WBGene00010392	H12I19.5a	NA
IV	14150530	T	G	JU792	WBGene00010392	H12I19.5a	NA
IV	14150530	T	G	KR314	WBGene00010392	H12I19.5a	NA
IV	14150530	T	G	MY16	WBGene00010392	H12I19.5a	HELITRONY1(ins), HELITRONY1A(ins), LTR1(ins), NPAL5A(ins), PAL3A(ins), PALTTAA1(ins), WBT00000416(ins)
IV	14150530	T	G	MY23	WBGene00010392	H12I19.5a	NPAL5A(ins)
IV	14150530	T	G	NIC166	WBGene00010392	H12I19.5a	NA
IV	14150530	T	G	NIC195	WBGene00010392	H12I19.5a	NA
IV	14150530	T	G	NIC199	WBGene00010392	H12I19.5a	NA
IV	14150530	T	G	NIC207	WBGene00010392	H12I19.5a	NA
IV	14150530	T	G	NIC236	WBGene00010392	H12I19.5a	NA
[truncated: 8,054 more rows]
