# Supplementary material for: Natural Variation in the Distribution and Abundance of Transposable Elements Across the Caenorhabditis elegans Species
Source: Mol Biol Evol. 2017 May 9;34(9):2187–202. doi: 10.1093/molbev/msx155 (PMC5850821; doi:10.1093/molbev/msx155)
Supplement: Supplementary Data [file msx155_Supp.zip › Supplemental_Table_S16.txt]

Element	Family	Sequence
WBT00000416	WBT00000416	ataccgtatattctctattagtgctgcatctccagtagtaaatactgcagtctctaatagtgctgcattcaaaaagggtccgaaaaatagtgcagcagtctctattagtgctgcaccccattttctattgaaagagtcacttgaaagtttcaatattttttggtatttttttgtatatttttgatgattttttgataatttacgaaagtaattgaattactgggtctttttgttacaaaagttcgcaatattgaaaacatttttatgaatttctgcttaaaaaattagcttttgtgactaaatactagtgatctataattgacagtagccgttcgaaaattaatgctgcagtctccagtagtacgacagtctctaatagtgctgcattaaaaaatgacc…
WBT00000095	Tc4v	gatcccctcatataaacaattttattcatagcgaaacttgaatgtaatgcaatcatgaatttattaattattcaaggagatgaacaaagatgttgttttgacacaacaaaatgattaaaacaaacaaacatcttgcatcttgcgcatcggatgaatccgagatggttacatccagtgtgatagcaaatcactgtgtcaccatgatcaatgcaatattgagctggagtcaaaaatggtgttgatgaagtattcgcagcacccacgtatccagctttcttccaacaatgctgtaaaaacggtcggaagtgctctgccgagatctggtgatacaacacagataccatgcaaattgcgttgttcctctgtgcgatgacgtaatccgtctgggttcgaagggca…
WBT00000695	Tc4v	tcaaggagatgaacaaagatgttgttttgacacaacaaaatgattaaaacaaacaaacatcttgcatcttgcgcatcggatgaatccgagatggttacatccagtgtgatagcaaatcactgtgtcaccatgatcaatgcaatattgagctggagtcaaaaatggtgttgatgaagtattcgcagcacccacgtatccagctttcttccaacaatgctgtaaaaacggtcggaagtgctctgccgagatctggtgatacaacacagataccatgcaaattgcgttgttcctctgtgcgatgacgtaatccgtctgggttcgaagggcatatgctgtgaacttcttgatcaagctctggaaaatactatcaaaaagttataaagatttaaattcatacct…
WBT00000747	TURMOIL1	taggtttttactgccaaaattagcgaaaatgtctgaaatacttcattttacaattttacccacttgattcttgtttcattctgttttattttgaagaagaagctcactcgagaagctaactacgttatcacggaggttaggttgttttaaagtttctaaactcctgtttagttaacatttaaatgtttcagatgatccctctctcggccactcaacatggttcgtgtctacatcggtcgtttcccaaatagagcatccgatcgtgatgccgagcacttcttctgcgattatggaaagctgccggatgccataatgaagaacgtatttggtgttggttgtaaggtaactattctcatcagaaaccctctagaatgttataatttcaggattttcaagatc…
WBT00000718	WBT00000718	atgtccacagacgaaatacccacttaccattacactatttggcaactacggtaagactgcacttttggatcagaaatgatcgcaaaattgcaagaactacaattgctcagtgcgtgaactgtaaaaaggtgaaagcacgaccctttaaatacaattacgacacacgactaccaaactgcagaactgtaccttctgcaccattcgaccatgtaggactcgactatttgggtccaatacaatacaagacagacgatgacaagctaggtaaagcctatgctcttatctacacttgtctgaagactagagctaccattctagaactcattccagacgctactacagccaactacttgctcgcactcagagcaatctccagtgcatgtggtgttccgccccata…
WBT00000057	Tc3	cagtgtgggaaagttctataggaccccccctaatttgaaggtttgaggaacttccgaaaatttttttgaaaaactgctaatgccattcgtttttaaattgaaaaaaacctatatacatttttttccagaagtttatctcaaaaactgaggtcgcgctggaaaaaacgtcaaaatccagtgtgaaacttctataggaccccccgttttttttcacgatttttactaaaatcaacagattttggaatttttgacaaagctcaaatcaagtttgagttagaaatgagttcagataagcagttttgactttaaaaaattaatacgaaatgttctcgtgggatctccagactggttctgattcttccgatctttgatgttcaagtctgtttcaagcttcctggt…
WBT00000190	MARINER2	tatcaggttgtcccataagtttttgtactattttttttttgaaaaaaatttatttctctcaagcgacaagtagtactattcacacaagtattcaccattagtgtccaccacttgttgccatttactaggtaacatcatgatgccacgggagaagaaatccggcgaacgcgatgagaagaaagtggagagttcagttttgagatgctcttcgtcgtcgaattgcttgtcgcgcatgtagtcactgagagacaagaacaaatggtagtcggttggtgcaagatctggagaatatggtggatgcggtaaaacagtccaaccaagatcttgcagcttttggaaagtcttcttggcgacatgaggcctagcattatcgtgaagaaaatatagtttttcatattt…
WBT00000444	MARINCE1	atacagggtgagtcaaaattatggtaagtagttcccgtgctccatacatttttccagaaacacaaacaacttctaactatacacattttattcaccgtaaaaaacactatagaaaaacattttaaagttcgaaaatatctccattagcagcaacacaggcctccagacgcctagggaacgagtcgactgtggcgcgcaagtagttgatatccaactcgtcccatgccttcttcagtgaatctttcaacgaatcgatattcctatgcggttttgaacaagcttttgcttcgaggacactccatactgagtaatccatcggattgagatccggggatgacggtggccattgattgaaagcgatgaagtccgggaagttcctttcacaccatgcctgaacgt…
WBT00000720	WBT00000600	atgacatacgactctgaaatcgaaaaactgacggtactgatacatttttaaagaaaagtgtagaactccttactgtaaaaccttcagttttcgctcaaatttcataattttacacattttcaattcggaggatgcttctcaagaatattatagatcaaaaaatcaaaaaagcttgagcttcacagaagacgaagagctgcgtgggcagcttttaccaacatcaaaagcaccacggaccagatcacctgcccacgcctccgtgcaaatctcttcgactctacggttctcccagccctgacctacggctctgaagcttggactttcacaaaagagctagtggaaagagtcagagtaacccatgcagccctcgaacgaaagttagttggactcaccttgaca…
WBT00000348	Tc6	cagtgctccacataatgatacggccacccccaaattttggtataactcaaaactgggctaagatagcaaaacatagtttcttgtcaaaatgttcgttgtacttgctagctttgagataagtagtggagatattcctgaatcgtccgtaaaaaaagaaaaaccattttttcatgaaaaactatatgaaataatccacaaaatgatacggcgaggtggtagaaaattaggaaaacatggaaaataaaggaacaaaagatgattaataatcgacgggatgaccatttgtacgaatcacatcaaaaacgcgtgaatccatagagagataaagattatccagcagagtttgatcaacttgatgccatgcgtcaagaatggctttcttgaggtcgttaacattgt…
WBT00000741	Chapaev-1	cacggtggttcaatctctagatggaggcaaacacgctctattgcgaacaattgtttaaatttcaagcctttcactcggcatcgattctctccgttttttgccgattttaaccgtttttccgtatcttttttgttatttttttttgtaaaatcgaaaaagtgtgtcttgtttcaggtagtaagcgaaaaaattcgaggaaaacaaaggagcgtcggcgtgggcagaaaggaaaacgaattaagtgagttttttgacgagttctcttaaaaaatcacaaaatattttatttttttgattgaaaaagagagagctaaaaattctgaacaagatacgggccgaattttttagaaatcgtaccttcttcattaatttttttttcgaaactaaaattttgcactg…
WBT00000714	WBT00000714	atgacattcaaggcaaattcgactattgaggagattgaagagtcgctggcgacatacgcgggagatgtcagacggttaaaaggacttggattatacgttgacgattacaaatacctgcaagaattcacggatgcactgccaaagaagatcaggaaaagagtggaagcttataatatgtcaggaaacaggactttcgaattgttgattacctgtactcaagcggtaattgcacagctaaaagctcaagaaaatcgtgaagaaatggaagaaaaagtcgtagagaaatcggtgaagccagctcgagtaaaaaatgtgtcggcaatgagaagctacaacaacgaaaacgacgtggagcaagattcggacgagtcggaagagcgatacgtcgatgttcaagca…
WBT00000716	LINE2G	atggcctcgaaaaagtcttgctctgtaacaagcgaccaggtcccatttacgtttataaaaatactatcgtctctcatcagtagcgttctggcccagattttcaacttgagcatgatgagagggcaagtcccgcacgcttggaccaaatccattgtaatacctcttggaaaaatcactaacgctaacaatccaaccgacttcagacccattagcttgacctcgcacttgtgcagagtttacgaaagatgtatattagcaaaaattgagttatttctagtagataacaaattttggtcacaaaatcaacatggattccgccccagaaaatcaacggtgactaatatgttagaatctttgaatgattggactaaaagtattgatctcggtgagcaaatcgat…
WBT00000306	MAR	tattaggttgaaccggaagtctttgtgacttgttcaaacgtttatttctcgaagcaagagaaaatagagttgcttgtccatcaggggtgaacgattgaaaactttcttcaggttccgtggttagataatgtagaggcccccagtaattattttgctatcaggtagcagttccctgtagatggggccgtacactccccaccacactgtgagcatgccttttttggggtgaaggtcaggtttggcggcatcctgtggggtgtctccttctccaatccactggtcacgcttgtggttgttctcgtagaggacccacttctcgtttccagtgatgagtaggtccaaccatcaatcgcccccgtggagaatgaggagggaaagggaatcatccactcaaaaatc…
WBT00000726	RTE1	tcaggaattcgtggtattcctgcggatcacagcaagacattcttttcggtccttggctatagtggaccagggggtgatgacttctccgtctgcgtcacgagtggtgatctcctttcgcagcgaatcagtccatcgcatcggcggccttccaacaggccttttccatccatatgggcgccattctgtcatcaacgtggtccatcttccgtctttccttctcgcaacgtgtccagcccatcctagcttcctctttttcacgaaattgagcggatccctgactagagacatcgtacgaatgtcttctcgatggagatctcgctctcgttgttgggtgagtgttatcccaacaagccgtctttctagggaggcatgtgtgattcgtactcgttcggataaagc…
WBT00000698	WBT00000628	tcaaaaacgtcgtaacaaaacagaaagtatagaataatcaccgggagaaacaaacttgaataatttgaatgatcctgtaaaccagaagtagttaaggggatcaagttgggtgggaaaaataattaaacgggatagaatttaatcgtgaagcaaacatttgacggctcattgtctccggaagtaacttggccatacggttccataggtgaagattgactagtaggaagctttcgttgattgatccacaagggcacatcatgtacggatatctggacgagcgagccttcctcacagttgatgcggcatttggaaagtggtattcaccagacaggatgttgtgataggtcctcaatatttgaagaatccgcaggtgttgaactgacttttggttcatctgag…
WBT00000694	LINE2G	cgttttgtcaggttgtcccatcgcttcactacacctaacaatggcgggaaaaatgaattttcgtgacgtcacaatgcatttttaattatttcaatctaagcgtcaaattttgtgaaattttcagtcattcttcaaaccacttttgttcggtatctacgttaatgatatatcttcaatattacccgaaaaagtagcatgtaagcagtttgcagatgacacgaaattgtatgtatcgacccctaaggcggaaacagaaaacaacttacaggctgctctagacgctgtagtagattggacaaggggagcaaaactcaccctaagccaatctaagacagttcacgtcacagtagggagatgtagaaaagattttaaataccaccttgacggttaccctataga…
WBT00000081	WBT00000074	tacagtgcgcccaacttctatagcgcccccctattttttctcatttcaccaccttctgacattttttacaaaaaactgctaatgccattcgattccaaatgtcgaaaaaccccctgtccaaaattttcatcaaaaaattcaatagactgaggagactaggtcaaaaagtctctaaaacgaccgcccaacttctatagcgccccctcgaatttttgattttttctaataaaatcccctttttttggctttttctaagaacaacttattcatgacttaagttcaaactgatccagacatcttgcaaatcaattttcaaaagaaatttatccgtggaaattcataggatctctaaaattgtcctgaaacgcctaattttatgttagagggcgctgcgcggcg…
WBT00000704	CER5-I	ttagttcacttgtgattcggcttccacgattgacatcagtactggaaccgttcgaagtaacaactggatcatcattgcgggacatctcatcaccgccactctcccccacaaaaccaaaagaatcggaagacaatctaggattaacagacgagcctgaagaatcaaaaagattagtttcccccctgtggccccggaacttgacttattgtctgaaccgctagtaaactttcctggagtcgagaagaacagaggatagatagtttcctcaaaaatgtcttcacgactgtagtcaccataacgagtccgaatctgattaacgtgagacttttggattctgtctccgacttgaacttcgtagagaacaccaccaaactttcttcgaataacaccatgcttcca…
WBT00000118	MARINER5	aggctgtcgggaaagtcctgtcctatttttcaatcatttatttctcgaagcaaactcaaacaagaaatcagttatatgttccatcatgttcaacaatgtcctgccaacattcatttaacttgtggattccctgcctgtagaatccagctgacagggattcaaagtatagctcgatatcagtttggagattttctcgtgttgggaaggatctacctcggagggcacaagtcagattggagagaagccaacaatcacttggagaaatgtcaggagaatacggtggttgagtgagaatcggccatccacattttgccagatcctccttcacatgttttgtaacatatggttgagcgttattatgttggaaatatactttcttatcctgtaagactgaacgat…
WBT00000750	WBT00000750	tcaaaggttgctccgtcgtcctccatgagcttcttcgttactttgcgcccgatcacatccggtaatgcgtcgatgaaatccaaaaagtgtaaatagctgtccacaccatagttgtatctcgcgtgcgattgaacaatacttgatcaaggcagtttccatttgagaataatcattttcatcgaacttgatgcgctccagcatttcactatgaagtctcatttggaatcctggtcgattgaaagtccattccaaattctcaagtgtcaatttgtagcccatctccatgatattcgatgtcacaataaattgcttggcatcccctgtgagagcattaaccagagccacattcttcatgttgatttccagaaaatggttattgtgcaccaagtagtcgaaggt…
WBT00000139	MARINER2	tatcaggttgtcccataagtttttgtactattttttttttgaaaaaaatttatttctctcaagcgacaagtagtactattcacacaagtattcaccattagtgtccaccacttgttgccatttactaggtaacatcatgatgccacgggagaagaaatccggcgaacgcgatgagaagaaagtggagagttcagttttgagatgctcttcgtcgtcgaattgcttgtcgcgcatgtagtcactgagagacaagaacaaatggtagtcggttggtgcaagatctggagaatatggtggatgcggtaaaacagtccaaccaagatcttgcagcttttggaaagtcttcttggcgacatgaggcctagcattatcgtgaagaaaatatagtttttcatattt…
WBT00000679	RTE1	tcaggaattcgtggtattcctgcggatcacagcaagccatgcttttcggtccttggctatagtggaccagggggtgatgacttctccgtctgcgtcacgagtggtgatctcttttcgcagcgcatcagtccatcgcatcggcggccttccaacaggccttttccatccatatgggcgccattctgtcatcaacgtggtccatcttccgtctttccttctcgcaacgtgtccagcccatcctagcttcctcttttttacgaaattgagcggatccctgactagagacatcgtacgaatgtcttctcgatggagatctcgctctcgttgttgagtgagtgtgattcccacaagccgtctttctagggaggcatgtgtgattcgtactcgttcggatagagc…
WBT00000397	WBT00000416	ccgggatctccgcgacttgcacactattgctaatactagagactgtcgcaccaattttcgataactaattttcatttcgaggtaactatttccgagagtaataactcggcattcagaggcaaattcctgccacactttggcaacttcctgccaacaacctggcaacttatttagtgccactaaaataagttgctaaattgttggcaggaagttgccataatttagcaggaagttgcctccaaatgccgagaacctcaaaatttccttataaaatttaattttgtgtgaaaattcatgggaatagtgtaactttgcctcccaaagacactaaaattcaatgtttgaacaaaaatctataagaaatgatcgaagaatgaacaagaataccattgaagtaat…
WBT00000697	WBT00000665	atgatatttagctccaacgttttaccaaagtaagatccagaaattatagacttggttctgaagttggcaaacttttggcaatgcttggttcagatcgcgaccaaatttatcctaaacgcttgccaatgtctcaaaaattgaaaaatgttctctggcgttaataacttgagtaagatattagcaaaagttggatcaaactttgctgcacgtgggtaaggactgattcttttgttttttttttcaatcttataagatagatgaatgaatttgggaacgtcaactctcgtatttctcaagcaccgataccaagctcaatcacttcttgaagctatttaatgaattgatcaggttctacacgcctacctcgacagtacggtatcataaaaccacaagcgataa…
WBT00000748	TURMOIL1	taggtttttactgccaaaattagcgaaaatgtctgaaatacttcattttacaattttacccacttgattcttgtttcattctgttttattttgaagaaaaacttattttaattcaaaaaacttttcagtaatcgtcccaatcaacaagctcactcttcaacagttcgagatgctcaacacgtgtgctcaatatgttcaaacgggatcacagaagctcactcgagaagctaactacgttatcacggaggttaggttgttttaaagtttctaaactcctgtttagttaacatttaaatgtttcagatgatccctatctcggccactcaacatggttcgtgtctacatcggtcgtttcccaaatagagcatccgatcatgatgccgagcacttcttctgcgg…
WBT00000684	WBT00000684	atgttcgggctcatttttgcaattatcatgatgattcttcatatctgtatcaccaaatatcttgtcaatcaaagactcaagcacatgccacgtgctcggaaagtcaaggtcaagaaagacaaaaagggaaagaatggaaagaaaggaaagaaggggaaaaagggaaagaaaggtatacaaatgtgacggcttggttctgaagttgttttaaacacacgagcaatattttcgataacaattatatcttattccaggatccggctcaactggctctggatcaacttctggaacaactgctggtggaaccactgccggttctacaatcatgtaa
WBT00000325	LINE2C	tagccagaatcatggaccgctcaatagaattagagaatttgacgaactgatttaaattagagaaatgtgaagaaccagtaagaagtctacatagtagtttcacttgagttttaattctcgtatgtctggtagagtagttaatatttacacagtatgtttttgtaggaggttaatttaacatcgcatctttgaaggatgcgcttggtaaaggttctcagtgatttttccagtatcaaatacagtgccggccataattctatccaatttttgatttttgataaatttacaaatttttcaaacgagcacaacttacaaaatgggcatgctatcgaaaaaagttcaactaaagaaatattgtccataattacgtctacttgtattcagttgtttaagttgttt…
WBT00000691	Vingi-2	atgttccacgaaccaattttgatctccaaggtgaagaccataagctggaacattaatggatggaacgccaaaactcctgaccttctcacaatcattgctgagacagaccctgacgtcatcctcctccaagaaattaagatcgccgtggatgcgaccgggagaacaccccaaggctacaaagccacagtggctcctagaacaagtcatggtggtggtctggccaccctcgtcaaagactcgcccgacttccaagtaatcaagaagaccatctcccccgccttcgaactgatccaaattcagctcaaaaacgacttggtcatctccaatatatacatacctccacagacgcaggattcacccgtcccagaggtcatgaagaaactaagcgagataatggac…
WBT00000378	WBT00000416	taccgtatattctctattagtgctgcatctccagtagtactgcagtctctaatagtgctgcactcaaaaagggtccgaaaattagtgctgcagtctctattagtgctgcaccccattttctactgaaagagtcactcaatacatagttttgacattctggggagtgttttgtatatttttgaagatttctagttaacttacaaacataattgagttattaggtcatttttgttacaaaatttcacaattttaatggatttctgcttaaaaggtgagcatttgtgactaaaaactagtgatctccaattgaaaatagccgttcgaaaattagtgctgcagcctccagtaatactgcagtctctaatagtgctgcactcaaaaagggcctggaaattagtg…
WBT00000094	Tc4v	ctagggaatgaccagaataaatggagcgatattcaaaaaaaaatattgtatcggaaagctgacattctctactataagaatatgactgaaatttttgcccgttcgggctggaaatctgaaatttttacgtctgaaattattcgttttgacgtgctttacttatcaccatccccaattagtactgcctgcaacagcgagatggccgagtggatagagtggatgacaagcatggtgggactctggggttcaattccaccctaacgtaaagtttttcaaaaatttaaacgtgttttttcgaaactatataaaagcccaaattttaatttttctgatcgatatcagcatgatcaatgtgtcgaccaacaccataatgattcattcaacatcttttcccctaaa…
WBT00000235	MARINER3	ttaggttggtcaaaaagtctttgcaaaattttgatttttttttggaagtagtattttttcaaagcgaacaagattcaatgggtcatgaatcttctgcccggcaaggtgattctggagtgagcggaacagatggtagtcagtaggagccaagcccggcgaatacgatgagtaagacaaaatttggattccgactgtctggagcttctggcgggtcttaaaagttgtatacggtcttgcgttgtcatggagcagcaacaactttgatcctctagggcgatgtaatcgatgagcatggaccaccttttccaattaaatgcagtataggccagcgttgattgtagcaaagtctggaagaagctctctggaaatgacacccttactgtcccgcccaattgagag…
WBT00000152	MARINER2	atatcaggttgtcccataagtttttgtactattttttttttgaaaaaaatttatttctctcaagcgacaagtagtactattcacacaagtattcaccattagtgtccaccacttgttgccatttactaggtaacatcatgatgccacgggagaagaaatccggcgaacgcgatgagaagaaagtggagagttcagttttgagatgctcttcgtcgtcgaattgcttgtcgcgcatgtagtcactgagagacaagaacaaatggtagtcggttggtgcaagatctggagaatatggtggatgcggtaaaacagtccaaccaagatcttgcagcttttggaaagtcttcttggcgacatgaggcctagcattatcgtgaagaaaatatagtttttcatatt…
WBT00000226	MARINER3	tattaggttggtcgaaaagtctttgcaaaattttgatttttttttggaagtagtattttttcaaagcgaacaagattcaatgggtaatatatttaccattaatgcctatgacttcttgccaacacaacggaagttgaacagtaccctccgcctagaactcctgcgattaggaggcaaagaagtcgtccaaccccgtttcgacgacctttcgatcatgaaacttctgcccggcaaggtgattctggagtgagcggaacagatggtagtcagtaggagccaagcccggcgaatacgatgagtaagacaaaatttggattccgactgtctggagcttctggcgggtcttaaaagttgtatacggtcttgcgttgtcatggagcagcaacaactttgatcctc…
WBT00000620	LINE2D	ttgaatttgagtttatttaactaaaagaagagaaataaacaaataaaacgagacgaaccctaaaagagttcaactcgagtaaaagttacaaaaaaaaaaaaaagataatagggaacaggtgaaacggggagaaagacgagaatggaggtaaaagtgtagttataaccgggggatgttgagatcaataaattcacagaactgatatggggacataaaaaccgtaacatttttgaataaattgttccagactgggatgataagagcaaagaaatgtgtggagcatttgtccttcctaactaaaatcattgggtgcctattagaactagagaaagtaacaaattgtctaaggttagaaaaatgagaggtacctgttaacagtctatacagtagtttcaattt…
WBT00000431	WBT00000425	ggtatccatggggaggggaggggaactaatgcatttgatgtttcagtttcgtcgtcttcggttaccagagttccaggttgtgctgtaaagtcggtgttttgtgattatggtatcgttggatctcgttcttctcgtgaagttggctcgtcggttgcaggcaatgctaggagaatagaagcttgtgctaagagaactgagaatagaagtgacaggagaacgaaccgcggccaacaaggtgggagaaacaagagtcgattcccgatgacaactggaaagcctgcagctggtaaagaagcccatttggatgacccatcgaaaggaaagatagctgtaaatggtgatcgtttccgacacggcactctcctaagccagtctcttcgtcaaaaccaaagccgacag…
WBT00000607	RTE1	cttagatacttacttagatacttagacgatccgttcttcaggaattcgtggtattcctgcggatcacagcaagccattgttttcggtccttggctatagtggaccagggggtgatgacttctccgtctgcgtcacgagtggtgatctcctttcgcagcgaatcagtccatcgcatcggcggccttccaacaggccttttccatccatatgggcgccattctgtcatcaacgtggtccatcttccgtctttccttctcgcaacgtgtccagcccatcctagctttctctttttcacgaaattgagcggatccctgactagagacatcgtacgaatgtcttctcgatggagatctcgttctcgttgttgagtgagtgtgattcccacaagccgtctttcta…
WBT00000398	WBT00000416	ccgtacattctctattagtgcggcatgccgcactaatttccgggcctttcgcggcttgcgcactattagagactgccggactactggagaccgccgtactaattttcgataactaattttccttttgaggttactactttcgagagtagtaaactcaaaattccctcataaaacttcatattttatgtgaaaatcaatgaaaattgtgtattttgcccccaaaggcactgaaatgcaatgtttaagtgaaaatttatgagaaattattaaagattgaacaaggataccattggagtaatcgaatatttgaggtggctttcgcaaccaaaaaaaaggagtgccgcaccattagagactgccggactattagagactgccgcactaattttcgaaagggca…
WBT00000436	MARINCE1	tacagggtgagtcaaaattatggtaagtagttcccgtgctccatacatttttccagaaacacaaacaacttctaactatacacattttattcaccgtaaaaaacactatagaaaaacattttaaagttcgaaaatatctccattagcagcaacacaggcctccagacgcctagggaacgagtcgactgtggcgcgcaagtagttgatatccagctcgtcccatgccttcttcagtgaatctttcaacgaatcgatattcctatgcggttttgaacaagcttctgcttcgaggacactccatactgagtaatccatcggattgagatccggggatgacggtggccattgattgaaagcgatgaagtccgggaagttgctttcacaccatgcctgaacgtt…
WBT00000352	LINE2D	caaaattccatagatttcatagttatgtggtccaagaaaaataaacttcctcttgcaccaactaaatcggctttactagcacttggcactcggaacaaaaatcattcttattctgtggacggtgtccccattcccccttcatccactgttcgtgacttaggtctcattactgattgcaaacttaagtttgatccccacattgctaaagttagctgcctagccttgctcagagcaaaacaaattctcaaggcattctcctccaatacacctaagttttatgcccatctctttaagacttacgtggcccctattctcaattactgctccgaaatctattcccctccacctaaatctttgctctcagctaaacttgaacaacctctaagacactttaccaag…
WBT00000428	WBT00000428	ttgttgtgtattgagcgagagacaaggagagaagtagtttattacaagaaagtgtaagaagtaatgaattataaagagaggtcgcttacgcgataagttcatgatgacccaaaggtcacgtctgtataaagttcaggtttacgttccgtccacaacatctcccctcttatatgacaaaaagccagaaattatgcctgggctaggggcatcacgaccagaggcggtatatcgacctctgcggcgagtggaggcatgatcagtgtttggggctgatcctcgcacaacttgtcgtgggtgactctgtcgaagagaatgacacaggaggatgccgggttggaaacgctcgccgtcactcgcaacatcggattccagcagggggtccagatgggtttctttgat…
WBT00000344	Tc6	tacagtgctccacgtaatgatacggccacccccaaattttggtataaacataaaaaactcaaaactgggttgagatagcaaaacatagtttcttgtgaaaatgttcgctgtactggctagctttcagataagtaatggaaatatacctgaaccgttcataaaaaagataaaccgttttttcatgaaaaactatatttaaaaatccataaaatgatacggccacccttggtttctgttttcgttgaaattttttgctaaacgttagtttttatgttcgtttgtgtttttacagctatgggtggaataactttaactgactacaaaaaaggacaaattgtgcaaaactatctcaaggcttgccgcaccgtcacatttttcgtgatttgaaacgtctgagag…
WBT00000628	WBT00000628	tcaagttgtgtgggaaaaataattaaacgggatagaatttaatcgtgatgcaaacatttgacggctcattgtccccggaagtaacttggacatacggttccataggtgaagattgactagtaggaagctttcgttgattgatccacaagggcacatcatgtacggatatctgggcgagcgagccttcctcacagttgatgcggcattcggaaagtggtattcaccagacaggatgttgtgataggtcctcaatatttgaagaatccgcaggtgttgaactgacttttggttcatctgagctagacggttttcatatgatgagtatgatagattgcagcgttggaagacttttctcgagaaaaacttcagtgggaactccagttgtttaatcatattttt…
WBT00000092	Tc4v	ctagggaatgaccagaataaatggagcgatattcaaaaaaaaatattgtatcggaaagctgacattctctactataagaatatgactgaaatttttgcccgttcgggctggaaatctgaaatttttacgtctgaaattattcgttttgacgtgctttacttatcaccatccccaattagtactgcttgcaacagcgagatggccgagtggatagagtggatgacaagcatggtgggactctggggttcaattccaccctaacgtaaagtttttcaaaaatttaaacgtgttttttcgaaactatataaaagcccaaattttaatttttctgatcgatatcagcatgatcaatgtgtcgaccaacaccataatgattcattcaacatcttttcccctaaa…
WBT00000315	LINE2C	aattgaattttgagtgttaaataaaacggtaaaacgagactaacccagaaagagtacgtctcgagtttgggacgggaaaggagagagagggtaatgtggtagaagagatcaattagaagtcaaagagaaccagcggataaaagttaataccggggaatattgagatcgagaaagtttgaaaactgatagggggagagaaataccggtatatttttgacaaggttgttccaaataggaatggatttggcaaagaaatgagaggtgcatgtgtctttcctaaccagaatcatgggtctcctattggaattagagaacttgacaaactgagttaatttagagaaatgagtagaaccggtaagaagtctatataatagtttcatttgagctttaattctagtg…
WBT00000071	Tc3	cagtgtgggaaagttctataggaccccccctaatttgaaggtttgaggaacttccgaaaatttttttgaaaaactgctaatgccattcgtttttaaattgaaaaaaacctatatacatttttttccagaagtttatctcaaaaactgaggtcgcgctggaaaaaacgtcaaaatccagtgtgaaacttctataggaccccccgttttttttcacgatttttactaaaatcaacagattttggaatttttgacaaagctcaaatcaagtttgagttagaaatgagttcagataagcagttttgactttaaaaaattaatacgaaatgttctcgtgggatctccagactggttctgattcttccgatctttgatgttcaagtctgtttcaagcttcctggt…
WBT00000331	LINE2C	aattgaattttgagtgttaaataaaacggtaaaacgagactaacccagaaagagtacgtctcgagtttgggacgggaaaggagagagagggtaatgtggtagaagagatcaattagaagtcaaagagaaccagcggataaaagttaataccggggaatattgagatcgagaaagtttgaaaactgatagggggagagaaataccggtatatttttgacaagactgttccaaataggaatggatttggcaaagaaatgagagg
WBT00000738	WBT00000637	gtttacgaaaagaattaaaacctcttacaaacatggacattatcaaaatagtaaaagaattacaactgaaaaactttcgaggtgtatatatgagtgatattttaccagaaaaacgtcaaatagaggaaattggaattgtgaatctagatatttcacaaaataatggaacacattgggtatgttataaaatttataaaaatcaattatattagtttgattcattcggattagatccacctagagaaattataaaatatttgaaatctaatacttcaaatgaaataacaatttccacttttcaaatacaaaagtttaatacccatcattgtggatattattgtctattattattaaaattattggaaaaatatgattttaaagattctatattagctttaa…
WBT00000585	LINE2D	atgcaacttccccctcctcaacagagatcttgcgcgtgttaactgggacttcgaattctgctctcaaaaatctgtttcggataaatttgatcgcctactttcgattcttaacaacctccttactcaacactgtcccactaagccaattagtgtctctaagtctccttcaccttatcacaacattcgtcgaaaactgaagcgcctaaggaatagaatcagcaagaaaagcaagcttattctttcacgtaaatgtacatttgaaattattaaaaccgcgcaatctaaataccgaaaactttatcggaactatagaaaatacgtgcgccgttttgaaaacgatataattgccaactctaattttaccaaaataaggcgtcttatcaatagtcgcctcaaatc…
WBT00000581	WBT00000581	ttagacatatttagaaaaagtacaatataaaaaaagggcaactctgcccaatttgaaatcccgtaacgagaacttgcatgaagtatcggaacggccataaaatagcaaaggaagccaaaatcttatggggagccaacataagggcggagctaatatcaaaggtaaaacattgtcaacaaaaagttgaccgagacgttttccgaacaaaatttctgagaccgggttggggaaataaggtactattttattccagtaattaaaatttttatgcaggaaactgtcatttttaacgccgcatagcttaattctgtaagggaaccgggttgaagacgcaggctggataaactgggataggttgggcaaatggcaccggtgagtgacgattttaaaatagagttt…
WBT00000041	Tc1	cagtgctggccaaaaagatatccacttttggttttttgtgtgtaacttttttctcaagcatccatttgacttgaatttttccgtgtgcataaagcgaaatgttacgcaaatttgcggaccaaacattacatgattatcgattttttctgaattttatttcaattttttgattttttcgtttttccaattttcattattttttttgaattatcaataaaacgcactctgtttgttgcactggatttgtttggttgataaattatttttaaggtatggtaaaatctgttgggtgtaaaaatctttccttggacgtcaagaaagccattgtagctagcttcgaacaaggaatacctacgaaaatgctcgcgctgcaaattcaacgttctccgtcgactattt…
WBT00000366	WBT00000416	ccgtatgttctctattagtgcatgcagcactaatttccaggccctattttagtgcagcactattagagactgcagtactactggagactgcagaattaattttcgaacggctattttcaattatagatcactagtttttagtcacaaaagctcatttttaagcagaaattcataaaaattgcaaacttttgtaacaaaaagacccagtaattctattactttcggaaattataaaaaaaatcatcaaaaatatacaaaaaaatacccaaaaatatcgaaactgacaagtgactctttcaataaaaatggggtgcagtactaatagagactgcagcactatttttcggaccctttttgaatgcagcactattagagactgcagtactactggatatgcag…
WBT00000677	WBT00000132	ttacaataaaatgctttctagttttagttttacatctgctccatgagactttctttttggaacgagttcgtgtgttttcagaatatgtaaaaattgaggtacgttgagatctagtttaccattaatcatcttcataatagtttttctgtcatagatttggcgccgcgtttgtagtgttgtgagcccaaaaaattcattgcgttcggatgcagatttatactccgggtcagttggcgagatgtatttgccttgtgctctactgtataatcgtctagtaaatgcgttttgaactgactcaatggctcttgtttcagagtttctaattgggctagtaattaccgttccatactcaagaagaggtttaacaaaagtcttgtaaagcaaggtcatcaatcttgg…
WBT00000308	MAR	ttgcttttccaccgctcgccgcagttgcactttggtgttcccttgttgctagggtataaaaacgagtaaaggaacttcattttaaaaaacacgccattccctcccctctgccctgagtttagttagccagcaatgtatgtccctagtgtcatccacatcccacatagtttgatgtacttcttcctctttcataccacgatgaaggatttagaaagtctccttgagaatgtttatcatacacatgcccatcactataatatcatgcacagttggttccaccgcttcgacaaggacgacttttctctcgaggaccaagagaccccataaattggatttggatgcgttgaagaaagccgtggcaacggatcctttccaaaccacccgtgagctgtcaaccgc…
WBT00000350	Tc6	ttcattaccaaaaaaaccgccaaaaccgtattcagtttgctaaaatcagtcagggaactaactgaagacaagtgaggattacggtataatcattcaagcccagtttttggtttcagttcatcttttcttttctcaaatcgtgccactaatcacggtagtaatctggttcatcacagttaaactttttctcgtcactgaagatgaactgaaaccaaaaactgggcttgaatgattataccgtaatcctcacttgtcttcagttagttccctgactgattttagcaaactgaatacggttttggcggtttttttggtaatgaatggagcctttcttaattttcgtcttttgttaaactgagacttcaaaagaacatgtcgtacggcctcaactgacactgc…
WBT00000077	WBT00000074	tacagtgcgcccaacttctatagcgccccccctattttttctcatttcaccaccttctgacattttttacaaaaaactgctaatgccattcgattccaaatgtcaaaaaaccccctgtccaaaattttcatcaaaaaattcaatagactgaggagactaggtcaaaaagtctctaaaacgaccgcccaacttctatagcgccccctcgaatttttgattttttctaataaaatcccctttttttggctttttctaagaacaacttattcatgacttaagttcaaactgatccagacatcttgcaaatcaattttcaaaagaaatttatccgtggaaattcataggatctctaaaattgtcctgaaacgcctaattttatgttagagggcgctgcgcggc…
WBT00000215	WBT00000215	cggatttggttgcagagatcgtcagcttgcgctcctcgtagtagtcctttaagatttccagatgagcttgggctgttgttgcggcattgtgcagagacttgtcatgtacaatcatcgacgtgtcgtcagcatactggatgatctcaacatcgtttcccgtgggggtgttccgcgtgtagaatgaaaacaaggatgggctggatactgcaccttgtggcactcctcctcgtagagtcctccaacgggaccagtggccatcatagat
WBT00000298	MAR	tattaggttgaaccggaagtctttgtgactgggtttgcttttccaccgctcgccgcagttgcactttggtgttccctcgttgctagggtataacaacgagtaaaggaacttcattttgaaaatcgccccactccctcccctctggtctgagttcagttagccgacaatgtatttatctagtgccatccacatccgacatggttcgatgcacctttttctctctcataccacgatgaaggattcggaaagtctcctgaaggatgtttatcatcgacatgtccgccactataatactatacacatttggttccatcacttcgaaaaggacgacttttctctcgatgaccaagagaccccatgaattggatttggatgagttgaagaaagccgtggcaacga…
WBT00000202	WBT00000132	aaaagttttttgttaggtaccaacaaaaaggactttacgtactcgataaacgggcaaactatcagaaaagaagatgttgctagagatttaggttttctcatcgctccaaatctaaaattcacggagcactggaaaaaagccataaatgcatccaaatatcaacttagtcaaatatttaatatgtataacagtagaaacccaagattgatgaccttgctttacaagacttttgttagacctcttcttgagtatggaacggtaattactagcccaattagaaactctgaaacaagagccattgagtcagttcaaaacgcatttactagacgattatacagtagaacacaaggcaaatacatctcgtcaactgacccggagtataaatctgcatccgaacgc…
WBT00000441	MARINCE1	atacagggtgagtcaaaattatggtaagtagttcccgtgctccatacatttttccagaaacacaaacaacttctaactatacacattttattcaccgtaaaaaacactatagaaaaacattttaaagttcgaaaatatctccattagcagcagcacaggcctccagacgcctagggaacgagtcgactgtggcgcgcaagtagttgatatccagctcgtcccatgccttcttcagtgaatctttcaacgaatcgatattcctatgcggttttgaacaagcttttgcttcgaggacactccatactgagtaatccatcggattgagatccggggatgacggtggccattgattgaaagcgatgaagtccgggaagttgctttcataccatgcctgaacgt…
WBT00000066	Tc3	cagtgtgggaaagttctataggaccccccctaatttgaaggtttgaggaacttccgaaaatttttttgaaaaactgctaatgccgttcgtttttaaattgaaaaaaacctatatacatttttttccagaagtttatctcaaaaactgaggtcgcgctggaaaaaacgtcaaaatccagtgtgaaacttctataggaccccccgttttttttcacgatttttactaaaatcaacagattttggaatttttgacaaagctcaaatcaagtttgagttagaaatgagttcatataagcagttttgactttaaaaaattaatacgaaatgttctcgtgggatctccagactggttctgattcttccgatctttgatgttcaagtctgtttcaagcttcctggt…
WBT00000299	MAR	tattaggttgaaccggaagtctttgtgactgggtttgcttatccaccgctcgccgcagttgcactttggtgttcccttgttgctagggtataacaacgagtaaaggaacttcattttaaaaaccaccccaatcccttccctctgacctgaatttagttagccaacgatgtatgtaaatagtgacatccacatccgacatagtttgatgtacttcttcctatttcataccacgatgaaggatttcgagagtctccttgagaatgtttatcatacacatgatcatcactataatatcatacacaattggttccaccgcttcgacaagaacgacttttctcttgaggaccaagagaccccataaattggatttggattcgttgaagaaagccgtggaaacga…
WBT00000150	MARINER2	tatcaggttgtcccataagtttttgtactttttttcaaatatttttccaaaacttctagaaagttttaaaattttttcatcgtaggtcgtgtcaaggtcgggtcgtcccctttcagaaaagattcatttcatccatttctactttgccacgatgacaatcatcaaacttgaacgtcgagacgttagattgcttcttctttatgaatttcgtcttggtcattcagcaatggaagcggaacgaaacatatgcggtgcgatgggtgagggagcactctcttataatacagcaaagagttggtttcaaaagttcaagaacggcgacttcagtctcgaagaaatagaacgttctgggcgaccggtagagttaaatgaagaagacctagtgaagctggtggagga…
WBT00000044	Tc1	cagtgctggccaaaaagatatccacttttggttttttgtgtgtaacttttttctcaagcatccatttgacttgaatttttccgtgtgcataaagcgaaatgttacgcaaatttgcggaccaaacattacatgattatcgattttttctgaattttatttcaattttttgattttttcgtttttccaattttcattattttttttgaattatcaataaaacgcactctgtttgttgctctggatttgtttggttgataaattatttttaaggtatggtaaaatctgttgggtgtaaaaatctttccttggacgtcaagaaagccattgtagctggcttcgaacaaggaatacccacgaaaatgctcgcgctgcaaattcaacgttctccgtcgactattt…
WBT00000637	WBT00000637	gaagaaactttttacaatcctgaaactggattttgtggtattaacgaattacaacgtaaaactaaaaaaccaattaaagaagttaaacaatttttaaatgagcaagatgtgtacacacttcataaaccaactcgtaaaaattttaaaactgaaagagtttatattcatggtatagatgaacaatggcaatcagatcttgtagaaatgattccttatgcagaagaaaatgatgattttagatatcttcttacagtaattgattgttttagtaagtatgcatgggtcattccattaaaaacaaaaagtggaaaagaaacagcaaatgctatatcatctatttttaaagtaagaaaaccacaaaaaattcaaactgataatggaaaagaatattataactca…
WBT00000605	CER5-I	atgtcctataactttgagttgagttacgtcaaaggttgcgacagtgtccacgtggtcgagcacaaaacatcagctgtctactacccaagatctaacggagctgctgaaaggttcgtggatacactcaagagaggtatcgcaaagatcaagggtgaaggttcagtcaatcagcagattctgaacaagtttctgatcagctatcggaataccccacattctgcattaaatggtgctacaccagcagagtgtcacttcggaagaaaaatcaggacgacaatgtcgcttctgatgcttacggaccgcgttttaaaagttccaaagctgacgcaatatcagcaaaacatgaagcatcattatgatctgcgaaatggagcgcgcgcaaaaaattttcaggttaac…
WBT00000337	Tc6	ctacagtgctccacataatgatacggacacccccaaattttggtataactcaaaactgggttgagatagcaaaacatagtttcttgtgaaaatgttcgctgtactaacttactttcagataagtattggaaatatacctgaaccgttcgtaaaaaagataaaccatttttcatgaaaaaccatattaaaaaatccacaaaatgatacggccacccttggttttcgttttctttgcaaatttttttgctaaatgttaagttttatgttcgtttgtgtttttacagctatgggtcgtggaataacttcaactgacaacgaaaaaggacaaattgtgccaaattatctcaaggcttttcgaatcgtcagatttttcgtgatttgaaactttcgagagaaatg…
WBT00000199	MARINER2	tatcaggttgtcccataagtttttgtactttttttcaaatatttttccaaaacttctagaaagttttaaaattttttcattgtaggtcgtgtcaaggtcgggtcgtcccctttcagaaaagattcatttcatccatttctactttgccacgatgacaatcatcaaacttgaacgtcgagacgttagattgcttcttctttatgaatttcgtcttggtcattcagcaatggaagcggaacgaaacatatgcggtgcgatgggtgagggagcactctcttataatacagcaaagagttggtttcaaaagttcaagaacggcgacttcagtctcgaagaaatagaacgttctgggcgactggtagagttaaatgaagaagacctagtgaagctggtggagga…
WBT00000067	Tc3	cagtgtgggaaagttctataggaccccccctaatttgaaggtttgaggaacttccgaaaatttttttgaaaaactgctaatgccattcgtttttaaattgaaaaaaacctatatacatttttttccagaagtttatctcaaaaactgaggtcgcgctggaaaaaacgtcaaaatccagtgtgaaacttctataggaccccccgtttttttcacgatttttactaaaatcaacagattttggaatttttgacaaagctcaaatcaagtttgagttagaaatgagttcagataagcagttttgactttaaaaaattaatacgaaatgttctcgtgggatctccagactggttctgattcttccgatctttgatgttcaagtctgtttcaagcttcctggtg…
WBT00000641	CEREP1A	gagggggtacgttttcgtaaggggattttttcgtaaggaacgctttcagtagggcaatgtgcggcgcgccttttcgcaagcccgccgcacagtccttcgcaatgcgccgcacggctttttgcaatgcgccgcacgcttcttcgtatttatttatttatttttccaacaggaaatttcgaacggaattcaattaaaaacggatttttaatggaaattaaatagttttattcgagctaaatacggatattttcagaattttcgatgacaaaaacgggtttcaatcgatttcgaatcgatcaaaattaatattaatcgaaaatgagcgtttccttcccggaaaaaagaagaacttgatgctgagagtgatccaagcggagccaaacgcttttttagaggcaa…
WBT00000254	MARINER3	tattaggttggtcaaaaagtctttgcaactttttgaattattttttggagagagtatttattcaaagcgaacgagattcaatgggtaatatattcaccattagtgtatatgacttcttgccaacccaacgagggttgagcaataccctgcgcacagaactcctgagattaggaggcaaagaagtcgtcccaccacgtttcgacgacctttcaatcatgaaacttctgccccgtaaggtgattctggagagagcggaacaaatggtagtcagtaggagtcaagtccggcgaatgcggtgggtgagacaaaacttggattccgagtgtctggagcttctggcgggtcctcaaagttgtatgcggtcttgcgttgccatagagcagccacaattttgattct…
WBT00000746	WBT00000746	ttatcggcatcttggacaatccattgtcgatttgatttgatatctttggtagcatatcattgaaaattctggcaatcgaaattggagattggcggcgctccgaggccgcagcaaataagagaagaagtgtgagccttgtccgattggcatccaataattgttagagtttccaaaattccattgaggccagattgaaaacacattgcaagttgaaagtccatgaggaatgctaaaaatatacagtatactcagaaatgacaatatcgctgcttgatcgagcagtggtttaggcatccattgtgttcgaggcgctagttgatatctttgttgtgtccctggatcccagggatgcttatcatcttgccattgagttgttatcttgtggtctacgtgaagatt…
WBT00000069	Tc3	cagtgtgggaaagttctataggaccccccctaatttgaaggtttgaggaacttccgaaaattttttcgaaaaactgctaatgccgttcgtttttaaattgaaaaaaacctatataaatttttttccagaagtttatctcaaaaactgaggtcgcgctggaaaaaacgtcaaaatccagtgtgaaacttctataggaccccccgttttttttcacgatttttactaaaatcaacagattttggaatttttgacaaagctcaaatcaagtttgagttagaaatgagttcagataagcagttttgactttaaaaaattaatacgaaatgttctcgtgggatctccagactggttctgattcttccgatctttgatgttcaagtctgtttcaagcttcctggt…
WBT00000647	CEMUDR1	ggcaaacactttttgactactggatttttgactacattgctttttgactacgagtgtctttttcgctactgaccgaaaaaatagctacattcgcacttttgtctttttgactactgaatgtctttttcgctactgaccgaaaaaatagctacattcgcacttttgtctttttgactactgaatgtctttttcgctactgactgaaaaaatagctacattcgcacttttgtctttttgactactgaatgtctttttcgctactgaccgaaaaaatagctacattcgcacttttgtctttttgactactgaatgtctttttcgctactgactgaaaaaatagctacattcgcacttttgtctttttgactactgaatgtctttttcgctactgactgaaaa…
WBT00000433	WBT00000428	tgttgtgtattgagcgagagacaaggagagaagtagtttattacaagaagtgtaagaagtaatgaattataaagagaggtcgcttacgcgataagttcatgatgacccaaaggtcacgtctgtataaagttcaggtttacgttccgtccacaacatctcccctcttatatgacaaaaagccagaaattatgcctgggctaggggcatcaccaccagaggcggtatctcgacctctgcggcgagtggaggcatgatcagtgtttggggctgatcctcgcacaacttgtcgtgggtggctctgtcgaagagaatgacacaggaggatgccgggttgtaaacgctcgccgtcactcgcaacatcggattccagcagggggtccagatgggtttctttgattg…
WBT00000592	WBT00000592	tagtagtagtagtggtgcaaagcaccacgaggggtccttggaggtccttggatcattgagatccgcctggatcgaagattttggtggggaggcctagtgcctctgccaccttttttggatccgtccacagtttagacggagtgagcgggggttggatagaacatttcagcatgtgttccacattccctgtgacatcgccacatttcttgcaggctggcaccgtgtcgttgttgattctcgcgaaataacttgggaccatggttgagtgaccgcatctgattctggccagctccactcttgttcctcgcggcaaggagctttcctctccatttatggcgggggcggggcgtccaagtacgttgttcggcttcttgctgtttaggaagttattgacgaagg…
WBT00000017	Tc1	cagtgctgtccaaaaagatatccacttttggttttttgtgtgtaacttttttctaagtggttattttgttttgaaacttcaccacagtgttcacaaaatctaaaaacacaatattcatcaaaaatgttcaacagattttgaaaaaacttcagaaaaattcaaaaaaatcgaaaaactagaaatattgaaaaaaccgaggttgcaaggaaatgacaattaaagtaccggaatatgagcaattggatttaaaaacaacataattatgcttaatactttgtcgcgtatccgtttgcatcaataacagcttgacaacgacgtggcatcgagtcgatcagcttgtgaataactgacatggggatagctttccaagcgttttccaactggttaaatttggcatct…
WBT00000599	WBT00000599	atgcgtagttaccgatacttcctgaaacccaatgagactaaaacaaccactagcaaaaatctgtcttccattcgtaaactgattcgaaaaagaatgaaatgtctaaaaggtatccccccacttatacacaataattcaacaattcttgacgactccgaaaaatgctccatattctcccaaacctttatggataacttctcgtctcctcaagtttccacatccccccaacaatccgtggtttcaccaagctcagctaataacccaaatgcgtgcaagtatcttttcgaaccctacatagttaagcaaattcttagaaaacttactccaaaaataggtttctcccttaactatgttaacttttatattttgaaacattgcgccactccccttgcacttcca…
WBT00000600	WBT00000600	tcatcggtgggcgtccaacgggtcgtttctcgtctcggggcaccaatcgttcatcaaagttatccatcggccatccgttcgtctcgccacgtgtccagcccatccaagtttcctcttttttatgtgtattagtggatctctgagttttgacttttttcgaacttttactctgactctttccgctagctcttttgtgaaagtccaagcttcagagccgtaggtcagggctgggagaaccgtagagtcgaagagatttgcacggaggcgtgggcaggtgatctggtccatggtgcttttgatgttggtaaaagctgcccacgcagctcttcgtcttctatgaagctcagctaacaaattgttactgtcgtttatttggcgcccgaggtagatgtattcgtt…
WBT00000418	WBT00000416	ataccgtatattctctattagtccggcagtctctaatagtgcggcagtaccccttctttttggttgcaaaagccatctcaaatattcggattctacaatggtatcctccttgttcattcttcaataattgctcataaattttcacgtaaacattgcatttcagtgtctttgggggcaaaatacacaattttcattaattttcacataaaatatgaggttttatgagggaattttgaggttactactctcaaaagtagtaacttcaaactgaaaatcagttatcgaaaattagtacggcagtctctaatagtgcgcaagtcgtggaagggccggaaattagtgcggcatgccgcactaatagagaatatacgg
WBT00000391	WBT00000416	ataccgtatattctctattagagcggcgtatctaatagaacggcgtatctattagtgcggcaccctgactggctattcgaaaattagtgcggcagtctctattagtgcgtcaccccttttctggctcaaatattcaatcactcaaatggtattcttgctcattcttcaatgatttcataaatgttcacttaaacattgaatttttgtgtctttgtgaggcaaaaacacacaattttcataaattttcacataaaatatgaggctttataagggaggttactactctcgaaagtagtaagttactcactactactagtaacttcaaaatgtacattagttattgaaaattagtgcggcagtctccggtaaaacgacagtttctaatactgcgaaagtcgc…
WBT00000591	LINE2F	caaaaccgcgttatggaggaatcaataactttaacaaattcacggggagaaaggaaatggggagtattatgaaaaatagcattccagacggggacagttgaggtgaaaaaatcagtaatttttggtttagcacatataataatcataggccttcttttagactctgtaattctgataagatcgtttagatttgggaagtaagaggtaccgcttatgaatttataaagaagtagaagctttgccttaagccttcgatgacgaatcgagtagatgttaagaattagaagacggttttcataagaagtaaatgagatattgcatctttgtaatacttgtcgagagaatgatctaagaggtttttcaagatgagcagagagtttagagttaggagagggagag…
WBT00000419	WBT00000416	tcgactattgagtgattcttccaatagaaaaaaggtgtgcagcacaaatagagac
WBT00000053	Tc3	cagtgtgggaaagttctataggaccccccctaatttgaaggtttgaggaacttccgaaaattttttcgaaaaactgctaatgccgttcgtttttaaattgaaaaaaacctatatacatttttttccagaagtttatctcaaaaactgaggtcgcgctggaaaaaacgtcaaaatccagtgtgaaacttctataggaccccccgttttttttcacgatttttactaaaatcaacagattttggaatttttgacaaagctcaaatcaagtttgagttagaaatgagttcatataagcagttttgactttaaaaattaatacgaaatgttctcgtgggatctccagactggttctgattcttccgatctttgatgttcaagtctgtttcaagcttcctggtg…
WBT00000363	WBT00000416	tagtacggcaccattttttggttgcgaaagccaccccaaatttttaattgattcgatggtattcttgttaattcttcaatgatttcatagaatttcatttaaatattcaattttagtgtctgtttgaggcaaagctacacaattttaaagaattttcacataaaatattaggttttataag
WBT00000064	Tc3	cagtgtgggaaagttctataggaccccccctaatttgaaggtttgaggaacttccgaaaatttttttgaaaaactgctaatgccattcgtttttaaattgaaaaaaacctatatacatttttttccagaagtttatctcaaaaactgaggtcgcgctggaaaaaacgtcaaaatccagtgtgaaacttctataggaccccccgttttttttcacgatttttactaaaatcaacagattttggaatttttgacaaagctcaaatcaagtttgagttagaaatgagttcatataagcagttttgactttaaaaattaatacgaaatgttctcgtgggatctccagactggttctgattcttccgatctttgatgttcaagtctgtttcaagcttcctggtg…
WBT00000327	LINE2C	aattgaatttaagaagtaaaataaatttgtgaaacgagacgaacccagaaaagagttcatctcgagtatgaaggcaagggagggggggggggggggaataagatgatgggataaataggataaaagaggaaaaaatcataattaaaaccggggaaaattaagaccaagaaaattggcaaattgataaggggagagaaataccggttgatttttgacaagattgttccaaattggaatggatttagcaaaaaagtgagaattgcaactgtccttcctaaccaaaatcattgggcgcctattagagctagagaattttacaaactgactaagactggagaaatgtgaaataccagtaagaagcctatagagtagtttcatttgagcttttattcaagtgtg…
WBT00000404	WBT00000416	ccgtatattctctattagtgcggcatgccgcactaatttccgagctttccgcgacttgcgcactattagagactgccgtactactagagaccgccgcactaatttccgataactaatatttattttgaggttaagtagtgacctcaaaattcactcataaaacctcatattttatgtgaaaactcatgaaaactgcgtattttcgcctcatagagacactaattttataaaatttaatgtctaaatgagaatttataagaaaacattgtacaatgaacaagaataacaccgaagtaatcaa
WBT00000008	MIRAGE1	agataaactggagtcacggcagagcgacagaaaatcactgctaataagcaaaagctagtaaaaccatagattatcagcagagaaccactgctaactagcagaccacggctaattagctaaaacccacagctaattagcagaaacccactgctaactagcagaacattgatttttgtttttattttgtttttcttcgtcgtatttcacaaaagtcattttcttgaccttttttattgtattttttgtgtgatatgttataaatatgtgttaattgttaattccagtgtgttttttcaagaattgtatcattccaggctagaaacggaggattatggtcagaaatccaagaacaacagttcgaagaattttgaattcagcaccccggagtcttctgattaa…
WBT00000023	Tc1	agtgctggccaaaaagatatccacttttggttttttgtgtgtaacttttttctaagtggttattttgttttgaaacttcaccacagtgttcacaaaatctaaaaacacaatattcatcaaaaatgttcaacagattttgaaaaaacttcagaaaaattcaaaaaaatcgaaaaactagaaatattgaaaaaaccgaggttgcaaggaaatgacaattaaagtaccggaatatgagcaattggatttaaaaacaacataattatgcttaatactttgtcgcgtatccgtttgcatcaataacagcttgacaacgacgtggcatcgagtcgatcagcttgtgaataactgacatggggatagctttccaagcgttttccaactggttgaatttggcatctg…
WBT00000233	MARINER3	tattaggttgagcaaaaagtcgttgcaatatttgtatgtttcttcatttctcagcgttaactcgttattttcctattctgtttttttttatttgtatagtaggtaatgtacatgtttaatacatttgaaaaaccttttgggtgctgttcaaaaggaccgagaatttgctcgccgaacgccacgccctccaaggggttttctgtatgagttcccccaaggctgcaattgcgacaaagcttgtcgtaacatgtgtgcagtgttaggcaagaactctgtcacctacaataccatgaagttttggttcgaaaagttcacgaaaaagaactacgatctcgatgatgaaccaagataagatcgctctcgtttggctatcaataaggatagctcgagagccctgga…
WBT00000035	Tc1	cagtgctggccaaaaagatatccacttttggttttttgtgtgtaacttttttctcaagcatccatttgacttgaatttttccgtgtgcataaagcgaaatgttacgcaaatttgcggaccaaacattacatgattatcgattttttctgaattttatttcaattttttgattttttcgtttttccaattttcattattttttttgaattatcaataaaacgcactctgtttgttgcactggatttgtttggttgataaattatttttaaggtatggtaaaatctgttgggtgtaaaaatctttccttggacgtcaagaaagccattgtagctggcttcgaacaaggaatacccacgaaaatgctcgcgctgcaaattcaacgttctccgtcgactattt…
WBT00000048	Tc2	ccgtatattctctattagtgctgcatgccgctctaattttcagagccttctcgattgcagctctattagagactgccgttctactggagactgccgctctaattttcgaacgagttttttttgttttcaggagtttcaattaatggtggagtagaaataacaatttttcataaatgaaaaaaaaatcaaagaaaaacaaacaacagaaaaaaaacaaaaattatcctacggaaatgatagaattgtcagactcgttgccttcttcttgactttcatcgattccaatatcctgcacgaggtcgacgagagaattttctatacgcgtgctgttgagaagatccagacccgacggaatcgatccgtttggtgcaaaacagtgaacctgattatcttcacttc…
WBT00000165	MARINER2	tatcaggttgtcccataagtttttgtactttttttcaaatatttttccaaaacttctagaaagttttaaaattttttcatcgtaggtcgtgtcaaggtcgggtcgtcccctttcagaaaagattcatttcatccatttctactttgccacgatgacaatcatcaaacttgaacgtcgagacgttagattgcttcttctttatgaatttcgtcttggtcattcagcaatggaagcggaacgaaacatatgcggtgcgatgggtgagggagcactctcttataatacagcaaagagttggtttcaaaagttcaagaacggcgacttcagtctcgaagaaatagaacgttctgggcgaccggtagagttaaatgaagaagacctagtgaagctggtggagga…
WBT00000003	MIRAGE1	ctcagatagactggagtcacggcagagcgatagaaaatcactgctaattagcatttatgtcacggcttagtcaaccgcagtaattgtgcttttccgctgattagcggtgatgttttgctacgtagttatgctttcttgctagctagttttgctttcatattggattaaacttttataaaaccataaaaaataacacgatttattatgaaaatgaaacaaaatgaaaaaacaacagaaaaaaaacatttaacgaaaaatggaaaaaaaaaacaaaaaaacaagtttcgaaagtatcagaaaacaggagaactagtgaatttatggggagtctgggatattttcccttccagcagatttcgaagttgatagagagttcgaagatgattgaaagttcgaagt…
WBT00000409	WBT00000416	ccgtatattctctattagtgtctaatttccaggcctttcgcgacttgcgcaccaggggtgtgcggataaccgattttttcggctaacggataaatcggctaatgccgattttttgcagaaccggctaacggctaattcggctaacggctaatttccaaattttcggctaacggctaattcggctaatctcagtcattcaaatcggctaattttcggctaattcggaaaatattcatttggttaagctttttttgtccattctgttaattcaggttttgggttaatttgttcactgttattgagcaaattcagggatgaacgactgttcaaataggaaaaaatcatacaaattcaccacattttgttttccaaaaaaatatgttagttgaattagccgaa…
WBT00000322	LINE2C	ggggtgggaaaagggagagagggtaaagaggttgatgagactagtcaaaagaaaaaagagaagcagcggataaatattaataccggggaatattgacatcgagaaagttggagaattgatagggggagagaaataccggtatatttttgacaagattgttccaaataggaatggatttggcaaagaagtgcgaggagcaggtgtctttcctaacaagaatcatgggtctcctattggaattagagaactttacaaactgatttgatttaaagaaatgtgtagaaccggttagaagtctatataatagattcatttgagctttaattctagtgtgtctggtggagaatagtttcatgatacacagtctgttttcgtaagaggtggatttaacgttgcacc…
WBT00000655	RTE1	atggagcaggagattgagaagttctacacggagctcttcaaaagcgctgtgagcaactctcaaacatcttcaatacccgccacggcaactccaccgccgtttctcccggaagaaattcgtcatgttctccgttccttcccgaatggtaaaactgcaggccaaggcaaaatcagtgcagatttcttgaaatcttgccacgataacgtcattgacctgataacggatcgattcaacaggtacctccacagcagaaatgtaccgaaaccctggaaaacctccaaaaccactctcatcttcaagaaaggtgaccgtgagaatttggaaaactataggcccatctgcctactacccgtactctacaaagtattcactaagtgtctgctgaatagaatgcgaaga…
WBT00000345	Tc6	tacagtgctccacataatgatacggccacccccaaattttggtataactcaaaactgggttgagatagcaaaacatagtttcttgtgaaaatgtttgctatactaacttgctttcagataagtattggaaatataactgaaccgttcgtaaaaaagataaaccattttttcatgaaaaaccatattaaaaaatccacaaaatgatacggccacccttggtttttgttgtctttttcgttttctttgcaattttttttgctaaacgttaagtttcatgttcgtttgtgtttttacagctatgttgtcgtggaataacttcaactgactacgaaaaaggacaaattgtgccaaattatctcaaggcttctcgaatcgtcagatttttcgtgatttgaaact…
WBT00000752	CER15-1-I	atggcgaaggtgaatgcggcaatggtgccgctaaaacagcaaattgatcagtggggaaacactgcaaatgaagttttgaaggtctcccaggagatactgattgacgttaaagttggaattatccaaccggaactgaaacgagacgagattctcaagaatcacgtcgacgttgttgggatcttgaagattctagagaatcttgatgattggatcacaaagatgatccggaaaaacgctgaaatatcggcaaatctggagttggtgactcggaacactaagagtttgcaagaacacgcagctcaaaaagagtttgttaaacttgccaaaagacttggttacatgagaactgagctagaaggtatcattgattcattgccagaatctccgattgaaagcaag…
WBT00000022	Tc1	cagtgctggccaaaaagatatccacttttggttttttgtgtgtaacttttttctaagtggttattttgttttgaaacttcaccacagtgttcacaaaatctaaaaacacaatattcatcaaaaatgttcaacagattttgaaaaaacttcagaaaaattcaaaaaaatcgaaaaactagaaatattgaaaaaaccgaggttgcaaggaaatgacaattaaagtaccggaatatgagcaattggatttaaaaacaacataattatgcttaatactttgtcgcgtatccgtttgcatcaataacagcttgacaacgacgtggcatcgagtcgatcagcttgtgaataactgacatggggatagctttccaagcgttttccaactggttgaatttggcatct…
WBT00000045	Tc1	cagtgctggccaaaaagatatccacttttggttttttgtgtgtaacttttttctaagtggttattttgttttgaaacttcaccacagtgttcacaaaatctaaaaacacaatattcatcaaaaatgttcaacagattttgaaaaaacttcagaaaaattcaaaaaaatcgaaaaactagaaatattgaaaaaaccgaggttgcaaggaaatgacaattaaagtaccggaatatgagcaattggatttaaaaacaacataattatgcttaatactttgtcgcgtatccgtttgcatcaataacagcttgacaacgacgtggcatcgagtcgatcagcttgtgaataactgacatggggatagctttccaagcgttttccaactggttgaatttggcatct…
WBT00000734	WBT00000207	ttagttatccttgtttaaattagagataaatttgaggaatgccggttggcttaatattctgttaacaaagaaatgtttcctaattttagatttacatctgctccaagagaactttcttttacaacgcgttctagtgttgtccgagaaggtaaaaaattcaggtactttcagatctattttaccgtttatcattttcgaaatcatttttttatcggttgtcagacgtcgtctttgcagcgtcgtgagcccaaacaattcatttctttctgccgaggttttatattccggatcacttattgagacgtatttgcctacagtcctactatatagacgccttgtgaacgaattttgaactgcctcgatggctcttatatctgactgctttggtgggctacttat…
WBT00000733	LINE2H	tcatattctcactgataatccgaaacatgacatttgtttcaatgctgttttcaacctcaagttgtaaaattcaaaaaccaagctgaaaatatgttttaaaaatctagaaactacaaagccagacggagcacgcgccttggcgcgtgcgaacggctggtaagtattaaataatttgaagtagaacatcatattaagagagcggaagtttttgagtatttggcggcatttaaacattgctgcatttactttgactagaatgtgtttttcataagttaattgatcatcgacccatatgccaagatcacaagctttagaacaacattcaatcttttgtccgtttacataatatttatatttagggtttttcttaccaacatgaagtacctttgttttattttc…
WBT00000707	WBT00000707	atgaagctcaaaatggaaaaatccaattttggacacgcaaagatcaagttcctaggatacattgtcttggaagaaggcatacagacagatccgaaaactattaaagctattgccaagtttcctcaaccggagaatgtaacggatgtacgaaaattcattggctttgctttatattaa
WBT00000703	CER17-I	tcagtgttgaaatttccgacaatcgaaattaaattggagattggcggcgctcgggagccgcggcaaatgagagaagaagtgggagtcttgtttgattggcagtctataattgttcgagtttccaagattccattgaatccaaattgatagtacattccaagttgaaggttcatgaagaatgatctttggtgattgaggtgttagttgatatctttgtgttcctggattccagggttgccacaagaacctgcagaagtcgtgatcttcatggtggagtcccaactgcagaaaggctttttccaaatcactgctcactagaattgaaggttgtcgaatgcgtagtagaactccagtaagatttggtagcagagattcaccagtgtgtagaatggcgttgag…
WBT00000663	CER9-I	atggaaaacgaaaatttaaataacgcaaataaatttatgatcttaaaaactcacctattaggcaaagcacgtgactgtatctctcgagaccacgtagcggctaaggcaattgagaagaacattgcttcactgaaagcagtgtttgggaaggatgaaaacaagaccagccttttagcccagatccacactatcggttttccacagtcagacgttaaggaaatgcgtagggcgatcgccaaacacactgttcttgccgaacagctagtgaacatcggattagcagcgaatgacgagagaactttcacacctctcacatctcgcctaccacccgctatccgcacaagagtcactcagttttggggcttgaaaggtgaaaacgcgacataccaagaaatcctt…
WBT00000009	MIRAGE1	ctgagatgtaccggagtcacggcagagcgatagaaaatcactgctaattagcatttatgtcacggcttagtcaaccgcagtaattgtgcttttccgctgattagcggtggtgttttgctacgtagtgttgctttcttactagctagttttgtttttgggcagagccaaacttttataaaaccataaaaaacaacaagatttattatgaaaataaaaaaatgacaaaacaacagaaaaaaacatttaacgaaaaatggaaaaaaaaacaaaaaaaaacaagtttcgaaagagagttcgaagatgattgaacgttcgaagttgatggaacttgctcctcatcgatatccttgctgctcttgtagaattgtgtgcaatcgatgatgggacgctttggcagca…
WBT00000128	MARINER5	ttaggttgacaagaaagttttgccctatttgttttgtcattgtgggctgcagatcaatttcggtgtttattcactcctagagattgataagcaggaaaaaagtctgcagtaatcaacaccataatgaaggattcaagactcttttgatgaaagtttatttttctccatcgtataaaatcatacaaagatggttcgatcgtttcggaagtagcgacttttctttgaatgaaaagaaatgccctgaaagaccgtgtgagctacatttgattgcactaaatgccagtgttgaatcggatccatttaaaactacaagtgagcttgcaagcacgtttggggttcatcatagtctcctttgcagatggcttgaaattgctcgattagtagctcattatttgaccc…
WBT00000736	WBT00000736	tcaaaatttacaaatattcgattcaattaagagagaaaaagaggaaggagggaggaattcgggagagttgtgaacaattgaattccagattgggacaacctggctgaagaaattacgaacttttgggtgtcggttaatcaacagcataggacgacgattagagctaacaaacacaacaaagtcattgatgtctggaaaatacgcggttcctgttagaatattgtatagtaggagaagttgcgctttaaggcgcaaagagcgggcggtttgaatatttagtatttgtatgcgatttaaatatgattgtgagtaatttgaggtattgtttacagtagattttgaattgtattttatattgcagcgttgtagtgctcgtttggagtaatactggagcggaga…
WBT00000383	WBT00000416	ccgtatattctctattagtgctgcatgcagcactaatttccagacccttttttaatgcagcactattagagactgcagtactaattttcgaacatcttttttcaattagagatcactagtttttagtcacaaaagctcatcttttaatcagaaattcattaaaattgtcaacttttgtaacaaaactgacccaataattcaattatgtatgtaaataaacaagaaatcatcaaaaatatacaaaaactctccccaaaatgtaaaaactattgagtggctctttcaatagaaaatggggtgcagcactattagagactgcagtactactggagatgcagcactaat
WBT00000161	MARINER2	atatcaggttgtcccataagtttttgtactattttttttttgaaaaaaatttatttctctcaagcgacaagtagtactattcacacaagtattcaccattagtgtccaccacttgttgccatttactaggtaacatcatgatgccacgggagaagaaatccggcgaacgcgatgagaagaaagtggagagttcagttttgagatgctcttcgtcgtcgaattgcttgtcgcgcatgtagtcactgagagacaagaacaaatggtagtcggttggtgcaagatctggagaatatggtggatgcggtaaaacagtccaaccaagatcttgcagcttttggaaagtcttcttggcgacatgaggcctagcattatcgtgaagaaaatatagtttttcatatt…
WBT00000430	WBT00000428	tgttgtgtattgagcgagtaacaaggagagaagaagtttattacaagagagtgtaagaagtaatgaattataaagagaggtcgcttacgcgataagttcatgatgacccaaaggtcacgtctgtataaagttcaggtttacgttccgtccacaacatctcccctcttatatgacaaaaagccagaaattatgcctgggctaggggcatcacgaccagaggcggtatctcgacctctgcgccgagtggagacatgatcagtgtttggggctgatcctcgcacaacttgtcgtgggtggctctgtcgaagagaatgacgcaggaggatgccgggttggaaacgctcgccgtcactcgcaacatcggattccagcagggggtccagatgggtttctttgatt…
WBT00000058	Tc3	cagtgtgggaaagttctataggaccccccctaatttgaaggtttgaggaacttccgaaaatttttttgaaaaactgctaatgccattcgtttttaaattgaaaaaaacctatatacatttttttccagaagtttatctcaaaaactgaggtcgcgctggaaaaaacgtcaaaatccagtgtgaaacttctataggaccccccgttttttttcacgatttttactaaaatcaacagattttggaatttttgacaaagctcaaatcaagtttgagttagaaatgagttcagataagcagttttgactttaaaaaattaatacgaaatgttctcgtgggatctccagactggttctgattcttccgatctttgatgttcaagtctgtttcaagcttcctggt…
WBT00000070	Tc3	cagtgtgggaaagttctataggaccccccctaatttgaaggtttgaggaacttccgaaaatttttttgaaaaactgctaatgccattcgtttttaaattgaaaaaaacctatataaatttttttccagaagtttatctcaaaaactgaggtcgcgctggaaaaaacgtcaaaatccagtgtgaaacttctatagcaccccccgttttttttcacgatttttactaaaatcaacagattttggaatttttgacaaagctcaaatcaagtttgagttagaaatgagttcagataagcagttttgactttaaaaaattaatacgaaatgttctcgtgggatctccagactggttctgattcttccgatctttgatgttcaagtctgtttcaagcttcctggt…
WBT00000231	MARINER3	ctattaggttggtcgaaaagtctttgcaaaattttttacttttcttcatttctcagcgttaattcatttttttctgattctgtttttttatttgcatagtacgtaatgtgcatgtttaatatatttaaaaaaaacttttgggtgctgttcaaaatgaccgagaatttgctcgccgaacgtcacgccctccgatgggtttttctgtacgagttcccccaaatctgcaattgcaacgaagctcgtcgtaacatgtgtgcagtgttaggcaagaactctgtcacctataataccatgaagttttggttcgaaaagttcacgaaaaagaactacgatctcgatgataaaccaagataagatcgctctcgtttgaatatcgacgaggatatttcgagagccctg…
WBT00000668	TURMOIL1	taggtttttactgccaaaattagcgaaaatgtctgaaatacttcattttacaattttacccacttgattcttgtttcattctgttttattttgaagaaaaacttattttaattcaaaaaacttttcagtaatcgtcccaatcaacaagctcactcttcaacagtccgagatgctcaacgcgtgtgctcaatatgctcaaacgggatcacagaagctcactcgagaagctaactacgttatcacggaggttaggttgttttaaagtttctaaactcctgtttagttaacatttaaatgtttcagataatctctctctcgggcactcaacatggcttgtgtctacatcggtcgtttcccaaatagagcatccgatcatgatgccgagcacttcttctgcgg…
WBT00000141	MARINER2	actttttttcaaatatttttccaaaacttctagaaagttttaaaattttttcatcgtaggtcgtgtcaaggtcgggtcgtcccctttcagaaaagattcatttcatccatttctactttgccacgatgacaatcatcaaacttgaacgtcgagacgttagattgcttcttctttatgaatttcgtcttggtcattctcagcaatggaagcggaacgaaacatatgcggtgcgatgggtgagggagcactctcttataatacagcaaagagttggtttcaaaagttcaagaacggcgactttagtctcgaagaaatagaacgttctgggcgaccggtagagttaaatgaagaagacctagtgaagctggtggaggaagagcctcgtcttagtcttcgtga…
WBT00000181	MARINER2	tatcaggttgtcccataagtttttgtactttttttcaaatatttttccaaaacttctagaaagttttaaaattttttcatcgtaggtcgtgtcaaggtcgggtcgtcccctttcagaaaagattcatttcatccatttctactttgccacgatgacaatcatcaaacttgaacgtcgagacgttagattgcttcttctttatgaatttcgtcttggtcattcagcaatggaagcggaacgaaacatatgcggtgcgatgggtgagggagcactctcttataatacagcaaagagttggtttcaaaagttcaagaacggcgacttcagtctcgaagaaatagaacgttctgggcgaccggtagagttaaatgaagaagacctagtgaagctggtggagga…
WBT00000446	MARINER4	ttaggttgtgaaaaaagttctctccgaaattattgaaagttttgccccggaaagttctgcagctttctggacgattctataatagaatgttgtagaacatcctagtagcatctcccctaagcctatataaagcgcgcgcgcttgctgatcgaccaactacgatcgaactttctcaacctcaacttcgactgctcatcttcttctagtggaagagtggcgctcgtgcggctgagacggctgctaaaatatgcaacgtgtttggcagggatgccgtcaccgatcacaccgttcgctattggttcgctcgcttcgcttctggatgtacgagcctggatgacaacgaccgctcatgaggcattctgtcatgatcgatgatcagttgtgagccaccgtgaggga…
WBT00000305	MAR	ctattaggttgaaccggaagtctttgtgactgggtttgcttatccaccgctagccgcagttgcactttggtgttcccttgttgctagggtataacaacgagtaaaggaacttaattttaaaaaacaccccattcccttccctctgacctgagtttagttagccgacgatgtatgtaaatagtgacatccacatccgacatagtttgatgtacttcttcctatttcataccacgatgaaggatttcgagagtctccttgagaatgttcatcatacacatgtccatcactataatatcatacacaattggttccaccgcttcgacaaggacgacttttctcttgaggaccaagagaccccataaattggatttggatgcgttgaagaaagccgtgtaaacg…
WBT00000346	Tc6	tacagtgctccacataatgatacggccacccccaaattttggtataactcaaaactgggttgagatagcaaaacatagtttcttgtgaaaatgttcgctatactaacttgctttcagataaatattggaaatatacctgaaccgttcgtaaaaaagataaaccattttttcatgaaaaaccatattaaaaaatccacaaaatgatacggccacccttggtttttgttttcttttttcgttttctttgcaattttttttgctaaacgttaagtttcatgttcgtttgtgtttttacagctatgtggtcgtggaataacttcaactgactacgaaaaaggacaaattgtgccaaattatctcaaggcttctcgaatcgtcagatttttcgtgatttgaaac…
WBT00000665	WBT00000665	tcaagtggatgggataagataagtcacggggatggaattaatacgcgcagcaaaagccgatggactcattattttaggcaacagtctagcaacgtggttccataatgacaggttagcatgtagtaaccccttatttggtataccagttgaacataacatatatggaaatcttttggaacgaggacatttaacatagaggaataatgatggaaaatgatatgactttgtgacaatgttgtagaatgttttaagaatcatgaggagtcttctgtggagggtgcttttcaattcaaattgggaaagtctatcataataggatgagaatttcagattacatctttgaaacactttacgtgaaaagaagcgaagtggggactctagtttatctgaaagggcaat…
WBT00000320	LINE2C	aattgaattttgaatgttaaataaaacggtaaaacgagactaacccagaaagagtacgtctcgagtttgggatgggaaaggagagagagagagggtaatgagttagatgagaccaaataaagtcaaagagaaccagcggataaaaaaattaataccggggaatattgagatcgagaaagttggaaaactgataaggggagagaaataccggaatatttttgacaagattgttccaaataggaatggatttggcaaagaaatgagaggtgcatgtgtctttcctaaccagaatcatgggcctcctattggaattagagaactttacaaactgagttaatttagagaaatgtgaagaaccggtaagaagtctatataatagcttcatttgagctttaattc…
WBT00000063	Tc3	cagtgtgggaaagttctataggaccccccctaatttgaaggtttgaggaacttccgaaaatttttttgaaaaactgctaatgccattcgtttttaaattgaaaaaaacctatatacatttttttccagaagtttatctcaaaaactgaggtcgcgctggaaaaaacgtcaaaatccagtgtgaaacttctataggaccccccgttttttttcacgatttttactaaaatcaacagattttggaatttttgacaaagctcaaatcaagtttgagttagaaatgagttcagataagcagttttgactttaaaaaattaatacgaaatgttctcgtgggatctccagactggttctgattcttccgatctttgatgttcaagtctgtttcaagcttcctggt…
WBT00000100	Tc5	caagggaaggttctgaactcgttatcggacttcgttacgccactatatacattcgatagaggatagttacagatgatccctccaaaaaatttagctgcttcagagcaggtttggccaagttgtgacgtcttgaagtttggtgctgaaattcctcatatcaagtgatatttcaatgactaccacgctgcagaaacaccagtgaacgcaccactctcaattagcgttagcaaacatggcttggtggccgagtggtagtggcgtgagtttcgaggtgtggtattcgtggttcggttccccgtcaacataaacttttttttttaatttttaaagtcaatccatttccaattagaacacatctataaactttttcaagtgggaaaatatgcagatattatccct…
WBT00000029	Tc1	cagtgctggccaaaaagatatccacttttggttttttgtgtgtaacttttttctaagtggttattttgttttgagagtacctagagccaacaggacgacgtacccaggaatttccatcactcccgaacaaattgaacttgctttcgtcagaccagatgtgtttagcccattcctgacgtccccaacgaagatgcgcttttgcccacgcaactcgagccatgcgatttttcttactgatgaacggtttcttgactggctttcgtccgtgtagtcctgcttgctgtaaacgtcgacgaacagttcgtttacttggtacaggttcatttggagaacttataatcatttgaatatccgtggcggtcctatgcggatcttctcttgctgatcggaggatgttgc…
WBT00000380	WBT00000416	ccgtacattccatattagtgcggcatgccgcacaaatttccgggccttccgagacttgcgcactattagagactgctggactactggagactgccgtactaattatcgataactaatttatattttgaggtcattactttcgagagtagtaacctcaaaattccttcataaaacctcatatttcatgtgaaaattaatgaaaattttgtattttgtactgaaagacactgaaatgcgatgttacagtgaaaatttgtgagaaattattgaagaatgaacaaggataccattggagtaatcaaatatttgaggtggctttcgcaaacaaaaagtaggggttccgcactattacggactggagactgccgcactaatagaga
WBT00000721	WBT00000628	atgatatcaagttacttggtgacaatgtcagcgctattcaaaaatcaatcaatgtcgtgacggattggtgcgcaaaatggaaattgaaccttgctgaaaacaaaaccaatgttattcactttggaaagcggaatccaaaaaatgaatattatgcaaacggaatgaaaatcaccaaaaaggactcagtgaaagaccttggaatcttcgtcgacgacaagctgaacttccagaagcacataaacatcatttcgaacttagcccttctcaaatgccggcagttacttcgatccttccgctcaacaaatgccagcctttacttcaaattgtacaatatctatgtgcagccaatattaaactacggatgtgaaatctacaacccgatctctaaaaatctgatta…
WBT00000241	MARINER3	atattaggttggtcaaaaagtctttgcaaaattttgattttttttggaagtagtattttttcaaagcgaacaagattcaatgggtaatatatttaccattaatgcctatgacttcttgccaacacaacggaagttgaacagtaccctccacctagaactcctgcgattaggaggcaaagaagtcgtccaaccccgtttcgacgacctttcgatcatgaaacttctgcccggcaaggtgattctggagtgagcggaacagatggtagtcagtaggagccaagcccggcgaatacgatgggtaagacaaaatttggattccgactgtctggagcttctggcgggtcttaaaagttgtatgcggtcttgcgttgtcatggagcagcaacaactttgatcctc…
WBT00000699	LINE2G	tcagtgttgcttcattgtgggtagtgttctgttaacaaaaaagtgtctcctaagtttagattttcctgtgctccagatatatttctttttagaacgagtgtgggtctcttgttgctcaaaaaactcagatgtttttaagtctactttaccagtattcattctgattatttggattctgtcaattattttacgtctcgtgcttaaggtttggaagtcgaatagttcgttacgttccatggcagttttgtaatctttatcagttggattaatatatctttttttgattctactataaaggcgcctagtgaatgcgttttgtacagactctattgctttctcatccgatttttttgtcggagaagacactactgttccatattctaaacgagggcggatgaa…
WBT00000197	MARINER2	tatcaggttgtcccataagtttttgtactattttttttttgaaaaaaatttatttctctcaagcgacaagtagtactattcacacaagtattcaccattagtgtccaccacttgttgccatttactaggtaacatcatgatgccacgggagaagaaatccggcgaacgcgatgagaagaaagtggagagttcagttttgagatgctcttcgtcgtcgaattgcttgtcgcgcatgtagtcactgagagacaagaacaaatggtagtcggttggtgcaagatctggagaatatggtggatgcggtaaaacagtccaaccaagatcttgcagcttttggaaagtcttcttggcgacatgaggcctagcattatcgtgaagaaaatatagtttttcatattt…
WBT00000284	MAR	ttaggttggtccggaagtctttattactttttcaatcttttatttctcgaagcaagagaaacgacaggataaattttatttgctatcattatcaacaatatactgtctacatgtgggcaacttattaatgccctgctaacagaacccttccgggcgcgagtcgaaataatgcttgagtgccacattggtacttttatgggtgttgaagattctctgctcgtggacacgggtcatatttgaaaacgactagtattcagatggagtgaggtctggagaatacggtgcgtgaaggagtaccattcaaccatggctggtctgttcctactatacttgtttcgagagatggggactagcattgttttgctgaaaatagagttgcttgtacttcaagggttaacg…
WBT00000660	LINE2G	atgctaaataatgttgattggatatttaaaaaagagactctgaagaatatcgatgtttgtgatcaattggatatcgaggagtatcaatttccagaagattgtgccaacaaaggatcaaatagaagctttagggttagaattgggcaaacgctgtcatccagaaaattggccacttgtggcgtcccacaaggcgcagttctgtcaccacttttgtttggtatctatgttaatgatatatcatcaatattacccgaaaaagtagcatgtaaacagtttgcagatgacacgaaattgtatgtatcgacccctaagactgaaagcgaaaacaatttacagtctgctctagatgctgtagtagattggacaaggggatcaaaactcactctaaaccaatcaaag…
WBT00000390	WBT00000416	ataccgtatattctctattataacggcgtatctaatagaacggggtatctattagagcggcaccctaactggcgcttcgaaaattagagcggcagtctttaatagtgcggcacccttttttttagatgcgaaagccacctcaattattcgattacttcgatggtatttttgtttattcttcaatgaattcataaattttcatttaaacattgaattttagtgtctttgcgaggcaaaaatacacaattttaatgaatttcacataaaatatgagcttttataaggaaattttgaggtttctactctcaaaagtattaatttaaaaataaaaattagttatcgaaaattagtacggcagtctccagtagaagggcagtctctaatagtg
WBT00000033	Tc1	cagtgctggccaaaaagatatccacttttggttttttgtgtgtaacttttttctcaagcatccatttgacttgaatttttccgtgtgcataaagcgaaatgttacgcaaatttgcggaccaaacattacatgattatcgattttttctgaattttatttcaattttttgattttttcgtttttccaattttcattattttttttgaattatcaataaaacgcactctgtttgttgcactggatttgtttggttgataaattatttttaaggtatggtaaaatctgttgggtgtaaaaatctttccttggacgtcaagaaagccattgtagctggcttcgaacaaggaatacccacgaaaatgctcgcgctgcaaattcaacgttctccgtcgactattt…
WBT00000098	Tc5	ggaaggttctgaactcgttatcggacttcgttacgccactatatacattcgatagaggatagttacagatgatccctccaaaaaatttagctgcttcagagcaggtttggccaagttgtgacgtcttgaagtttggtgctgaaattcctcatatcaagtgatatttcaatgactaccacgctgcagaaacaccagtgaactcaccactctcaattagcgttagcaaacatggcttggtggccgagtggtagtggcgtgagtttcgaggtgtggtattcgtggttcggttccccgtcaacataaactttttttttaatttttaaagtcaatccatttccaattagaacacatctataaactttttcaagtgggaaaatatgcagatattatccctatgaa…
WBT00000061	Tc3	cagtgtgggaaagttctataggaccccccctaatttgaaggtttgaggaacttccgaaaatttttttgaaaaactgctaatgccattcgtttttaaattgaaaaaaacctatatacatttttttccagaagtttatctcaaaaactgaggtcgcgctggaaaaaacgtcaaaatccagtgtgaaacttctataggaccccccgttttttttcacgatttttactaaaatcaacagattttggaatttttgacaaagctcaaatcaagtttgagttagaaatgagttcagataagcagttttgactttaaaaaattaatacgaaatgttctcgtgggatctccagactggttctgattcttccgatctttgatgttcaagtctgtttcaagcttcctggt…
WBT00000102	Tc1A	cagtgctggccaaaaagatatccactttctgttttttgatgatttcgatattttttccattgagcataactccaaaactaggaaagctatcaaaaaagtttcaactggtaaaatgtagctcgtgatcaggcctatgtatttttacatgattaaattattcacccaaaacatggcaagtgataaagcggccgacatctcgtgagtccgcttttgatgatgattactaaaacgactgtaactcgagaaacatatttttaatggaaggtttttagaaagtaacacgatgtttatataattttttattgtttgaacatactaacttcgtcctgaaacctccattgaaaaagacaagagagtttaaagaagagaagtgtagagtaatcttgagctcatgtctca…
WBT00000688	CER5-I	atgaatgatttgaagcgttccatccaaaagttccagttcaacgtcgccgagcctgaggctttcaagcgatggctggctaggaataagctcacattcgtggaagatggcaaaaacttgtcagaacgcgagcgcacacggctgctgctaggttgcttagaagaatctacgtttcatcgttatgaagactctcaacgagaaatatcagacatctacagtatctctttcgacgataccgtaactgcgttaaccaagattttcggttcaacgaaaagtttaatgatgcgacgtcaacagtgcctgcaaatctgcagagcaaacgggctgtcccaggattacctggattataccaattccatcagtgacgccgtccttgactcaaaactatcgtccatgacgtcc…
WBT00000060	Tc3	cagtgtgggaaagttctataggaccccccctaatttgaaggtttgaggaacttccgaaaattttttcgaaaaactgctaatgccgttcgtttttaaattgaaaaaaacctatatacatttttttccagaagtttatctcaaaaactgaggtcgcgctggaaaaaacgtcaaaatccagtgtgaaacttctataggaccccccgttttttttcacgatttttactaaaatcaacagattttggaatttttgacaaagctcaaatcaagtttgagttagaaatgagttcagataagcagttttgactttaaaaaattaatacgaaatgttctcgtgggatctccagactggttctgattcttccgatctttgatgttcaagtctgtttcaagcttcctggt…
WBT00000031	Tc1	cagtgctggccaaaaagatatccacttttggttttttgtgtgtaacttttttctcaagcatccatttgacttgaatttttccgtgtgcataaagcgaaatgttacgcaaatttgcggaccaaacattacatgattatcgattttttctgaattttatttcaattttttgattttttcgtttttccaattttcattattttttttgaattatcaataaaacgcactctgtttgttgcactggatttgtttggttgataaattatttttaaggtatggtaaaatctgttgggtgtaaaaatctttccttggacgtcaagaaagccattgtagctggcttcgaacaaggaatacccacgaaaatgctcgcgctgcaaattcaacgttctccgtcgactattt…
WBT00000274	Tc6	cagtgctccacataatgatacggccacccccaaattttggtataactcaaaactgggttgagatagcacaacatagtttcttgtgaaaatgttcgctgtactggctaactttcagataagtattggaaatatacctgaaccgttcgtaaaaaaagataaaccattttttcatgaaaaaccatataaaaaaatccacaaaatgatacggccacccttggtttttgttttcttttttcgttttttttgcaattttttttgctaaacgttaggtttcatgttcgtttgtgtttttacagctatgggccgtggaataactttaactgacaacgaaaaaggacaaattgtgcaaaattatctcaaggcttctcggatcgtcagatttttcgtgatttgaaacgt…
WBT00000296	MAR	tattaggttgaaccggaagtctttgtgagttcaaacgtttatttctcgaagcaagagaaacgacaggataaattttatttgctatcattatcaacaatatactgccaacgtgtgggtaacttgtgagtgccctacttatagaacccttccaggcgcaagtcgaaatattgcttgagtaccatttcgacacttccatgggtattgaaggtttttccccagaggtcacgagttatacctgaaaacgatcagtattcagatggagcaatgtcttgagaatacggtgggtaaaggagaaccatccatccacgcctgaccagttcttgcaatacttgtttcaagccgtagggacgagcgttgttttgttgaaaatagagttgcttgtccatcaggggtgaacga…
WBT00000621	LINE2G	tcagtgttgtttcatagtagaaagcgttctgttaacaaaaaagtgtctcctaagtttagtttttcctgtgcgccagacatatttctttttagaacgagtgtgggtcgcttgttgctcaaaaaactcagatgtttttaagtctactttaccagtattcattctgattacttggattctgtcaattattttacgtctcgtgcttaaggtttggaggttgaatagttcgttacgttccatggctgttttgtaatctttatcagttggattaatatacctttttttgattctactataaaggcgcctagtgaacgcgttttgcacagactctattgctttctcatccgattttttcgtcggagaagacactactgttccatattctagacgaggacgaatgaa…
WBT00000133	WBT00000133	tttatcagttatattaatatatctttttttgactctactataaaggcgcctagtgaatttgttttgtacaaactattgctttctcgtccaattttttgactcagaggccactactgttccatattctaaacgaaggcggatgaaacttttgcaagagagaaccattcgtattggaggtaatgcactggttgaatatgttttccagctgaaatttcgctagcttaatagattttttccaatgctcagagaaatccaatttctctgatattaaaaatccaaggtctctggtagttgattttcgctcaacagggtggta
WBT00000132	WBT00000132	atgtttatagaccaccaacatgttcatataaaaataccatacgtatttattagtaaaatagaagatctgatcaataatagcggtaattctataatcgtaggtgactttaatgccggagatataaattggagtcaagacaaccccaaatccgatacacgcctaggaacattatttgttgacttctgtaaaaataactgcctcaaaaaccatgtggtaagcccaacaaggaaaacgaaggttttagatttagtactttccaatattaaaattgaaaatgtctatgtgacgacaccaatcggtagtagcgaccacaacagaattgaattttctcttgacttgttgcaaaccaaagtagtcccgaatcaagaaatttacgacttcaagcatgctgatttcatt…
WBT00000619	Vingi-2	atgaagcagccggcaaagcgcacagtgatgacctgtctcgatcagcgcgcggcctttgataaggtacccattaagaagctctgtgtcgatcttcacgaatctctaaatgaagccaagatctcgaaatggctcacgaactatctgagcaaacggattatcaaagctaactttgggaaccactcgtcaaaatggtgtacactgctgggaggagtgcctcagggctcggtacttagcccgaatctattttccttttatatgagaaatatgccaattcacccaaaaactgagatcaccgtgtatgcggacgacactacaatccttgcccaagacacgaatccatttaaagccggggagttaattcaagagcacctggatctcctctacgatttcttcaacgag…
WBT00000204	WBT00000204	ttaagaattattgctttttgcagggtttactatagcactgagaacacgatgagtgaaaaaatgagttcgaagtttgcttttaggagttttccacctgtaagcgtggctgttcctagttctttcagaaggtttgaactcaaaaaaatgtgagtgatctatattgattttagtttcctaatgaactttacatctaaaagctttcttctatcttctagaagctccagaccatataattttgatctttcagctgagtttaagtagtctttgtctgtccttttaaccacgcgtccagctattctaaacataagttttcgggtgaaggaattttggacagattctatttctttaacaatactttttttcagggggtttgtaaccggaattccttattaaaggaaa…
WBT00000334	LINE2C	ttatagccacttatttaaaacatacgttgcccccatcataaactattgctctgagatctactccccttcccccaactcctcactctctgccatacttgaaaaaccgcttaggaccttcaccaaccgcgtcctgcaaaggtgcaacgttaaattcacctcttacgaaaacagactgtgcatcatggaactattctccaccagacacactagaattaaagctcaaatgaaactattatatagacttcttaccggttctactcatttctctaaattaactcagtttgtcaagttctctaattccaataggagacccatgattctggttaggaaagacacatgcacctctcatttctttgccaaatccattcctatttggaacaatcttgtcaaaaatatacc…
WBT00000212	WBT00000212	ttaaaatacctcataagtattgaatttagcaaaattaggcgatgggtgctcctgttgttgttgtgcaaattcaaaaatccttggtccgtgttttatggaggggtggttccgtttcctccggggtcgaagggggtcgtggagaggcccagggcctcggccacttccaccggcttctcccacaggtcctttgggagcagagggaccgaggagatgcaggtcaaaaggtgattcacgccaccctccacacttccacatttcctgcaaggggaaatgcttctgttttcaattctggcaacgtaagaaccacataatcttgagtggccacagcgcagtctggcaagctcagtccgggtttcacgagggagctcttcctccgatttgcagatttttggtgcagca…
WBT00000157	MARINER2	tatcagcttgtcccataagtttttgtactattttttttttgaaaaaaatttatttctctcaagcgacaagtagtactattcacacaagtattcaccattagtgtccaccacttgttgccatttactaggtaacatcatgatgccacgggagaagaaatccggcgaacgcgatgagaagaaagtggagagttcagttttgagatgctcttcgtcgtcgaattgcttgtcgcgcatgtagtcactgagagacaagaacaaatggtagtcggttggtgcaagatctggagaatatggtggatgcggtaaaacagtccaaccaagatcttgcagcttttggaaagtcttcttggcgacatgaggcctagcattatcgtgaagaaaatatagtttttcatattt…
WBT00000382	WBT00000416	ccgtctattctctattagtgctgcatgcaacactaatttccaggccctttttttaatgtagcactattagagactgcagtactactggagactgcagcattaattttcgaacaactattttcaattttagatcactagtttttagacacaaaagctctttttttagcagaaattcataaaaattgcgaacttttgtaacaaaaagaccccataattcaattactctcgtaaattatcaaaaattcatcaaaaatatacaaaaaaatacccaaaaatatcgaaactatcaagtgactctttcaatagaaaatgtggtgcagcactaatagagactgcagcactatttttcggaccctttttgaatgcagcactattagagactgcagtactactggagat…
WBT00000171	MARINER2	tatcaggttgtcccataagtttttgtactatttttttttgaaaaaaatttatttctctcaagcgacaagtagtactattcacacaagtattcaccattagtgtccaccacttgttgccatttactaggtaacatcatgatgccacgggagaagaaatccggcgaacgcgatgagaagaaagtggagagttcagttttgagatgctcttcgtcgtcgaattgcttgtcgcgcatgtagtcactgagagacaagaacaaatggtagtcggttggtgcaagatctggagaatatggtggatgcggtaaaacagtccaaccaagatcttgcagcttttggaaagtcttcttggcgacatgaggcctagcattatcgtgaagaaaatatagtttttcatatttt…
WBT00000088	Tc4v	ctagggaatgaccagaataaatggagcgatattcaaaaaaaaatattgtatcggaaagctgacattctctactataagaatatgactgaaatttttgcccgttcgggctggaaatctgaaatttttacgtctgaaattctacactgaaatcagtgcatttcctatggttaacagtggatttttgtctctggcgccaacagaagtctcaccacaatggtggaagggcgaaaacatcggttcggtggtcgagtggtgaacgcgttcgcctcttgagcagaagtttgtgggttcggttcccatacatggtttaacttttggccttttttatacaaaattttcagaacgggaaacaagtatttagaacatttttttgagggttttacataatttttttgcttt…
WBT00000294	MAR	tattaggttgaaccggaagtctttgtgagtgggtttgcttttccaccgctcgccgcagttgcactttggtgttgaattgaatttgaattgaatttgagtttattcgacttaaaaaagagaaataaacagataaaacgagacgaaccctaaaagagttcaactcgagtaaaagttaaattaaaaaaagaaaagaaaaaaaaaaaaaaaaaaaaaaaagataatacaaaaccggtgaaaggtagagaaagaaaaagtgaaagtagatgtgtaattagcaccggggaatgttgagatcaatataatcagagaactggtgaggggacaagaaaaccgtaacattattgaataagttgttccaaatggggataatatgagcaaagaaatgggtggagcatttgt…
WBT00000353	LINE2D	gaattgaatttgaattgaatttgagtttattcgacttaaaaaagagaaataaacagataaaacgagacgaaccctaaaagagttcaactcgagtaaaagttaaattaaaaaaagaaaagaaaaaaaaaaaaaaaaaaaaaaaagataatacaaaaccggtgaaaggtagagaaagaaaaagtgaaagtagatgtgtaattagcaccggggaatgttgagatcaatataatcagagaactggtgaggggacaagaaaaccgtaacattattgaataagttgttccaaatggggataatatgagcaaagaaatgggtggagcatttgtccttcctaactagaatcattggatgtctatttgaactagaaaaagtgacaaattgattgaggttagaaaaatg…
WBT00000290	MAR	tattaggttgaaccggaagtctttgtgactgggtttgcttttccgcctctcgccgcagttgccttttggtgttccctcgttgctagggtgtaacaacaagtaaaggaacttcaattaaaaaaaacaccccatttccttccctctggcctgagttcagttagccgacgatgtatgtcccttgtgccatccacatccgacatggtttgctttacttcttcctctctcataccacgatgaaggattcgaagagtctccttgcaattaagaatgtttatcatgcacatatctctcactataataccatacgcaattggtttcaacacttcgagactaacgacttttctctcgaggaccgtgagatcccatgaattgggtttggatgcgttgtagaaagtcttg…
WBT00000251	MARINER3	tattaggttggtcaaaaagtctttgcaaaattcgtatgtttcttcatttctcagcgttaactcgttattttcctattctgtttttttatttgcatagtacgtaatgtgcatgtttaatacatttgaaaaaacttttgggtgttgttcaaaatgaccgagaatttgctcgccgaaggtcacaccctccgaggggttttctgtatgggttcccccaaggctgcaattgcaacgaagctcgtggtaacatgtgtgcagtgttaggcaataattctgtcacctataataccataaagttttggttcgaaaagttcacgaaaaagaactacgatctcgatgatgaaccaagatccggtcggtctcgtttggctatcaataaggataattcgagagccctggaag…
WBT00000272	Tc6	cagtgctccacataatgatacggccacccccaaattttggtataactcaaaactgggttgagatagcaaaacatagtttcttgtgaaaatgttcgctgtactggctaactttcagataagtattggaaatatacctgaaccgttcgtaaaaaaagatagaccattttttcatgaaaaaccatataaaaaaatccacaaaatgatacggccacccttggtttttgttttcctttttcgtttttttttgcaattttttttgctaaacgctatgtttttcatgttcgtttgtgtttttacagctatgggtcgtggaataactttaacttactacgaaaaaggacaaattgtgcaaaattatctcaaggcttctcggatcgtcagatttttcgtgatttgaaa…
WBT00000590	WBT00000590	tcagggctgggaccaagatacaattttggcccaaaaaacaaaaaacaaaaaatttacattttcgtaaaaccaaaaaaaaaaccaaaaaatgtttgatgatcgagtttgtttttaatggggttattcaagtaatgttgcaaaatgcattaaaggtggggtaccgaaatttgagactttgcttttttagacccaaaatggtccaaaactaccaaatttctatttttagctaaaatctcaaattttggcaacttttcagtatcgcagcggttggaacttaatttttattcgattatcatattttaatacacattttcacaatttattaggtgctatttcgttaatttagatgattttcggtcgatgcgggcacaaatatcatacaattttggtcattttttc…
WBT00000015	Tc1	cagtgctggccaaaaagatatccacttttggttttttgtgtgtaacttttttctaagtggttattttgttttgaaacttcaccacagtgttcacaaaatctaaaaacacaatattcatcaaaaatgttcaacagattttgaaaaaacttcagaaaaattcaaaaaaatcgaaaaactagaaatattgaaaaaaccgaggttgcaaggaaatgacaattaaagtaccggaatatgagcaattggatttaaaaacaacataattatgcttaatactttgtcgcgtatccgtttgcatcaataacagcttgacaacgacgtggcatcgagtcgatcagcttgtgaataactgacatggggatagctttccaagcgttttccaactggttgaatttggcatct…
WBT00000609	MARINCE1	atgagagcgtcacccatgcgtgaacccatcgttcgttttcataggaatggtgtcgcggcgaagagcattgctcgacggctcaaagtgtctgaaaaacttgtttctaccaccattgcacggttcaaggagctcggcaacttttccgatagatccggacgcggaagaccccccacagtcactacaccagcgatgataaaaaaagttcgtggacgcttccgtcacaactccgggcggtcggtccgtgcgatggcccgagaattgaaaatttcgcaaagttctctgtgccgaatggtaaaaaacaacttgaaattgaaggcttacaaaaaatctacttgtcaatttctgtctgaagctgctaaaatcaagagaaaagaccgtgccatgaatctactccgaaga…
WBT00000021	Tc1	cagtgctggccaaaaagatatccacttttggttttttgtgtgtaacttttttctaagtggttattttgttttgaaacttcaccacagtgttcacaaaatctaaaaacacaatattcatcaaaaatgttcaacagattttgaaaaaacttcagaaaaattcaaaaaaatcgaaaaactagaaatattgaaaaaaccgaggttgcaaggaaatgacaattaaagtaccggaatatgagcaattggatttaaaaacaacataattatgcttaatactttgtcgcgtatccgtttgcatcaataacagcttgacaacgacgtggcatcgagtcgatcagcttgtgaataactgacatggggatagctttccaagcgttttccaactggttgaatttggcatct…
WBT00000603	WBT00000598	ttagaattgatgtggaggccgtgtaggatggtagtagtcggtatcgatcacgtctccggtccctctctctctctccccgtgtgtcccagtaaagcatctgaattatgtgagataagcggtgtaatacgaacaaagtaatactcaaaaacctatttattatacaacctctcccgtgtgggtagagcaggactctaaataggataaaacaagtaaaaagagggaaatacattcaagaacaataaaggatggtattaaaggttctcaatagatggtgttaaaccctctgcagacgaatatgatggtataaggtgtcatttagactaaggatggtacaaaacggttatttaggaattatatctaacgaacttaataaatatcaacacgttgggaaaatggaac…
WBT00000028	Tc1	cagtgctggccaaaaagatatccacttttggttttttgtgtgtaacttttttctaagtggttattttgttttgaaacttcaccacagtgaaaaaacttcagaaaaattcaaaaaaatcgaaaaactagaaatattgaaaaaaccgaggttgcaaggaaatgagaattaaagtaccggaatatgagcaattggatttaaaaacaacataattatgcttaatactttgtcgcgtatccgtttgcatcaataacagcttgacaacgacgtggcatcgagtcgatcagcttgtgaataactgacatggggatagctttccaagcgttttccaactggttgaatttggcatctgcatttgaagcccgaatacctccaagacgtctttccaactcttcccacaaa…
WBT00000596	Vingi-1	ctaatgacctcctccagggtcgtatggagtttttgtggggagccctaaggccgccgccaccgtgagtggagaagtccagagttcctctagggggactggagtttggaggcaacttagtaggtgttgcacatctccttcttcatctccacaattcaaacatttctttatttgcctttcttccagccgggctttgtacttctcaacgaggagtgagtgaccgcatcttagccgtgccaattcacatcgagtctcctttggcagcgtcctttcgtccctgtagttcactcttggtggaggtttgttgaggattttgttgtttggcgcattcctgatgaagtccgctaccagcttcgtgtgattcttcttttgggcctccgtcttgtcgcctgggatgttgtc…
WBT00000046	WBT00000046	tggtgttacccctgcaatcgctaggaggacaaaacaaagtgaaaatggaagatcagatctatggctacaagaatcagtttttggaatctgcttaactcggtcccaaagctgaaatttttggccttaaaaattagtgcttttttgctcaaaatcccattttaagtgtgtagaattggctacacaaacgttttgcactgcagccaccgttcgaatagccgattggtgaacacttgcgttcattaatccagacgtcacaggttcgtcccccactaggtgtaattttttttgaattttttctcgagcataaattatccacaaaaacgcggttaatttcgtttttaaataggttcagcataaattttttggttcctggaaagcatgaaagtcatgtggaaactt…
WBT00000379	WBT00000416	ataccgtatattctctattagtgctgcatctccagtagtactgcagtctctgatagtgctgcattcaaaaagtgtaggaaaattagtgctgcagtctctattagtgctgcgtccctttttcaattggaagagtcactagtagtttcggcattttggggagttgttttgcatatttttgattatttctttttatttacaaacataattgaattattgggtcattcttggtacgaaagttcatattttttgatgaatttctgctaaaaataagaggttttgtgactaacaactagtattctctaattgaaaattgccgtttgaagattaatgctgcagtctccagtaatactgcagtctctaatagtgctgcattcaagaagggtaggaaaattagtgcta…
WBT00000262	Tc6	cagtgctccacataatgatacggccaccccaaattttggtataactcaaaactgggttgagatagcaaaacatagtttcttgtgaaaatgttcgctgtactggctaactttcagataagtattggaaatatacctgaaccgttcgtaaaaaaagataaaccattttttcatgaaaaccatataaaaaaatccacaaaatgatacggccacccttggtttttgttttcttttttcgtttttttttgccaaaatcgtattcagtttgctaaaatcagccagagaactaactggagacaagtgaggattacggtatgatcattcaatctcatgttttggtctcagatcatcttcagtggcgagaaaaagtttaactgtgatgatcctgatggctaccatgat…
WBT00000005	MIRAGE1	ctcagatagactggagtcacggcagagcgatagaaaatcactgctaattagcatttatgtcacggcttagtcaaccgcagtaattgtgcttttccgctgattagcggtgatgttttgctacgtagttatgctttcttgctagctagttttgctttcatattggattaaacttttataaaaccataaaaaataacacgatttattatgaaaatgaaacaaaatgaaaaaacaacagaaaaaaaacatttaacgaaaaatggaaaaaaaaacaaaaaacaagtttcgaaagtatcagaaaacaggagaactagtgaatttatggggagtctgggatattttcccttccagcagatttcgaagttgatagagagttcgaagatgattgaaagttcgaagttg…
WBT00000250	MARINER3	tattaggttggtcgaaaagtctttgcaaaatttgtacttttcttcatttctcagcgttaattcatttttttctgattctgtttttttatttgcatagtatgtaatgtgcatgtttaatatatttaaaaaaaacttttgggtgctgttcaaaatgaccgagaatttgctcgccgaacgtcacgccctccgatgggtttttctgtacgagttcccccaaatctgcaattgcaacgaagctcgtcgtaacatgtgtgcagtgttaggcaagaactctgtcacctataataccatgaagttttggttcgaaaagttcacgaaaaagaactacgatctcgatgataaaccaagataagatcgctctcgtttgaatatcgacgaggatatttcgagagccctgga…
WBT00000183	MARINER2	atatcaggttgtcccataagtttttgtactattttttttttgaaaaaaatttatttctctcaagcgacaagtagtactattcacacaagtattcaccattagtgtccaccacttgttgccatttactaggtaacatcatgatgccacgggagaagaaatccggcgaacgcgatgagaagaaagtggagagttcagttttgagatgctcttcgtcgtcgaattgcttgtcgcgcatgtagtcactgagagacaagaacaaatggtagtcggttggtgcaagatctggagaatatggtggatgcggtaaaacagtccaaccaagatcttgcagcttttggaaagtcttcttggcgacatgaggcctagcattatcgtgaagaaaatatagtttttcatatt…
WBT00000365	WBT00000416	ctcaaattctctcataaaacttcatattttatgtgaaaatcaatgaaaattgtgtatttttccccaaaaggcactaaaatgcaatgttcaagtgaaaatttatgagaaattattgaagaatgaacaaggataccattggagtaatcgaatatttgaggtggctttcgcaaacaaaaagaaggggcgcc
WBT00000696	RTE1	atgggatgcagacaaaacaacgaaaggtacattggcccccatgccatggaaccaagaaatgatactggagagcttctcgcaacattttgtgaaaccaaccgtctgtggcacacgaactctatgttcaaaaagcctatgcacaaacggtggactttcgtcagtcccgacgggaatcacagacacgaaattgaccacattctggccaatggaaagtttgtcacagataccactgtactcccctctttcacaaatggtagcgaccataggttactccgctgtaacctccacttcaacaattgtctagcaaagttggagcaggtcagacggagaaaacctccgaaaagagtgttggacccggcgattgcttatgcaatctcagcgacagtcacggttcagagt…
WBT00000230	MARINER3	tattaggttggtcgaaaagtctttgcaaaattttgattttttttttggaagtagtattttttcaaagcgaacaagattcaatgggtaatatatttaccattaatgcctatgacttcttgccaacacaacggaagttgaacagtaccctccgcctagaactcctgcgattaggaggcaaagaagtcgtccaaccccgtttcgacgacctttcgatcatgaaacttctgcccggcaaggtgattctggagtgagcggaacagatggtagtcagtaggagccaagcccggcgaatacgatgggtaagataaaatttggattccgactgtctggagcttctggcgggtcttaaaagttgtatgcggtcttgcgttgtcatggagcagcaacaactttgatcct…
WBT00000304	MAR	tattaggttgaaccggaagtctttgtgaatgggtttgcttctccaccgctcgccgcagttgcactttggtgttcctatgttgctagggtataacaacgagtaaaggaacttcattttaaaaaacaccccaatcccttccctctgacctgagtttagttagccaacgatgtatttaaatagtgccatccatttccgacatagtttgctgtacttcttcctctttcataccacgatgaaggatttagatagtctccttgagaatgtttatcatacacatgcacatcactataatatcataaacaattggttccaccccttcgacaaggacgacttttctctcgaagactataagaccccataaattggatttggattcgttgaagaaagccgtgaaaacga…
WBT00000658	WBT00000658	atgcgcacattgcgagcgttcgcattgtgccctttatgcttgccactgtggcgcagattttcgcaaacacgagcattgtgtgcgtcgaagcattttgcttacactgcgaatcacctgtgttatgtgaaccataccagaaagaaacagtgggtcccggtcgaggaacacgctaaacctgatctcaaaggggaacttcacaagaaaaaagtgcttctctcaatttggtgggacagtacgggtgttattttccgagagcttcttccagacggcgccaccatcaacgctgacctgtactgcactcaattggaaaaggtagtccatgctcatcaattacaccgccctagaggatcaaaattgttgctgttacatgacaacgcaagacctcatacagctgtgaag…
WBT00000172	MARINER2	ttatcaggttgtcccataagtttttgtactttttttcaaatatttttccaaaacttctagaaagttttaaaattttttcatcgtaggtcgtgtcaaggtcgggtcgtcccctttcagaaaagattcatttcatccatttctactttgccacgatgacaatcatcaaacttgaacgtcgagacgttagattgcttcttctttatgaatttcgtcttggtcattcagcaatggaagcggaacgaaacatatgcggtgcgataggtgagggagcactctcttataatacagcaaagagttggtttcaaaagttcaagaacggcgacttcagtctcgaagaaatagaacgttctgggcgaccggtagagttaaatgaagaagacctagtgaagctggtggagg…
WBT00000448	MARINER4	ttagattgtgaaaaaagttttctccgaaatttttgaaagttttgccccggaaagttctgcacctttctggactattctataatagaatgttgtagatcatcctagaatcatctcccccaagcctgtataaagcgcgcgcgcttgctgatcgagccacgatgaatgaactttctcgaccacaattttgactgctcatcttctttgagtggaagagtggcgctcgtgcggctgagacggccgctaaaatatggaacgtgtttggcaaggataccgtcactgatcacactgttcgctattgtttcgctcgcttcgcttctggatttaagaacctcgatgacaatgaccgctcagaaaggccttctctcatgatgatcagttgcgagccgccgtgagggagaa…
WBT00000187	MARINER2	ttatcaggttgtcccataagtttttgtactttttttcaaatatttttccaaaacttctagaaagttttaaaattttttcatcgtaggtcgtgtcaaggtcgggtcgtcccctttcagaaaagattcatttcatccatttctactttgccacgatgacaatcatcaaacttgaacgtcgagacgttagattgcttcttctttatgaatttcgtcttggtcattcagcaatggaagcggaacgaaacatatgcggtgcgataggtgagggagcactctcttataatacagcaaagagttggtttcaaaagttcaagaacggcgacttcagtctcgaagaaatagaacgttctgggcgaccggtagagttaaatgaagaagacctagtgaagctggtggagg…
WBT00000194	MARINER2	tatcaggttgtcccataagtttttgtactttttttcaaatatttttccaaaacttctagaaagttttaaaattttttcatcgtaggtcgtgtcaaggtcgggtcgtcccctttcagaaaagattaatttcatccatttctactttgccacgatgacaatcatcaaacttgaacgtcgagacgttagattgcttcttctttatgaatttcgtcttggtcattcagcaatggaagcggaacgaaacatatgcggtgcgatgggtgagggagcactctcttataatacagcaaagagttggtttcaaaagttcaagaacggcgacttcagtctcgaagaaatagaacgttctgggcgaccggtagagttaaatgaagaagacctagtgaagctggtggagga…
WBT00000347	Tc6	ctacagtgctccacataatgatacggccacccccaaattttggtataactcaaaactgggttgagatagcaaaacatagtttcttgtgaaaatgttcgctgtactaacttactttcagataagtattggaaatatacctgaaccgttcagaaaaaagataaaccattttttcatgaaaaaccatattaaaaaaatccacaaaatgatacggccacccttggttttcgttttcttttttcgttttctttgcaattttttttgctaaacgttaagtttcatgttcgtttgtgcttttacagctatgggtcgtggaataacttcaactgactacgaaaaaggacaaattgtgccaaattatctcaaggcttctcgaatcgtcagatttttcgtgatttgaaa…
WBT00000247	MARINER3	tattaggttggtcaaaaagtctttgcaaaatttgtttgtttcttcattgctcagcgttaatttatttttttccaattctgtttttttatttgtatagtacgtactgtacatgcttaatacatttgaaaagccacagttgcaacgaagctcgtcgtaatatgtgtgcagtattaggcgataactctgtttcctacaataccatgaagttttggtttgaaaagatcaagaaaaagaactacgacctcgatgataaaccaagatccggtcgcccgcgtttggatatcgatgaggatatttcgagagccctggaagatgatccaagatcaatgtcacgagaaatatctgcgactctcaagcgtccccacacaaccatcatcaaccatctccacgaatccggaa…
WBT00000018	Tc1	cagtgctggccaaaaagatatccacttttggttttttgtgtgtaacttttttctaagtggttattttgttttgaaacttcaccacagtgttcacaaaatctaaaaacacaatattcatcaaaaatgttcaacagattttgaaaaaacttcagaaaaattcaaaaaaatcgaaaaactagaaatattgaaaaaaccgaggttgcaaggaaatgacaattaaagtaccggaatatgagcaattggatttaaaaacaacataattatgcttaatactttgtcgcgtatccgtttgcatcaataacagcttgacaacgacgtggcatcgagtcgatcagcttgtgaataactgacatggggatagctttccaagcgttttccaactggttgaatttggcatct…
WBT00000086	WBT00000084	tacagtgcgtgcaacttctatagcgcccccctatttttttgcgtttcaggccattctaatttttttcttgaaaaactgacaatgccattcgattccaaatgtcgaaaacccccttttccagaattttaatgaaaaaatcacgaaatctgatgtaattaggtcaaaaaatcgtaaaaacagccgtgcaacttctatagcgccccctcagaattttgaaaattttccaacaaaaccccatttttggtcatttctagagacaacaaaataataaaacggagccaatttgatcccgacatcctactgatttactgtcagcagaatattatacgtagaaactcttaggatcccgtaattgtcctgaaactctccattttgcgttagaggcccgttctcggctcc…
WBT00000616	CEREP1A	atgagcgtttccttcccggaaaaagaagaacttgatgctgagagtgatccaagcggagccaaacgcttttttagaggcaagtattgatgtctaaagattaattgaagagtgaaaagtatttttcagcgttcgacagggatctaaagaagaaaagaaatccgaaagcgtctgctacaaatgtatgtgaatcgactcctgcaacaatcgatctggttactccacctgcatcaccacgtcggtctgattcgtatatgcagtttccttcaaattctcgagagctcgatgagccgagatccactgacgatatcccggaatgcgattcaatagccaattctactcaggaaacaagctcggatacaacagattccatggcaaatactgaaaaattttttgattttg…
WBT00000225	MARINER3	atattaggttggtcaaaaagtctttgcaaaattttgatttttttttggaagtagtattttttcaaagcgaacaagattcaatgggtaatatatttaccattaatgcctatgacttcttgccaacacaacggaagttgaacagtaccctccgcctagaactcctgcgattaggaggcaaagaagtcgtccaaccccgtttcgacgacctttcgatcatgaaacttctgcccggcaaggtgattctggagtgagcggaacagatggtagtcagtaggagccaagcccggcgaatacgatgggtaagacaaaatttggattccgactgtctggagcttctggcgggtcttaaaagttgtatgcggtcttgcgttgtcatgaagcagaaacaactttgatcct…
WBT00000406	WBT00000416	ccgtatattctctattagtgctgcatgtagcactaatttccaggccctttttaaatgaagcactattagagactgcagtactactggagactgcagcattaattttcgaacggctattttcaattatagatcactagtttttagtcacaaaagctcttttttttaagcagaaattcataaaaattgcgaacttttgtaacaaaaagacccaataattcaattaatttcgtaaattatcaaaaaatcatcaaaaatatacaaaaaaaatacccaaaaatatcgaaacagtcaagtgactctttcaatagaaaatggggtgcagcactaatagagactgcagcactattttttggaccctttttgaatgcagcactattagagactgcagtactactggag…
WBT00000400	WBT00000416	attagtgctgcagtctccagtagtactgcagtctctaatagtgctgcaccccctttttcttttgaaaaagtcactcaatagtttcgacattttggggagattttctgtatatttttgatgatttcttattattttacaaatataattaaattattgggtcattcttgttacaaaagtacacagttttaatgaatatctgcttaaaagatgagcttgtgtgactaaaaactaatgatcttcaattgaaaatagccgttcgaaaattagtgctgcagtctctaatagtgctgcattaaaaaagagcctggaaattagtgctgcatgcagcactaatagagaatatacgg
WBT00000146	MARINER2	tatcaggttgtcccataagtttttgtactttttttcaaatatttttccaaaacttctagaaagttttaaaattttttcatcgtaggtcgtgtcaaggtcgggtcgtcccctttcagaaaagattcatttcatccatttctactttgccacgatgacaatcatcaaacttgaacgtcgagacgttagattgcttcttctttatgaatttcgtcttggtcattcagcaatggaagcggaacgaaacatatgcggtgcgatgggtgagggagcactctcttataatacagcaaagagttggtttcaaaagttcaagaacggcgacttcagtctcgaagaaatagaacgttctgggcgaccggtagagttaaatgaagaagacctagtgaagctggtggagga…
WBT00000424	CER6	cgctaccagctaaccttcacggaggatggcaaagacttaactgaacgcgaacgaaacagaatgcttttagaatgtcttgaagaatcggcatatcatcgctacgtggattcacaaagagatgtgacagattttctcggaattccattcacggaaactctccaaaatctcaccaaagcgtttggttctcatcgctcgatgatgatgcggagacaacaatgtcttcaaatttcgcgcgctaatggagaatcactagacccactggaatactcaaaccgagttggagacgcagtcctagaagcaaaacttgcatccatgtctactgacgagtggtctgtattcatattcttgcgtggattagatgcgcctggagacaatccggctaaagcttatcttatgcag…
WBT00000169	MARINER2	tatcaggttgtcccataagtttttgtactttttttcaaatatttttccaaaacttctagaaagttttaaaattttttcatcgtaggtcgtgtcaaggtcgggtcgtcccctttcagaaaagattcatttcatccatttctactttgccacgatgacaatcatcacacttgaacgtcgagacgttagattgcttcttctttatgaattttgtcttggtcattcagcaatggaagcggaacgaaacatatgcggtgcgatgggtgagggagcactctcttataatacagcaaagagttggtttcaaaagttcaagaacggcgacttcagtctcgaagaaatagaatgttctgggcgaccggtagagttgaatgaagaagacctagtgaagctggtggagga…
WBT00000680	WBT00000134	atgaaatctaagtttatgatccatcaaatattttcgaactattgtagtaagaacacaaggctccatacattactttacaaaacctttgtgagacccatacttgaatatggtaccgaagtaagtagtccgttgaaaaaacaagatattaaagcaattgaatccgtacaaaactcgttcactaggaaactatacagcaggcaaaagggaaaatacatcagaacagatgaccccgactataagagcgctattcaacgtaatgaactatttaacttatcaactttagaggctcggcgtaaagctattgataaagttttcttgtcgaaaatgctagtgaacaaagttgatattgacactgaccaatttttcaaaatagataaaaatagtaaaactcgtaccaaa…
WBT00000123	MARINER5	aggctgtcgggaaagtcctgtcctatttttcaatcatttatttctcgaagcaaactcaaactagaaatcagttatatgctccatcatgttcaacaatgtcctgccaacattcagtaaacttgtggattccctgcctgtagaatccaactgacagggattcaaagtatagctcgatatcagtttggagattttttcgtgttgtgaaggatctacctcggagggcacaagtcagattggagagaagccaacaatcacttggagaaatgtcaggagaatacggtggttgagtgagaatcggccatccacattttgccagttcctccttcacatgttttgtaacatgtggttgagcgttattatgttggaaatatactttcttatcctgtaaggctgaacgat…
WBT00000393	WBT00000416	ccgtatattctctattagtgctgcatgcagcactaatttccaggcccttttttaatgcagcactattagagactgcagtactactggagactgcagcattaattttcgaacggctattttcaattatagatcactagtttttaatcacaaaacctcatattttaagcagaaattcataaaaattgcgaacttttg
WBT00000349	Tc6	gtgctccacataatgatacggccacccccaaattttggtataactcaaaactgggttgagatagcaaaacatagtttcttgtgaaaatgttcgctgtactggctaactttcagataagtattggaaatatacctgaatcgttcagaaaaaagacaaaccatttttttcatgaaaaaccatattaaaaaatccacaaaatgatacggccacccttggttttcgttttcttttttcgttttctttgcaattttttttgctaaacgttaagtttcatgttcgtttgtgtttttacagctatgggtcgtggaataacttcaactgactacgaaaaaggacaaattgtgccaaattatctcaaggcttctcgaatcgtcagatttttcgtgatttgaaactttc…
WBT00000678	RTE1	atgcgagtaaatggcagaaatctaaccaaccttagatttgctgacgatattgtgctcatcgccaatcatccgaatactgccagcaaaatgctccaagaactcgtacaaaaatgctctgaagttggtctcgagatcaatactgggaagacgaaagtcttacgaaaccgactcgcagaccccagtaaagtctacttcggtagcccctcctccactacccagctcgatgacgtcgacgaatacatctacctcggccgtcaaatcaacgctcacaacaacctgatgccggaaattcaccgaagacgtcgagcagcatgggcagcgttcaatggaagcaagaacaccaccgactccatcaccgacaagaagattcgtgtgaatctatttgattcaatcgtcctt…
WBT00000340	Tc6	ctacagtgctccacataatgatacggccaccccaaattttggtataactcaaaactgggttgagatagcaaaacatagtttcttgtgaaaatgttcgctgtactaacttactttcagataagtattggaaatatacctgaaccgtttgtaaaaaagataaaccattttttcatgaaaaaccatatttaaaaaatccacaaaatgatacggccacccttggttttcgttttcttttttcgttttctttgcaattttttttgctaaacgttaagtttcatgttcgtttgtgtttttacagttatgggtcgtggaataacttcaactgactgcgaaaaaggacaaattgtgccaaattatctcaaggcttctcgaatcgtcagatttttcgtgatttggaaa…
WBT00000270	Tc6	cagtgctccacataatgatacggccacccccaaattttggtataactcaaaactgggttgagatagcaaaacatagtttcttgtgaaaatgttcgctgtactggctaactttcagataagtattggaaatatacctgaaccgttcgtaaaaaaagataaaccattttttcatgaaaaaccatataaaaaatccacaaaatgatacggccacccttggtttttgttttcttttttcgttttttttgcaattttttttgctaaacgttaggtttcatgttcgtttgtgtttttacagctatgggtcgtggaataactttaactgactacgaaaaaggacaaattgtgcaaaattatctcaaggcttctcggatcgtcagatttttcgtgatttgaaacgtt…
WBT00000371	WBT00000416	ataccgtatattctctattagagcggcgtatctaatagtacggcgtatctattagagcggcaccctaactggctcttcgaaaattagagcggcagtctctattagtgtggcacccctttttttgggtgcgagagccacctcaattattcgatttcttcgaagatatttttgttcattcttgaatgaattcataaattttcatttaaatattgaattttagtgtctttgtgaggcaaaattacacaattttcacgaatttttccataaaatatgaggttttataaggaaattttgaggttactactcccaacagtagtaacttcaatatgaaaattagttatcgaaaattagtgcggcagtatccagtagaacggcagtctctaatagagcgcacgtcgc…
WBT00000689	LINE2D	ttataaccgggggatgttgagatcaataaattcacagaactgatagggggacataaaaaccgttacatttttgaataaattgttccagactgggatgataagagcaaagaaatgcgtggagcatttgtccttcctaactaaaatcattgggtgcctattagaactagagaaagtaacaaattgtctaaggttagaaaaatgagaggtacctgttaacagtctatacagtagtttcaattgagccttaattctattgtgtctggtggagtggagctccattatactgagtcgattttcataagatgagaattttgtattgcatctttgaagaacgcgcttggtaaagtgccttagaggttgttcaagttttgctgaaagcaatgagtttgggtagggagc…
WBT00000153	MARINER2	tatcaggttgtcccataagtttttgtactattttttttttgaaaaaaatttatttctctcaagcgacaagtagtactattcacacaagtattcaccattagtgtccaccacttgttgccatttactaggtaacatcatgatgccacgggagaagaaatccggcgaacgcgatgagaagaaagtggagagttcagttttgagatgctcttcgtcgtcgaattgcttgtcgcgcatgtagtcactgagagacaagaacaaatggtagtcggttggtgcaagatctggagaatatggtggatgcggtaaaacagtccaaccaagatcttgcagcttttggaaagtcttcttggcgacatgaggcctagcattatcgtgaagaaaatatagtttttcatattt…
WBT00000010	MIRAGE1	ctcagacaggtgcgagtcacggccaaccgactcaaaatcactgctaattagctttttgaccagggatagagtcaacctggctagctctggtttttcgctaattagctctggttcttttgctaaatagtcctggtattttgctagctagttgtgatttgtcgctttttcgaactccgtttaattcattttgatttaaaaaaaaagaaaaacaatatttattatggaaaacaaatgaaataacaaatgaaaacatgaggaaggcattagaagaaaagaaaacgtttcacggaggagttttgcaggaatcaaaacaaaaaattgtttatatggtggggattgagtatggttcttactagtcattgttgtctgcattcgaagttgatggatgttgctcattga…
WBT00000705	LINE2C1	tcaagttggggggaagagggtgtcaaatgggatagagcctaggcgcgacgcaaatgcatttggagttaacagtttagggaaacgttttgctattcgattccacagtgacaagttaacatgtagaaaacatttagacgggacgccacagacaacaagtagataggggtgacgagtagagcgtgaagctcgaacgaacgatgataaggacgggaagtgatactcgcttgaaataattttatggaaggttcggaggatttgaagaacccgtctatggtgggtagacaataaattaaattgggaaagcctactactgtatgacgagtacgataaattgcacctttgaaagacacactttgagaaaaaccggaggggagattctagttttttggcaagtttggt…
WBT00000653	RTE1	atggagcaggagattgagaagttctacacggagctcttcaaaagcgctgtgagcaactctcaaacatcttcaatacccgccacggcaactccaccgccgtttctcccggaagaaattcgtcatgttctccgttccttcccgaatggtaaagctgcaggccaagacaaaatcagtgcagatttcttgaaatcttgccacgataacgtcattgacctgataacggatcgattcaacaggtacctccacagcagaaatgtaccgaaaccctggaaaacctccaaaaccactctcatcttcaagaaaggtgaccgtgagaatttggaaaactataggcccatctgcctactacccgtactctacaaagtattcaccaagtgtttgctgaatagaatgcgaaga…
WBT00000135	MARINER2	tatcaggttgtcccataagtttttgtactttttttcaaatatttttccaaaacttctagaaagttttaaaattttttcatcgtaggtcgtgtcaaggtcgggtcgtcccctttcagaaaagattcatttcatccatttctactttgccacgatgacaatcatcaaacttgaacgtcgagacgttagattgcttcttctttatgaatttcgtcttggtcattcagcaatggaagcggaacgaaacatatgcggtgcgatgggtgagggagcactctcttataatacagcaaagagttggtttcaaaagttcaagaacggcgacttcagtctcgaagaaatagaacgttctgggcgaccggtagagttaaatgaagaagacctagtgaagctggtggagga…
WBT00000683	WBT00000661	tcaagttgcgaggcaactgcggacaaactctttccatttttcacggtcggtgcgtgcgatggacagccatgggaccttcggtgtgagcattcctagtcttcttctcccaacgacgacttgtcccgacatggcggaattatggtggaattttgcgtattcttcgtcgatgtcctttgcccatcttttcttctgtcctccaacggcccgtttccaatttttgttgtggctcgggtcccattccgtgcagatttttgtccatcggtttggatctctccgtagaatgtgtcctgtaaatcttgattgttttgcaaggaggtaacgatccaagttgaagttccagcctcgaatttctgcagcgtcgatgagaccggagacagttcttttgagtctcagcgtgga…
WBT00000127	MARINER5	ttaggttgacgggaaagtcctgtcctattttttaatcatttatttctggaagcaaactcaaactagaaatcagttatatgctccatcatgttcaacaatgtcctgccaatattcagttaacttgtggattccctgcctgtagaatccagctggcagggattcaaagtatatctcgatattagtttggagattttttcgtgttgtgaaggttttacctcggagggcacaagtcagatcggagagaagccaataatcacttggagaaatgccaggagaatacggtggttgggggagaatcgaccatccacattttgccagtttctccttcacatgttttgcaacatgtggttgagcgttattatgttggaaatatactttcttatcctgtaagactgaacg…
WBT00000681	WBT00000644	atgtcccggtacaagaaggacaacgatggagtaacctttctactagtctgtatagatatttactctcgacggctttttgtaaaaacgttaaagtctaaaaaaggacaagaagtggctgaagctctacaagacgtttttaaagaaattggtgtcacaccaatgacaatttacagtgatgatggaaaggaattttacaactcgcatgtcaaagagttgttggccaagaattttgtgaatctattttcacccaaaagcgaaataaagtgtgcaattgtggagagggcaaacaggactctgaaaactcgattggcaaagtacatgactcaaaagtacaaccgacgttatgtggacgttttgcaacaagttgtgaatggtatcaacaatagtgttaatcgtgga…
WBT00000222	MARINER3	tattaggttggtcgaaaagtctttgcaaaatttgtacttttcttcatttctcagcgttaattcatttttttctgattctgtttttttatttgcatagtacgtaatgtgcatgtttaatatatttaaaaaaacttttgggtgctgttcaaaatgaccgagaatttgctcgccgaacgtcacgccctccgatgggtttttctgtacgagttcccccaaatctgcaattgcaacgaagctcgtcgtaacatgtgtgcagtgttaggcaagaactctgtcacctacaataccatgaagttttggttcgaaaagttcacgaaaaagaactacgatctcgatgataaaccaagataagatcgctctcgtttgaatatcgacgaggatatttcgagagccctggaa…
WBT00000735	WBT00000657	tcagaaattgtttagttgcgtacttaaggtatgattaataacaaaatgtcgcctaattgtagttttgcacttgccccaagagaatttgtatttcgaacgtgtacgtgtattttcagtaaagttgaaaaattcagacgtttcaagacctatttttccagtcatcatgtgggatatgagttttttatcaattgctaatcttctattttctgacgttgagagcttaaataattcatttctttccgaggctgatttgtaatctttgtcatctggtctgatgtatctacccttcattctactgtaaaaccttctcgtaaacgcgttttgtactgattctatagcttttgagtcgttcttcttaattggactagtgattactgtgccatattctagtctaggcct…
WBT00000052	Tc3	cagtgtgggaaagttctataggaccccccctaatttgaaggtttgaggaacttccgaaaatttttttgaaaaactgctaatgccattcgtttttaaattgaaaaaaacctatatacatttttttccagaagtttatctcaaaaactgaggtcgcgctggaaaaaacgtcaaaatccagtgtgaaacttctataggaccccccgttttttttcacgatttttactaaaatcaacagattttggaatttttgacaaagctcaaatcaagtttgagttagaaatgagttcagataagcagttttgactttaaaaaattaatacgaaatgttctcgtgggatctccagactggttctgattcttccgatctttgatgttcaagtctgtttcaagcttcctggt…
WBT00000258	MARINER3	ctattaggttggtcaaaaagtctttgcaaaatttgtacttttcttcatttctcagcgttaattcattttttcctgattctgtttttttatttgcatagtacgtaatgtgcatgtttaatatatttaaaaaaacttttgggtgctgttcaaaatgaccgagaatttgctcgccgaacgtcacgccctccgaggcgtttttctgtacgagttcccccaaagctgcaattgcaacgaagctcgtcgtaacatgtgtgtagtgttaggcaagagctctgtcacctacaataccatgaagttttggttcgaaaagttcacgaaaaagaactacgatctcgatgataaaccaagataagatcgctctcgtttggatatcgatgaggatatttcgagagccctgga…
WBT00000321	LINE2C	taatcttcaggcagtctttttctgactccgctattcccaatcgatggaaacacgccgtaattattccaatacccaagaaaggaaacccctcctctcccagtaattatagaccgatctctttgacagacccatttgctcggattatggaacgcatcatttgttctcgtatccgctctgaatactctcatctgctctctccccatcagcatgggttcctcaacttcagaagttgcccctcctctctagtgcgctccatctcactttatcactcgatcctcaaaaatgaaaaatctctcgacattctcttttttgactttgcgaaagcatttgataaagtatctcacccaatcctcctaaaaaaacttgccctgtttggactagacaaacttacatgctctt…
WBT00000311	LINE2C	ttccagccatttattgttgaaagtgttctgaaaaaacttcctcctaagctcgggttttcactccaccatctcaatttttatatgctcaaaaaatgtgcgacaccgctcgcgttactcctctctattatttactcccagtcattgaaagaatcaaccattccctccatttggaagcatgccactgtcattcctatacccaaaaaaggcaacccctcaaatccatctaattatcgtccaattagcttaactgatactattgctagagtaatggagaaaattatttcacaccgaatcaagtctgaatacggtcacctcatatccaaacatcaacacgggtttctaaattttaggagctgcaccgcagccctcactcgatcttcctctctttatcattctata…
WBT00000606	LINE2B	atggaacgcatcatctgctcccgaatccgcacggaattttcccatctactttccccccatcaacatgggtttttacaactcagaagctgtccttcttctctagtgcgctccattactctctatcactctataattagacaggaaaaatcacttgatataatttttttcgattttgccaaggcgttcgataaagtctcccattcgatcctcctcaaaaaacttgctacatttggattagaccccctcacttgttcttggttcaaagaattccttaatcaaagaacgttctcagtaaaaatcaataggtttttatctaaaaacacctaccccatttcttcaggagtcccgcagggttccgtttcgggccctctcctcttcattttattcataaacgactta…
WBT00000414	WBT00000416	taccgtatattctctatttgagcggcgtatctaatagtacggcgtatctattagagcggcaccctaactggctcttcgaaaattagagcggcagtctctattacccctgcggcaccccttttttttgggtgcgagagccatctcaatttttcgatttcttcgaagatatttttgttcattcttgaatgaatttataaattttcatttaaatattgaattttagtgtctttgtgaggcaaaattacacaattttcatgaatttttccataaaacatgaggttttataaggaaattttgaggttactactcccaaaagtagtaacttcaatatgaaaattagttattgaaaattagtgcggcagtatccagtagaacggcagtctctaatagagcgcacgt…
WBT00000243	MARINER3	tattaggttggtcgaaaagtctttgcaaaatttgtacttttcttcatttctcagcgttaattcatttttttctgattctgtttttttatttgcatagtacgtaatgtgcatgtttaatatatttaaaaaaaacttttgggtgctgttcaaaatgaccgagaatttgctcgccgaacgtcacgccctccgatgggtttttctgtacgagttcccccaaatctgcaattgcaacgaagctcgtcgtaacatgtgtgcagtgttaagcaagaactctgtcacctataataccatgaagttttggttcgaaaagttcacgaaaaagaactacgatctcgatgataaaccaagataagatcgctctcgtttgaatatcgacgaggatatttcgagagccctgga…
WBT00000583	LINE2C1	tcaagttggggggaagagggtgtcaaatgggatagagcctaggcgcgacgcaaatgcatttggagttaacaattgagggaaacgttttgctattcgattccacaacgacaagttaacatgtagaaaacatttagacgggacaccacagacaacaagtagataggggtgacgagtagagcgtgaagctcgaacgaacgatgataaggacgggaagtgatactcgcttgaaataattttatggaaggttcggaggatttgaagaacccgtctatggtgggtagacaataaattaaattctgaaagcctactactgtatgacgagtaagataaattgcacctttgaaagacacactttgagaaaaaccggaggggagattcgagttttttggcaagttcggt…
WBT00000068	Tc3	cagtgtgggaaagttctataggaccccccctaatttgaaggtttgaggaacttccgaaaatttttttgaaaaactgctaatgccgttcgtttttaaattgaaaaaaacctatatacatttttttccagaagtttatctcaaaaactgaggtcgcgctggaaaaaacgtcaaaatccagtgtgaaacttctataggaccccccgttttttttcacgatttttactaaaatcaacagattttggaatttttgacaaagctcaaatcaagtttgagttagaaatgagttcagataagcagttttgactttaaaaaattaatacgaaatgttctcgtgggatctccagactggttctgattcttccgatctttgatgttcaagtctgtttcaagcttcctggt…
WBT00000643	WBT00000212	atgcgagatgcgccaacatcgggaaaaacccctccagccaccatggctttttctgcgccggctgctctatttctggatcaaccaccaccacaagaccttccaggcctccaggacccgccactaacaccactgcctcttccacccttgctctgcccccacccactaagcctgcttacctgggagggaatccaaattcctaccacaaacgagtgccgtctcttagggcttcactttgactccatgctctgcatgcgcgaacaccacgcccaaatcaagaagagactccagagccagctgaatcagatgaaaggactcgccgggaccacctggggcagcaacaaggaactcatgcttaccacgttcaaagccatcaccaaaccgggcgccacctacgcctgc…
WBT00000192	MARINER2	tatcaggttgtcccataagtttttgtactttttttcaaatatttttccaaaacttctagaaagttttaaaattttttcatcgtaggtcgtgtcaaggtcgggtcgtcccctttcagaaaagattcatttcatccatttctactttgccacgatgacaatcatcaaacttgaacgtcgagacgttagattgcttcttctttatgaatttcgtcttggtcattcagcaatggaagcggaacgaaacatatgcggtgcgatgggtgagggagcactctcttataatacagcaaagagttggtttcaaaagttcaagaacggcgacttcagtctcgaagaaatagaacgttctgggcgaccggtagagttaaatgaagaagacctagtgaagctggtggagga…
WBT00000039	Tc1	cagtgctggccaaaaagatatccacttttggttttttgtgtgtaacttttttctcaagcatccatttgacttgaatttttccgtgtgcataaagcgaaatgttacgcaaatttgcggaccaaacattacatgattatcgattttttctgaattttatttcaattttttgattttttcgtttttccaattttcattattttttttgaattatcaataaaacgcactctttttgttgcactggatttgtttggttgataaattatttttaaggtatggtaaaatctgttgggtgtaaaaatctttccttggacgtcaagaaagccattgtagctggcttcgaacaaggaatacccacgaaaatgctcgcgctgcaaattcaacgttctccgtcgactattt…
WBT00000639	CER9-I	atgactctcggatcttcccgatctccatcaccgggacggcgtcgccacgcctcagaaggcggcacagcggtccctccaactccagccaattgcgggaaacccacgaaaaaacgtacacgaggacaggtgtccttggcgacacgtatcgtgggccccctcaaaaggcgtatcaaccacaaggttgacgcagccaagcgtatcttggccgagactgaggcaaaaatggaaattctcctgaacatgcctcaggatcaactcgtcagcagcgaagactcgacttacctcgacgcactactgattcgtcttcagacgatcttggtcgcactcgaaggtatgcgtgacctcatctctgacaaattccgtgacacggaaatgatggtcgatcccaatcgccatcaa…
WBT00000587	CEREP1A	gagggggtacgttttcgtaaggggattttttcgtaaggaacgctttcagtagggcaatgtgctgcgcgccttttcgcaagcccgccgcacagtccttcgcaatgcgccgcacggctttttgcaatgcgccgcacgcttcttcgtatttatttatttctttttccaacaggaaatttcgaacggaattcaattaaaaacggatttttaatggaaattaattagttttattcgagctaaatacggatattttcagaattttcgatgacaaaaacgggttgcaatcgatttcgaatcgatcaaaattaatattaatcgaaaatgagcatttccttcccggaaaaagaagaacttgatgctgagagtgatccaagcggagccaaacgcttttttagaggcaag…
WBT00000396	WBT00000416	gcagtctctaatagtgctccattcaaaaagggtccgaaaaatagtgctgcaacccattttctattgaaagagtcacttgacagtttcgatatttttgggttttttgtatatttttgatgattttttgataatttacgaaagtaattgaattattgggcctttttgttacgaaagttcgcaatttttatgaatttctgcttaaaaaatgagtttttgtgactaaaaactagtgctctataattgaaaatagccgttcgaaaattaatgctgcagtctccagtactactgcagtctcaaactgcacaa
WBT00000091	Tc4v	ctagggaatgaccagaataaatggagcgatattcaaaaaaaaaatattgtatcggaaagctgacattctctactataagaatatgactgaaatttttgcccgttcgggctggaaatctgaaatttttacgtctgaaattctacactgaaatcagtgcatttcctatggttaacagtggatttttgtctctggcgccaacagaagtctcaccacaatggtggaagggcgagaacatcggttcggtggtcgagtggtgaacgcgttcgcctcttgagcagaagtttgtgggttcggttcccatacatggtttaacttttggccttttttatacaaaattttcagaacgggaaacaagtatttagaacatttttttgagggttttacataatttttttgctt…
WBT00000408	WBT00000416	ccgtatattctctattagagcggcatgccgcactgatttctgggccctccgtggcttgcgcactattagagactgccgttctactggagactgccgcactaactttcgattgactaattttcactttggggtgactacttttgagagtagtaacttcaaagtttctttttaaaacctcttattttatgtgaaaattcatgaaaattgactattttcgcctcacagagacactaattcaatgtttaaatgaaaatttataagaatttataaaagaatgaacaagaattccatgaaagtaatcaaatatttcagatgcctttcgcaaccaaaatgaagggtgccgcactaatagatacgccgtactattagatacgccgttctaatagaaaatatacggt
WBT00000268	Tc6	cagtgctccacataatgatacggccacccccaaattttggtataactcaaaactgggttgagatagcaaaacatagtttcttgtgaaaatgttcgctgtactggctaactttcagataagtattggaaatatacctgaaccgttcgtaaaaaaagataaaccattttttcatgaaaaaccatataaaaaaatccacaaaatgatacggccacccttggtttttgttttcttttttcgtttttgttttcttttttcgtttttttgcaattttttttgctaaacgttaggtttcatgttcgtttgtgtttttacagctatgggtcgtggaataactttaactgactacgaaaaaggacaaattgtgcaaaattatctcaaggcttctcggatcgtcagatt…
WBT00000261	Tc6	cagtgctccacataatgatacggccacccccaaattttggtataactcaaaactgggttgagatagcaaaacatagtttcttgtgaaaatgttcgctgtactggctaactttcagataagtattggaaatatacctgaaccgttcgtaaaaaaagataaaccattttttcatgaaaaaccatataaaaaatccacaaaatgatacggccacccttggtttttgttttcttttttcgttttttttgcaattttttttgctaaacgttaggtttcatgttcgtttgtgtttttacagctatgggtcgtggaataactttaactgactacgaaaaaggacaaattgtgcaaaattatctcaaggcttctcggatcgtcagatttttcgtgatttgaaacgtt…
WBT00000317	LINE2C	gggggaggggagtaaatgtgggacccatagtcaagaattggtgagacatacgttttaaacaggttcacatagaatttaatggagccagaggggaaggattttaggatctgttttgccctaagaagtgtcagggaagaggttctattgatatgcgatttgaatgacaatttatcgtcggtgataagcccgaggtctctaacagaggaactggggacgatgggtagggagtcaatattgaaattatgcctagggttttgagttcctatgtggagtagggccgttttggtgggagcaagcggcaactgatttttcaaggaccaatctacaatgagatcaattgtgctttgaagttcaattggatcgtgactgaatattttcacatcatcagcaaaacaagaa…
WBT00000376	WBT00000416	ccgtatattttctattagtgcggcattccgcactaatttccgggcctttcgcggcttgcgcagtattagagactgccggactactggagactgccgtactaattttcgataactaattttcattttgaggttactactttcaagagtagtaaactcaaaattccctcataaaacttcatattttatgttaaaatcaatgaaaattgtgtattttgcccccactgaaatgcaatgtttaagtgaaaatttatgagaaatgattaaagattgaacaaggataccattggagtaatcgaatatttgaggtggctttcgcaaccaaaaaaaaggggtgccgcgccattagagactgccggactattagagactgccgcactaattttcgaaagggcattaagg…
WBT00000413	WBT00000416	ccgtatattctctactcaagcggcatgccgctttccgggcattccgcgacttgcgaactattagagactgccggactactggagactgccgtactaattttcgataactaattttcattttgaggttactactttcaagagtagtaaactcaaaattccctcataaaacttcatattttatgttaaaatcaatgaaaattgtgtattttgcccccactgaaatgcaatgtttaagtgaaaatttatgagaaattattaaagattgaacaaggataccattggagtaatcgaatatttgaggtggctttcgcaaccaaaaagaaggggtgccgcaccattagagactgccggactattagagactgccgcactaattttcgaaagggcagtaagggtgcc…
WBT00000006	MIRAGE1	tcagatagactggagtcacggcagagcgatagaaaatcactgctaattagcatttatgtcacggcttagtcaaccgcagtaattgtgcttttccgctgattagcggtgatgttttgctacgtagttatgctttcttgctagctagttttgctttcatattggattaaacttttataaaaccataaaaaataacacgatttattatgaaaatgaaacaaaatgaaaaaacaacagaaaaaaaacatttaacgaaaaatggaaaaaaaaacaaaaaaacaagtttcgaaagtatcagaaaacaggagaactagtgaatttatggggagtctgggatatgttcccttccagcagatttcgaagttgatagagagttcgaagatgattgaaagttcgaagttg…
WBT00000001	MIRAGE1	ctcagatagactggagtcacggcagagcgatagaaaatcactgctaattagcatttatgtcacggcttagtcaaccgcagtaattgtgcttttccgctgattagcggtgatgttttgctacgtagttatgctttcttgctagctagttttgctttcatattggattaaacttttataaaaccataaaaaataacacgatttattatgaaaatgaaacaaaatgaaaaaacaacagaaaaaaaacatttaacgaaaaatggaaaaaaaaacaaaaaaacaagtttcgaaagtatcagaaaacaggagaactagtgaatttatggggagtctgggatatgttcccttccagcagatttcgaagttgatagagagttcgaagatgattgaaagttcgaagtt…
WBT00000685	CER3-I	tcagtcctcaaatctcttcggtctcctgcgctgacgtgacgggtttttcctcgtttcgacctcttgtgcatgtggaatgcaaatatcctcgacgatattatcttcaatttgatgggtgggggcctgattaatttcaggttgagctgtagcaagctcctctttgattgcttctacttcggagatggaatcgtccgaatctttgagtgcggcgcctggatcttctctttctagaatctttttgatttgattcaggtgcactgtcctttcaggttttgatggatgttccaagtccttgatgactgctttgggatgatcgatgctaatgacttcgaactctccgatccatggaagtaccattttccgcgacaaattcgctttcgatttgtgattttggaagaa…
WBT00000664	WBT00000642	atgaaagcttttgaccaagtaaaccactccctactcttacaaaagctccacgattttggcatcaacccattattttgtaattggttccacgatttcttatcgtcccgaacattttcagtaaaagttaacaatcacattgaccccaacattcatcccatttcctctggtgttcccaagggaagtgtatctgggcctttcctttttctcatcttcataaattctctactgttgagcgtgcccccaagcatctcctgctctgcatttgcagatgatctcaaggtttactcacattcccctcccctcattcaaacaacaattgacctcattacaacctggtctgaaaataataagctcccacttgctgttgtgacttggcctcagtagaggtccgccgcccca…
WBT00000368	WBT00000416	ggagactgccgcactaattctcgataactaatttccattttgaggtaactactgtcgagagtactaacctcaaaattctcttcaaaacctcatactttatgtgaaaattcatgaacattgtgtatttttgtatcacaaagacactaaaattcaatgttaatatgaaaatttaaaaatgaattaaaaatgaacaagagtaccatggaagtagtcgaatattttgaggtggctttcgtaaccgaaaaaaatgggtgccgcactattagagactgccgcactaactttcgaaaggccaattagggtgcc
WBT00000056	Tc3	tatctcgaaaaccgtcacaaaatcgattttgcgatgcatacagtgtgggaaagttctataggaccccccctaatttgaaggtttgaggaacttccgaaaattttttcgaaaaactgctaatgccgttcgtttttaaattgaaaaaaacctatataaatttttttccagaagtttatctcaaaaactgaggtcgcgctggaaaaaacgtcaaaatccagtgtgaaacttctataggaccccccgttttttttcacgatttttactaaaatcaacagattttggaatttttgacaaagctcaaatcaagtttgagttagaaatgagttcatataagcagctttgactttaaaaaattaatacgaaatgttctcgtgggatctccagactggttctgattct…
WBT00000674	Tc3	atgcctcgaggatctgccctttcggacactgaacgcgctcagctggatgttatgaaattgctcaatgtgtccctgcatgaaatgagtaggaaaatttcccgttctcgacactgtattcgcgagtatctgaaggatccggtgagctacggtacatctaaaagagctcctcgtcgcaaagctctctccgtgcgtgacgaacgaaatgtgattcgtgctgcctccaactcctgtaagacggcaagagatattcgcaatgagcttcaattgtctgcttcaaaaaggaccatcctcaatgtcatcaaacgatctggtgtaatcgttcgtcagaaacttcgccctgctccgttactctctgcagaccataaactcaagcgattggaatttgctaagaacaatatg…
WBT00000439	MARINCE1	tacagggtgagtcaaaattatggtaagtagttcccgtgctccatacattttttcagaaacacaaacaacttctaactatacacattttattcaccgtaaaaaacactatagaaaaacattttaaagttcgaaaatatctccattagcagcaacacaggcctccagacgcctagggaacgagtcgactgtggcgcgcaagtagttgatatccaactcgtcccatgccttcttcagtgaatctttcaacgaatcgatattcctatgcggttttgaacaagcttttgcttcgaggacactccatactgagtaatccatcggattgagatccggggatgacggtggccattgattgaaagcgatgaagtccgggaagttgctttcacaccatgcctgaacgtt…
WBT00000248	MARINER3	tattaggttgagcaaaaagtctttgcaaaattttttttttttttggaagtagtattttttcaaagcgaacaagattcaatgggtaatatatttaccattaatgcctatgacttcttgccaacgcaacggaagttgaacagtaccctccgcctagaactcctgcgattaggaggcaaagaagtcgtccaaccccgtttcgacgacctttcgatcatgaaacttctgcccggcaaagtgattctggagtgagcggaacagatggtagtcagtaggagccaagcccggcgaatactatgggtaagacaaaatttggattccgactgtctggagcttctggcgggtcttaaaagttgtatgcggtcttgcgttgtcatggagcagcaacaactttgatcctct…
WBT00000108	Tc1A	cagtgctggccaaaaagatatccactttcagttttttgacgatttcgatattttttccaatgggcataacttcaaaactaggaaaagtaccaaaaaattttcaactggtaaaatgtagctcgtaatcaggcatatgtatttttacatgttgcaattattcatccatcacatggcaagtaataaagcggcgggcatctcgtgagtccgtttttgacgatgattactaaaacgactgtaactcaagaaacatatttttaatgaaaggtttgagaaagtaacaaaatgtttatttaatttttcattgtttgaacatatcaactttgtcctaaaacctccatttaaaaaaatgtgtgcgctgaaactagtgtctcattagacactgtttagaggctttgttca…
WBT00000729	WBT00000661	atgctcccgttcttggcggcctccccaggtcttggcgacgtccgtgctccggcaatctggcttggcctagtaagtcagcccagtaggacaccaattattactaaaaactcaaaaaccaaaagaaaaaccgatggatcaacaacccggcaatcaagttcactagggccacggtcttcgcccttgaggtctgccgggggccaactacggaagaccaccagatcggaattaaagaagagccatttccacctcggctcatggaacgctcaatctctgctcggtcctagactcgcatcaggggttgaatacctcaagaattccacatgccatgtcgtcaatctccaagagacgcgcttcttctccatggcctccatcgatcaacctgaattccaactgctcttc…
WBT00000099	Tc5	caagggaaggttctgaactcgttatcggacttcgttacgccactatatacattcgatagaggatagttacagatgatcccttcaaaaaatttagctgcttcagagcaggtttggccaagttgtgacgtcttgaattttggtgctgaaattcctcatatcaagtgatatttcaatgactaccacgctgcagaaacaccagtgaactcaccactctcaattagcgttagcaaacatggcttggtggccgagtggtagtggcgtgagtttcgaggtgtggtattcgtggttcggttccccgtcaacataaacttttttttttaatttttaaagtcaatccatttccaattagaacacatctataaactttttcaagtgggaaaatgtgcagatattatccct…
WBT00000036	Tc1	cagtgctggccaaaaagatatccacttttggtttttgtgtgtaacttttttctcaagcatccatttgacttgaatttttccgtgtgcataaagcgaaatgttacgcaaatttgcggaccaaacattacatgattatcgattttttctgaattttatttcaattttttgattttttcgtttttccaattttcattattttttttgaattatcaataaaacgcactctgtttgttgcactggatttgtttggttgataaattatttttaaggtatggtaaaatctgttgggtgtaaaaatctttccttggacgtcaagaaagccattgtagctggcttcgaacaaggaatacccacgaaaatgctcgcgctgcaaattcaacgttctccgtcgactatttg…
WBT00000725	LINE2G	tcagtgttgcttcattgtggctagtgttctgttgacaaaaaagtgtctcctaagtttagatttacctgtgctccagatatatttctttttagaacgagtgtgggtctcttgttgctcaaaaaactcagatgtttttaagtctactttaccattattcattctgattacttggattctgtcaattattttacgtctcgtgcttaaggtttggaggtcgaatagttcgttacgttccatggcagttttgtaatctttatcagttggattaatatatctttttttgattctactataaaggcgcctagtgaatgcgttttgtacagactctattgctttctcatccgatttttttgtcggagaagacactactgttccatattctaaacgagggcggataaa…
WBT00000722	CEMUDR1	gggaaacactttttgactactggatttttgactacattgctttttgactacgagtgtctttttcgctactgaccgaaaaaatagctacattcgcacttttgtctttttgactactgaatgtctttttcgctactgactgaaaaatagctacattcgcacttttgactttttgactaccacataaaaaccaaggcgcgctccgacgcgccttgactggcgttttccaaaactcaaagatagtttgtagaagttattcatcattacacccagttttttcgaaagttttatcagatattcaacaacttggctcttaaaatctaaaattgaagcaaacgacaataatacaaatgattattttgaagaaatttatatcaaaaatgttgttttcatgctttattc…
WBT00000403	WBT00000416	taccgtatattctctattagagcggcgtatctaatagtacgacgtatctattaaagcggctccctaactggctcttcgaaaattagagcggcagtctctattagtgcggcacccctttttttgggtgcgagagccacctcaattattcgatttcttcgaagatatttttgttcattcttgaatgaattcataaattttcatttaaatattgaattttagtgtctttgtgaggcaaaattacacaatttccatgaattttcccataaaatatgaggttttataaggaaattttgaggttactactctcaaaagtagtaacttcaacatgaaaatcagttatcgaaaattagtgtgcggcagtctctaatagagcgcacgtcgcgaagggcccggaaatta…
WBT00000723	WBT00000723	ttaaagctcgacttcgtttcgaagctcaatgttgaatgatttctcacgcaatgcacctttcgtcttgtagaagactgtcaaaacatcatttggagcatcatcgttgaggaggcgaattttcaatatgcggcttttcaacacagttccggtatcaggtctgacagaataattgttctcagttcccagtgtggccgggaaggtgaggctctcagtcgtattggtgtacagttcgatatcccacagatcaatgatttcgtcaaaacgcaatagtctatggctcggagacatttcgaaatcatcgtttggttgagttggcgacgggtcgaaaattgttgaactggtactaaacgtaagagttaaagaagaaaacaatgtgtgatcgacttaccgatttctagc…
WBT00000124	MARINER5	tatgggacatgccccctcgtataaaaccatacagagatgatttgatcgtttcggaaatagcgacttttcgttgattgaaaaggaatgctcaaaagaccacatgagttggatttgaatgcactataagccagtgttgcatcggatccgcttaaaactacccgtgagcttgcaagcatgcttggtgtctctcatagcttcatatcagatggcttgaaattgctcggcatgagtaaagttcttgtttgattcgtacctcattatttgaccagttccagccttggccgccgagttgaaatttcatataatctcctcactctccacgcagtgaccgttggttgggctggcttattactagaaacgggaagtgggtgttgtgcgctaaccaccacaggcaagccc…
WBT00000093	Tc4v	ctagggaatgaccagaataaatggagcgatattcaaaaaaaaaatattgtatcggaaagctgacattctctactataagaatatggctgaaatttttgcccgttcgggctggaaatctgaaatttttacgtctgaaattctacactgaaatcagtgcatttcctatggttaacagtggatttttgtctctggcgccaacagaagtctcaccacaatggtggaagggcgaaaacatcggttcggtggtcgagtggtgaacgcgttcgcctcttgagcagaagtttgtgggttcggttcccatacatggtttaacttttggccttttttatacaaaattttcagaacgggaaacaagtatttagaacatttttttgagggttttacataatttttttgctt…
WBT00000717	WBT00000134	tcaatcagaatacggtagccaatcgtcggtagggctaaaaaattcaaattatgtattgaattgcaacaaaacacttacaatggactgtagaatctgacttgcatagtttcgacattactattggtgtagtcataatctatagttacattatagatgtactcttcaagatgctcacgggtaccgtcatcattactactgatctgaaattaattgaggtttgagttaaagacaatagaaaactttacatatgtccaaccaggaggttgcattagaaaatttccagagcgataggaagcatcattataccatgaaaccgtcacagattgaacattgcttactggcactgaaaattgaaactcaacttggttttattgaatttagaaacgaaataccgtgatt…
WBT00000742	Chapaev-1	cacggtatcacaaaaactagatctctcgtaaaatttgagaaagatctcgcaggtacgcagcgaaatggtccgcaatgtgtcatcgcggtgtttgcgtacttgcgtaccgtagtccgcaaaacattgcagcggcaaatagatttttgaagcaaattttagcagaaaaaaggcagaattaatagtttcaaggtgaaaaaaaaataaaaaatagattttattattcaatttagtagctaacaattgagaattgaattattgaaacacagaaaaattaattttgaacagtaaaacaaagaaataatcgaaacggaagattgaaaattgaaaaatacatacaaatcgattcaaaaaacgaatttaatatgtggaatcagcctccttcttcgctttacggatgca…
WBT00000154	MARINER2	tatcaggttgtcccataagtttttgtactttttttcaaatatttttccaaaacttctagaaagttttaaaattttttcatcgtaggtcgtgtcaaggtcgggtcttcccctttcagaaaaaattcatttcatccatttctactttgccacgatgacaatcatcaaacttgaacgtcgagacgttagattgcttcttctttatgaatttcgtcttggtcattcagcaatggaagcggaacgaaacatatgcggtgcgatgggtgagggagcactctcttataatacagcaaagagttagtttcaaaagttcaagaacggcgacttcagtctcgaagaaatagaacgttctgggcgaccggtagagttaaatgaagaagacctagtgaagctggtggagga…
WBT00000229	MARINER3	tattaggttgagcaaaaagtctttgcaaaatttgtgcttttcttcatttctcagcgttaattcatttttttctgattccgtttttgttatttgtatagtacgtaatgagcatgtttaatacatttgaaaaaacttttgggtgctgttcaaaatgaccgagaatttgctcgccgaacgtcacgccctccgaggggtttttctgtacgagttcccccaaagctgcaattgcaacgaagctcgtcgtaacatgtgtgcagtgttaggcaagaactctgtcacctacaataccatgaagttttggttcgaaaagttcacgaaaaagaactacgatctcgatgataaaccaagataagatagctctcgttcggatatcgatgaggatatttcgagagccctgga…
WBT00000273	Tc6	cagtgctccacataatgatacggccacccccaaattttggtataactcaaaactgggttgagatagcaaaacatagtttcttgtgaaaatgttcgctgtactggctaactttcagataagtattggaaatatacctgaaccgttcgtaaaaaaagataaaccattttttcatgaaaaaccatataaaaaaatccacaaaatgatacggccacccttggtttttgttttcttttttcgttttttttgcaattttttttgctaaacgttaggtttcatgttcgtttgtgtttttacagctatgggccgtggaataactttaactgacaacgaaaaaggacaaattgtgcaaaattatctcaaggcttctcggatcgtcagatttttcgtgatttgaaacgt…
WBT00000740	RTE1	atgggatgcagacaaaacaacgaaaggtacattggcccccatgccatggaaccaagaaatgatactggagagcttctcgcaacattttgtgaaaccaaccgtctgtggcacacgaactctatgttcaaaaagcctatgcacaaacggtggactttcgtcagtcccgacgggaatcacagacacgaaattgaccacattctggccaatggaaagtttgtcacagataccactgtactcccctctttcacaaatggtagcgaccataggttactccgctgtaacctccacttcaacaattgtctagcaaagttggagcaggtcagacggagaaaacctccgaaaagagtgttggacccggcgattgcttatgcaatctcagcgacagtcacggttcagagt…
WBT00000743	Chapaev-1	cacggtatcacaaaaactagatctctcgtaaaatttgagaaagatctcgcaggtacgcagcgaaatggtccgcaatgtgtcatcgcggtgtttgcgtacttgcgtaccgtagtccgcaaaacattgcagcggcaaatagatttttgaagcaaattttagcagaaaaaaggcagaattaatagtttcaaggtgaaaaaaaaataaaaaatagattttattattcaatttagtagctaacaattgagaattgaattattgaaacacagaaaaattaattttgaacagtaaaacaaagaaataatcgaaacggaagattgaaaattgaaaaatacatacaaatcgattcaaaaaacgaatttaatatgtggaatcagcctccttcttcgctttacggatgca…
WBT00000701	Vingi-1	ctaatgacctcctccagggtcgaatggagtttttgtggggagccctaaggctgccgccaccgtgagtggagaagtccagagttcctctagggggactggagtttggaggcaacttagtaggtgttgcacatctccttcttcatctccacaattcaaacatttctttatttgcctttcttccagccgggctttgtacttctcgacgaggagtgagtgaccgcatcttagccgtgccagttcacatcgagtctcctttggcagcgtcctttcgtccctgtaattcactcttggtggaggtttgttgaggattctgttgtttggcgcattcctgatgaagtccgctaccagcttcgtgtgattcttcttttgggtctccgtcttgtcgcctgggatgttgtc…
WBT00000407	WBT00000416	ccgtatattctatattagagcggcatgccgcactaatttccgggcccttcgcgacgtgcgctctattagagactgccgttctactggatactgccgcactaattttcgataactaattttcatattgaagttactacttttgggagtagtaacctcaaaatttccttctaaaacctcatattttatggaaaaaatttatgaaaattgtgtaattttgcctcacagagacactaaaattcaatatttaaatgaaaatttatgaattcattcaagaatgaacaaaaatgtcttcgaagaaatcaaataattgaggtggctctcgcacccaaaaaaaaaggggtgccgcactaatagagactgtcgctctaattttcgaagagccagttagggtgccgctct…
WBT00000280	MAR	tattaggttgaaccggaagtctttgtgactttttcaatcgtttatttctcggagcaagagaaacgacagaataatatttattttctattattatcagcaatgtactgccaacgtgtgggcaacttatgaatgccctgctcacagaacccttccaggcgcgagtcgaaataatgcttgagtgccaattcgacacttccatgggcattgaaggttctttcccagagatcacgagtcatatctgaaaactgtcagtatgcagatggggcatggtctgaagaatacggtgggtgaaggtaaatcatccattcatacctgaccagttcctgcaatacttgtttcgtgacgtagggataagcgttgttttgttgaaagtagagttgctcgtccttcaggggtgaa…
WBT00000423	WBT00000428	ttgttgtgtattgagcgagagacaaggagagaagtagtttattacaataagtgtaagaagtaatgaattataaagagaggtcgcttacgcgataagttcatgatgacccaaaggtcacgtctgtataaagttcaggtttacgttccgtccacaacatctcccctcttatatgacaaaaagccagaaattatgcctgggctaggggcatcacgaccagaggcggtatatcgacctctgcggcgagtggaggcatgatcagtgtttggggctgatcctcgcacaacttgtcgtgggtggctctgtcgaagagaatgacacaggaggatgccgggttggaaacgctcgccgtcactcgcaacatcggattccagcagggggtccagatgggtttctttgatt…
WBT00000751	WBT00000751	atgaccgagaagatcttcgcaatcattgagaaggacaagcagcgtggtatcgatacgaaggatttggaacagtacgcggatgaaacagtagcaggtacgcttaccattttcaaagatttatcagacaaacttaacgagacacgccttcatgtggagcaagtcctcaccactttcgacgctaactacaacgaacaactagaccgaggcatcattgaaagagagcttaatcagactttcaatgctccgaacctcgaagacgatgacataccatcaggtgacaatcatgaggaagccctcaacgagactccaatcccgacacaagaatatgaccacgacagtgaccaggaagacaaatctgaaccgactattattccgcagacgcataccgcagacgaagca…
WBT00000237	MARINER3	tattaggttggtcaaaaagtctttgcaaaatttgtttgtttcttcattgctcagcgttaatttatttttttccaattctgtttttttatttgcatagtacgtaatgtgcatgtttaatatatttgaaaaaacttttgggtgctgttcaaaatgaccgagaatttgctcgccgaatgtcacgccctccgaggggtttttctgtacgagttcccccaaagctgcaattgcaacgaagctcgtcgtaacatgtgtgtagtgttaggcaagaactctgtcacctacaataccatgaagttttggttcgaaaagttcacgaaaaagaactacgatctcgatgataaaccaagataagatcgctctcgtttggatatcgatgaggatatttcgagagccctggaa…
WBT00000737	LINE2A	cactcgtcctcccgttctccccagcggtcggtcgcatattgttcttgctctcgtatcgatttttgccgaaatgcccccacccgatgacgacatgatagttgattcttcaccaactgctacaattccgcctacttgtgacaatattctgcgaaatcaaaacttgccatcaacaccagcttccggacaaccaagtatcaaggaattgatcgaacgaatcaccattctggagaaaactgtcaaggaacaatcgaagaaaatcgccgagttggaagctactaaaggtttcctattaatcaccactgatgctagcaaaagtaagagtaaactttactccgatgtagtccaaaacgaccctcaatctgcgaaaatcatcgaaaaggctcacttcgctgctgatct…
WBT00000240	MARINER3	tattaggttgagcaaaaagtctttgcaaagtttgtacttttcttcatttctcagcgttaactcgttattttcttattctgtttttttatttgtatagaacataatgtgcatgtttaatgcatttgaaaaaacttttggatgctgttcaaaatgaccgagaatttgctcgccgatcaccacgctctccgaggaggttttctgtacgagttcctccaaggccgcaagtgcaacgaagctcgtcgtaacatgtgttcagtgttaggcaataactctgtcacctacaataccatgaagttttggttcgaaaagttcacgaaaaagaactacgatctcgatgataaaccaagatcagatctctctcgttcggatatcgatgaggatatttcgagaaacctggaa…
WBT00000651	WBT00000628	atgcatgattacatgaaagtatcggaaattgatgttctattcgtaacggaaaccttcctcacgtcttcaacaccttcatcactctgctcgtcaaaagatattctatgtcaccgatcggatcgccaagagacacactctaagtcccgaggaggtggcgttgcagttttccacaggacatctctgatcctaacaaaaatcgattcgctggaggacaaatattacacaaaacactactgtgtcatactaactatcgagcgcaatccgtcaagctcaagattcatcctgatctatagacctccaggcacgtcgtcttctcaaacttcagcactctatgcgaacatatcggagcttctcagtagttgtgtgagacgcaactatgtgctcggagacttcaatcta…
WBT00000654	WBT00000654	atgtcgaattcaactaccgccccaaccgcgccacatgcgcctgaagatcaaggatcaaccattaatggaaaatcgattccacagccaatgttggctggagctatttttggagtgatctttggaattttctgcttgattcttcatgtttgtctggttagatatcttgtcaaagctcgtgcaaagcatattccgaaggttcgcaaagtgaaagttaagaagggaaagaagggaaagaagggaaagaaggacaagaaggataagaaaggaaagaagagtaagaagagtgatgatacaagcactggtacatctgctggatcatcgattgccatgtaa
WBT00000661	WBT00000661	tcaagttgcgaggcaactgcggacaaactctttccatttttcacggtcggtgcgtgcgatggacagccatgggaccttcggagtgagcattccaagtcttcttctcccaacgacgacttgtcccgacatggcggaattgtggtggaatcttgcgtattcttcgtcgatgtcctttgcccatcttttcttctgtcctccaacggcacgtttccaatttttgttgtggctcgggtcccattccgtgcagatttttgtccaacggtttggatctctccgtagaatgtgtcctgcaaatcttgattgttttgcaaggaggtaacgatccaagttgaagttccagcctcgaatttctgcagcgtcgatgagaccggtgacagttcttttgagtctcagcgtgga…
WBT00000166	MARINER2	tatcaggttgtcccataagtttttgtactattttttttttgaaaaaaatttatttctctcaagcgacaagtagtactattcacacaagtattcaccattagtgtccaccacttgttgccatttactaggtaacatcatgatgccacgggagaagaaatccggcgaacgcgatgagaagaaagtggagagttcagttttgagatgctcttcgtcgtcgaattgcttgtcgcgcatgtagtcactgagagacaagaacaaatggtagtcggttggtgcaagatctggagaatatggtggatgcggtaaaacagtccaaccaagatcttgcagcttttggaaagtcttcttggcgacatgaggcctagcattatcgtgaagaaaatatagtttttcatattt…
WBT00000291	MAR	tattaggttgaaccggaagtctttgtgactgggtttgcttctccacagctcgccgcagttgcactttggtgttcctatgttgctagggtataacaacgagtaaaggaacttcattttaaaaaacaccccagtcccttccctctgacctgagtttagttagccaacgatgtatgtaaatagtgccatccacatccgacatggattgctgtacttcttcctctttcataccacgatgaaggatttagaaagtctccttgagaatgtttatcatacacatgatcatcactataatatcatacacaattggttccaccgcttcgacaaggacgacttttctctcgaggatcatgagaccccataaattggatttggatgcattgaagaaagccgtggcaacgg…
WBT00000336	Tc6	ttcagtgacgagaaaaagtttaactgtgatgaaccagattactaccgtgattaggcacgctttgagaaaagaaaagatgaactgaaaccaaaaactgggcttgaatgattataccgtaatcctcacttgtcttcagttagttccctgactcattttagcaaactgaatacggttttggcggttttttggtaatgaatggagcctttcttaattttcgtcttttgttaaactgagacttcaaaagaacatgtcgtacggcctcaacagacactggcaggttcatctcgctcctacttttcgagcaagtcaaaaagttcaattggatgctcgacgaacgatttttcgcttgggtctgacagaaagaaaaggtgtgcgaccagaagacttttttgtgcaata…
WBT00000355	LINE2D	ttgaatttgaatttgaatttgagtttattcaacttaaaaaagagaaataaacagataaaacgagacgaaccctaaaagagttcaactcgagtaaaaattaattaaaaaagaaaaaaaaaagaataatacaaaaccggtgaaaggtagagaaagaaaaagtgaaagtagatgtgtaattagcaccggggaatgttgagatcaatataatcagagaactggtgaggggacaagaaaaccgtaacattattgaataagttgttccaaatggggataatacgagcaaagaaatgggtggagcatttgtccttcctaactagaatcattggatgtctatttgaactagaaaaagtgacaaattgattgaggttagaaaaatgagaagtacctgttaaaagtcta…
WBT00000097	Tc5	caagggaaggttctgaactcgttatcggacttcgttacgccactatatacattcgatagaggatagttacagatgatcccttcaaaaaatttagctgcttcagagcaggtttggccaagttgtgacgtcttgaagtttggtgctgaaattcctcatatcaagtgatatttcaatgactaccacgctgcagaaacaccagtgaactcaccactctcaattagcgttagcaaacatggcttggtggccgagtggtagtggcgtgagtttcgaggtgtggtattcgtggttcggttccccgtcaacataaacttttttttttaatttttaaagtcaatccatttccaattagaacacatctataaactttttcaagtgggaaaatgtgcagatattatccct…
WBT00000402	WBT00000416	taccgtatattctctattagtgctgcatatccagtagtactgcagtctctaatagtgctgcattcaaaaagtgtccaaaaaatagtgctgcagtctctattagtgctgcaccccattttctattgaaagagtcacttgatattttcgatatttttgggttgttttttttgtatatttttgatgattttttgataatttacgaaagtaattgaattattgggtctttttgttacaaaagttcgcaatttttatgaatttctgcttaaaaaatgagcttttgtgactgaaaactagtgatctaaaattgaaaatagccgttcgaaaattaatgctgcagtctccagtagtactgcagtctctaatagtgctgcattaaaaaagggcctggaaattagtgct…
WBT00000427	WBT00000425	tgttgtggacggaacgtaaacctgaactttatacagacgtggcctttgggtcatcatgaacttatcgcgtaagcgacctctctttataattcattacttcttacacttcttgtaataaactacttctctccttgtctttcgctcaatacacaacagtggcgatcaggatgagatggggagggggacaagttgtgcgaggatcagccccaaacactgatcatgcctccactcgccgcagaggtcgatataccgcctctggtcgtgatgcccctagcccaggcatttctggctttttgtcatataagaggggagatgttgtggacggaacgtaaacctgaactttatacagacgtgacctttgggtcatcatgaacttatcgcgtaagcgacctctcttta…
WBT00000361	WBT00000416	ccgtatattctctattagtgctgtatgcagcactaatttccaggccctttttaaatgcagcactattagagactgcagtactactggagactgcagcattaattttcgaacagcaattttcaattatagatcactagtttttagtcacaaaagctctttttttttaagcagaaattcataaaaattgcgaacttttgtaacaaaaagacccaataattcaattacttccgtaaattatcaaaaaatcatcaaaaatatacaaaaaaatacccaaaaatatcgaaactgtcaagtgactctttcaatagaaaatggggtgcagcactaatagagactgcagtactactggagatgcaacactaat
WBT00000636	LINE2G	tcagtgttgcttcattgtgtgtagtgttctgttgacaaaaaagtgtctcctaagtttagattttcctgtgctccagatatatttctttttagaacgagtgtgggtctcttgttgctcaaaaaactcagatgtttttaagtctaatttaccattattcattctgattacttggattctgtcaattattttacgtctcgtgcttaaggtttggaaatcgaatagttcgttacgttccatggcagttttgtaatctttatcagttggattaatatatctttttttgattctactataaaggcgcctagtgaatgcgttttgtacagactctattgctttctcatccgatttttttgtcggagaagacactactgttccatattctaaacgagggcggatgaa…
WBT00000302	MAR	ttaggttggtccggaagtctttataactttttcaatcgtttatttctcgaagcaagagaaacgataggatacattttattcgctatcattatcaacaatatactgtctacgtgtgggcaacttattaatgccctgctaacagtacccttccgggcgcgagtcgaaataatgcttgagtgctacattggcacttttttgggtattgaagattctccgctcgtggacacgggtcatatttgaaaacgactagtattcagatggagtgaggtctggagaatacggtgcgtgaaggagaaccatccatccatggctggtatgttcctacttttcctgtttcgagaggtgggaactagcgttgttttgctgaaaacagaattgcttgtccatcaggggtgaacc…
WBT00000129	MARINER5	ttaggttggcgggaaagtcctgtcctaattttttgttttgtccttgtgggctgaatatcagatttggtgttcatggggtcctagtgtttgataagcagaaaaaagtctttgcagtaattaacccccccattcctctccctctctctcggttcatgttcacttgcaatgaatgtacctacctcaattcttgtttggcatgttttgttatacatgctcctggcgcacaccacaatgaaggattcaaaaactcttctgatgaaagtttatgacggacctgctccctcgtataaaactatacagaagtggttctatcgtttcgaaaaaagcgacttttcttagattgaaaaaatatgctcaaaagagtgcatgagttggattggattgcactaatagcagtat…
WBT00000388	WBT00000416	ataccgtatattctctattagtgctgcatatccagtagtactgcagtctctaatagtgctgcattcaaaaaatgtccaaaaaatagtgctgcagtctctattagtgctgcaccccattttctattggaagagtcacttgacagtttcgatatttttgggtattttttttgtatatttttgatgattttttgataatttacaaaagtaattgaattattgggtctttttgttacaaaagttcgcaatttttatgaatttctgcttaaaaaatgagcttttgtgactaaaaactagtgatctataattgaaaatagccgttcgaaaattaatgctgcagtctccagtagtactgcagtctctaatagtgctgcattaaaagagtgcctggaaattagtgct…
WBT00000160	MARINER2	tatcaggttgtcccataagtttttgtactttttttcaaatatttttccaaaacttctagaaagttttaaaattttttcatcgtaggtcgtgtcaagttcgggtcgtcccctttcagaaaagattcatttcatccatttctactttgccacgatgacaatcatcaaacttgaacgtcgagacgttagattgcttcttctttatgaatttcgtcttggtcattcagcaatggaagcggaacgaaacatatgcggtgcgatgggtgagggagcactctcttataatacagcaaagagttggtttcaaaagttcaagaacggcgacttcagtctcgaagaaatagaacgttctgggcgaccggtagagttaaatgaagaagacctagtgaagctggtggagga…
WBT00000145	MARINER2	tatcaggttgtcccataagtttttgtactattttttttttgaaaaaaatttatttctctcaagcgacaagtagtactattcacacaagtattcaccattagtgtccaccacttgttgccatttactaggtaacatcatgatgccacgggagaagaaatccggcgaacgcgatgagaagaaagtggagagttcagttttgagatactcttcgtcgtcgaattgcttgtcgcgcatgtagtcactgagagacaagaacaaatggtagtcggttggtgcaagatctggagaatatggtggatgcggtaaaacagtccaaccaagatcttgcagcttttggaaagtcttcttggcgacatgaggcctagcattatcgtgaagaaaatatagtttttcatattt…
WBT00000627	WBT00000627	atgagtgcaatctccaaatcttcaaaaggtctcccggaagtcgacaccccacgtgttgataacccggaggcacccgaggccacccttcaaggtgactcaccggctaccgctcaaggtaaccaatcaggcaggcagtcaaaccgacgctcgagacgtggtcgcccacaccactcgagatcgccagccgccactatcaagggtaccatcacccgcatcgtcaataagacgcgccagttccgtcaggaagcgtctcgaatgatgcttgaacatcttggtggcaacccgaacgtttctccccccatcgagaacgccatcctccgcgacgccaatcaagttctcatcaaacttcggcactacgcggaggagctggagcacttacgccagttcgtggacgacaag…
WBT00000246	MARINER3	tattaggttggtcgaaaagtctttgcaaaatttgtacttttcttcatttctcagcgttaattcatttttttctgattctgtttttttatttgcatagtacgtaatgtgcatgtttaatatattaaaaaaaaaacttttgggtgctgttcaaaatgaccgagaatttgctcgccgaacgtcacgccctccgatgggtttttctgtacgagttcccccaaatctgcaattgcaacgaagctcgtcgtaacatgtgtgcagtgttaggcaagaactctgtcacctacaataccatgaagttttggttcgaaaagttcacgaaaaagaactacgatctcgatgataaaccaagataagatcgctctcgtttgaatatcgacgaggatatttcgagagccctgg…
WBT00000020	Tc1	cagtgctggccaaaaagatatccacttttggttttttgtgtgtaacttttttctaagtggttattttgttttgaaacttcaccacagtgttcacaaaatctaaaaacacaatattcatcaaaaatgttcaacagattttgaaaaaacttcagaaaaattcaaaaaaatcgaaaaactagaaatattgaaaaaaccgaggttgcaaggaaatgacaattaaagtaccggaatatgagcaattggatttaaaaataacataattatgcttaatactttgtcgcgtatccgtttgcatcaataacagcttgacaacgacgtggcatcgagtcgatcagcttgtgaataactgacatggggatagctttccaagcgttttccaactggttgaatttggcatct…
WBT00000221	MARINER3	tattaggctgggcaaaaaatctttgcaaaattcgtatgtttcttcttttctcagcgttaactcgttttttcttattctgtttttttatttgtatagtacgtaatgtacatgtttaatacatttgaaaaaacttttgggtgctgttcaaaatgaccgagaatttgcttgccgaacgtcacgccctccgaagggttttctgtatgagttcccccaaggctgcaattgcaacgaagctcgtcgtaacctgtgtgcagtgttaggcaagaactcggtcacctataataccataaagttttggttcgaaaagttcacgaaaaagaactacgatctcgatgatgaaccaagatccggtcggtctcgtttggctatcaataaggataattccagagccctggaaga…
WBT00000245	MARINER3	ttaggttgagcaaaaagtctttgcaaaattttgatttttttttggaagtagtattttttcaaagcgaacaagattcaatgggtaatatatttaccattaatgcttatgacttcttgccaacacaatggaagttgaacagtgccctccgcctagaactcctgcgattatgaggcaaagaagtcgtccaaccccgtttcgacgacctttcgatcatgaaacttctgcccggcaaggatattttggagagagcggaacatatagtagtcagtaggagacaagtccgttgaatacggtgggtgagacgaaaattggattctgagggtctgcatggaccaccttttccaattaaatgcagtataggccagcgttgattgtagcaaagtttggaagaagctcttt…
WBT00000211	WBT00000211	aaaaaactaaatataaaagtaagtgaatccgtacagaactcgttctctaggaaactgtacagcagacaaaagggaaagtacacaagaacagatgaccctgactataaaagcgctattcaacctgtcaattttagaagctcggcgtaaaactattgataatgttttcttgtcgaaaattctactaaacaaagttgacattgacatagatcatttttttaattacacaaaaaagtaaaactcgaaccaaaaccaagttcatctgggggaaatgcaaaatcaaaatacgtatacattttttcacgaatagagtattaagttctataaaaaatagcgaaatgaattttatattggcatctcatgttct
WBT00000630	Tc5	ttaggagcatctgtgagctgggaatccacttcccacccaatggtgaaagcagatacattttttgcaatatggacaacggacatatgccgcgttttggcattgtagtatgcatttgccagtagcttcgagacagtatttggaaggtgtctcgaattcagatggatgtgagtcaatgtagcctcctttgaaccaaccgtactgccagcatgtctcgaatctgggtgcacagaaaaagaagtacacggccgaaatcaaacggagaatattgtcacgctcatggggcttgaactcgattccagcgtagatgatatgggattgaacttttttgacgaagtttttcattgggcagaagaggtagatgtcacaaggttgaatgaaagaagtcgctccaggtggaat…
WBT00000601	WBT00000601	tgtttgtttgtttattcgaaattagataaatagtaacaaaatgtaaaataagaaagacccgtcagagtccatcttaagtatgaaaagtaaatactatttgacagaagaggataaatcaacgagaaatttaaaagaatgagatttgttggtttatgaggttcataaactgggagggggaaaggaatgttgatacattgtgaactatactgttccaaaggggaacgacaatagaaaagaaacctttggactttggattgactagagaaaggagcatcggccgacgttgagatctgacatgcaaaatgaatctttttgcatctgggaaatgtacagcgcttgttataattttatacaagagaataagctgtgattttaagcgtgttgagcgggctgtggcca…
WBT00000624	Tc5	attgaagcaatagtcttaagatacatgaaacaacgcgaaatggacttttaaatttgtagaaattaaaagatagttccgaattcttacaaaatgcaacaaaaaatggaatgttccggagatactgcgaaacacacaactgcacagaaactgcaatatgaacatccaaaattgtggaaaacaccaaatgaatgatttcctacaaaaaagagagaaaaaaattttcaaaaaaaaaaaattttttttcgagctaaaaaaattttactctatagataatcattctcatttttctatgattctcgattaatagttcaaaactagctctttttttctaatttgtaattaatgtgacttaaaactatcaaatacgattgatactgcgaaaatgagcaaaaaaattga…
WBT00000167	MARINER2	tatcaggttgtcccgtaagtttttgtactttttttcaaatatttttccaaaacttctagaaagttttaaaattttttcatcgtaggtcgtgtcaaggtcgggtcgtcccctttcagaaaagattcatttcatccatttctactttgccacgatgacaatcatcaaacttgaacgtcgagacgttagattgcttcttctttatgaatttcgtcttggtcattcagcaatggaagcggaacgaaacatatgcggtgcgatgggtgagggagcactctcttataatacagcaaagagttggtttcaaaagttcaagaacggcgacttcagtctcgaagaaatagaacgttctgggcgaccggtagagttaaatgaagaagacctagtgaagctggtggagga…
WBT00000649	WBT00000649	atgccgttccgtgctgatcttattgttggaggactggtggaagagtttggacatgaatataatccaagtttcatgagccgcgaggaacaaaaaattctcgaacgtgttcgaagaatattgcgtgatggaaaaactcatgagctgatcgtgtatagtgaggatgaagaggaaattgtcggtggaatagtagaggatgaaaattggacagcagacgatgatggtcccactacttatgctcttccggacaaagtaaatttttcgggaaatctagtagatgtggagactgtgagttttcaactatgtctaaaaaatttgtaaaagaaagacgtttttacggttttcgaaagccaccgtatttttataaatgctaccaacttatgtgtatgttttgaattgtaa…
WBT00000136	MARINER2	tatcaggttgtcccataagtttttgtactttttttcaaatatttttccaaaacttctagaaagttttaaaattttttcatcgtaggtcgtgtcaaggtcgggtcgtcccctttcagaaaagattcatttcatccatttctactttgccacgatgacaatcatcaaacttgaacgtcgagacgttagattgcttcttctttatgaatttcgtcttggtcattcagcaatggaagcggaacgaaacatatgcggtgcgatgggtgagggagcactctcttataatacagcaaagagttggtttcaaaagttcaagaacggcgacttcagtctcgaagaaatagaacgttctgggcgaccggtagagttaaatgaagaagacctagtgaagctggtggagga…
WBT00000384	WBT00000416	ccgtatattctctattagagaggcatgccgcactaatttccggactctccgggacttgcgcatttttagagactgccgttctactggagactgccgcactaattttcgataactacttttcactttgagtttgctattttcgatagtagtaacctcaaaagtccctaataaaacatcatattttatgtgaaaatttatcaaaattgtgtatttttgcctcccaaagacactaaaattcaatgtttcaatgaaaatttataagaaatattgaagaatgaacaagaataccattgaagtaactgaatatttgaagtggctttcccaaccaaaaaaggggtgccgcactaatagagactgccgctctaattttcgaaggaccagttggggtgccgctctaat…
WBT00000314	LINE2C	atttaatattgcagcgctgtaggacccgtttagaaaagtatttgaggggagattctagtgtgcttgataatttagatgttggtggaggggagtatatgactgatccgtattcaaggataggggaaacgtaggtcttgtacatacttatatagaatttaggggaagaagaggagaaacatttgaggatttgtttagcgcgtaagagggcaagagaagtggctctgtttatatggggttgaaacgttaacttggagtcagtgtagagaccaaggtcgcgcactgagttggtgggggaaactgtgatgttgtcaacggtgtaaacatttttagaattctttttgcctaactgaagaagggcggttttagcaggggcaagcgggagttggttatcttttgacc…
WBT00000604	RTE1	atggagcaggagattgagaagttctacacggagctcttcaaaagcgctgtgagcaactctcaaacatcttcaatacccgccacggcaactccaccgccgtttctcccggaagaaattcgtcatgttctccgttccttcccgaatggtaaagccgcaggcaaagacaaaatcagtgcagatttcttgaaatcttgccacgataacgtcattgacctgataacggatcgattcaacaggtacctccacagcagaaatgtaccgaaaccctggaaaacctccaaaaccactctcatcttcaagaaaggtgaccgtgagaatttggaaaactataggcccatctgcctactacccgtactctacaaagtattcaccaagtgtctgctgaatagaatgcgaaga…
WBT00000421	WBT00000416	ccgtatattctctattagtgctgcatgcatcactaatttcaggcccttttttaatgcagcactattagagactgcagtactactggagactgcagcattaattttcgaacggctattttcaattatagatcactagtttttagtcccaaaaactcatttttaagcagaaattcataaaaattgcgaacttttgtaacaaaaaaacccaataattcaattacttattatcaaaaaatcatcaaaaatatacaaaaaaaaccaaaaatatcgaaactgtcaagtaactctttcaatagaaaatggggtgcagcactaatagagactgcagcactatttttcggaccctttttgaatgcagcactattagagactgcagtactactggagatacagcactaa…
WBT00000394	WBT00000416	taccgtatattctctattagtgctgcatatccagtagtactgcagtctctaatagtgctgcattcaaaaagggtccgaaaaatagtgctgcagtctctattagtgctgcaccccattttctattgaaagagtcacttgacagtttcgttatttttgggtatttttttgtatattgttgatgattttttgataatttacgaaagtaattgaattattgggtctttttgttacaaaagttcgcaatttttatgaatttctgcttaaaaaatgagcttttgtgactaaaatctagtgatctataattgaaaatagccgttcgaaaattaatgctgcagtctccagtagtactgcagtctctaatagtgctgcatttaaaaagggcctggaaattagtgctgc…
WBT00000142	MARINER2	atatcaggttgtcccataagtttttgtactatttttttttgaaaaaaatttatttctctcaagcgacaagtagtactattcacacaagtattcaccattagtgtccaccacttgttgccatttactaggtaacatcatgatgccacgggagaagaaatccggcgaacgcgatgagaagaaagtggagagttcagttttgagatgctcttcgtcgtcgaattgcttgtcgcgcatgtagtcactgagagacaagaacaaatggtagtcggttggtgcaagatctggagaatatggtggatgcggtaaaacagtccaaccaagatcttgcagcttttggaaagtcttcttggcgacatgaggcctagcattatcgtgaagaaaatatagtttttcatattt…
WBT00000164	MARINER2	atatcaggttgtcccataagtttttgtactattttttttttgaaaaaaatttatttctctcaagcgacaagtagtactattcacacaagtattcaccattagtgtccaccacttgttgccatttactaggtaacatcatgatgccacgggagaagaaatccggcgaacgcgatgagaagaaagtggagagttcagttttgagatgctcttcgtcgtcgaattgcttgtcgcgcatgtagtcactgagagacaagaacaaatggtagtcggttggtgcaagatctggagaatatggtggatgcggtaaaacagtccaaccaagatcttgcagcttttggaaagtcttcttggcgacatgaggcctagcattatcgtgaagaaaatatagtttttcatatt…
WBT00000075	WBT00000074	tacagtgcgcccaacttctatagcgccccctattttttctcatttcaccaccttctgacattttttacaaaaactgctaatgccattcgattccaaatgtcgaaaaaccccctgtccaaaattttcatcaaaaaattcaatagactgaggagactaggtcaaaaagtctctaaaacgaccgcccaacttctatagcgccccctcgaatttttgattttttctaataaaatcccctttttttggctttttctaagaacaacttattcatgacttaagttcaaactgatccagacatcttgcaaatcaattttcagaagaaatttatccgtggaaaatcataggatctctaaaattgtcctgaaacgcctaattttatgttagagggcgttgcgcggcgcc…
WBT00000062	Tc3	cagtgtgggaaagttctataggaccccccctaatttgaaggtttgaggaacttccgaaaatttttttgaaaaactgctaatgccattcgtttttaaattgaaaaaaacctatatacatttttttccagaagtttatctcaaaaactgaggtcgcgctggaaaaaacgtcaaaatccagtgtgaaacttctataggaccccccgttttttttcacgatttttactaaaatcaacagattttggaatttttgacaaagctcaaatcaagtttgagttagaaatgagttcagataagcagttttgactttaaaaaattaatacgaaatgttctcgtgggatctccagactggttctgattcttccgatctttgatgttcaagtctgtttcaagcttcctggt…
WBT00000260	MARINER3	tattagattggtcgaaaagtctttgcaaaatttgtacttttcttcatttctcagcgttaattcatttttttctgattctgttttttatttgcatagtacgcaatgtgcatgtttaatatatttaaaaaaacttttgggtgctgttcaaaatgaccgagaatttgctcgccgaacgtcacgccctccgaggggtttttctgtacgagttcccccaaatctgcaattgcaacgaagctcgtcgtaacatgtgtgcagtgttaggcaagaactctgtcacctaaaataccatgaagttttggttcgaaaagttcacgaaaaagaactacgatctcgatgataaaccaagataagatcgctctcgtttgaatatcgacgaggatatttcgagagctctggaag…
WBT00000293	MAR	tattaggttgaaccggaagtctttgtgactgggtttgcttctccaccgctcgccgcagttgcactttggtgttcctatgttgctagggtataacaacgagtaaaggaacttcatttttaaaaacccccaatcccttccctctgacctgagtttagttagccaacgatgtatgtaaatagtgccacccacatccgacatggtttgctgtacttcttcctctttcataccacgatgaaggatttagaaagtctccttgagaatgtttatcatacacatgatcatcactataatatcatacacaattggttccaccgcttcgacaaggacgacttttctctcgaggatcatgagaccccataaattggatttggatgcattgaagaaagccgtggcaacgga…
WBT00000594	MARINER2	atgacaatcatcaaacttgaacgtcgagacgttagattgcttcttctttatgaatttcgtcttggtcattcagcaatggaagcggaacgaaacatatgcggtgcgatgggtgagggagcactctcttataatacagcaaagagttggtttcaaaagttcaagaacggcgacttcagtctcgaagaaatagaacgttctgggcgaccggtagagttaaatgaagaagacctagtgaagctggtggaggaagagcctcgtcttagtcttcgtgaaatggaagagaagcttgagtgttgtcatagcacaattgcacgtcacttgggtcgccttggttttacttcaaaacttggcacttgggtgcctcatgaactttcggcatcacagaagctcactcgggtc…
WBT00000277	MAR	ctattaggttgaaccggaagtctttgtgactgggtttgcttttccactgctagccgcagttgcactttggtgttcccttgttgctagggtataataaagagtaaaggaacttcattgaaaaaaacaacccattcccttctctctggcctatgttcagttagccggcgatgtaagtacatacatagtgttatccacatccgacaaggcttgatgtacgcctttctctctcataccacgatgaagaatttgaggggtttccttgagaatgtttgtcatacacatgccaatcaatataatatcatacacaattggttccaacgcttcgacaaggacgatttttctctcgaggaccatgaaaccccataaatcggatttggatgcgttgaagaaagctgtggc…
WBT00000032	Tc1	cagtgctggccaaaaagatatccacttttggttttttgtgtgtaacttttttctcaagcatccatttgacttgaatttttccgtgtgcataaagcgaaatgttacgcaaatttgcggaccaaacattacatgattatcgattttttctgaattttatttcaattttttgattttttcggttttccaattttcattattttttttgaattatcaataaaacgcactctgtttgttgcactggatttgtttggttgataaattatttttaaggtatggtaaaatctgttgggtgtaaaaatctttccttggacgtcaagaaagccattgtagctggcttcgaacaaggaatacccacgaaaatgctcgcgctgcaaattcaacgttctccgtcgactattt…
WBT00000114	Tc5	caagggaaggttctgaactcgttatcggacttcgttacgccactatatacattcgatagaggatagttacagatgatcccttcaaaaaatttagctgcttcagagcaggtttggccaagttgtgacgtcttgaagtttggtgctgaaattcctcatatcaagtgatatttcaatgactacaacgctgcagaaacaccagtgaactcaccactctcaattagcgttagcaaacatggcttggtggccgagtggtagtggcgtgagtttcgaggtgtggtattcgtggttcggttccccgtcaacataaacttttttttttaatttttaaagtcaatccatttccaattagaacacatctataaactttttcaagtgggaaaatgtgcagatattatccct…
WBT00000179	MARINER2	tatcaggttgtcccataagtttttgtactttttttcaaatatttttccaaaacttctagaaagttttaaaattttttcatcgtaggtcgtgtcaaggtcgggtcgtcccctttcagaaaagattcatttcatccatttctactttgccacgatgacaatcatcaaacttgaacgtcgagacgttagattgcttcttatttatgaatttcgtcttggagattcagcaatggaagcggaacgaaacatatgcggtgcgatgggtgagggagcactctcttataatacagcaaagagttggtttcaaaagttcaagaacggcgacttcagtctcgaagaaatagaacgttctgggcgaccggtagagttaaatgaagaagacctagtgaagctggtggagga…
WBT00000640	MARINER2	tcagacacagatcataatcttttttgggtgaagatcaggctttggcgtcggtattcctttctcaccgatcggaagccattgacgttttctggaatggttaacatagagcacccacttctcatctccagtaaccagattgttcagccaatcgaactttcgacgaaaagttagaagttgagtacaaacgttgacccgagtgagcttctgtgatgccgaaagttcatgaggcacccaagttccaagttttgaagtaaaaccaaggcgacccaagtgacgtggaattgtgctatgacaacactcaagcttctcttccatttcacgaagactaagacgaggctcttcctccaccagcttcactaggtcttcttcatttaactctaccggtcgcccagaacgttc…
WBT00000249	MARINER3	ttaggttggtcaaaaagtctttgcaaaattttgatttttttttggaagtagtattttttcaaagcgaacaagattcaatgggtaatatatttaccattaatgcctatgacttgttgccaacacaacggaagttgaacagtaccctccgcctagaactcctgcgattaggaggcaaagaagtcgtccaaccccgtttcgacgacctttcgatcatgaaacttctgtccggcaaggtgattttggagtgagcggaacagatggtagtacaaaatttggattccgactgtctgtagcttctggcgggtcttaaaagttgtatgcggtcttgcgttgtcatggagcagcaacaactttgatcctctagggcgatgtaatcgatgagcatggaccaccttttcc…
WBT00000065	Tc3	acagtgtgggaaagttctataggaccccccctaatttgaaggtttgaggaacttccgaaaatttttttgaaaaactgctaatgccattcgtttttaaattgaaaaaaacctatatacatttttttccagaagtttatctcaaaaactgaggtcgcgctggaaaaaacgtcaaaatccagtgtgaaacttctataggaccccccgttttttttcacgatttttactaaaatcaacagattttggaatttttgacaaagctcaaatcaagtttgagttagaaatgagttcagataagcagttttgactttaaaaaattaatacgaaatgttctcgtgggatctccagactggttctgattcttccgatctttgaagttcaagtctgtttcaagcttcctgg…
WBT00000593	MARINER2	atgacaatcatcaaacttgaacgtcgagacgttagattgcttcttctttatgaatttcgtcttggtcattcagcaatggaagcggaacgaaacatatgcggtgcgatgggtgagggagcactctcttataatacagcaaagagttggtttcaaaagttcaagaacggcgacttcagtctcgaagaaatagaacgttctgggcgaccggtagagttaaatgaagaagacctagtgaagctggtggaggaagagcctcgtcttagtcttcgtgaaatggaagagaagcttgagtgttgtcatagcacaattccacgtcacttgggtcgccttggttttacttcaaaacttggaacttgggtgcctcatgaactttcggcatcacagaagctcactcgggtc…
WBT00000177	MARINER2	tatcaggttgtcccataagtttttgtactttttttcaaatatttttccaaaacttctagaaagttttaaaattttttcatcgtaggtcgtgtcaaggtcgggtcgtcccctttcagaaaagattcatttcatccatttctactttgccacgatgacaatcatcaaacttgaacgtcgagacgttagattgcttcttctttatgaatttcgtcttggtcattcagcaatggaagcggaacgaaacatatgcggtgcgatgggtgagggagcactctcttataatacagcaaagagttggtttcaaaagttcaagaacggcgacttcagtctcgaagaaatagaacgttctgggcgaccggtagagttaaatgaagaagacctagtgaagctggtggagga…
WBT00000434	MARINCE1	tacagggtgagtcaaaattatggtaagtagttcccgtgctccatacatttttccagaaacacaaacaacttctaactatacacattttattcaccgtaaaaaacactatagaaaaacattttaaagttcgaaaatatctccattagcagcaacacaggcctccagacgcctagggaacgagtcgactgtggcgcgcaagtagttgatatccaactcgtcccatgccttcttcagtgaatctttcaacgaatcgatattcctatgcggttttgaacaaacttttgcttcgaggacactccatactgagtaatccatcggattgagatccggggatgacggtggccattgattgaaagcgatgaagtccgggaagttgctttcacaccatgcctgaacgtt…
WBT00000220	MARINER3	ctattaggttggtgaaaaagtctttgcaaaattcgtatgtttcttcatttctcagcgttaactcgttattttcctattctgtttttttgtttgtatagtacgtaatgtacatgtttaatacatttgaaaaaacttttgggtgctgttcaaaatgaccgagaatttgctcgccgaaggtcacaccctccgaggggtttttctgtatgggttcccccaaggctgcaattgcaacgaagctcgtggtaacatgtgtgcagtgttaggcaataactctgtcacctataaaaccataaagtttttgttcgaaaagttcacgaaaaagaactacgatctcgacgatgaaccaagatccggtcggtctcgtttggctatcaataaggataattcgagagccctgga…
WBT00000178	MARINER2	tatcaggttgtcccataagtttttgtactttttttcaaatatttttccaaaacttctagaaagttttaaaattttttcatcgtaggtcgtgtcaaggtcgggtcgtcccctttcagaaaagattcatttcatccatttctactttgccacgatgacaatcatgaaacttgaacgtcgagacgttagattgcttcttctttatgaatttcgtcttggtcattcagcaatggaagcggaacgaaacatatgcggtgcgatgggtgagggagcactctcttataatacagcaaagagttggtttcaaaagttcaagaacggcgacttcagtctcgaagaaatagaacgttctgggcgaccggtagagttaaatgaagaagacctagtgaagctggtggagga…
WBT00000615	MARINER2	atgacaatcatcaaacttgaacgtcgagacgttagattgcttcttctttatgaatttcgtcttggtcattcagcaatggaagcggaacgaaacatatgcggtgcgatgggtgagggagcactctcttataatacaacaaagagttggtttcaaaagttcaagaacggcgacttcagtctcgaagaaatagaacgttctgggcgaccggtagagttaaatgaagaagacctagtgaagctggtggaggaagagcctcgtcttagtcttcgtgaaatggaagagaagcttgagtgttgtcatagcacaattgcacgtcacttgggtcgccttggttttacttcaaaacttggaatttgggtgcctcatgaactttcggcatcacagaagctcactcgggtc…
WBT00000617	WBT00000617	tcatatcatggtatcaagaggtagagctgagacgcgtttggtaaacgtttcgcctgacactggtttattgaataatttggcaagtttgttccaaaaggaaagatatttatggaggaatatgttatttatgaacggcccattgggactcaattgatacggaaatcgtggagttttagactttttgaggtattttgtaaattcggggaagtgacgtgtacccgtgacaatatcatgatatgttttagcaataagaaggagccgatgatgtttcagagtcgtttggtttacttgtatcaggcggtcagcatacgattcatatgagattttgcatcttttaaatacaagacgggagaaatatcgctgaggtttttctaatttttcggatagtgattttagttt…
WBT00000646	WBT00000212	ttatggaggggtggttccgtttcctccggggtcgaagggggtcgtggaggcctcggccacttccatcggcttctcccacaggtccttcgggagtagggggaccgaggagatgcaggtcaaaaggtgattcacgtcaccctccacacttccatatttcctgcaaggggaaatgcttctattttcaattttggcaacgtaagcaccacataatcttgagtggccacaacgcagtctggcgagctcagtccgggtttcacgagggagctcttcctctgatttgcagacttttgatgcagcaattcctagtattttgttcgacggtcggttcgccaggaagtgagcaacgaattttgtgtggtttagtttctgcaggctttttgtggagcctgggtggttctt…
WBT00000356	LINE2D	ttgaattgaattgaatttgagtttattcaacttaaaaaaagagaaataaacagataaaacgagacgaaccctaaaagagttcaactcgagtaaaaattaattaaaaaagaaaaaaaaagataatacaaaaccggtgaaaggtagagaaagaaaaagtgaaagtagatgtgtaattagcaccggggaatgttgagatcaatataatcagagaactggtgaggggacaagaaaaccgtaacattattgaataagttgttccaaatggggataatacgagcaaagaaatgggtggagcatttgtccttcctaactagaatcattggatgtctatttgaactagaaaaagtgacaaattgattgaggttagaaaaatgagaagtacctgttaaaagtctatag…
WBT00000185	MARINER2	tatcaggttgtcccataagtttttgtactattttttttttgaaaaaaatttatttctctcaagcgacaagtagtactattcacacaagtattcaccattagtgtccaccacttgttgccatttactaggtaacatcatgatgccacgggagaagaaatccggcgaacgcgatgagaagaaagtggagagttcagttttgagatgctcttcgtcgtcgaattgcttgtcgcgcatgtagtcactgagagacaagaacaaatggtagtcggttggtgcaagatctggagaatatggtggatgcggtaaaacagtccaaccaagatcttgcagcttttggaaagtcttcttggcgacatgaggcatagcattatcgtgaagaaaatatagtttttcatattt…
WBT00000174	MARINER2	tatcaggttgtcccataagtttttgtactttttttcaaatatttttccaaaacttctagaaagttttaaaattttttcatcgtaggtcgtgtcaaggtcgggtcgtcccctttcagaaaagattcatttcatccatttctactttgccacgatgacaatcatcaaacttgaacgtcgagacgttagattgcttcttctttatgaatttcgtcttggtcattcagcaatggaagcggaacgaaacatatgcggtgcgatgggtgagggagcactctcttataatacagcaaagagttggtttcaaaagttcaagaacggcgacttcagtctcgaagaaatagaacgttctgggcgaccggtagagttaaatgaagaagacctagtgaagctggtggagga…
WBT00000644	WBT00000644	atgaagtctgccataaaagaagcatatacagacgaaaaactaccttgcgcctattcatctgtaaaaaacgtttacaaatatttgaagccaaaatacaagtcgttaaagtatgaacaagtcgaaaaggttctcgaagatttggaatcttttacgcttcaccgcccgaatcaatcgcgattcccgcgtcggaaaacagtctcacctggtctttatgcatctcttcaaattgatctcgcagatatgtcccggtacaagaaggaaaacgacggagtaacctttctactagtctgtatagatatttactctcgacggctttttgtaaaaacgttaaagtctaaaaaaggacaagaagtggctctagctctacaagacatttttaaagaaattggtgtcacacca…
WBT00000082	WBT00000074	tacagtgcgcccaacttctatagcgcccccctattttttctcatttcaccaccttctgacattttttacaaaaaactgctaatgccatttgattccaaatgtcgaaaaaccccctgtccaaaattttcatcaaaaaattcaatagactgaggagactaggtcaaaaagtctctaaaacgaccgcccaacttctatagcgccccctcgaatttttgatttttctaataaaatcccctttttttggctttttctaagaacaacttattcatgacttaagttcaaactgatccagacatcttgcaaatcaattttcaaaagaaatttatccgtggaaattcgtaggatctctaaaattgtcctgaaacgcctaattttatgttagagggcgctgcgcggcgc…
WBT00000040	Tc1	cagtgctggccaaaaagatatccacttttggttttttgtgtgtaacttttttctcaagcatccatttgacttgaatttttccgtgtgcataaagcgaaatgttacgcaaatttgcggaccaaacattacatgattatcgattttttctgaattttatttcaattttttgattttttcgtttttccaattttcattattttttttgaattatcaataaaacgcactctgtttgttgcactggatttgtttggttgataaattatttttaaggtatggtaaaatctgttgggtgtaaaaatctttccttggacgtcaagaaagccattgtagctggcttcgaacaaggaatacccacgaaaatgctcgcgctgcaaattcaacgttctccgtcgactattt…
WBT00000189	MARINER2	tatcaggttgtcccataagtttttgtactttttttcaaatatttttccaaaacttctagaaagttttaaaattttttcatcgtaggtcgtgtcaaggtcgggtcgtcccctttcagaaaagattcatttcatccatttctactttgccacgatgacaatcatcaaacttgaacgtcgagacgttagattgcttcttctttatgaatttcgtcttggtcattcagcaatggaagcggaacgaaacatatgcggtgcgatgggtgagggagcactctcttataatacagcaaagagttggtttcaaaagttcaagaacggcgacttcagtctcgaagaaatagaacgttctgggcgaccggtagagttaaatgaagaagacctagtgaagctggtggagga…
WBT00000191	MARINER2	tatcaggttgtcccataagtttttgtactattttttttttgaaaaaaatttatttctctcaagcgacaagtagtactattcacacaagtattcaccattagtgtccaccacttgttgccatttactaggtaacatcatgatgccacgggagaagaaatccggcgaacgcgatgagaagaaagtggagagttcagttttgagatgctcttcgtcgtcgaattgcttgtcgcgcatgtagtcactgagagacaagaacaaatggtagtcggttggtgcaagatctggagaatatggtggatgcggtaaaacagtccaaccaaaatcttgcagcttttggaaagtcttcttggcgacatgaggcctagcattatcgtgaagaaaatatagtttttcatattt…
WBT00000613	WBT00000613	tcagaaaaatcttagtctacgtttacgactgtaaagtcgatgggaaatgtttttcctaagaactagacaaagaacaaaacaaatagtgatgcaacccacgagtatgatgatgaatttgaattgatcaaacaggtagttggcaattccaaggctccattttccgaaattccaagtagaagacatcagacgctcgaacggggaagcataagacgatgtattccgactgaatgccacaactttttcaaagtttatttccctttccatagtcagacatcaactcgttagcacactgacaattgacctgggttccgtgcccaatacacttacacagatccgggtcgaagacacaattaaatgactcagcatctgctcgagtaggacattgtaactcgccaggaa…
WBT00000209	LINE2A	caagttgggggaatgagaatattaagggggaaagaatttaaccgggaagcaaacatagagcgatttaatttttccgggaattgctttgctagacggttccaggtggcgaggttgactctgaggaatcctttgtttgtttcgccaacagatctaagcatgtaggggtatcttggagttacagctttcttcaccgacgatgacacatttgggtagtggaagtttccagttatgatgttgtggtaagtgcgaaggatctgcaagacccgcctatgttgcactgacttcaaattggcttgggccaaacgatcctcgtatgaagaatactttatgttgcagcgttggaagacgcgcctggtgaagaaacggagaggcttttccagttgtttgattagagccccc…
WBT00000206	MAR	atggacaatacttcattagttgaacttttttcgatagcatgcccagtttttaagttgtgctcgtttgaaaaatttgtaaatttatcaaaaatcgaaaattggatagaattatggccggcactgtaggtcactataaaacttgggagagttgaaagagaaagtcttgaggatttgtttagcctgacctggtagttaattttccaaatatggggttcaaagtttagtttacaatctgtaataggacccaagtctcggacagtggggggggggggggggtggaagaatgggggcacaatcaactcctacaagcagtgaagccactccataatcctatcgctctgtacggatcaccagcctgaagccaactggcatgtaaatcaagactggagagtttagaga…
WBT00000288	MAR	ctctcgaaagactctgagaccccaaaaattggatttggacacgttgcagaaagccatggcaacggatcctttccaaatcacccgtgagctgtcaaccacacttgggtcccgtcaaaccaacattgtacgaggctgggaacctcttggaataaagaaacttatgggtcaattcatacctcacaccttgacacaggcgaaccttgatttcttagtgggtgattccttttccctcctcacaccacaggatgccgccaaacccgaccttcaccccaaaaaaggcatgctctcagtgtggaggggagtctagggccaactctactgggaactgctacctgagggcaaaatgattagtggggacatctactttatctaaccatggaacctgaaggaagtcatcga…
WBT00000318	LINE2C	tagccagaatcatggaccgctcaatagaattagagaatttgacgaactgatttaaattagagaaatgtgaagaaccagtaaaaagtctacatagtagtttcacttgagttttaattctcgtgtgtctggtagagtagttaatatttacacagtatgtttttgtaggaggttaatttaacatcgcatctttgaaggatgcgcttggtaaaggttctcagtgatttttcaagtatcaaatacagtgccggccataattctatccaattttcgatttttgataaatttacaaatttttcaaacgagcacaacttacaaaatgggcatgctatcgaaaaaagttcaactaaagaaatattgtccataattacgtctacttgtattcagttgtttaaattgttt…
WBT00000618	WBT00000618	ctaattaataggtttattaagataaaatgagtggctcagggaacaatgtcctgccaaacaagtacagagaaagagggagagagagataaggagacaaaacaagtcaaaacgaggaaaagacctagaatgagggaattgtcgtcttatatagcaggttgcggtggaagggcgggacgagacaagaatgttccggaaggaaatgcaaaatgtggcgcgcgctgccgagagagttcggcggagcaggcctgcacgggttacggtaattatcattacaagtctggttcgacgtcggagggtagcggcacttgtgcgactggttggaacgagctgtagaaggcgaatcttgtaagtcctgagacgatgcgttccaatacagactgctgactctccgagtagtcc…
WBT00000182	MARINER2	tatcaggttgtcccataagtttttgtactttttttcaaatatttttccaaaacttctagaaagttttaaaattttttcatcgtaggtcgtgtcaaggtcgggtcgtccccttccagaaaagattcatttcatccatttctactttgccacgatgacaatcatcaaacttgaacgtcgagacgttagattgcttcttctttatgaatttcgtcttggtcattcagcaatgaaagcggaacgaaacatatgcggtgcgatgggtgagggagcactctcttataatacagcaaagagttggtttcaaaagttcaagaacggcgacttcagtctcgaagaaatagaacgttctgggcgaccggtagagttaaatgaagaagacctagtgaagctggtggagga…
WBT00000642	WBT00000642	atgaaagcttttgaccaagtaaaccactccctacttttacataagctccacgattttggcataaacccattgttttgtaattggttccacgatttcttatcgtcccgaacattttcagtaaaagttaacaatcacattgatcccaacattcaccccatcccctctggtgttccccagggaagtgtatctgggcctttcctttttctcattttcataaattctctactgttgagcctgcccccaaccatctcctgctctgcatttgctgatgatctcaaggtttactcacattcccctcccctcattcaaacaacaattgatctcattacagcctggtctgaaaataataagctcccacttgcccactcaaagacctgtcttcttcatctcggtaaaaaa…
WBT00000589	RTE1	tcaggaattcgtggtattcctgcggatcacagcaagccattgttttcggtccttggctatagtggaccatggggtgatgacttctccgtctgcgtcacgagtggtgatctcctttcgcagcgaatcagtccatcgcatcggcggccttccaacaggccttttccatccatatgggcgccattctgtcatcaacgtggcccatcttccgtcttccttctcgcaacgtgtccagcccatcctagcttcctctttttcacgaaattgagcggattcctgactagagacatcgtacgaatgtcttctcgatggagatctcgctctcgttgttgggtgagtgttattccaacaagccgtctttctagggaggcatgtgtgattcgtactcgttcggatagagct…
WBT00000411	WBT00000416	ccgtatattctctattagtactgcatgcagcactaatctccaggcccttttttagtgcagcactattagagactgcaatactactgcagcactaattttcgaacggctattttcaattggagatcactagttttttgtcacaaatgctcatcttttaagcagtaatccattaaaattgtgaaattttgtaacaaaaatgacccaataattcaattatgtttgtaaataaactagaaatattcgaaaatatacaaaaacactccccaaaatgtcaaaactattgagtgactcttgcaatagaagaaggggggggggggggggggggtgcagcactataagagactgcagtactactggagatgcagcactaat
WBT00000328	LINE2C	aattgaattttgagtgttaaataaaacggtaaaacgagactaacccagaaagagtacgtctcgagtttgggacgggaaagtagagagaggggaatgtggtagaagagatcaattagaagtcaaagagaaccagcggataaaagttaataccggggaatattgagatcgagaaagtttgaaaactgatagggggagagaaataccggtatatttttggcaagattgttccaaataggaatggatttggcaaagaaatgagaggtgcatgtgtctttcctaaccagaatcatgggtctcctattggaattagagaacttgacaaactgagttaatttagagaaatgagtagaaccggtaagaagtctatataatagtttcatttgagctttaattctagtg…
WBT00000080	WBT00000074	tacagtgcgcccaacttctatagcgcccccctattttttctcatttcaccaccttctgacattttttacaaaaaactgctaatgccatttgattccaaatgtcgaaaaaccccctgtccaaaattttcatcaaaaaattcaatagactgaggagactaggtcaaaaagtctctaaaacgaccgcccaacttctatagcgccccctcgaatttttgatttttctaataaaatcccctttttttggctttttctaagaacaacttattcatgacttaagttcaaactgatccagacatcttgcaaatcaattttcaaaagaaatttatccgtggaaattcgtaggatctctaaaattgtcctgaaacgcctaattttatgttagagggcgctgcgcggcgc…
WBT00000130	MARINER5	ttaggctggcaagaaagtcctgtcctatttttcaatcatttatttctcgaagcaaactcaaacaagaaatcagttatatgcttcatcataatcaacaatgtcctgcccacgttgaggtaacttatggattacctgcctgtagaatccagcgtgctgggatacaaagtattgcttcaattccactttcagattttttcctgttgtaaaggttctactttaaagggcacgaatcaaaccagaatcaagtcaataatcacatagagcaatgtcaagagaattcggtggttgagagaaaaccatccacccatattttgccagctcctgcatcacttgttttgcaacatgtggtcgggcattattatgttgggaatatactttcctatcctgcaatgctgaacc…
WBT00000435	MARINCE1	atacagggtgagtcaaaattatggtaagtagttcccgtgctccatacatttttccagaaacacaaacaacttctaactatacacattttattcaccgtaaaaaacactatagaaaaacattttaaagttcgaaaatatctccattagcagcaacacaggcctccagacgcctagggaacgagtcgactgtggcgcgcaagtagttgatatccaactcgtcccatgccttcttcagtgaatctttcaacgaatcgatattcctatgcggttttgaacaagcttttgcttcgaggacactccatactgagtaatccatcggattgagatccggggatgacggtggccattgattgaaagcgatgaagtccgggaagttgctttcacaccatgcctgaacgt…
WBT00000224	MARINER3	tattaggttggtcgaaaagtctttgcaaaatttttatttttttttggaagtagtattttttcaaagcgaacaagattcaatgggtaatatatttaccattaatgcctatgacttcttgccaacacaacggaagttgaacagtacgctccgcctagaactcctgcgattaggaggcaaagaagtcgtccaaccccgtttcgacgacctttcgatcatgaaacttctgcccggcaaggtgattctggagtgagcggaacagatggtagtcagtaggagccaagcccggcgaatacgatgggtaagataaaatttggattccgactgtctggagcttatggcgggtcttacaagttgtatgcggtcttgcgttgtcatggagcagcaacaactttgatcctc…
WBT00000193	MARINER2	atatcaggttgtcccataagtttttgtactattttttttttgaaaaaaatttatttctctcaagcgacaagtagtactattcacacaagtattcaccattagtgtccaccacttgttgccatttactaggtaacatcatgatgccacgggagaagaaatccggcgaacgcgatgagaagaaagtggagagttcagttttgagatgctcttcgtcgtcgaattgcttgtcgcgcatgtagtcactgagagacaagaacaaatggtagtcggttggtgcaagatctggagaatatggtggatgcggtaaaacagtccaaccaagatcttgcagcttttggaaagtcttcttggcgacatgaggcctagcattatcgtgaagaaaatatagtttttcatatt…
WBT00000626	RTE1	tcaggaattcgtggtattcctgcggatcacagcaagccattcttttcggtccttggctatagtggaccagggggtgatgacttctccgtctgcgtcacgagtgatgatctcctttcgcagcgaatcagtccatcgcatcggcggccttccaacaggccttttccatccatatgggcgccattctgtcatcagcgtggtccatcttccgtcttttcttctcgcaacatgtccagcccatcctagcttcctctttttcacgaaattgagcggatccctgactagagacatcgtacgaatgtcttctcgatggagatctcgttctcgttgttgagtgagtgtgattcccacaagccgtctttctagggaggcatgtgtgattcttactcgttcggatagagc…
WBT00000134	WBT00000134	ttaaggcccaaacatcatagagagattgataataatcacaaaaattgataataaacatacagaaaatgaattatcatctgaaaagttgattagttggtacatgaatttgcgggtgtcagggagatgaataatgggtaacatgaaagtagtggacataaaagtattaaacaagcataggacatgaggtgccaaaataagattcattgcgctaattttttatagaacttaatactctatttgtgaaaaagtgcctacgtagtttggttttgcatttcccccaggggaacttggttttggtacgagttttactatttttgtctattttgaaaaattggtcagagtcaatatcaactttgttcactagcattttcgacaagaaaactttatcaatagctttac…
WBT00000724	WBT00000600	ctatgcttgggtggaccatagttgtatgacttgtccgaaggcgtctcgcgtagtgacttcttttcttaaagagtcattccatctcatcggtgggcgtccaacgggtcgtttctcgtctcgggggcaccaatcgttcatcagagttgtccatcggccatctgttcgtctcgccacgtgtccagcccatccaagtttcttcttttttatgtgtattagtggatctctgagttttgacttttctcgaacttcttcgcgatgaatgtttcgttcgcgttgttctgttagggtgagtccaactaactttcgttcgagggctgcatgggttactctgactctttccgctagctcttttgtgaaggtccaagcttcagagccgtaggtcagggctgggagaaccgt…
WBT00000300	MAR	ccatcgatcgccacgcggggagtgacgagggtaagaaaatcgtcaactcggcggtcgagttggcttgggtcagtgtgtggggtattaattgacttatgagcacaagagctgccaagcctcgtacgatgttggtttgatgagacccaagtcttggaaatgatacgtttccacggccttcttcaacggatccacttccaactcactgggccttccagggcatggtcctcgagagaaaattcatccttctcaaagcggtggaaccaattgcgtatggtcatataggggggccacatgagtgataaacattgttgagaatgatctgcattgtttctagggatctccattgtttctaggaacaagggaagacacaagtgtaactgctaggagcggtggaataac…
WBT00000278	MAR	ccaattgcatatggtcatatagtggccgcgtgagcaataaacattcttgaagatgatctccgaatccttcatcttggtatggagaggaaaaatacagcaagatacgactagggacatacattgttggtcaactgaacttaggccagaggccagggagtgctgtttactgagaagtcgttgctgttcactatggatgaatgaggaagcactaaagcgcaactgcgggaaacgttggaataacagttccagttataaagagttccgattaaaccta
WBT00000333	LINE2C	aattgaattttgaatgttaaataaaacggtaaaacgagactaacccagaaagagtacgtctcgagtttgggatgggaagggagagaaagagggtaatgtggtagatgagaccaaataaaagtcagagagaaccagcggaaaaaaagttaataccggggaatattgagatcgagaaaattggaaaactgatagggaaagagaaataccggaatatttttgacaagattgttccaaataggaatggatttggcaaagaaatgagaggtgcatgtgtctttcctcaccagaatcatgggcctcctattggaattagagaactttacaaactgagttaatttggagaaatgtgaagaaccggtaagaagtctatataatagtttcatttgagctttaattcta…
WBT00000121	MARINER5	taacttgtggattccctgccctaaaggcctgcgtacagagattcaaagtattgcatcgatgccactttgagattttttcttactatgacggttctaccgtgaagggcacgagtcagatcagagtaaagccaataatcacttggagcacttggatgtcagaagaattcggtggctgagatagaatcatccatccatattttgccagtttttgcttcacttgtttttcaacatgtggttggctgttattatgttgggaatatactttcttatccctcaaggctgaacgatcgactgctttattcaaattttgtagttttttgagtgaagatcgggtttcgggacagcctgtggggtttgtccttttccaatccagtggacttgtctgttgtggagagcgta…
WBT00000074	WBT00000074	tacagtgcgcccaacttctatagcgcccccctattttttctcatttcatcaccttctgacattttttacaaaaaactgctaatgccatttgattccaaatgtcgaaaaaccccctgtccaaaattttcatcaaaaaattcaatagactgaggagactaggtcaaaaagtctctaaaacgaccgcccaatttctatagcgccccctcgaatttttgattttttctaataaaatcccctttttttggctttttctaagaacaacttattcatgacttaagttcaaactgatccagacattttgcaaatcaattttcaaaagaaatttatccgtggaaattcgtaggatctctaaaattgtcctgaaacgcctaattttatgttagagggcgctgcgcggcg…
WBT00000002	MIRAGE1	ctcagatagactggagtcacggcagagcgatagaaaatcactgctaattagcatttatgtcacggcttagtcaaccgcagtaattgtgcttttccgctgattagcggtgatgttttgctacgtagttatgctttcttgctagctagttttgctttcatattggattaaacttttataaaaccataaaaaataacacgatttattatgaaaatgaaacaaaatgaaaaaacaacagaaaaaaaacatttaacgaaaaatggaaaaaaaaacaaaaaaacaagtttcgaaagtatcagaaaacaggagaactagtgaatttatggggagtctgggatattttcccttccagcagatttcgaagttgatagagagttcgaagatgattgaaagttcgaagtt…
WBT00000702	CER16-I	atgagctcccaacaactaccggaagtccttcccaatgatactattcctaatggtgccattccggaggcatctgcggctatccaacctggaaaccgcgcggtcaccgcttctggcgacccaactggcatgtcgtctcgaggacgtcctcgacattctcactcgtccaaaacgagaagccctgccgctcccatcaagggttatattacccgcatcatcaaccaatctcggctctgccacaacgaagccagccgactgatgcttgagcactttggtgtcaatcctgacccttcttcgccgatcgaagaagaagtgctccgcgctgctaaccaagcggtcttgaaaacccgccgttatgctgaagcgctagggaatctttgtcaatacgtagatgacaagttc…
WBT00000236	MARINER3	tattaggttgagtaacatgtctttggaaaatttgtatgtttcttcatttctcagcgttaactcgttttattcctattctgttttttatttgtatagtacgtaatatgcatgtttaatacattggataaaaattttgggtgctgttcaaaatgaccgagaatttgctcgccgaacggcacgccttctgaggagtttttctgtacgaattcccccaaggctgcaagtgcaacgaagctcgtcgtaacatgtgtgcagtgttagtcaagaactctgtcacctacaataccatgaagttctggttcgaaaagttcacgaaaaaaactacgatttcgatgaagaaccaatatccggtcgctctcttttggataccgataaggatatttcgagagccctggaaga…
WBT00000295	MAR	gagggaaaaggaatcatccactcaaaaatcatggttggcttgtgtcaaagtgtgaggtatgaatcgacccataattttattcattccgggagcttccaagccccgcacaatgttgaattgataagatccaagcacggttgacagctctcgggtgacttggaaaggatccgttgccacggctttcttaaactcatccaaatccaatttatgggtctcttggtcctcgagagagacgtcttccttctcggaatgttggaaccaattgtgtatggtattatagtgggggacatgtgaatgataaacattctcaagaagactctccaaatccttcatcgtggtatgagagaaaaaaaggtacattaaaccatgtcggatgtggagagcactaggtacatacat…
WBT00000700	WBT00000700	tcaagttgggtgggaaaaataattaaacgggatagaatttaatcgtgaagcaaacatttgacgactcattgtctccggaagtaacttggccatacggttccataggtgaagattgactagtaggaagctttcgttgattgatccacaagggcacatcatgtacggatatctgggcgagcgagccttcctcacagttgatgcggcatttggaaagtggtattcaccagacaggatgttgtgataggtcctcaatatttgaagaatccgcaggtgttgaactgacttttggtataaaatatatcgtttacctaaagaaacaattaaggagtccgccacagttttggtgaattgacaactttttacaaaaatgcgcactttttgaaaatttttgagaaataa…
WBT00000038	Tc1	tatttttaaggtatggtaaaatctgttgggtgtaaaaatctttccttggacgtcaagaaagccattgtagctggcttcgaacaaggaatacccacgaaaatgctcgcgctgcaaattcaacgttctccgtcgactatttggaaagtaatcaagaagtaccaaactgaggtgagttcgaaaaatattattttttaataataaatgtttagaaatccgtcgctttgagaatctcgcccggcaggcctcgagtgacaacccataggatggatcgcaacatcctccgatcagcaagagaatatccgcataggaccgccacggatattcaaatgattataagttctccaaatgaacctgtaccaagtaaacgaactgttcgtcgacgtttacagcaagcaggac…
WBT00000016	Tc1	cagtgctggccaaaaagatatccacttttggttttttgtgtgtaacttttttctaagtggttattttgttttgaaacttcaccacagtgttcacaaaatctaaaaacacaatattcatcaaaaatgttcaacagattttgaaaaaacttcagaaaaattcaaaaaaatcgaaaaactagaaatattgaaaaaaccgaggttgcaaggaaatgacaattaaagtaccggaatatgagcaattggatttaaaaacaacataattatgcttaatactttgtcgcgtatccgtttgcatcaataacagcttgacaacgacgtggcatcgagtcgatcagcttgtgaataactgacatggggatagctttccaagcgttttccaactggttgaatttggcatct…
WBT00000715	RTE1	atgaggctcaacctgtcgagcaggccggattccgacgatctttctcaacgatcgatcacatccactcgctccaaagacttcttgaagtcggcagggaataccagatccctcacacttgtcttcatagatttcaagaaggcatttgacagtgttgaacaccaggcaatctggaagagtctcgacgagcaaggtgcagatgaagcctatattgatctactgaaagagtgttataaaaattgtaccacaaattttaccccattcctaaggccaatcacagtacctgtgaccaaaggagttcgacaaggagaccccatctctccgaatctcttctccgcttgcctcgaacacgttttccgaaagctttcctgtattgaatttaaaggagaagctgaggattac…
WBT00000307	MAR	ctattaggctgaaccggaagtctttgtgactttttcaatcgtttatttctcgaagcaaaagaaacttcaggataaatttcatttgttatcattatcatcaatatactgccaacgtgttggcaacttatgaatgccctgcttaaaaaacccttccaggcgcgagtcgaaataatgcttgagtgccatttcgaaacttccatgggtattgaaggttctccctccgaggacacaagtcacatctgaaaacgactagtattcagatggagcagtgtcttgagaatacggagggtaaaggagaaccatccatccacgccgagaccagttcctgcaatacttgtttcaagtcgtagggacaagagttgttttgttgaaaattgagttgcttgtccatcaggggtg…
WBT00000170	MARINER2	aacttttcgtcgaaagttcgattggctgaacaatctggttactggagatgagaagtgggtgctctatgttaaccattccagaaaacgtcaatggcttccgatcggtgagaaaggaataccgacgccaaagcctgatcttcaccgagttgcagaaaagaccaacggaaaatatgaaaaactatattttcttcacgataatgctaggcctcatgtcgccaagaagactttccaaaagctgcaagatcttggttggactgttttaccgcatccaccatattctccagatcttgcaccaaccgactaccatttgttcttgtctctcagtgactacatgcgcgacaagcaattcgacgacgaagagcatctcaaaactgaactctccactttcttctcatcgcg…
WBT00000147	MARINER2	tatcaggttgtcccataagtttttgtactattttttttttgaaaaaaatttgtttctctcaagcgacaagtagtactattcacacaagtattcaccattagtgtccaccacttgttgccatttactaggtaacatcatgatgccacgggagaagaaatccggcgaacgcgatgagaagaaagtggagagttcagttttgagatgctcttcgtcgtcgaattgcttgtcgcgcatgtagtcactgagagacaagaacaaatggtagtcggttggtgcaagatctggagaatatggtggatgcggtaaaacagtccaaccaagatcttgcagcttttggaaagtcttcttggcgacatgaggcctagcattatcgtgaagaaaatatagttgttcatattt…
WBT00000753	WBT00000746	ttaggtcatagttgaaatttccggcaatcgcaattgaagattggcggcgctccgaggccgcagtagatgaaagaagaagcgaccttgtccgattggcatccgataattcttagagtttccaatattccattgaagccagattgggagtccattccaagttgaaagtccaggaagaatgctaaaaacatacagcatactcagaaatgacaatatcgttgcttgatcaagcagtgttgtgggcatcctttgtgtttgaggtgattgtatatctctttgttgtgttcctggatcccagggatgcttatcatcttgccattgagttgttatcttgtggtccacgtggagactaaatccaaagttgtgtgattcttcagctggtgttaaatgtgtggcagtgtg…
WBT00000375	WBT00000416	ccgtatattctctattagtgctgcatgcagcactaatttccaggccctcttttaatgcagtactactggagactgcagcattaattttcgaacggctatttttaattatagatcactagtttttagtcacaaaagctcatttcttaagcagaaattcattaaaattgcgaacttttgtaacaaaaagacccaataattcaataactttcgtaaattatcaaaaatatacaaaaaagtacccaaaaacatcgaaactgtcaagtgactctgtcaatagataatggggtgcagtactaatagagactgcagcactatttttcgttcactttttgaatgcagcactattagagactgcagtactactggatatgcagcactaatagagaatatacgg
WBT00000176	MARINER2	tatcaggttgtcccataagtttttgtactctttttcaaatatttttccaaaacttctagaaagttttaaaattttttcatcgtaggtcgtgtcaaggtcgggtcgtcccctttcagaaaagattcatttcatccatttctactttgccacgatgacaatcatcaaacttgaacgtcgagacgttagattgcttcttctttatgaatttcgtcttggtcattcagcaatggaagcggaacgaaacatatgcggtgcgatgggtgagggagcactctcttataatacagcaaagagttggtttcaaaagttcaagaacggcgacttcagtctcgaagaaatagaacgttctgggcgaccggtagagttaaatgaagaagacctagtgaagctggtggagga…
WBT00000159	MARINER2	tatcaggttgtcccataagtttttgtactctttttcaaatatttttccaaaacttctagaaagttttaaaattttttcatcgtaggtcgtgtcaaggtcgggtcgtcccctttcagaaaagattcatttcatccatttctactttgccacgatgacaatcatcaaacttgaacgtcgagacgttagattgcttcttctttatgaatttcgtcttggtcattcagcaatggaagcggaacgaaacatatgcggtgcgatgggtgagggagcactctcttataatacagcaaagagttggtttcaaaagttcaagaacggcgacttcagtctcgaagaaatagaacgttctgggcgaccggtagagttaaatgaagaagacctagtgaagctggtggagga…
WBT00000180	MARINER2	tatcaggttgtcccataagtttttgtactttttttcaaatatttttccaaaacttctagaaagtttaaaaattttttcatcgtaggtcgtgtcaaggtcgggtcttcccctttcagaaaaaattcatttcatccatttctactttgccacgatgacaatcatcaaacttgaacgtcgagacgttagattgcttcttctttatgaatttcgtcttggtcattcagcaatggaagcggaacgaaacatatgcggtgcgatgggtgagggagcactctcttataatacagcaaagagttggtttcaaaagttcaagaacggcgacttcagtctcgaagaaatagaacgttctgggcgaccggtagagttaaatgaagaagacctagtgaagctggtggagga…
WBT00000713	WBT00000713	ttatccaaccgaaataatagaactgtccgaattgtatccatcttcctgcgagccatcaatctcgatttgttgtgcaagatcagaaagcgtgttatcgattcgggttcgattcagaagatcgagacctgatggaattgatcctgatggcttgaaacagtgaatttcgtaatcttcgctgccaccgattgcggttgtaagaccacatcctttaaatgattgaagaataagatcctttggaagttcattccaagcgctctcgatccattccaaatattcaaacattgatggcggacgcatattgttgtttttagtaaaactctttgcgccatgaaccatccaatcttcatatttgcgacgaatgcttgatttgaaacttgaattccagaacacgtcaggagc…
WBT00000385	WBT00000416	ccgtatattctctattagtgcggcatgccgcactaatttccgggcctttcgcgacttgcgcactattagagactgccggactactggagactgctgcactaattctcgacaattaattttcattttgaagttactgctttcgagagtagtaaactcaaattcccacataaaacctcatatttcatgtgaaaataaatgaaaattgtgtattttgctcccaaagacactgaaatgcaatgctaaagtgaaaatatatgagaaattattgaagactgaacaaggataccattggagtaatcaaatatttgaggtagctttcgcaaccaaaaagaaggggtgccgcacttttagagactgccggactattagagactgccgcactaattttcgaaagggcag…
WBT00000267	Tc6	cagtgctccacataatgatacggccacccccaaattttggtataactcaaaaatgggttgagatagcaaaacatagtttcttgtgaaaatgttcgctgtactggctaactttcagataagtattggaaatatacctgaaccgttcgtaaaaaaagatataccattttttcatgaaaaaccatataaaaaaatccacaaaatgatacggccacccttggtttttgttttctttttttgttttttttgcaattttttttgctaaacgttaggtttcatgttcgtttgtgtttttacagctatgggtcgtggaataactttaactgactacgaaaaaggacaaattgtgcaaaattatctcaaggcttctcggatcgtcagatttttcgtgatttgaaacgt…
WBT00000662	WBT00000662	atgaacccgggtcccccgaaaaagtcatggccgtgcccagtctgtggcaagaacgcggccacgagcagtctcggctgcacgaataccaactgcgacaaatggacccacatcagatgctcgaaagtgaacatgagaatatatacaggcacaggcttctactgcgtgaactgcgccggaactcacacgagagccgtcaccccccgcagcagaccaccgaccctgccgaccaattctgctatgcggctcgccacgaggagcactcaacaaagtaccactacaatggttcatcacatgtctcaatcaccggctctgaaaaatctactacacatcaaattgccaccaagccagcacgggttcaaaaagctgcattccacgacgacagcgatcactgaaaccttg…
WBT00000043	Tc1	cagtgctggccaaaaagatatccacttttggttttttgtgtgtaacttttttctcaagcatccatttgacttgaatttttccgtgtgcataaagcgaaatgttacgcaaatttgcggaccaaacattacatgattatcgattttttctgaattttatttcaattttttgattttttcgtttttccaattttcattattttttttgaattatcaataaaacgcactctgtttgttgcactggatttgtttggttgataaattatttttaaggtatggtaaaatctgttgggtgtaaaaatctttccttggacgtcaagaaagccattgtagctggcttcgaacaaggaatacccacgaaaatgctcgcgctgcaaattcaacgttctccgtcgactattt…
WBT00000004	MIRAGE1	ctcagatagactggagtcacggcagagcgatagaaaatcactgctaattagcatttatgtcacggcttagtcaaccgcagtaattgtgcttttccgctgattagcggtgatgttttgctacgtagttatgctttcttgctagctagttttgctttcatattggattaaacttttataaaaccataaaaaataacacgatttattatgaaaatgaaacaaaatgaaaaaacaacagaaaaaaaacatttaacgaaaaatggaaaaaaaaacaaaaaaacaagtttcgaaagtatcagaaaacaggagaactagtgaatttatggggagtctgggatattttcccttccagcagatttcgaagttgatagagagttcgaagatgattgaaagttcgaagtt…
WBT00000312	LINE2C	aattgaattttgaatgttaaataaaacggtaaaacgagactaacccagaaagagtaagtctcgagtttgggatgggaaaggagagagagagagggtaatgagttagatgagagcaaataaagtcaaagagaaccagcggataaaaaaaattaataccggggaatattgagatcgagaaagttggaaaactgataaggggagagaaataccggaatgtttttgacaagattgttccaaataggaatggatttggcaaagaaatgagaggtgcatgtgtctttcctaaccagaatcatgggcctcctattggaattagagaactttacaaactgagttaatttagagaaatgtgaagaaccggtaagaagtctatataatagtttcatttga
WBT00000007	MIRAGE1	cggatagaccggagtcacggcagagcgacagaaaatcactgctaatcagcatttgtgccacggcttagtcaaccgcagtagttgtgcttttccgctgattagcggtggtgttttgctacatagttctgctttctagctagctagttttgtttttgcgaagagccaaacttttataaaaccataaaaaaataacacgatttattatgaaaatgaaaaaaaaaaacaacagaaaaaacatttaacgcagaatggaaaaaaacaaaaaaaaaacaagttttgaaagtatcagaaaacaggagaactagtgaatttctgggaagtctgggggtttttcacttgccagcagattttgaagttgatgcggcgttcgaagttgatggaacttgctcctcatcgata…
WBT00000026	Tc1	cagtgctggccaaaaagatatccacttttggttttttgtgtgtaacttttttctaagtggttattttgttttgaaacttcaccacagtgttcacaaaatctaaaaacacaatattcataaaaaatgttcaacagattttgaaaaaacttcagaaaaattcaaaaaaatcgaaaaactagaaatattgaaaaaaccgaggttgcaaggaaatgacaattaaagtaccggaatatgagcaattggatttaaaaacaacataattatgcttaatactttgtcgcgtatccgtttgcatcaataacagcttgacaacgacgtggcatcgagtcgatcagcttgtgaataactgacatggggatagctttccaagcgttttccaactggttgaatttggcatct…
WBT00000168	MARINER2	tatcaggttgtcccataagtttttgtactattttttttttgaaaaaaatttatttctctcaagcgacaagtagtactattcacacaagtattcaccattagtgtccaccacttgttgccatttactaggtaacatcatgatgccacgggagaagaaatccggcgaacgcgatgagaagaaagtggagagttcagttttgagatgctcttcgtcgtcgaattgcttgtcgcgcatgtagtcactgagagacaaaaacaaatggtagtcggttggtgcaagatctggagaatatggtggatgcggtaaaacagtccaaccaagatcttgcagcttttggaaagtcttcttggcgacatgaggcctagcattatcgtgaagaaaatatagtttttcatattt…
WBT00000163	MARINER2	tatcaggttgtcccataagtttttgtactttttttcaaatatttttccaaaacttctagaaagttttaaaattttttcatcgtaggtcgtgtcaaggtcgggtcgtcccctttcagaaaagattcatttcatccatttctactttgccacgatgacaatcatcaaacttgaacgtcgagacgttagattgcttcttctttatgaatttcgtcttgttcattcagcaatggaagcggaacgaaacatatgcggtgcgatgggtgagggagcactctcttataatacagcaaagagttggtttcaaaagttcaagaacggcgacttcagtctcgaagaaatagaacgttctgggcgaccggtagagttaaatgaagaagacctagtgaagctggtggagga…
WBT00000078	WBT00000074	tacagtgcgcccaacttctatagcgcccccctattttttctcatttcaccaccttctgacattttttacaaaaaactgctaatgccattcgattccaaatgtcgaaaaaccccctgtccaaaattttcatcaaaaaattcaatagactgaggagactaggtcaaaaagtttctaaaacgaccgtccaacttcaatagcgccccctcgaatttttgattttttctaataaaatcccctttttttggctttttctaagaacaacttattcatgacttaagttcaaactgatccagacatcttgcaaatcaattttcaaaagaaatttatccgtggaaattcgtaggatctctgaaattgtcctgaaacgcctaattttatgttagagggcgctgcgcggcg…
WBT00000024	Tc1	cagtgctggccaaaaagatatccacttttggttttttgtgtgtaacttttttctaagtggttattttgttttgaaacttcaccacagtgttcacaaaatctaaaaacacaatattcatcaaaaatgttcaacagattttgaaaaaacttcagaagaattcaaaaaaatcgaaaaactagaaatattgaaaaaaccgaggttgcaaggaaatgacaattaaagtaccggaatatgagcaattggatttaaaaacaacataatcatgcttaatactttgtcgcgtatccgtttgcatcaataacagcttgacaacgacgtggcatcgagtcgatcagcttgtgaataactgacatggggatagctttccaagcgttttccaactggttgaatttggcatct…
WBT00000745	Chapaev-1	cacggtggttcagtcgctagatggcggcaaacacgctctattgcgaacaatcgtttaaatttcaagcctttcgctcggcatggattctctccgttttttgccgattttaaccgtttttccgtatcttttttgttatttttttttgcaaaattgaaaaagtgtgtcttgttttaggtagtaatcgaaacatttcgaggaaaacgaaggaacgtcaccgtgagcaacaaggaaaacgaattcagtgagttttttgactatttctctttgaaaaaattaaaaaatgtattacttttcgattgaaaaagaaagagcaaaaaattctgaagaagatataacttaatttattcagaacaaaaggtttttttttgtctcgaaattacaatttttcggccaaaaata…
WBT00000732	CER7-I	atgacaaatgaagatttgaagttcgctttgacaaagcaactgaaaatcaatcaagaatgttttgaaaccagagttgaaccagacatcattatcggttgcgatcacattgcggaaatatggagaggtgacttcatacagttaccatccggaattctattgatcaaaactgtgtttggttacacaacaatggggaaaaacacaaaatggtccaaaccattggagatggattcaaccatctcagtcatgaacacagtcgtgaaagtgcaaaacgacgacatcgagttccttcagcaacaggaaacgataatgcacgctcctaacgagtatacaggagcagtcgtagatgaaaaactggagatggaaaagaaaacaactcagtttttcaataatacgattgag…
WBT00000196	MARINER2	tatcaggttgtcccataagtttttgtactattttttttttgaaaaaaatttatttctctcaagcgacaagtagtactattcacacaagtattcaccattagtgtccaccacttgttgccatttactaggtaacatcatgatgccacgggagaagaaatccggcgaacgcgatgagaagaaagtggagagttcagttttgagatgctcttcgtcgtcgaattgcttgtcgcgcatgtagtcactgagagacaagaacaaatggtagtcggttggtgcaagatctggagaatatggtggatgcggtaaaacagtccaaccaagatcttgcagcttttggaaagtcttcttggcgacatgaggcctagcattatcgtgaagaaaatatagtttttcatattt…
WBT00000253	MARINER3	tattaggttggtcgaaaagtctttgcaaaattttgattttttttttggaagtagtattttttcaaagcgaacaagattcaatgggtaatatatttaccattaatgcctatgacttcttgccaacacaacggaagttgaacagtaccctccgcctagaactcctgcgattaggaggcaaagaagtcgtccaaccccgtttcgacgacctttcgatcatgaaacttctgcccggcaaggtgattctggagtgagcggaacagatggtagtcagtaggagccaagcccggcgaatacgatgggtaagacaaaatttggattccgactgtctggagcttctggcgggtcttaaaagttgtatgcggtcttgcgttgtcatggagcagcaacaactttgatcct…
WBT00000425	WBT00000425	cggcacaagctcacatttaccgaagatggcgctgagctctcaaatcgcgaaagaaatcgcatgttggtagcttgcctcgaggaatcgacgtttcaacgatttgtagattcacaacgtgatgttgaggatatctatagcgttcctttcgaagacactatcaaagctcttagcaagtctttcggttctcagcgtagtctgatgattagacgccagagttgtctccttatcagtcgagcctctggagcgtctatggatccgctcgagtatacgaacctcgttggtgaggcagttctcgatgcgaaactctcgaatatgtcgacagatgattggtcgatctttatcttcttacgtggaatggatgcgccggaggacgccctagcaaagcgttatttgatgcaa…
WBT00000652	CER8-I	tcaaaaggtcactaatttgagagatgggtcaggaacccagcccatctcacaacactccggggttgaaaacaacgacgtgacttgaatcgtggtatgatggaaatagttgtagtacacaggttttttggctttcctcgcgagtacaggccgggttctaccgggatatgccgtgggcatatcctcggtagcttctgcttcctgtctgactactgcttcctcatactcttcgttcggtaagtctaagtcgatgttttcgaaaatcgtatctcctccgataatctcgtgtccttccagtcgcttcttcggtattgaattgggattcggtatggtggggatattcaagttttgggtatttaggtcatcggtattctcagacgtttcagcaaggttgggtagtgt…
WBT00000275	WBT00000275	ttaatatttaaacctaacgttttgccgcatttctgtcgacgcaaatgcgctcctctgcactcgattatcgatttcttcctcctttccttcgcgtagagctggtctgcgcgatacaccggggaaagaaaactctctgaatttggctggaattctgagaggtcttgtttttgcagctcttttcaggtgtgcacgtccattttctcgctcttcttctggatccttgtcaacatccacatcctgttcttctgctactgcgccttccttcggaatatcttcttctggattttcagctgttcccgcttcctgctcatcggccgcatccacgtcctcggctgccatgacatcgcctggaacttcctcttcctgagcttcttgaattcgaattcccgtattctccag…
WBT00000219	MARINER3	tattaggttggtcgaaaagtctttgcaaaatttgtacttttcttcatttctcagcgttaattcattttttttctgattctgtttttttatttgcatagtacgtaatgtgcatgtttaatatatttaaaaaaaacttttgggtgctgttcaaaatgaccgagaatttgctcgccgaacgtcacgccctccgatgggtttttctgtacgagttcccccaaatctgcaattgcaacgaaactcgtcgtaacatgtgtgcagtgttaggcaagaactctgtcacctataataccatgaagttttggttcgaaaagttcacgaaaaagaactacgatctcgatgataaaccaagataagatcgctctcgtttgaatatcgacgaggatatttcgagagccctgg…
WBT00000422	WBT00000425	aaagtgaacggagtactctatgaagtacagttgggatcgagaattcaaagaattcacacgaaccatctccgtcacatttgcgggcgccggagccgtgggaatgactatgcttcatcattcatcgaaaatccgtgtaaattgtcgcgtttggaaaacattccgcgctctagttgccgccaaaaatttgtcgctcaaggtgcccgtggggatgggagggaagctaatccagttttagtttcagattcttctgtttttggttttagtgctccagatttgtcagcttgtgattctgttggttcgcgatctgctcgtaaagtcgtctcgtcggttgccggcaatgctcagaatgctactggtgcaaatataactacgattcatgtcacggagagcaagagttcg…
WBT00000369	WBT00000416	taccgtatattctctattagtgcggcatctctaatagtgcggcatctctattagtgcggcacccctactgccctttcgaaaaccccttctttttggttgcaaaagccacctcaaatattcgattactccaatggtatccttgttcattcttcaataatttctcataaactttcacttaaacattgcatttcagtgtctttgggggcaaagtgcacaattttcattaattttcacataaaatatgaggttttatgagggaatttttagtttactactctcgaaagtagtaacctcaaaatgaaaattagttatcgaaaattagtacggcagtctccagtagtccggcagtctctaatagtgcgcaagttacaatgggcccggaaattagtgcggcatgcc…
WBT00000297	MAR	acagaacccttccgggcgcgagtccaaataatgcttgagtgccacattggcacttttatgggtattgaagattctccgctcgtggacacgggtcatatctgaaaacggtcagtattcagatggggtgaggtctggagaatacggtgggtaaaggggagccatccatccatggctggtctgttcctactatacttgtttcgagaggtggggactagcgtttttttgctgaaaatagagttgcttgtccttcaggggtgaacggtcgatgactttcttcaggtttcatggttagataacgtagatgtccccacaaattaatttaccctcaggtagcagttcccagtaaatggagccatacactccccacctcactgagagcatgccttttttggggtgaag…
WBT00000113	Tc9	aatagggagttattcaaccatacggtgcgatcgggtaaaagtaaacgtgttatgcgatagctggcatcttaggctttcagaatctgtaatttgtttcggcggaagacctctgtgagtctggaaattttcatctgaaaatgtagtactgaaatcagtgcatttcctatggttaacagtggattttgtctctggcgccaacagaagtctcactgcaatggtggaagggcgaaatcatcgcttcggtggtcgagtggtgaacgcgttcgcctcttgagcagaagtttgtgggttcggttcccacacgtggtttaaattttggcctttttttatacaaaatttttagaacgggaaacaaatgtttaaaacagttttttgaggtttttacattacttttttgct…
WBT00000690	WBT00000690	atgctagaggcggtgaatgattggacagaagcattagataaaggcaaccaagtagacgtaatttatctagactttgctaaagcttttgatcgtattccccactgtcaactgctcgaaaaactcatcagtttaaaaattaacaaacacctcatcaattggatcatagccttcctatctgatcgaacatttcaagtgaaagtaggagaaacactatctaactctaaacatgcagaatgtggtgtcccgcaagggtcagtcttggcgcctcttcttttcggtatttttgttaattcctagtatattgccgcctactattaaatgtaagcaatttgcagacgacttgaaactttacaccgatataccgagtaattcaagcaatagtcatcacctacaaaaagc…
WBT00000289	MAR	ctattaggttgaaccggaagtctttgtgactgggtttgcttctccaccgctcgccgcagttgcactttggtgttcctatgttgctagggtataacaacgagtaaaggaacttcattttaaaaaacaccccattcccttccctctgacctgagtttagttagccaacgatgtatgtaaacagtgccatccacatccgacatagtttgctgtacttcttcctctttcataccacgatgaaggatttagatagtctccttgagaatgtttatcatacacatgcccatcactataatatcatacacaattggttccaccgcttcgacaaggacgacttttctctcgaggatcatgagaccccataaattggatttggatgcattgaagaaagccgtggcaacg…
WBT00000329	LINE2C	atataaggtaggaaggaatctgcttgtagacagttattgcgttatttgttgggcgtggggggtgaattgggttgactatgagggggagagttgggggacaggttggcctctggcgagaattaagaggcaaagattttagcaaatatttcgcttttatcggatcgcttttatcaagctttattgattttagcaaatatttcgcttttatcggatcgcttttatcaatcggtttattgtcaacgagaatagctggaacttgttcttcagttttgaagcggctattaatgagacgtcttactttcgaaaagcttgagttggtattaatatcattttcaaaacgccttac
WBT00000184	MARINER2	tatcaggttgtcccataagtttttgtactattttttttttgaaaaaaatttatttctctcaagcgacaagtagtactattcacacaagtattcaccattagtgtccaccacttgttgccatttactaggtaacatcatgatgccacgggagaagaaatccggcgaacgcgatgagaagaaagtggagagttcagttttgagatgctcttcgtcgtcgaattgcttgtcgcgcatgtagtcactgagagacaagaacaaatggtagtcggttggtgcaagatctggagaatatggtggatgcggtaaaacagtccaaccaagatcttgcagcttttggaaagtcttcttggcgacatgaggcctagcattatcgtgaagaaaatatagtttttcatattt…
WBT00000264	Tc6	caacagacactggcaggttcatctcgctcctacttttcgagcaagtcactgttcaattgaatgctcgacgaacgatttttcgcttgtctctaccagaaaggagtggtggccgaccagaagactttttggtgcaataatcggcaggatttgaagcatatcgagtgatcatatctctcaaacgtttcaaatcacgaaaaatctgacgatccgagaagccttgagataattttgcacaatttgtcctttttcgtagtcagttaaagttattccacgacccatagctgtaaaaacacaaacgaacatgaaacctaacgtttagcaaaaaaaattgcaaaaaaaaacgaaaaaagaaaacaaaaaccaagggtggccgtatcattttgtggatttttttatatg…
WBT00000265	Tc6	cagtgctccacataatgatacggccacccccaaattttggtataactcaaaactgggttgagatagcaaaacatagtttcttgtgaaaatgttcgctgtactggctaactttcagataagtattggaaatatacctgaaccgttcgtaaaaaagataaaccattttttcatgaaaaaccatatagaaaaatccacaaaatgatacggccacccttggtttttgttttcttttttcgtttctttttgcaattttttttgctaaacgttaggtttcatgttcgtttgtgtttttacagctatgggtcgtggaataactttaactgactacgaaaaaggacaaattgtgcaaaattatctcaaggcttctcggatcgtcagatttttcgtgatttgaaacgt…
WBT00000281	MAR	ttaggttggtccggatgtctttataactttttcaatcgtttatttctcgaagcaagagaaacgataggataaattttattcgctatcattatcaacaatatactgtctacatgtgggcaacttattaatgccctgctaacagaacccttccgggcgcgagtcgaaataatgcttgagtgccacattggcacttttatgggtattgaagattctccgctcgtggacacgggtcatatttgaaaacgactagtattcagatggagtgaggtctggggaatacggtgcgtgaaggagaaccatccatccatggctggtctgttcctactatacctgtttcgagaggtgggaactagcgttgttttgctgaaaacagagttgcttgtccatcaggggtgaacc…
WBT00000719	WBT00000719	atgtggtcccgcaccgacagtccctgggcatgtaagttcaacagaaaacatttcgaccaggagagagcggcgataggacaaaaagagttggagatcgctgattgccgagctaatcagacagttatgtttcttttaaagaaattgccgaccggcgatcgccgattttttctgattattttccttggtttcgacgtgattttatcattgtaagatatacttttagccacataccatgcttccaagtactttgacaagcgttgatatggaaactccaagcacacttgttttgagttcaactcccaccagttcctcaacaccgataaaggagactactaccacggctccagagacaaccagtacagaacctccaagcagctctactacaccagtccagactac…
WBT00000708	CER10-I	atggatttcatgatcccaggagtcatgattgaaactccaagaacgccggccgagagtccaaccactagcacgactgaagctcgtacccgagcccatctggaaaagttcgaatcagccctggaacgtctatggaccatctggacatttggagtcatgctcattctgcgtaaagtttcgcataagcacaaaagatgctgcgatctgaaaccggaagttggagacgtcgtgatcatcaacccgaactacgtcagtcgccacagatggcccctagccttagtagtgcaagtaaatcaatctaaacgagacggtgaaatcagaacggcagtcgtgcggtgcaaaggaaaactgtacaaaaggtcagtctgtcagctcatcccactggaggttccgttctttgca…
WBT00000711	CER10-I	ctaaaagtcctttaggttgagagattcctgagggattacggggaatcgacaacattccgggggtgaaggattcgacaagacgcgagtaatctcggcgtgattgtagttgatatacggggccttagcttttcgaccgagatattctctagtacgaccgtgtggcagtctagtctctgcgtggtcgtaggctatctcggggatcgccgtgttggggtccacgtattcaactggtctgtcttcatcctccccatcttcggggaagagcgggttgttagtgtcgtagtcgggtccttcaaaaatatctatctcaggcccaatagcgtcgtgtgatttccacctatccagagtgatatctctaggttcttcaccgatgttcgggagaatttgggctgggaacgc…
WBT00000666	CER9-I	tcagagtaccagataattgggagatgggaccatctcacaacactccagggttgaaaacgtcgacttgacggccgtcgttgtgtgaaggaagtagttgtagtacacaggcttcttgacctttcgtggtagaagaggtcttgagcgaccaggaattgctgtgggcaattcctcggttgtgctcgggtcctggtactcaacttcgtcctcactgtcaacgtggacttggtctaagtcggggttttcgaaattatcttcttctcctaccctttcgtgtaaatctaagcgggcgttttgaatagtagaagtattggggactaaggggatcatggtattattttgaatttttgatgaagggttctcagtagcttcagttacgtttgggcaagtctcacgaggaaa…
WBT00000372	WBT00000416	cggcgtctctattagagcggcaccctaactggcccttcgaaaattagagcggtagagcggtattagtgcggcacccctttttttggatgcggaagccacctcaaatattcgattacttcgatggtatatttgttcattctttaataactttttaaattttcatttaaacattgaattttagtgtctttgtgaggcaaaaatacacaattctcatgattttcacataaaatatgagcttttataaggaaattttgaggttactactttcaaaagcattaactactttcaaaagcatcgcggagggcccggaaattagtgcggcatgccgctctaatagagaatacacgg
WBT00000692	CER9-I	tcagagtaccagataattgggagatgggaccatctcacaacactccagggttgaaaacgtcgacttgacggccgtcgttgtgtgaaggaagtagttgtagtacacaggcttcttgacctttcgtggtagaagaggtcttgagcgaccaggaattgctgtgggcaattcctcggttgtgctcgggtcctggtactcaacttcgtcctcactgtcaacgtggacttggtctaagtcggggttttcgaaattatcttcttctcctaccctttcgtgtaaatctaagcgggcgttttgaatagtagaagtattggggactaaggggatcatggtattattttgaatttttgatgaagggttctcagtagcttcagttacgtttgggcaagtctcacgaggaaa…
WBT00000392	WBT00000416	cggcgtctctattagagcggcaccctaactggcccttcgaaaattagagcggtagagcggtattagtgcggcacccctttttttggatgcggaagccacctcaaatattcgattacttcgatggtatatttgttcattctttaataactttttaaattttcatttaaacattgaattttagtgtctttgtgaggcaaaaatacacaattctcatgattttcacataaaatatgagcttttataaggaaattttgaggttactactttcaaaagcattaactactttcaaaagcatcgcggagggcccggaaattagtgcggcatgccgctctaatagagaatacacgg
WBT00000301	MAR	ctattaggttgaaccggaagtctttataaccgagttcgtcgttctaccgctcgtcgcagttatactttggtgttccctcgttggcagggtataacaacgagtaaaggaacttcattttaaataacaccccattcccttccctctggcctgagttcagttagccggcaatgtatgtaactagtgccatccacatccgacatggtttgatgtacgtcttcttctctcataccacgatgaaggatttggagagtcttcttgagaatgtttatcatacacatgtcttttactataatatcatacgcaattggttccaacgcttcgagaaggatgacttttctctcgagaaccatgataccccataaattggatttgggtgcgttgaagaaagccgtgtaaacg…
WBT00000259	MARINER3	atattaggttgagcaaaaagtctttgcaaaattttgattttttttggaagtagtattttttcaaagcgaacaagattcaatgggtaatatatttaccattaatgcttatgacttcttgccaacacaacggaagttgaacagtaccctccgcctagaactcctgcgattaggaggcaaagaagtcgtccaaccctgtttcgacgacctttcgatcatgaaacttctgcccggcaaggtgattctggagtgagcggaacagatggtaatcagtaggagccaagcccggcgaatacgatgggtaagacaaaatttggattccgactgtctggagcttctggcgggtcttaaaagttgtatgcggtcttgcgttgtcatggagcagcaacaactttgatcctc…
WBT00000210	WBT00000134	atgtttaagtcaccagaacatccagcttttcttcaatcaatgcttgaatgtcacactttgtttttaatttagagaaaaccgcatcaaattccgtcaatccacatcactccaacccaccaattcccaacccaccgccatgcacaccaacaatagttcacgtgtaaacaaaaatccttcacataactccacgcagaaccaaccacctcgagtctctattatgcagcccgctaagaacgtcccaaaaaactgagcgtgtattctaaaggttttttattctcaaaattaaattgttccccaatcccaggcctcaaattaaatgtactatgtgccaatataagatctgttaatgctaatcgattagaactaatgggggaattgaccacaaatgaacatgactta…
WBT00000214	Vingi-1	ttaatttaatttatttacgctcgcgaggagacgtggaaaaagttgaagaaaaaagaaaaatgtacacatacaatagatcataaatccgaaaaaatacagatgttgttgttgttgttgtgcaacaacaatggctgcgcagcagccagctatgtctcgcatagctaatgacctcctccagggtcatatggagtttttgtggggagccctaaggccgccgccaccgtgagtggagaagtccagagttcctctagggggactggagtttggaggcaacttaataggtgttgcacatctccttcttcatctccacaattcagacatttctttatttgcctttcttccagccgggctttgtatttctcgacgaggagtgagtgaccgcatcttagccgtgccaat…
WBT00000208	WBT00000134	tcaaaaataaatagtgaatagacatgaataagttaaggcccaaacatcatagagaaattgataataatcacaaaaatggataataaacatacagaaaatgaattatcatctgaaaagttgattagttggtacatgaatgtgcgggtgtcagggagatgaataatgggtaacatgaaagtagtggacataaaagtattaaacatgcataggacatgaggtgccaaaataagattcattgcgctaattttttatagaacttactctatttgtgaaaaagtgccttcgtagtttggttttgcatttcccccagatgaacttggttttggtacgagttttactatttttgtctattttgaaaaattggtcagagtcaatatcaactttgttcactagcatttt…
WBT00000207	WBT00000207	atggttactttcaaaaacaactggccgtatgtgttctactcaaaagtttctctaaatttaatagatcatttcggtaattacaatttgttttatgaggttataatgattagtatcattcaataaatatacttgagcatgatgagaggagaagtgccaaaggcttgggcacaatccgtcgttataccactagggaaaactactaaacctaaagactcaaaagactttcgtcctgttagcctcacgtcaaatatctgtcgagtatatgagcgatgcttactgaaaaaaatagaaccgtatcttagagaaatcaatttttggaatgagaaccagcatgggttcagacctacaaaatcaacgatctctaatctgatgaatagtttgaatgactggacaagcaac…
WBT00000030	Tc1	cagtgctggccaaaaagatatccacttttggttttttgtgtgtaacttttttctaagtggttattttgttttgaaacttcaccacagtgttcacaaaatctaaaaacacaatattcatcaaaaatgttcaacagattttgaaaaaacttcagaaaaattcaaaaaaatcgaaaaactagaaatattgaaaaagccgaggttgcaaggaaatgacaattaaagtaccggaatatgagcaattggatttaaaaacaacataattatgcttaatactttgtcgcgtatccgtttgcatcaataacagcttgacaacgacgtggcatcgagtcgatcagcttgtgaataactgacatggggatagctttccaagcgttttccaactggttgaatttggcatct…
WBT00000629	RTE1	tcaggaattcgtggtattcctgcggatcacagcaagccattgttttcggtccttggctatagtggaccagggggtgatgacttctccgtctgcgtcacgagtggtgatctcctttcgcagcgaatcagtccatcgcatcggcggccttccaacaggccttttccatccatatgggcgccattctgtcatcaacgtggtccatcttccgtctttccttctcgcaacgtgtccagcccatcctagcttcctctttttcacgaaattgagcggatccctgactagagacaacgtacgaatgtcttctcgatggagatctcgctctcgttgttgggtgagtgttatcccaacaagccgtctttctagggaggcatgtgtgattcgtactcgttcggatagagc…
WBT00000238	MARINER3	tattaggttggtcgaaaagtctttgcaaaattttgatttttttttggaagtagtattttttcaaagcgaacaagattcaatgggtaatatatttaccattaatgcctatgacttcttgccaacacaacggaagttgaacagtaccctccgcctagaactcctccgattaggaggcaaagaagtcgtccaaccccgtttcgacgacctttcgatcatgaaacttctgcccggcaaggtgattctggagtgagcggaacagatggtagtcagtaggagccaagcccggcgaatacgatgggtaagataaaatttggattccgactgtccggagcttctggcgggtcttaaaagttgtatgcggtcttgcgttgtcatggagcagcaacaactttgatcctc…
WBT00000034	Tc1	cagtgctggccaaaaagatatccacttttggttttttgtgtgtaacttttttctcaagcatccatttgacttgaatttttccgtgtgcataaagcgaaatgttacgcaaatttgcggaccaaacattacatgattatcgattttttctgaattttatttcaattttttgattttttcgtttttccaatttcattattttttttgaattatcaataaaacgcactctgtttgttgcactggatttgtttggttgataaattatttttaaggtatggtaaaatctgttgggtgtaaaaatctttccttggacgtcaagaaagccattgtagctggcttcgaacaaggaatacccacgaaaatgctcgcgctgcaaattcaacgttctccgtcgactatttg…
WBT00000271	Tc6	cagtgctccacataatgatacggccacccccaaattttggtataactcaaaactgggttgagatagcaaaacatagtttcttgtgaaaatgttcgctgtactggctaactttcagataagtattggaaatatacctgaaccgttcgtaaaaaaagataaaccattttttggtgaaaaaccatataaaaaaatccacaaaatgatacggccacccttggtttttgttttcttttttcgtttttttttgcaatttttttttgctaaacgttaggtttcatgttcgtttgtgtttttacagctatgggtcgtggaataactttaactgactacgaaaaaggacaaattgtgcaaaattatctcaaggcttctcggatcgtcagatttttcgtgatttgaaac…
WBT00000125	MARINER5	ttaggttggcaagaaagtcatgtcctaattttttgtcatggtgggatgtagatctattttggtgtgtactcacttctagtgattaataagcagacaaaagtctttgtagtaattaaccccttatccctctccctttctcttagttcaagttcaattgagatgaatcttcctacttcaattcttcttcggcatgttctgttatgcatgctcctggcggacaacacactgaatgattcgaaaacttttctgatgaaagtttacgatggacatactccctcgtataaaaccatacagaaatggttcaatcgtttcggaaaaagcgacttttcgttgattgaaaaggaatgctcaaaagaccacatgagttggatttgaatgcactgaaagccagtgttgaat…
WBT00000119	MARINER5	tggtgattcgagagcgtacaacacctacttttctttccagtaataagacggcccaaccaacggtcaccgccgtggagagtgaggagattaaatgaaacatcaactcagcgttcaaggatagaacgggtaaaataatgaggtacgaatcgaccaagtattttcctcatgtcgagcaatttcaagacatctgctataaatatataatgtttccccaaacgtgcttgcaagctcacgggtagttttaaattgatccgattcaacactggcttttagttcattcaaatccaactcatgtggtcttttgggcatttcttttaatttacagaaaagtctctaattccggaacgatcgaaccaactctgtatgtttttacacaaggaagcaggtacatcataaact…
WBT00000316	LINE2C	aattgaattttgagtgttaaataaaacggtaaaacgagactaacccagaaagagtacgtctcgagtttgggacgggaaaggagagagagggtaatgtggtagaagagatcaattagaagtcaaagagaaccagcggagaaaagttaataccggggaatattgagatcgagaaagtttgaaaactgatagggggagagaaataccggtatatttttgacaagattgttccaaataggaatggatttggcaaagaaatgagaggtgcatgtgtctttcctaaccagaatcatgggtctcctattggaattagagaacttgacaaactgagttaatttagagaaatgagtagaaccggtaagaagtctatataatagtttcatttgagctttaattcttgtg…
WBT00000149	MARINER2	tatcaggttgtcccataagtttttgtactattttttttttgaaaaaaatttatttctctcaagcgacaagtagtactattcacacaagtattcaccattagtgtccaccacttgttgccatttactaggtaacatcatgatgccacgggagaagaaatccggcgaacgcgatgagaagaaagtggagagttcagttttgagatgctcttcgtcgtcgaattgcttgtcgcgcatgtagtcactgagagacaagaacaaatggtagtcggttggtgcaagatctggagaatatggtggatgcggtaaaacagtccaaccaagatcttgcagcttttggaaagtcttcttggcgacatgaggcctagcattatcgtgaagaaaatatagtttttcatattt…
WBT00000341	Tc6	aaattatctcaaggcttttcggatcgtcagatttttcgtgatttgaaacgttcaagagatatgatcactcgatatgcttcaaatcctgccacttattaaaaagtcttctggtcgcccaccacttctttctggtagagacaagcgaaaaatcgttcgtctagcatccaattgaacagcgacttgctcaaaaaagatgaacctgccagtgtctgttgagactgcacgacgtgttctttcgaagtctcagtttatcaaaagacgaaaattaggaaaggctcctttcattaccgaaaaacactgccaaagtcgtattcagtttgctaaaatcagccagagaactaactggagacaagtgaggattacggtatgatcattcaagctcatgtattggtctcagat…
WBT00000266	Tc6	cagtgctccacataatgatacggccacccccaaattttggtataactcaaaactgggttgagatagcaaaacataatttcttgtgaaaatgtccgctgtactggctaactttcagataagtattggaaatatacatgaaccgttcgtaaaaaaagataaaccattttttcatgaaaatccatataaaaaaatccacaaaatgatacggccacccttggttattgttttcttttttcgttttctttgcaattttttttgctaaacgttaggtttcatgttcgtttgtgtttttacagctatgtgtcgtgaaataactttaactgactacgaaaaaagacgaattgtgca
WBT00000269	Tc6	cagtgctccacataatgatacggccacccccaaattttggtataactcaaaactgggttgagatagcaaaacatagtttcttgtgaaaatgttcgccgtactggctaactttcagataagtattggaaatatacctgaaccgttcgtaaaaaaagataaaccatttttcatgaaaaaccatataaaaaaatccacaaaatgatacggccacccttggttattgttttcttttttcgttttctttgcaattttttttgctaaacgttaggtttcatgttcgtttgtgtttttacagctatgtgtcgtgaaataactttaactgactacgaaaaaggacaaattgtgcaaaattatctcaaggcttctcggatcgtcagatttttcgtgatttgaaacgtt…
WBT00000027	Tc1	cagtgctggccaaaaagatatccacttttggttttttgtgtgtaacttttttctaagtggttattttgttttgaaacttcaccacagtgttcacaaaatctaaaaacacaatattcatcaaaaatgttcaacagattttgaaaaaacttcagaaaaattcaaaaaaatcgaaaaactagaaatattgaaaaaaccgaggttgcaaggaaatgacaattaaagtaccggaatatgagcaattggatttaaaaacaacataattatgcttaatactttgtcgcgtatccgtttgcatcaataacagcttgacaacgacgtggcatcgagtcgatcagcttgtgaataactgacatggggatagctttccaagcgttttccaactggttgaatatggcatct…
WBT00000158	MARINER2	tatcaggttgtcccataagtttttgtactttttttcaaatatttttccaaaacttctagaaagttttaaaattttttcatcgtaggtcgtgtcaaggtcgggtcgtcccctttcagaaaagattcatttcatccatttctactttgccacgatgacaatcatcaaacttgaacgtcgagacgttagattgcttcttctttatgaatttcgtcttggtcattcagcaatggaagcggaacgaaacatatgcggtgcgatgggtgagggagcactctcttataatacagcaaagagttggtttcaaaagttcaagaacggcgacttcagtctcgaagaaatagaacgttctgggcgaccggtagagttaaatgaagaagacctagtgaagctggtggagga…
WBT00000339	Tc6	tacagtgctccacataatgatacggccacccccaaattttggtataactcaaaactgggttgagatagcaaaacataatttcttgtgaaaatgtccgctgtactggctaactttcagataagtattggaaatatacatgaaccgttcgtaaaaaaagataaaccattttttcatgaaaatccatataaaaaaatccacaaaatgatacggccacccttggttattgttttcttttttcgttttctttgcaattttttttgctaaacgttaggtttcatgttcgtttgtgtttttacagctatgtgtcgtggaataactttaactgactacggaaaaagacaaattgtgcaaaattatctcaaggcttttcggatcgtcagatttctcgtgatttgaaac…
WBT00000263	Tc6	tttggtgcaataagcggcaggatttgaagcatatcgaatgatcatatctcttgaacgtttcaaatcacgaaaaatctgacgatccgagaagccttgagataattttgcacaatttgtcctttttcgtagtcagttaaagttattccacgacacatagctgtaaaaacacaaacgagcatgaaacctaacgtttagcaaaaaaaaattgcaaaaaaaaacgaaaaaagaaaacaaaaaccaagggtggccgtatcattttgtggatttttttatatggtttttcatcaaaaaatggtttatctttttttacgaacggttcatgtatatttccaatacttatctgaaagttagccagtacagcgaacattttcacaagaaactatgttttgctatctcaac…
WBT00000126	MARINER5	ttgggttggcgggaaagtcctgtcctatttttttcataatttatttctcgaagcaaactcacactagaaatcagttatatgccccatcatgtttaacaatgtcctgtcaacattcagttaacttgtggattcccttcctgtagaatccagctggcagggattcaaagtatagcccgatatcagtttggagattttctcgtgttgtgaaggttttacctcggattgcacaagtcagatcggagagaagccaataatcacttgaagaaatgtcaggagaatacggtggttgagggagaatcggcgatccacaatttgccagttcctccttcacatgtcttgcaacatgtgggtgagcgttattatgttggaaatatactttcttatcctgtaaggctgaac…
WBT00000429	WBT00000428	tgttgtgtattgagcgagtgacaaggagagaagaagtttattacaagagagtgtaagaagtaatgaattataaagagaggtcgcttaggcgataagttcatgatgacccaaaggtcacgtctgtataaagttcaggtttacgttccgtccacaacatctcccctcttatatgacaaaaagccagaaattatgcctgggctaggggcatcacgaccagaggcggtatatcgacctctgcggcgagtggaggcatgatcagtgtttggggctgatcctcgcacaacttgtcgtgggtggctctgtcgaagagaatgactaaggagaataccgggttggaaacgctcgccgtcactcgcaacatcggattccagcagggggtccagatgggtttcttttatt…
WBT00000109	Tc1A	cagtgctggccaaaaagatatccactttctgttttttgatgatttcgatattttttccattgagcataactccaaaactaggaaagctatcaaaaaagtttcaactggtaaaatgtagctcgtgatcaggcctatgtatttttacatgattaaattattcacccaaaacatggcaagtgataaagcggccgacatctcgtgagtccgcttttgatgatgattactaaaacgactgtaactcgagaaacatatttttaatggaaggtttttagaaagtaacacgatgtttatataattttttattgtttgaacatactaacttcgtcctgaaacctccattgaaaaagacaagagagtttaaagaagagaagtgtagagtaatctcgagctcatgtctca…
WBT00000756	WBT00000746	atgagcaacattttcaaagctcaactcaacattgcaagaaaaaagatgcaaacgcagatcaatcaagccaacgaactcatcaataaggccaacaatggattcaactcatcagacaatgaacaactctacgaaacaattgcagaatttgccgatgttgcaacagaaattcaatcggaaatgaatcgaatcactatccaaaaattttgattgattgttccattgtttcatatattatcaacgaacaccaatcaacaaaaggaaatttcatgtcggaattgaaattgtccaccgatgtactgtctcagctcaaggagaagtacaatgcatacgtgaaaatgcacaaatcaagaagtcctgaccaagtggactacccaccgttcccagtttcagttttatcaa…
WBT00000310	MAR	tattaggttgaaccggaaatctttgtgactgggtttgcttttccaacgctagccgcagttgcactttggtgttcccttgttgctagggtataacaacgagtaaaggaacttcattttgaaaatcaccccactcctttccctttggtctgagttcagttagccgacaatgtatttatctagtgccatccacatccgacatggttcgatgcacctttttctctctcataccacgatgaaggattcggaaagtctcctgaaggatgtttatcatcgacatgtccgccactataatactatatacatttggttccatcacttcgaaaaggacgacttttctctcgaagactctgagaccccataaattggatttggacacgttgcagaaagccatggcaacgg…
WBT00000131	RTE1	ttacttacttaggatacttagacgatccgttcttcaggaattcgtggtattcctgcggatcacagcaagccattcttttcggtccttggctatagtgggccagggggtgatgacttctccgtctgcgtcacgagtggtgatctcctttcgcagcgaatcagtccatcgcatcggcggccttccaacaggccttttccatccacatgggcgccattctgtcatcaacgtggtccatcttccgtcttttcttctcgcaacatgtccagcccatcctagcttcctctttttcacgaagttgagcggatctcttacttgagacatcactcggatgtcttctcgttgaagatctcgttctcgttgttgagtgagtgtgattaccacaagccgtctttctaggga…
WBT00000101	Tc1A	cagtgctggccaaaaagatatccactttctgttttttgatgatttcgatattttttccattgagcataactccaaaactaggaaagctatcaaaaaagtttcaactggtaaaatgtagctcgtgatcaggcctatgtatttttacatgattaaattattcacccaaaacatggcaagtgataaagcggccgacatctcgtgagtccgcttttgatgatgattactaaaacgactgtaactcgagaaacatatttttaatggaaggtttttagaaagtaacacgatgtttatataattttttattgtttgaacatactaacttcgtcctgaaacctccattgaaaaagacaagagagtttaaagaagagaagtgtagagtaatctcgagctcatgtctca…
WBT00000213	WBT00000213	cacttgaacgctgaatccttaactatagtttcggattggaggtactgtacggattgaatatgttgacccagctgaaatttcgctagatttattgactttttccaatgttccgaaaagttaagtttttctgatattaaaaatccaaggcctctgataattgttttacgttcaccgtctaagtggtaattaaaatctattctacgtttttctagtatgacttggactgtcttaaaccaatttagagtgagttttgcttctcttgtatgagaacttgagaagtgggaacatctggaaaaaaaactctgaggaatgttcggtgatatttcgtgtttttcccatgtcaatggaattgaaacagt
WBT00000342	Tc6	tacagtgctccacataatgatacggccacccccaaattttggtataactcaaaactgggttgagatagcaaaacatagtttcttgtgaaaatgttcgctgtactaacttactttcagataagtattggaaatatacctgaaccgttcgtaaaaaagataaaccattttttcatgaaaaaccatattaaaaaatccacaaaatgaaacggccacctttggtttttgttttcttttttcgttttctttgcaattttttttgctaaacgttaagtttcatgttcgtttgtgtttttacagctatgggtcgtggaataacttcaactgactacgaaaaaggacaaattgtgccaaattatctcaaggcttctcgaatcgtcatatttttcgtgatttgaaacg…
WBT00000242	MARINER3	tattaggttgagcaaaaagtctttgcaacattctgaatttttttggaaagaatatttattcaaagctaacaagattcaaccaattcaaaccttgccaacacaacggaagttgagcaatactctccgcacagaactcctgagattaggaggcaaagaagtcgtccaaccacgtttcgacgacccttcgatcatgaaacttctgtctggtagggcaattctggagagaacggaacaaatgttagtcagtaggagccaagcccggtgaatacgttgggtgaggcaaaatttggattccgagtgtctggagcttctggcggatcttcaaagttttatgcggtcatgcgttgtcatagagcagaaacaattttgatcctctagggtgatgtaatcgatgagcac…
WBT00000584	LINE2H	tcatacataagattcaagagggaggcaagaaatgcgcttggagaacgtatagcctgacactggcaccgggaaatgttttgttactaaattccatattgtaagatgtgtgtggagaaaactgttgttatttgttttgcctattgcagtcatttgatatggaaaccggggagatttggaatttttaagatagagggctagatttggaaaatgatatttgccggttattatgttgtggaatgttttcaatataaggaagactcgtctgtgcttcaaggactgctggtttgactgattgaggcgatgctcatatgaatcgtattgagttttacatttcttgaaaacatgcctagaaaagtaacgtaggggctgctctaattttttggtcagggaagcagattt…
WBT00000120	MARINER5	aacttctctccctctctcttagttcaagttctcttgcgataaatatacctacctcaattcatcttcggcatgttctgttatacattctcttggcgcacaacacaatgaaggattcaaaaactcttctgatgaaaatttatgatagacctgctccctcgtataaaaccatacagagatggttcaatcgtttcggaaatatcaacttttctttgaatgaaaaggaatgctcaaaagaccacatgagttggatttgaatgcagtaaaagccagtgttgaatcggatccgtttaaacccacccgtaagcttgcaagcgcgcttgaggtcgttcataactctataacagatggcttgaaattgctcggcatgagtaaaatttttggtccatttgtacctcttga…
WBT00000282	MAR	ttaggttggtccggaagtctttataactggatttgcttttccaccgctcgtcacagttgcattttggtattccctcgttgctagtgaataacaacaagagtaggaacttcattgtaagcaacacctcattcccttccctctggcctgaagttagttaaccaacgatgtatgtccctagtgcgatccacatccgatatggtttgatgtacgtcttcctctctcataccacgatgaactattcggaaagtctcctcaagaatgtttatgattcacatgtcccctactataatatcatacgcaattggttccaaagcttcgagaaggacgacttttctctcgaagactctgagaccccataaattggatttggacacgttgcagaaagccatggcaacggat…
WBT00000283	MAR	ttaggttggtccggaagtctttataactttttcaatcgtttatttctcgaagcaagagaaacgataggataaattatattcgctatcattatcaacaatatactgtctacatgtgggcaacttattaatgccctgctaacagaacccttccgggagcgagtcgaaataatgcttgagtgccacattggcacttttatgggtattgaagattctccgctcgtggacacgggtcatatttgaaaacgactagtattcagatggagtgaggtctggagaatacggtgcgtgaaggagaaccatccattcatggctggtctgttcctactatacttgcttcgagagatggggactagcgttgttttgctgaaaatagagttgcttgtacttcaagggtcaacg…
WBT00000633	CEMUDR1	atgcgccagcacgcgaagtgcgcatcgctgaaacgcgcaagcaatctccctcccccttcgtttccacccgaggagaccgtgcgtggcgataaatcacttttttctcaatgatggatttttcgctacatgtctttttcgctactcttccctgcgagacccgtccatcgtgtagtcctcttgaaggaaatcattatgtttcgagaaagcgagaagaagagttcttcttttaattatttaaacattgttaattcagcgagatggaaagtggaaaacaggtcttctcggagtcttcacgatagatgcgtacaatgagcgtctttccattatgaaaggagaagtgcacgaagacgtatggaagtggtaaattcacgacttcatccctcttcaaaatcgtaactt…
WBT00000232	MARINER3	tattaggttggtcaaaaagtctttgcaaaattcgtatgtttcttcatttctcagcgttaactcgttattttcctattctgtttttttatttgtatagtacgtaatgtacatgtttaatacatttgaaaaaacttttgggtgctattcaaaatgaccgagaatttgctcgccgaacgtcacacgctccgaggggtttttctgtatgagttcccccaaggctgcaattgcaacgaagctcgtcgtaacatgtgtgcagtgttaggcaagaactctgtcacctataataccataaagttttggttcgaaaagttcacgaaaaagaactacgatctcgatgatgaaccaagatccggtcggtctcgtttggctatcaataaggataattcgagagccctggaa…
WBT00000588	WBT00000588	tcatcctgaatcgtaggattccgaaaacaacaatgacagtgggattgttaacgcaggggcacagttcttgaccacgtagaaatttacgagatctcgtgagtaacctatcttcggtcgcaacctttgtataatcctgtggatattgactggcgaaaaatccgtgattcctgagtgattcctgatggcttctgagcaggaagtgctggaaacggctccgaggaaggagtgaatgctttggcgaatgtttttgcaaattcatttgcaatttccagtggatcagtggtcgtttgtccttcgatcagaagacttgtgatagcatttggctttgatattcgctgtttcaccaggttaaacagttcttggctattctttgagtcgatgatctgagtttcacgtctg…
WBT00000614	CEMUDR2	tcaaggatcgtatttcagaagaattttgaatgatttttcttcctcatctttcactgtgtagaaaatgtgcatagtggtgccaggagcagtatcacctactcgaactctcatcgtcttatccatatttggcttaatatttccgcgagtcggcttcacagagtactcatcagaatcaattctacatttgaattgaagagttttctctgtgttgttgaagagagtgaccgttgaatcgtccccatcatcgtcaaacagaagacgtgtgcgattaacgaacacatcacaatttccactggtttcgtcagactcgtttgtatcagatggtgatggatccatgactttggtgctgttactgaaaaaatgatattaacttgaacactgtttcgtcaatgtaccgtg…
WBT00000228	MARINER3	tattagggtggtcgaaaagtctttgcaaaattttgaattttttttggaagtagtattttttcaaagcgaacaagattcaatgggtaatatatttaccattaatgcctatgacttcttgccaacacaacggaagttgaacagtaccctccgcctagaactcctgcgattaggaggcaaagaagtcgtccaaccccgtttcgacgacctttcgatcatgaaacttctgcccggcaaggtgattctggagtgagcggaacagatggtagtcagtaggagccaagcccggcaaatacgatgggtaagataaaatttggattccgactgtctggagcttctggcgggtcttaaaagttgtatgcggtcttgcgttgtcatggagcagcaacaactttgatcctc…
WBT00000631	WBT00000134	ttacgattgaaatcgtgataataaacataataaacatacgataataaacatacagaaaaataataaacatacagaaaatgaattatcatctgaaaagttgagtagttggtacatgaatgtgcgggtgtcagggagatgaataatgggtaacatgaaagtagtggacataaaagtattaaacatacataggacctgaggtgccaaaataagattcattgcgctaattttttatagaacttaatactctatttgtgaaaaagtgccttcgtagtttggttttgcatttcccccagatgaacttggttttggtacgagttttactatttttgtctattttgaaaaattggtcagagtcaatatcaactttgttcactagcattttcgacaagaaaactttat…
WBT00000173	MARINER2	tatcaggttgtcccataagtttttgtactttttttcaaatatttttccaaaacttctagaaagttttaaaattttttcatcgtaggtcgtgtcaaggtcgggtcgtcccctttcagaaaagattaatttcatccatttctactttgccacgatgacaatcatcaaacttgaacgtcgagacgttagattgcttcttctttatgaatttcgtcttggtcattcagcaatggaagcggaacgaaacatatgcggtgcgatgggtgagggagcactctcttataatacagcaaagagttggtttcaaaagttcaagaacggcgacttcagtctcgaagaaatagaacgttctgggcgaccggtagagttaaatgaagaagacctagtgaagctggtggagga…
WBT00000137	MARINER2	tatcaggttgtcccataagtttttgtactttttttcaaatatttttccaaaacttctagaaagttttaaaattttttcatcgtaggtcgtgtcaaggtcgggtcgtcccctttcagaaaagattcatttcatccatttctactttgccacgatgacaatcatcaaacttgaacgtcgagacgttagattgcttcttctttatgaatttcgtcttggtcattcagcaatggaagcggaacgaaacatatgcggtgcgatgggtgagggagcactctcttataatacagcaaagagttggtttcaaaagttcaagaacggcgacttcagtctcgaagaaatagaacgttctgggcgaccggtagagttaaatgaagaagacctagtgaagctggtggagga…
WBT00000276	MAR	tattaggttgaaccggaagtctttgtgactttttcaaacatttatttctcgaagcatgagaaacgacaggataaattttatttgctatcattatcaacaatatactgacaacgtgtgcgcaacttatgaatgccctgcttaaagaacccttccgggcgcgagtccaaataatgcttgagtgccaattcgacacttccatgggaattgaaggttctttcccagaggttacgagtcacatctgaaatctaccagttttcagatggggcaatgtctggagaatacggtgggtaacggagaaccatccatccacgcttgaccagttcttgcaatacttgtttcaagccgtagagacaaacgttgttttgttgaaaatagagttgcttgtccatcagaggtgaa…
WBT00000244	MARINER3	tattaggttggtcaaaaagtctttgcaaaatttgtacttttcttcatttctcagcgttaattcattgttttctgattctgtttttttatttgcatagtacgtaatgtgcatgtttaatatatttgaaaaaacttttgggtgctattcaaaatgaccgagaatttgctcgccgaacgtcacgccctccgaggggtttttctgtacgagttcccccaaagctgcaattgcaacgaagctcggagtaacatgtgcaagaattctgtcacctacaataccatgaagttttggttcgaaaagttcacgaaaaagaactacgatctcgatgataaaccaagataagatcgctctcgtttggatatcgatgaggatatttcgagagccctgaaaggtgattcaaga…
WBT00000447	MARINER4	ttaggttgtgaaaaaagttctctccgaaattattgaaagttttgccccggaaagttctgcagctttctggacggttctataatagaatgttgtagaacatcctagtagcatctcgtctaagcctatataaagcgcgcgcgcttgctgatcgaccaactacgatcgaactttctcaacctcaacttcgactgctcatcttcttctagtggaagagtggcgctcgtgcggctgagacggctgctaaaatatgcaacgtgtttggcagggatgccgtcaccgatcacaccgttcgctattggttcgctcgctttgcttctggatgtacgagcctggatgacaacgaccgctcatgaggcattctgtcatgatcgatgatcagttgtgagccaccgtgaggga…
WBT00000354	LINE2D	tcaaaattcaattttttgaatttgagtttatttaactaaaagaagagaaataaacaaataaaacgagacgaaccctaaaagagttcaactcgagtaaaagatacaaaaaaaaaagataatagggaacaggtgaaacggggagaaggacgagaatggaggaaaaagtgtagttataaccgggcgatgttgagatcaataaattcacagaactgatatggggacataaaaaccttaacgtttttgaacaaattgttccagactgggatgataagagaaaagaaatgcgtggagcatttgtccttcctaactaaaatcattggatgtctatttgaactagaaaatgtgacaaattgattgaggttagaaaaatgagcagtacctgttagaagtctatagagt…
WBT00000324	LINE2C	caaattctcaaagcgttctcttctaactcccacaagttttatagccacttatttaacacctacgttgcccccatcattaactattgctctgagatctactccccttcctcaaactcctcactctcagccatacttgaaaaaccacttaggaccttcaccaaacgcgtcctgcaaaggtgcaatattaaattcacctcttacgaaaacagactgtgcatcatggatctttactccaacagacacactagaattaaagctcaaatgaaactattatatagacttcttaccggttcttcacatttctccaaattaactcagtttgtaaagttctctaattccaataggaggcccatgattctggttaggaaagacacatgcacctctcatttctttgccaaa…
WBT00000014	Tc1	cagtgctggccaaaaagatatccacttttggttttttgtgtgtaacttttttctaagtggttattttgttttgaaacttcaccacagtgttcacaaaatctaaaaacacaatattcatcaaaaatgttcaacagattttgaaaaaacttcagaaaaattcaaaaaaatcgaaaaactagaaatattgaaaaaaccgaggttgcaaggaaatgacaattaaagtaccggaatatgagcaattggatttaaaaacaacataattatgcttaatactttgtcgcgtatccgtttgcatcaataacagcttgacaacgacgtggcatcgagtcgatcagcttgtgaataactgacatggggatagctttccaagcgttttccaactggttgaatttggcatct…
WBT00000144	MARINER2	tatcaggttgtcccataagtttttgtactttttttcaaatatttttccaaaacttctagaaagttttaaaattttttcatcgtaggtcgtgtcaaggtcgggtcgtcccctttcagaaaagattcatttcatccatttctactttgccacgatgacaatcatcaaacttgaacgtcgagacgttagattgcttcttctttatgaatttcgtcttggtcattcagcaatggaagcggaacgaaacatatgcggtgcgatgggtgagggagcactctcttataatacagcaaagagttggtttcaaaagttcaagaacggcgacttcagtctcgaagaaatagaacgttctgggcgaccggtagagttaaatgaagaagacctagtgaagctggtggagga…
WBT00000013	Tc1	cagtgctggccaaaaagatatccacttttggttttttgtgtgtaacttttttctaagtggttattttgttttgaaacttcaccacagtgttcacaaaatctaaaaacacaatattcatcaaaaatgttcaacagattttgaaaaaacttcagaaaaattcaaaaaaatcgaaaaactagaaatattgaaaaaaccgaggttgcaaggaaatgacaattaaagtaccggaatatgagcaattggatttaaaaacaacataattatgcttaatactttgtcgcgtatccgtttgcatcaataacagcttgacaacgacgtggcatcgagtcgatcagcttgtgaataactgacatggggatagctttccaagcgttttccaactggttgaatttggcatct…
WBT00000227	MARINER3	tattaggttggtcaaaaagtctttgcaaaatttgtatgtttcttcatttctcagccttaactcgtttttttccaattctgtttttttatttgtatagtacgtaatgtgcatgtcaatacatttgaaaaaacttttgggtactgttcaaaatgaccgagaatttgctcgccaaacgccactccctccgaggagtttttctgtacgagttcgcccaaggctgcaattgcaacgaagctcgtcgtaacatgtgtacagtgttagtcaataactctgtcacctataataccatgaagttttggttcgaaaagttcacgaaaaagaactacgatctcgatgataaaccaagatccggtcggtctcgtttggctatcaataagcataattcgagagccctataag…
WBT00000442	MARINCE1	tacagggtgagtcaaaattatggtaagtcgaggcgcgcgcgcgaaagttctgtggttcgggtctccccgccaaaattaattgattatgttatttcgtgttttgttcatttatttttccatcgtttttcctaaaaaataatttttttttcgcaggtatgagagcgtcacccatgcgtgaacccatcgttcgttttcataggaatggtgtcgcggcgaagagcattgctcgacggctcaaagtgtctgaaaaacttgtttctaccaccattgcacggttcaaggagctcggcaacttttccgatagatccggacgcggaagaccccccacagtcactacaccagcgatgataaaaaaagttcgtggacgcttccgtcacaactccgggcggtcggtccgtg…
WBT00000085	WBT00000084	tacagtgcgtgcaacttctatagcgcccccctattttttcgcgtttcacgccattctgatttttttcttggaaaaaggacaatgccattcgatttcaaatgtcaaaaaaccccttgtccaaaattttcaagaaaaaataacaaaatttgatgtgactaggtcaaaaaatcgtaaaaacggccgtgcaacttctatagcgccccctctgaattttgatattttttacaagaaaaccccattttttgacatttctagacacagcaagataacaaaacggagtcaatttgattcagatatcatagtgatcaattctcggcagaaatattatacgtggagattcttaggatcccgtaattgtcctgaaacactccattttgtgttagaggctcattctcggct…
WBT00000072	Tc3	cagtgtgggaaagttctataggaccccccctaatttgaaggtttgaggaacttccgaaaatttttttgaaaaactgctaatgccattcgtttttaaattgaaaaaaacctatatacatttttttccagaagtttatctcaaaaactgaggtcgcgctggaaaaaacgtcaaaatccagtgtgaaacttctataggaccccccgttttttttcacgatttttactaaaatcaacagattttggaatttttgacaaagctcaaatcaagtttgagttagaaatgagttcagataagcagttttgactttaaaaaattaatacgaaatgttctcgtgggatctccagactggttctgattcttccgatctttgatgttcaagtctgtttcaagcttcctggt…
WBT00000332	LINE2C	ctcctcactctctgccatacttgaaaaaccacttaggaccttcaccaaacgcgtcctgcaaaggtgtaatgttaaattcacttcttacgaaaacagactgtgtatcatggatctttactccaccagacacactagaattaaagctcaaatgaaattattatatagacttcttaccggttcttcacatttctctaaattaactcagtttgtaaagttttctaattccaataggaggcccatgattctggttaggaaagacacttgcacctctcacttctttgccaaatccattccaatttggaacaatcttgttaaaaatataccggtattcctctccccatatcaattttccaactttcttgatctcaacattccccggttttaattctcatcctctgg…
WBT00000216	NeSL-1	atgcacggaatcactgcccagaaaaggattcaaacctaccacaaatgcattggagctaaagtggcagaaagactggaagctgccgctccgtcacttgcgatgcccaaaaaacttccccaggatacatcgaacaattcaggaaagacgccgctgaaggataacgaccctccaatcaaggtgcatcaaacaagaagcgccgtcaagaactctctacaaaaaacagcaccacaagtggtcaaaggtgtacctcaatatgcctccatcttccaaaagagctccagagctcggaagagcctggcaacactatgtgaagtcaacagcccaaagaatgcacattcaccgcatctcaatgagccaatcccacaaagggaaacaccaagaaagctcgaggaaaatcaa…
WBT00000648	WBT00000648	atggctgagcaaatagatgcggtagaccagaccgtctacaatattgaagcccagacagggacggcaaccctcgcgagccaggttgtaacctttgcaaaagtgagggacgtcgaaaccagggtaagggactgccagttgctgcaagaagatatgatcgtgattctgacgaagttcatgaagaatgagacagaaaagcgagaaaattgctcggagactggacttgatcctgaaggtagctggtggtgatgatcaaacaggagcagcatcaagatgctcagcaatagagctattggagaaagtcacaaaagagttggactgcgtcgtcagaagtgacctgacgccaccgcaaaaactcgactgcgtgaagacttttgacttttgtgcaaattgacgtacatg…
WBT00000186	MARINER2	tatcaggttgtcccataagtttttgtactattttttttttgaaaaaaatttatttctctcaagcgacaagtagtactattcacacaagtattcaccattagtgtccactacttgttgccatttactaggtaacatcatgatgccacgggagaagaaatccggcgaacgcgatgagaagaaagtggagagttcagttttgagatgctcttcgtcgtcgaattgcttgtcgcgcatgtagtcactgagagacaagaacaaatggtagtcggttggtgcaagatctggagaatatggtggatgcggtaaaacagtccaaccaagatcttgcagcttttggaaagtcttcttggcgacatgaggcctagcattatcgtgaagaaaatatagtttttcatattt…
WBT00000634	WBT00000634	atgcctcccaaaaaaaaagtggattctattccaaaagatacggatatcaacaaatcgcttttggtcgaggatcagtccacttcaatggatattgatgcggaaatgacgtctgactctccaaagtccaaaagaaagcgttttatcaatgtcaaaaagagcgctgttccaacgattggatctctcaacgccaaggttttcaagttagaagccttgtgcaactctttggatctgattgtccgatcccagcaaattatgatcggtaaacttcaatctgaactgagcaaattgcacttggaaggagagaagagcaaggagaaagtttctggcactgacaatattgattgtgcctctcccctctcccttcgaaaagtgcgctctccaactatcaactctgtgttc…
WBT00000122	MARINER5	ttaggttggcaggaaagttctgccctatttttcaatcattcatttcttgaagaatactcaaacaaaaaatcagttacatgctctatcatgatcaacaatgtactgccaacgttgagagatatataaagttataacttgtggattccctgtcctggaatccatcgtacagagattcaaagtattgcatggatgccacttagagagttgttcatactgtgaaggttctagcttgaaaggcacgagtcagagtttgttcttctccaattcagtgaatttgtatgtggtggagagcgtactctgctttccagtaagaacccggtccaaccaacggtcacagccgtggacaatgaggagattatgtatatgaaacaccaattcgacggtcaatgatggaacggg…
WBT00000635	NeSL-1	atggttatggtcaattctgtcaaatggcaacccagtgcacatgctgaagcaattggaacaggaaagtcctgggcaccacagcggtcccaggcatccgaacacggctggcaatcaaatgcaatgtttgatccccccaacaggattctcttcgccagagactcatggtcgctcaaccaatcaacgcatcttcaaaatcaaaggagcggatcaggattgggtataagacctggtcaggtaaggaacaatatggtggggggtgggcctcacagagcaggggacccaaagcgtcgtgtcgagctggtcagcatacaaggaagcgaagtgaccgtcagaacaatctacccgtcggatgaaatattcagttgttactccaaatcatgtgatatcaaaacaaaagct…
WBT00000323	LINE2C	aaaaaatgcaattttcctctactcaacagacctttctcgcgttaattgggactgggaattcagcaccttcaaaacggtatccgcaaaatatgagcatcttcttactatcctagataatctcttgaccttacactgtcccaccaaatctcccaattcatgcccttcctcaccaccagcatcttttatactgcgcaaattaaaacgactgagaaaaaagaccaacaagctccttctcactagaaattgctcttttgaaactatcaaaaatgcccaagtcaaataccgaaaactctaccgccaatacagaaaatcagtaaggtgttttgaaaatgatataattaaccaactcaaacttttctaaagtaaggcgtctcatcaatagccgccttaaagttcaag…
WBT00000744	Chapaev-1	cacggtatcacaaaaactagatctctcgtaaaatttgagaaagatctcgcaggtacgcagcgaaatggtccgcaatgtgtcatcgcggtgtttgcgtacttgcgtaccgtagtccgcaaaacattgcagcggcaaatagatttttgaagcaaattttagcagaaaaaaggcagaattaatagtttcaaggtgaaaaaaaaataaaaaatagattttattattcaatttagtagctaacaattgagaattgaattattgaaacacagaaaaattaattttgaacagtaaaacaaagaaataatcgaaacggaagattgaaaattgaaaaatacatacaaatcgattcaaaaaacgaatttaatatgtggaatcagcctccttcttcgctttacggatgca…
WBT00000598	WBT00000598	tcatactatcgaattttcccttccagggctgaatcgacaacactcccattgggggggttcagacgaatttggatgagtgaaaggagtacaaagagtctcaccagttgcattttgcaaattattatctgatgttccttgagtccctgggtaacttctgtgggagcaatcatgtaataggtttggttctggtacagctggatctttgtatactacgtaatgatcatcgacttctgtctgattctggatggtatctcttgttacatttttatctctagacaaatgtttggtattggtgtcgttagattttttggctacgtgagccgctctttttgagctgttcggagcaattttgctcggaagttgagttagagcgagtgttggtggtaatgggggtggaga…
WBT00000610	CEMUDR1	tttttgactacattgctttttgactacgagtgtctttttcgctactgaccgaaaaaatagctacattcgcacttttgtctttttgattactgaatgtctttttcgctactgactgaaaaatagctacttcaagaggactacattcgcacttttgactttttgactaccacataaaaaccaaggcgcgctccgaccgactggcgttttccaaaactcaaagatagtttgtagaagttattcattgaatcattcaacaaagttgcaataaaaattgcagtatcgcaatttgtgaaaacaattattttttattcagaactttccataagattctaaaataaattcttgaaatttctcgaacattccagaagattctcgattttcacccagtcgtaacattac…
WBT00000612	TURMOIL2	ttattttaataaacaatactccttttcgaaaatttgatgatacttggtacatattttcaaaatgtcatgtttaagaagtggaattaaatttgaatcaataacttccaatgtttctacgacatatccgacgacgtcctcgtattttttcttcacttcgcttcgtttctcgccttctttcagttcttttaacaatgagacacaggtcagcataatttcatcgcactcagccgtatccttcttatatttttctgcaaagaaatacaatttagatgaatagtacggcaattcctaccataggtggactcttccttcactttcttataatttctttttggagtgagaacattgttcgattcgtaattcgcaagacgtgtagttgtatcaagtgaagacgaagaa…
WBT00000755	TURMOIL2	atggtaatggaaaattatagattttcgatcataatgtctcagacacgacgaagtaagcccacaaaatattaggtagaatgtgaaagcttataatttttcagagttgcttatcttgacgatgatggctgcaattatgaaaaaaaagcaccgattgatagagctgaaaaacgatttggagtgcgacatggaattcgaagaggaccgactttacatcaaatctaataattttgatagatttgtcgaataatgctcagacttggaggaaaagaagtctcaaattcaggtatagcaaatgaaacttacctgagattttattaataaatgtttctttaggtaatactgaaacttcccgtaacagtggtatgtgacatttgcacagcggtcaacagtctcaacatt…
WBT00000754	TURMOIL2	atggaagaattcgtcgattccgatatggaagatcacagggaaacaagaaaatccggaaaaaaacgagatgaagatgaatctagcgatggaattgacgatatttcagagtattttattgtcgatccaaagaaaaagcttgtcacacatgagcagaaacgaactatcgattttgaagtgagttttatataatttttatttgaaaatatcattttttgcatcaaaataattcgataaatcccatttcttgaaaaaaaaatttatttcaggcttcgacaccttcttctcaatttaaaatggccggcggatatgaaaattattccaaaagtcaggaaagctccggaaatttgagtagaaagtagttgtcgtctcacatcaatgatgcgatcacaagttcttcgg…
WBT00000019	Tc1	cagtgctggccaaaaagatatccacttttggttttttgtgtgtaacttttttctaagtggttattttgttttgaaacttcaccacagtgttcacaaaatctaaaaacacaatattcatcaaaaatgttcaacagattttgaaaaaacttcagaaaaattcaaaaaaatcgaaaaactagaaatattgaaaaaaccgaggttgcaaggaaatgacaattaaagtaccggaatatgagcaattggatttaaaaacaacataattatgcttaatactttgtcgcgtatccgtttgcatcaataacagcttgacaacgacgtggcatcgagtcgatcagcttgtgaataactgacatggggatagctttccaagcgttttccaactggttgaatttggcatct…
WBT00000417	WBT00000416	ataccgtatattctctatttgaacggcgtatctaatagtacggcgtatctattagagcggcaccctaactggctcttcgaaacttagagcggcagtttcttttaagtgcggcaccccttttttccgttgcgaaagccacctcaaatattcgattacttcgatgattttcttgttcattcttcaatggtttcataaattttcatttaaccattgaactttagtgtctttgggaggcaaaaatacacaattttcatgaatttcaaataaaatatgagcttttataagggaattttgaggttagtactctcgaaagtagtaacctcaaaatgaaaattcgttatcgaaaattagtacggcagtctccagtagaacggcagtctctaatagtgcgcattccgc…
WBT00000595	WBT00000595	ttatttgaggacctctcctttaacactttctggaattcctttgtaacctcctgtgagcttctccagtgtgtctttcaatgattccaatgatgttccatagtcataaaaatcagtaagttttgatgcaacatacgtgactacctgattaaaaaaatctaaaaattgatcatcaagacagcaaaacttacatgtggggaattatattcagagctctgagagaatccaaaacttggagtccaagcgacgaggacaagaaggtagaaaatgaaattcatgttgactgatgtgtccat
WBT00000138	MARINER2	atatcaggttgtcccataagtttttgtactattttttttttgaaaaaaatttatttctctcaagcgacaagtagtactattcacacaagtattcaccattagtgtccaccacttgttgccatttactaggtaacatcatgatgccacgggagaagaaatccggcgaacgcgatgagaagaaagtggagagttcagttttgagatgctcttcgtcgtcgaattgcttgtcgcgcatgtagtcactgagagacaagaacaaatggtagtcggttggtgcaagatctggagaatatggtggatgcggtaaaacagtccaaccaagatcttgcagcttttggaaagtcttcttggcgacatgaggcctagcattatcgtgaagaaaatatagtttttcatatt…
WBT00000200	LINE2H	atatatatatatatatatatatatatatatatatcttctaaaacctgtgatcttggcatatgggtcgatgatcaattaacttatgaaaaacacattttagtcaaagtcaatgctgcaatgtttaaatgccgccaaatactcaaaaacttccgctctcttaatatgatgttctacttcaaattatttaatacttatattagaccaattctggaatacggatgtgaaatttatcatcccaaatcagcttccctgaccaaaaaattagagcagccactacgttacttttctaggcatgtcttcaagagatgcaaaattcagtatgattcttatgagcatcgcctcattcagtcaaaccaacagtccttgaagcacagacgaatcttccttatattgaaaaca…
WBT00000412	WBT00000416	aactttcacataaaatatgaggttacataagggaatttcgagattacaacttttgaaagtatgtagtaacctcaaaataaaaattaactattgaaaattggtccgacagtctccaagtcgcgaggagaccggaaattaaatcggtatgccgc
WBT00000638	WBT00000638	ctaaatctgacacaaagtctcaccattttctgctacctgaacatcctcctcggtaatttccaaattattgatcgtcttgagcgattttccaaaattctgtccaagaggaagggtgtcgtctccgatgtggaaaagagcatctttgtagttgaaatggaacgtcggcaacttcgacaacatatcatttccaatgataaatcgatattctccatcgatttccggcatgcaatgccctgcgataaaacaaactggatggttgaccatgtgtgctccgattacaaattgaacgactgctgatccaactatgttgactgtttgacctcccacgccaattgcttgcgagttctgcatcggcaaaagctttccaatccgtagacctttcatcatctcttcaggtgc…
WBT00000140	MARINER2	tatcaggttgtcccataagtttttgtactttttttcaaatatttttccaaaacttctagaaagttttaaaattttttcatcgtaggtcgtgtcaaggtcgggtcgtcccctttcagaaaagattcatttcatccatttctactttgccacgatgacaatcatcaaacttgaacgtcgagacgttagattgcttcttctttatgaatttcgtcttggtcattcagcaatggaagcggaacgaaacatatgcggtgcgatgggtgagggagcactctcttataatacagcaaagagttggtttcaaaagttcaagaacggcgacttcagtctcgaagaaatagaacgttctgggcgaccggtagagttaaatgaagaagacctagtgaagctggtggagga…
WBT00000357	WBT00000416	ctgccgtctcgattagtgctgcaccccttttactattaaaaaagacacttgaaagtttcaatatttttgggaatatttttgatgattttttttgataatttacgaaagtagttgagttattgggtctttttgttacaaaaattcgcaattttaatgaatttctgcttaaaaaatgaacttttgtgactgaaaaataatgatgtacaattgaaaatagccgttcgaaaattaatgctgcattcaaaaagggcttggaaattagtgctgcatgcagcactaatagaaaatatacgg
WBT00000073	Tc3	cagtgtgggaaagttctataggaccccccctaatttgaaggtttgaggaacttccgaaaatttttttgaaaaactgctaatgccattcgtttttaaattgaaaaaaacctatatacatttttttccagaagtttatctcaaaaactgaggtcgcgctggaaaaaacgtcaaaatccagtgtgaaacttctataggaccccccgttttttttcacgatttttactaaaatcaacagattttggaatttttgacaaagctcaaatcaagtttgagttagaaatgagttcagataagcagttttgactttaaaaaattaatacgaaatgttctcgtgggatctccagactggttctgattcttccgatctttgatgttcaagtctgtttcaagcttcctggt…
WBT00000025	Tc1	cagtgctggccaaaaagatatccacttttggttttttgtgtgtaacttttttctcaagcatccatttgacttgaatttttccgtgtgcataaagcgaaatgttacgcaaatttgcggaccaaacattacatgattatcgattttttctgaattttatttcaattttttgattttttcgtttttccaattttcattattttttttgaattatcaataaaacgcactctgtttgttgcactggatttgtttggttgataaattatttttaaggtatggtaaaatctgttgggtgtaaaaatctttccttggacgtcaagaaagccattgtagctggcttcgaacaaggaatacccacgaaaatgctcgcgctgcaaattcaacgttctccgtcgactattt…
WBT00000611	CER8-I	ctaagtcgatgttttcgagaaaatcgtttcctcgccgatagtctcgagtccctccagtcgcttcttcggaattgaatttggatttggtattgtggggatatttaaattttgggtatttaggtcatcggtattctcagacgtttcagcaaggttagggagtgtcgatcgaggaaacagctcaggagagtaatgtgcattacgaggatcaaagagggcagctgcaggctttggcagtgaggtagtcgacggatgttgaacgatctttcttgcatccgtcactctctctttatcatctccctggttagtgttttcagggaaactgtcgtcatccgaggacgcgacttcgagaggaatgagttggcacacagaccttttgtacaacttccctttgcacctaac…
WBT00000443	MARINCE1	tacagggtgagtcaaaattatggtaagtagttcccgtgctccatacatttttccagaaacacaaacaacttctaactatacacattttattcaccgtaaaaaacactatagaaaaacattttaaagttcgaaaatatctccattagcagcaacacaggcctccagacgcctagggaacgagtcgactgtggcgcgcaagtagttgatatccagctcgtcccatgccttcttcagtgaatctttcaacgaatcgatattcctatgcggttttgaacaagcttttgcttcgaggacactccatactgagtaatccatcggattgagatccggggatgacggtggccattgattgaaagcgatgaagtccgggaagttgctttcacaccatgcctgaacgtt…
WBT00000151	MARINER2	tatcaggttgtcccataagtttttgtactattttttttttgaaaaaaatttatttctctcaagcgacaagtagtaccattcacacaagtattcaccattagtgtccaccacttgttgccatttactaggtaacatcatgatgccacgggagaagaaatccggcgaacgcgatgagaagaaagtggagagttcagttttgagatgctcttcgtcgtcgaattgcttgtcgcgcatgtagtcactgagagacaagaacaaatggtagtcggttggtgcaagatctggagaatatggtggatgcggtaaaacagtccaaccaagatcttgcagcttttggaaagtcttcttggcgacatgaggcctagcattatcgtgaagaaaatatagtttttcatattt…
WBT00000054	Tc3	cagtgtgggaaagttctataggacccccccctaatttgaaggtttgaggaacttccgaaaatttttttgaaaaactgctaatgccattcgtttttaaattgaaaaaaacctatatacatttttttccagaagtttatctcaaaaactgaggtcgcgctggaaaaaacgtcaaaatccagtgtgaaacttctataggaccccccgttttttttcacgatttttactaaaatcaacagattttggaatttttgacaaagctcaaatcaagtttgagttagaaatgagttcagataagcagttttgactttaaaaaattaatacgaaatgttctcgtgggatctccagactggttctgattcttccgatctttgatgttcaagtctgtttcaagcttcctgg…
WBT00000758	CER12-I	atgaactcaaagttcgatgatcaatcccaagtcctcccagaggcctccaacactactggagaactcccaacggctgtccccaaaagccaaccggctgcaagcacccaaaaaattagaggtcgtggccgccctggcaaacttcgaagcctagcggcacccatcaaagggtacctcactcgcgttaccaacaatgcgaagttttaccacttgcaagccggcgacatcatgcttgaccatctcggtaccactcctgatgcgtctaatccagtcggagacaatgtgctccgcgctgctgatctggttatcgtaaaaaccagacaatacctggaagcgatggaaaacatccgcacgtatgtcgacgacaaattccaggaagacgctctacgcgattccccgcat…
WBT00000201	WBT00000201	atggtggctgattctccattccgatcttcaattgtggaatattcgaagagcggaatgacttttccggagatcgtaagaagctctgtatcggaaatctgcggttaatcaaactttgatccggttcagagggcttcggactttgatggacaaaaaacgaattggtcatccggtgtctgtgacgactccttcagccgtcaaagccgtccgagagcaaatatggagagatccggaaagaagcatgagaaagatatcaacggagtttgggatgagcccaaaatcaatgacaattattgtcagaaacatgctccgtatgatactttatcaatttcaaaagagtgcctttattacagaccgtaacaaggagttacgtttgaagaaagcaaaaaattctcttgagtg…
WBT00000586	WBT00000586	ttaaatattgacggcttccatacatgcttgaaatactgctggagaaattactaacccaaaaggtaaaacattccattcaaagagctcatttcttatagcaaatgctgttatcttcttactttgttcctttaatggtatctgccaaaaacctgccatcaagtcaaatgtggaataaatcttttttccagctagagactgtaatgttgcttcaatgtgtggcagcggatgagcattatttgtgactactttatttacttttctgcagtcaattctcctggtaaatttaaaaattctcct
WBT00000049	Tc2	gtatattctctattagtgctgcatgccgctctaattttcagagccttctcgattgcagctctattagagactgccgttctactggagactgccgctctaattttcgaacgagttttttttgttttcaggagtttcaattaatggtggagtagaaataacaatttttcataaatgaaaaaaaaatcaaagaaaaacaaacaacagaaaaaaaacaaaaattatcctacggaaatgatagaattgtcagactcgttgccttcttcttgactttcatcgattccaatatcctgcacgaggtcgacgagagaattttctatacgcgtgctgttgagaagatccagacccgacggaatcgatccgtttggtgcaaaacagtgaatctgattatcttcacttcca…
WBT00000645	WBT00000645	ctaaccgaagagtttccttgttttaggttgaccagctcctgggatttcaaaagcccgcattatcttctcgacagtttgctcccaagtctgcacttcctcggactctaaattgtcgtatcgcgtcttggccacgccatccagaaaaaatggaagcagtctcgttcctgtatccttcggtattcctagtcgaaacagggttcgactgaagtttatgagccagcttcgtagctccgcattattcccatcactgaacttcgtgatgattccttgaattgccgtagcgtctatcggaaggtcgtttttctccattctggcggtagctgtttcctcgtccggattgaggattcgaattcgatgcttgatcgcttctcggattccattaattgaattgtggattcc…
WBT00000050	Tc2	ccgtatattctctattagtgctgcgtatctaatagaacggcgtatctaatagagctgcacccaacaggcatttccgaaaattacagcggcagtctccaatagagcggcagtctctaatagagcggcacccttttcgctgcgagacccgccgctgcttttcagcttattttttgaatttttttcagtttattttcttttttttcaacatttttcaattgttttacgtggtttttttgtttgaaatccttgtattaaaactttacatgtaattttgaaggaaaatgccaagcaattcgacaactggtgctcaaaaatgctcgaggaaagttcacagtctgaaactcaagctagaagcaattgaatatgcttcgaaattcagcaaaaccaaagcagcaagag…
WBT00000051	Tc2	ccgtatattctctattagtgctgcatgccgctctaattttcagagccttctcgattgcagctctattagagactgccgttctactggagactgccgctctaattttcgaacgagttttttttgttttcaggagtttcaattaatggtggagtagaaataacaatttttcataaatgaaaaaaaaatcaaagaaaaacaaacaacagaaaaaaaacaaaaattatcctacggaaatgatagaattgtcagactcgttgccttcttcttgactttcatcgattccaatatcctgcacgaggtcgacgagagaattttctatacgcgtgctgttgagaagatccagacccgacggaatcgatccgtttggtgcaaaacagtgaatctgattatcttcacttc…
WBT00000256	MARINER3	ctattaggttggtcaaaaagtctttgcaaaatttgtttgtttcttcattgctcagcgttaatttatttttttccaattctgtttttttatttgtatagtacgtactgtgcatgcttaatccatttgaaaaacttgtaggtactgttcaaaatgaccgagaatttgctcgccgatccccacgctctccgaggggtttttctgtacgagttcctccaaggccacagttgcaacgaagctcgtcgtaatatgtgtgcagtattaggcgataactctgtctcctacaataccatgaagttttggtttgaaaagttcaagaaaaagaacaacgatctcgatgataaaccaagataagatcgctctcgtttggatatcgattaggatatttcgagagccctggaa…
WBT00000377	WBT00000416	accgtatattttctatcaaagcggtgtatctaatggtacggcaccctgactggctttttgaaaattagtgcggcaggctctatgagtcgcttttttttggttgtgaaagtcacctcaaatattcgattacttccatggtattcttgttctttcttaaataattttttataaatttaaatttaaattttttgtctttgatatgcaaaaatacacaatttttgtaaattcccacataaaatatgaggttttataagggaatgttgaagttactactctcgtaagtagtcacctcaaaatgaaaattagttatcgaaaattagtgcgccagtctctagtaatccggcaatctctaattgtgcgcaagtagcgcagagcccggaaataaatgcggcatggccc…
WBT00000286	MAR	gacccatcgtggtaagtgaggaagaaaaggaaatcatccacttaaagatggttggtttgtgctaaagtgtgaggtacgaatcgacccatacgtttcttctttccaagagctttcaagccccgtacaattggtttgatgagatcagtgcggttgacatctcacgggtggtttggaaaggcttcgtttccacggctttcttcaacgcatccaaatccaattcaataagtctcatgatcctcgtccttttcgaagcgttgtaccaattgtgtgtgatattatagtgagggacatgcgtatgataaaaattctcaaggacactctctaaatacttcatcgtattatgaatgaggaaaagaagtacagcaaactatgtctgaagtgaatggcactaggtacata…
WBT00000257	MARINER3	tattaggttgagcaaaaagtctttgcaatattcgtatttttcttcatttctcagcgttaaatcatttttttccaattctgttttttatttgtttagtacgtaatgagcatgtttaatacatttgaaaaaacttttgggtgctgttcaaaatgacccagaatttgctcgccgaacgccacgtcctcctaggagtttttctgtacgagttcctccaaggccgcaaatgcaacgaagctcgtcgtaacatgtgtgtagtgttaggcaagaactctgtcaccaacaataccataaagttttggtttgaaaagttcacgaaaaagaactacggtctcaaaaaccaagatacggtcgccctcgtttgaatatcgatgaggatatttcaagagccctggatgatga…
WBT00000217	MARINER3	ttaagaatgattgccttttgcagggtttactatagcactgagaacatgatgagtgaaaaaatgagttcgaagtttgcttttgggagttttccacctgtaggcgtggctgttcctagttctttcagaaggtttgaactcaaaaaactgtgagtggtctatattgattttgcccgctattagtttcctaatgagctttacatctaaaagctttcttctatcttctagaagctccagaccatacaatttcgatctttcagctgagtttaagtagactttgtctgtccttttaatcacgcgcccagctattctaaacataagttttcgtgtgaaggaattttggaccgattctatttctttaaccatactttttttaaaggtgtttgtaaccggaattccgta…
WBT00000749	WBT00000749	aaacaatttttgtcgaaaatgctggcgagtaaagttgacattgaccccaatcaatttttccaaatagaaactcgaaccaaaaccaagttcatatgagggaaatgcaaaaccaaaatacgaagacacttcttcacaaatagggtactttctactataaa
WBT00000096	Tc4v	ctagggaatgaccagaataaatggagcgatattcaaaaaaaaaatattgtatcggaaagctgacattctctactataagaatatgactgaaatttttgcccgttcgagctggaaatctgaaatttttacgtctgaaattctacactgaaatcagtgcatttcctatggttaacagtggatttttgtctctggcgccaacagaagtctcaccacaatggtggaagggcgaaaacatcggttcggtggtcgagtggtgaacgcgttcgcctcttgagcagaagtttgtgtgttcggttcccatacatggtttaacttttggccttttttatacaaaattttcagaacgggaaacaagtatttagaacatttttttgagggttttacataatttttttgctt…
WBT00000292	MAR	ttaggttggtccggaagtctttataactttttcaatcatttatttctcgaagcaagaaaaacgataagataaattttattcgctatcattatcaacaatatactgtctacatgtgggcaacttattaatgccctgctaacagaacccttccgggcgcgagtcgaaataatgcttgagtgccacattggcacttttatgggtattgaagattctccgctcgtggacacgggtcatacttgaaaacgactagtattcagatggagtgaggtctggagaatacggtgcgtgaaggagaaccatccatccatggctggtctgttcctactatacccgtttcgaatagtgggaactagcgttgttttgctgaaaacagagttgcttgtccatcaggggtgaacc…
WBT00000188	MARINER2	tatcaggttgtcccataagtttttgtactattttttttttgaaaaaaatttatttctctcaagcgacaagtagtactattcacacaagtattcaccattagtgtccaccacttgttgccatttactaggtaacatcatgatgccacgggagaagaaatccggcgaacgcgatgagaagaaagtggagagttcagttttgagatgctcttcgtcgtcgaattgcttgtcgcgcatgtagtcactgagagacaagaacaaatggtagtcggttggtgcaagatctggagaatatggtggatgcggtaaaacagtccaaccaagatcttgcagcttttggaaagtcttcttggcgacatgaggcctagcattatcgtgaagaaaatatagtttttcatattt…
WBT00000047	WBT00000047	tttttcataagatttcatttacaaaaattaattttttaaatcaaaaaattaagacaattttctgcaaaaaaaaatgaaatagttgagcccgaaaattacttttgaagtggaaaaaaagagacatttttaaaaaaatcgaaaaccaggaatttttagataattatatttaaattaaactgataaggattttggattaaccgaaaaatggtcgaaaattttgaattttaaatatttttccgttcttcctctgattttttttttttaatctcaaaaaatttcggataaactcagaattaattgatttatttagaaaaatttgtaaaaattgttctttaaaaaaaatagagaaatcatcgaaaattgttgacaattgatcgaaaaatttgtataaaaattcta…
WBT00000727	WBT00000046	atgtctttgaacatttccaacgtcctctttttgctgcaccaaaaattcccggatcctctacccgaaaacccaatttgtacaagagaagaagcgaagcttgccggtcatttggttaatatcctcaaactggctgtggatcacgatattgatgttgaagagcgcgacgaagttgctgacgagactttcagtgattgggattcaatagaatttgaggtacgtacttataagtcagtgaaacattaaaaaaattttatagttctaaaatgtccaagtatcatattttgactgtgaataaaaaatatttaaaattgattttatttacagccaaaaagtgctatatacctaatgttcacctatcctaattttgaaagtagacaaggttcaaatttgaaccaaatg…
WBT00000731	LINE2H	tcatacataagattcaagggggaggcaagaaatgcgcttggagaacgtatagcctgacactggcaccgggaaatgttttgttactaaattccatattgtaagatgtgtgtggagaaaactttggttatttgctttgcctattgcagtcatttgatatggaaaccggggagatttggaatttttaagatagagggctagatttggaaaatgatatttgccggttattatgttgtggaatgttttcaatataaggaagactcgtctgtgcttcaaggactgctggtttgactgaatgaggcggtgctcatatgaatcgtattgagttttacatctcttgaaaacatgcctagaaaagtaacgtaggggctgctctaattttttggtcagggaagcagattt…
WBT00000090	Tc4v	ctagggaatgaccagaataaatggagcgatattcaaaaaaaaaatattgtatcggaaagctgacattctctactataagaatatgactgaaatttttgcccgttcgggctggaaatctgaaatttttacgtctgaaattctacactgaaatcagtgcatttcctatggttaacagtggatttttgtctctggcgccaacagaagtctcaccacaatggtggaagggcgaaaacatcggttcggtggtcgagtggtgaacgcgttcgcctcttgagcagaagtttgtgggttcggttcccatacatggtttaacttttggccttttttatacaaaattttcagaacgggaaacaagtatttagaacatttttttgagggttttacataatttttttgctt…
WBT00000358	WBT00000416	ccgtatattctctattagtatgccgcacaaatttccgggctttttgcgacttgcgcactattagagactgccggactactggagactgccgcactaatttccgggctttttgcgacttgcgcactattagagaaaaaaaaaaacttcatattctatgtgaaattctatgaaaattgtgtattttgcccccaaagacactgtaatacaatgtttaagtgaaaatttatgataaattattgaaaaatggacaaggtaccattggagtaatcgaatatttgaggtggctttcgcaaccaaaaagaaggggtgccgcaccattagagactggcggactaatttttgaaaaggcagtaggggtgccgcacgaataga
WBT00000116	MARINER5	cctacgctgaatatacctacctcaattggtcttcaccattttctgttatacatgttcctggagctcacccttatagaggattccaaaaatcttctgaagaacgtttatgatggacatgctccctcgtataaaaacgtatagaaatggtttgatcatttcggaaatagcgacttttcttttattgaaaagcaatggtcaaaagaccacatgagttggatttgaatgcactaaaagccagtgttgaatcagatccatttgaaactacccgtgagcttgcaagcaagcttagggtcttttataactctatagcagatggattgaaatcgctcggcatgagtaaaattcttggtcgattcgtacctcgtgatttgaccttgccatccttaaccgccaagttga…
WBT00000115	MARINER5	agggttggcgggaaagtcctgtcctaattttttgtattgtcattgtgaaatgaatatcaaatttgctgtttattcactcttagggtttgataagcagaaaaaagtgttttcagtaattaaccccctatctctctccctctctcttggttcaagttaacttgcgataagtgaacctacctcaatttttgttcggtatgttctgttatacatgcttctggcgcacaacacaatgaaggattcaaaaactcttctaatgagagtttatgatagacctgttccctcgtataaaacaatacagaaatagttcgatcgtttcagaaaaaagcgactttttttgaatgaaaaggtatgctctaaaacccacatgaattagatttgaatgcactaaaagccaatatt…
WBT00000672	WBT00000672	ctatgcacatggatcgaatctgatcgaatgctgtctcgtagatcgtctaatcggaactggcgatgttgcacgtgatggtcctcgagcattcggcaaaagaaccagagcatcctgctgctgagcgtgatctccttgaactggtccttgaacaactggcgactgaactggctgagctggagtcgttgaacttgaacttccagaattgtcctccttcagtgttggcatgatagttggcaatttagtctttctttcaataacttcataatcctcgttatcatatggtaacaactcagaagtgtcactcatagtatctttccatgcatttaccctgacggtctctttttcatcaactcttggctttagctgatttgcatgaaccgctctttctcttccatcatc…
WBT00000367	WBT00000416	tctattagtgcggcatctctactgccctttcgaaaattagtgcggcagtctccagtagtccggcagtctctaatagtgcggcaccccttctttttggttgcgaaagccacctcaaatattcggattctacaatggtatccttgttcattcttcaataatttctcataaattttcacgtaaacattgcatttcagagtctttggtggcaaaatacacaattttcattacttttcacataaaatatgagcttttatgagggaattttgaggttactactctcgaaagtagtaacctcaaagtgaaaattagttatcgaaaattagtacggcagtctccagtagtccggcagtctctaatagtgcgcaagtcgtggaaggctcggaaattagtgcggcatgc…
WBT00000682	WBT00000665	atgcatacgagacgaaccaacaaaaagattggcgattcaaccgagcctcgcattctatttcgaaaatgcaacttccgggaactgaatgcacatttgagctcattcaattgggaacgtcaactctcgtatttctcaagcaccgataccacgatcaatcacttcttgaagctttttaatgaactgatcaggttctacacgcctacctcgcctgtacggtttcataaaaccacaagtgataagtcacgtattcgtaaaaccgtaaaacgaaacttcccactcgtgactgccgtcaacttcaagcagcgagtgaaacgtgaattgacatgcatcaagagaaaactcgccaaacaggattataatgttgtaaactccaaaagcccgcgttcactattccagttc…
WBT00000223	MARINER3	ctattaggttggtcgaaaagtctttgcaaaatttgtacttttcttcatttctcagcgttaattcatttttttctgattcggttttttttgcatagtacgtaatgtgcatgtttaatatattaaaaaaaaacttttgggtgctgttcaaaatgaccgagaatttgctcgccgaacgtcacgccctccgatgggtttttctgtacgagttcccccaaatctgcaattgcaacgaagctcgtcgtaacatgtgtgcagtgttaggcaagaactctgtcacctataataccatgaagttttggttcgaaaagttcacgaaaaagaactacgatctcgatgataaaccaagataagatcgctctcgtttgaatatcgacgaggatatttcgagagccctggaag…
WBT00000351	LINE2D	tgagtttatttaactaaaagaagagaaataaacaaataaaacgagacgaaccctaaaagagttcaactcgagtaaaagttacaacaaaaaaaaaataaaaagataatagggaacaagagtaaaggggcgaaagatgggaatggaggtaaaagtgtagttataaccgggggatgttgagatcaataaattcacagaactgatatggggacataaaaaccgtaacatttttgaataaattgttccagactgggatgataagagcaaagaaatgcgtggagcatttgtccttcctaactaaaatcattgggtgcctattagaactagagaaagtaacaaattgtctaaggttagaaaaatgagaggtacctgttaacagtctatacagtactttcaattgag…
WBT00000671	WBT00000600	atgcattcaattggctccgacggggtcgggatctttctaggatctcgaaacccaaattctgtttcaggaggggtcggcttcatcgtcaaaagcaccctcctcccccgaatcactgaagtagtgtttatcgattatcgaatcggcctgatcacttttaaagtgaacagaaagtggaaatgcacagtcatccaagtctatgcgcccactgccgtatccacactcgacgagatcagcgacttctatgaaaagcttgaagatacctatcacgcttgcagaagcaagtataaacttataataggtgactttaatgctagagtcggaaacagaaaagacgaaaccgagcgctacatcggcactcatgccatggagcctcgtaacgatactggtgaaattctcgca…
WBT00000686	LINE2E	atgccgccgcctgacgataattctgctaatattaccgatgattcgccggcaaatcgaacttctatcaaatgtgatccaccgaaaaaagtacatggactcccgtctaccccaacatccagtcagccaagcatcaaggatattttagagcgtctcacatacttggagaaccttgtcgctgaacaggcaaaaaccatcgaggaactgaaagcggctcaaaactccccattaccagcaattagccagtcgaataagaatatatgcccactgtactcggatattgttaaaagtgatcctcaatttggccaagtcacggcactcactcatttgtcatcggacttgcgcaaactgaactccaaatccgaatatacgattattgagaatgttactgatgacaaagcg…
WBT00000757	WBT00000757	atgtcggaagaaaaatcgaaatcaagaccttcgagtccaactcgaaacaacgtctctgatgagacaccaccgcatccaataccaccgcatccaataccaccggtccgtaattcggccacccggccaatccgtgccatgattaccaaaatcatcaatctcaaagaaaaattattcaaaacatcgaatgatctcttcaataaaattgatgatactgccaacccactcttacaaaccgatctgatcaacatcgatcagctaatcatcaaactctcgaatctcgagcaaaaaatcggaaaagttccgagctacatcgaaaatcgattcaacttacctaagttcatcaaccatcctcaaatgaatgagatgaaggctgaagctgaaaaagaaatcgaacgtctt…
WBT00000330	LINE2C	aattgaattttgagtgttaaataaaacggtaaaacgagactaacccagaaagagtacgtctcgagtttgggacgcgaaaggagagagagggtaatgtggtagaagagatcaattagaagtcaaagagaaccagcggataaaagttaataccggggaatattgagatcgagaaagtttgaaaactgatagggggagagaaataccggtatatttttgacaagattgttccaaataggaatggatttggcaaagaaatgagaggtgcatgtgtctttcctaaccagaatcatgggtctcctattggaattagagaacttgacaaactgagttaatttagagaaatgagtagaaccggtaagaagtctatataatagtttcatttgagctttaattctagtg…
WBT00000728	CER13-I	atgagctctgtctatcgagcacaaattggtatcaatcgtcgtcgactcaaagatgctcttgacactgtggagacattcgatgacgtggaggacgtccaggatggttcggagaaagagatctttgacgacatcgcagaaatagcggatacagcatatcttattcggtcttcaacggataagatcaagtcatatgacaaacaatggaagaaacttatttcaagagattcaaaggaggcggaagttatgaaggattataagcagcgtctcggagattacgatgctgatatacaagaaggttccatcaagttcaatcagttgaaggagaaatatcaatcattcgtcgcacttcatcagaagaaaagtccggcgactacagaatatccagcgttcagtggagag…
WBT00000673	LINE2G	atgaatgattggactaaaagtattgatcacggtgagcaaatcgatatcatatacctagacttttccaaggctttcgaccggctcccacatgatttacttttagataaactcgtatctttaagaaagaacaaaaatttactgatatgggtgaatgaatttctgtcaaatagaagctttagggttagaattgggcaaacgctgtcatctagaaaatttgccacctgtggcgtcccacaaggcgcagttctgtcaccacttttgtttggtatctatgttaatgatatatcatcaatactccccgaaaaagtagcatgtaagcaattcgcagatgacacaaaattgtatgcatctacccctaagactgaaagcgaaaacaatttacagtctgctctagatgct…
WBT00000195	MARINER2	tatcaggttgtcccataagtttttgtactttttttcaaatatttttccaaaacttctagaaagttttaaaattttttcatcgtaggtcgtgtcaaggtcgggtcgtcccctttcagaaaagattcatttcatccatttctactttgccacgatgacaatcatcaaacttgaacgtcgagacgttagattgcttcttctttatgaatttcgtcttggtcattcagcaatggaagcggaacgaaacatatgcggtgcgatgggtgagggagcactctcttataatacagcaaagagttggtttcaaagttcaagaacggcgacttcagtctcgaagaaatagaacgttctgggcgaccggtagagttaaatgaagaagacctagtgaagctggtggaggaa…
WBT00000252	MARINER3	ctattaggttggtcaaaaagtctttgcaaaatttgtttgtttcttcattgctcagcgttgatttatttttttccaattctgtttttttatttgtatagtacgtactgtgcatgcttaatacatttgaaaaacttgtaggtactgttcaaaatgaccgagaatttgctcgcagaaagtcacaccctccgaggggtttttctgtacgagttcctccaaggccacagttgcaacgaagctcgtcgtaatatgtgtgcagtattaggcgataactctgtctcctacaataccatgaagttttggtttgaaaagttcaagaaaaagaactacgatctcgatgataaaccaagatccggtcgcccgcgtttggatatcgatgaggatatttcgagagccctggaa…
WBT00000234	MARINER3	ctattaggttggtcaaaaagtctttgcaaaatttgtttgtttcttcattgctcagcgttgatttatttttttccaattctgtttttttatttgtatagtacgtactgtgcatgcttaatacatttgaaaaacttgtaggtactgttcaaaatgaccgagaatttgctcgcagaaagtcacaccctccgaggggtttttctgtacgagttcctccaaggccacagttgcaacgaagctcgtcgtaatatgtgtgcagtattaggcgataactctgtctcctacaataccatgaagttttggtttgaaaagttcaagaaaaagaactacgatctcgatgataaaccaagatccggtcgcccgcgtttggatatcgatgaggatatttcgagagccctggaa…
WBT00000730	RTE1	tcaggaattcgtggtattcctgcggatcacagcaagccattcttttcggtccttggctatagtggaccagggggtgatgacttctccgtctgcgtcacgagtggtgatctccttttgcagcgaatcagtccatcgcatcggcggccttccaacaggccttttccatccatatgggcgccattctgtcatcaacgtgatccatcttccgtctcttcttctcgcaacatgtccagcccatcctagcttcctctttttcacgaagttgagcggatctcttacttgagacatcactcggatgtcttctcgatggagatctcgctctcgttgttgggtgagtgttatcccaacaagccgtctttctagggaggcatgtgtgattcgtactcgttcggatagagc…
WBT00000255	MARINER3	tattaggttgagcaaaaagtctttgcaaaatttgtatttttcttcatttctcagcggtaattcatttttttcctattctgtttttttatttgtatagtacgtaatgtacatgtttaatacatttgaaaaaacttttgggtcctgttcaaaacaaccgagaatttgctcgccaaacgccacgccctccgaggagtttttctgtacgagttccccaaaggctgcaagtgcaacgaagctcgtcgtaacatatttgcagtgttagtcaagaactctgtcacctataacatcataaagttttgatttgaaaagttcacgaaaaagaactacgatcccgatgataaaccaagatacggtcgccctcgtttggatatcgatgaggatatttcgagaaccctggaa…
WBT00000676	WBT00000676	atgaggattaccaacatctacataccaccaccatcctcgggatcttctctaccggaggttatgcctcagattgcaactctgctctcaaacggatcgcacaacaaccacctcatcctcggagactttaacgctcatgatgatctctggttcagcaacattcagtgtaacaggggagcggcaattgcagacactatcgagttctcgggcatggtgcctatgaacgacgactcctacaccagagctagaaatgggacactcacgtccccatgaatcttattggcctcggcagatctatcaagtaaagccacatggagaactttggagcaacgtggctccgaccaccgtgctatcgaaatttctgtacaaaaaccggacgagacgcttctgcccaaaccaaaa…
WBT00000319	LINE2C	tagccagaatcatggaccgctcaatagaattagagaatttgacgaactgatttaaattagagaaatgtgaagaaccagtaagaagtctacatagtagtttcacttgagttttaattctcgtttgtctggtagagtagttaatatttacacagtatgtttttgtaggaggttaatttaacatcgcatctttgaaggatgcgcttggtaaaggttctcagtgatttttcaagtatcaaatacagtgccggccataattctatccaattttcgatttttgataaatttacaaatttttctaacgagcacaacttacaaaatgggcatgctatcaaaaaagttcaactaaagaaacattgtccataattacgtctacttgtattcagttgtttaagttgttta…
WBT00000415	WBT00000416	tattctctattagagcggcatgccgcactaatttcccggcccttcgtgacgtgcgctctattagagactgccgttctactggatactgccgcactaattttcgataactaattttcatattgaagttactacttttgggagtagtaacctcaaaatttctttataaaacctcatattttatggaaaaattcatgaaaattgggtaattttgcctcacaaagacactaaaattcaatatttaaatgaaaatttataaattcattcaagaatgaacaaaaatatcttcgaagaaatcgaataattgatgtggctcttgcacccaaaaaaaggggtgccgcactaatagagactgccgctctaattttcgaagagccagttagagtgccgctctaatagata…
WBT00000059	Tc3	cagtgtgggaaagttctataggaccccccctaatttgaaggtttgaggaacttccgaaaatttttttgaaaaactgctaatgccattcgtttttaaattgaaaaaaacctatatacatttttttccagaagtttatctcaaaaactgaggtcgcgctggaaaaaacgtcaaaatccagtgtgaaacttctataggaccccccccccccccccccgttttttttcacgatttttactaaaatcaacagattttggaatttttgacaaagctcaaatcaagtttgagttagaaatgagttcagataagcagttttgactttaaaaaattaatacgaaatgttctcgtgggatctccagactggttctgattcttccgatctttgatgttcaagtctgtttc…
WBT00000373	WBT00000416	ttgcagcactattagagactgcagtactactggagactgcagcattaattttcgaacggctattttcaattatagatcactggttttcagtcacaaaagcacattttttaagcagaaattcattaaaattgccaacctttgtaacaaaaagatccaataatttaattacttttgtgaattatcaaaaaaatcatcaaaaatatacaataaaatacccaaaaatatcgaaactatcaaatgactctttcaatagaaaatgaggtgcagcactaatagagactgcagcactatttttcggaccctttttgaatgcagcactattagagactgcacgactactggagatgcagcactaatagagaatatacggta
WBT00000198	MARINER2	ttatcaggttgtcccataagtttttgtactttttttcaaatatttttccaaaacttctagaaagttttaaaattttttcatcgtaggtcgtgtcaaggtcgggtcgtcccctttcagaaaagattcatttcatccatttctactttgccacgatgacaatcatcaaacttgaacgtcgagacgttagattgcttcttctttatgaatttcgtcttggtcattcagcaatggaagcggaacgaaacatatgcggtgcgatgggtgagggagcactctcttataatacagcaaagagttggtttcaaagttcaagaacggcgacttcagtctcgaagaaatagaacgttctgggcgaccggtagagttaaatgaagaagacctagtgaagctggtggagga…
WBT00000656	WBT00000628	atggcattgaaaaaaaagtatattttccaatctctggaaaatgttggacaaacctctaatcaacattcactaagaaggatcaactggaaaaatttctttacagcttaaggctcaagagaaatttcgaacacttttttcaacgatttattacatcaacgatttattggagttgatcccatctgatggtcatgtttatgccttcgccgatgatatcaagctacttggtgacaatgtcagcgctattcaaaaatcaatcaatgtcgtgacggattggtgcgcaaaatggaaattgaaccttgctgaaaacaaaactaatgttattcactttggaaagcggaatccaaaaaatgaatattatgcaaacggaatgaaaatcaccaaaaaggactcagtgaaaga…
WBT00000440	MARINCE1	tacagggtgagtcaaaattatggtaagtagttcccgtgctccatacatttttccagaaacacaaacaacttctaactatacacattttattcaccgtaaaaaacactatagaaaaacattttaaagttcgaaaatatctccattagcagcaacacaggcctccagacgcctagggaacgagtcgactgtggcgcgcaagtagttgatatccaactcgtcccatgccttcttcagtgaatctttcaacgaatcgatattcctatgcggttttgaacaagcttttgcttcgaggacactccatactgagtaatccatcggattgagatccggggatgacggtggccattgattgaaagcgatgaagtccgggaagttgctttcacaccatgcctgaacgtt…
WBT00000706	CER11-I	atggaacatcttggagttgaccccaatccactccatcccattgaccaatacacgcttctcgctgctaacaagattctgcaaagaaccaagcggtatgctgaagccctggagaatctacgccactacgtagatgacaagttccaagaacctgtcctgcgaggctccccactcaaggacgtgtaccacgaacaagtccaagagcatctcgcacggctccagccaaagtcactcttgactgaggcaaaacgagacatcactatgctcgaaagagagctgctcaatcacggctttcccatcaccactagtgatcctcaggagctcgtactcaccccctatgagtacgagacatcggaagacggtacctcctcatccgacgtcgacgatcttgccagcttcgat…
WBT00000083	WBT00000074	tacagtgcgcccaacttctatagcgcccccctattttttctcatttcaccaccttctgacattttttacaaaaaactgctaatgccatttgattccaaatgtcgaaaaaccccctgtccaaaattttcatcaaaaaattcaatagactgaggagactaggtcaaaaagtctctaaaacgaccgcccaacttctatagcgccccctcgaatttttgatttttctaataaaatcccctttttttggctttttctaagaacaacttattcatgacttaagttcaaactgatccagacatcttgcaaatcaattttcaaaagaaatttatccgtggaaattcgtaggatctctaaaattgtcctgaaacgcctaattttatgttagagggcgctgcggcgccc…
WBT00000303	MAR	ttaggttggtccggaagtctttataactgggtttgcttttccaccgctcgccacagttgcactttggtattccctcgttgctagtgaataacaacaagagtaggaacttcattgtaagcaacacctcattcccttccctctggcctgaagttagttaaccaacgatgtatgtccctagtgcgatccacatccgatatggtttgatgtacctctttctctctcataccacgatgaaggaatcggaaagtctcctcaagaatgtttatgattcacatgtcccctactataatatcatacgcaattggttccaaagcttcgagaaggacgacttttctctcgaagactctgagaccccataaattggatttggacacgttgcagaaagccatggcaacggat…
WBT00000285	MAR	ttaggttgtcccggaagtctttgtaactttttcaatagtttatttctcgaagcaagaaaaaccgcagggtaaattttatttgctatcattatcaacaatatactgccgacgtgtgggtaacttatgaatgccctacttatagaacccttccaggcgcaagaggaaataatgcttgagtgccaattcgacatttccatgggtattgaaggttctttcccagaggtcacgagtcaaatctgaaaacgaccagtattcagatggggtaatgtctggggaatacggtgggtgaatgagaaccattcatccatagctggtctgttcttactatacttgtttggagacattgggactagcgttgttttgctgaaaatagagttgcttgtccttcaggggtgacaa…
WBT00000338	Tc6	ctacagtgctccacataatgatacggccacccccaaattttggtataactcaaaactgggttgagatagcaaaacatagtttcttgtggaaatgttcgctgtactaacttactttcagataagtattggaaatatacctgaaccgttcagaaaaaagataaaccattttttcatgaaaaaccatattaaaaaatccacaaaatgatacggccacccttggttttcgttttcttttttcgttttctttgcaaatttttttgctaaatgttaagtttcatattcgtttgtgtttttacagctatgggtcgtggaataacttcaactgactacgaaaaaggacaaattgtgccaaattatctcaaggcttctcgaatcgtcagatttttcgtgatttgaaac…
WBT00000381	WBT00000416	ccgtatattctctattagtgctgcaagcagcactaatttccaggccctttttgagtgcagcactattagagactgcggtactaattttcgaacgacttttttcaattggagatcactagtttttagtcacaaatgctcatcttttaagcagaaatccattaaaattgagaaattttgtaacaaaaatgacccaataattcaattatgtttgtaaattaactagaaatcttcaaaaatatacaaaaaaaacactccccaaaatgtcaaaactattgagtgactctttcagtagaaaatggggtgcagcactaatagagactgcagtactactggagatgcagcactaat
WBT00000437	MARINCE1	accctgtatggagtgtcctccaattgaaaacatgcttgaaactacacataaacctagagagtcactgaaaaaataatcactgaaaaaattactaaagaaggtgtggaacgagcttgaaattccttacttgcgtgccacggttgatgcgtttccgaaacgtgtgcgggtctgtatcgaggcggatggagatatctttgaattaatggaattttgtttatttttttccggagaataaaacccatataaatgtttgtttcatttttttctaccttaggttttatgaagccgcaaacgattccccataatttttgcgcaccctgtat
WBT00000438	MARINCE1	tacagggtgagtcaaaattatggtaagtcgaggcgcgcgcgcgaaagttctgtggttcgggtctccccgccaaaattaattgattatgttatttcgtgttttgttcatttatttttccatcgtttttcctaaaaaataatttttttttcgcaggtatgagagcgtcacccatgcgtgaacccatcgttcgttttcataggaatggtgtcgcggcgaagagcattgctcgacggctcaaagtgtctgaaaaacttgtttctaccaccattgcacggttcaaggagctcggcaacttttccgatagatccggacgcggaaaaccccccacagtcactacaccagcgatgataaaaaagttcgtggacgcttccgtcacaactccgggcggtcggtccgtgc…
WBT00000162	MARINER2	ttatcaggttgtcccataagtttttgtactttttttcaaatatttttccaaaacttctagaaagttttaaaattttttcatcgtaggtcgtgtcaaggtcgggtcgtcccctttcagaaaagattcatttcatccatttctactttgccacgatgacaatcatcaaacttgaacgtcgagacgttagattgcttcttctttatgaatttcgtcttggtcattcagcaatggaagcggaacgaaacatatgcggtgcgatgggtgagggagcactctcttataatacagcaaagagttggtttcaaaagttcaagaacggcgacttcagtctcgaagaaatagaacgttctgggcgaccggtagagttaaatgaagaagacctagtgaagctggtggagg…
WBT00000089	Tc4v	ctagggaatgaccagaataaatggagcgatattcaaaaaaaaaatattgtatcggaaagctgacattctctactataagaatatgactgaaatttttgcccgttcgggctggaaatctgaaatttttacgtctgaaattctacactgaaatcagtgcatttcctatggttaacagtggatttttgtctctggcgccaacagaagtctcaccacaatggtggaagggcgaaaacatcggttcggtggtcgagtggtgaacgcgttcgcctcttgagcagaagtttgtgggttcggttcccatacatggtttaacttttggccttttttatacaaaattttcagaacgggaaacaagtatttagaacatttttttgagggttttacataatttttttgctt…
WBT00000399	WBT00000416	ccgtatattctctattgaagcgacatgccgcactaatttccgggctctccgcgacttgcgcactattagagactgctgttctactggagactgccgcactaattttcgataactaattttaattttcaggtgactacttttgagagtagtaactttaaaatttctctataaaacctcacattctatgtgaaaattcatgaaaattattctattttgcctcacaaagacactaattcaatgtttaaatgtaaatttataagaaattataaaagaattaacaagaattccatggaattaatcaaatatttcagatgcctttcgcaaccaaaaaaaggggtgccgcactaatagagactgccgctctaattttcaaagggccagctagggtgccgctctaat…
WBT00000148	MARINER2	tatcaggttgccccataagtttttgtactattttttttttgaaaaaaatttatttctctcaagcgacaagtagtactattcacacaagtattcaccattagtgtccaccacttgttgccatttactaggtaacatcatgatgccacgggagaagaaatccggcgaacgcgatgagaagaaagtggagagttcagtgttgagatgctcttcgtcgtcgaattgcttgtcgcgcatgtagtcactgagagacaagaacaaatggtagtcggttggtgcaagatctggagaatatggtggatgcggtaaaacagtccaaccaagatcttgcagcttttggaaagtcttcttggcgacatgaggcctagcattatcgtgaagaaaatatagtttttcatattt…
WBT00000084	WBT00000084	ctacagtgcgtgcaacttctatagcgccccctgttttttcgcgtttcacgtcattctggttttgtttcttgaaaaactgacaatgccattcgattccaaatgtcgaaaaaccccttgtccaaaattttcatgaaaaaatcacaaactctgatgtaattaggtcaaaaaatcgtaaaaacttctatagcgaaccctcagaattttgatatttttccaacaaaacctcattttttgtcatttctaaagacagaaaaataataaaacggagtcaatttgattcagacatcgtactgatctattctcggcagaaatattatacgtggagattcttaggatccggtaattgtcctgaaacgatccattttgcgttagaggcctattctcggctcccagcagtgg…
WBT00000117	MARINER5	ttaggttggtaagaaggtgttgtcctattttttgctctgttcttgtgagctgtagatcaatttcagtgtttactcactcctagtgattgataagcagaaaaaagtctttgcagtaattaacccccatccctctccctttctctcagttcaagttcacttgagatatatattcctattgcaattcatcttcggcatgttctatgctcctgacgcacaccacaatgtaggattcaaaaactcttctgactaaagtttatgatggacttgctcccttgtgtaaaaacatacagagttggttcgatcgttccggaattagagacttttctgtgaattgaaaggaatgcccaaaagaccacacgagttggatttgaatgaactaaaagccagtgttgaatcgga…
WBT00000362	WBT00000416	tagtgcggcatgcctcactaatttccggcccttccgtgacttgtgcactattacagactgccgttctactggacactgccgcactaattttcgataataatttttattttgaggttactaccttcaaaattagtaatcaaaattctcttataaaacctcatactttatttgaaaattcattgaaattgtgtaattctgcctcacgaagacactaaaagtcaacgttaaagagaaaatttataggaaaccattgaagaataaacaagaaaaccatcgaagtaatcgaatatttgtaatggctttcgcaacccacaaatggtgtgccgcactaatagggactgccgtattattttttagaaggccagttaaagtgcctcactaataaatacgctgtagtat…
WBT00000370	WBT00000416	attagtgcggcaagcactaatttctggggtctttgcgacctgtgcactgttagagactgctggactactggggactgttgcaccaacattcgataattactttttatttcgaagttacttttttttctgtttgtttgattttcgaaagtagtaacttcaaagttcacaaaaactcatattttatgtgaaaattcatttaaaaacatttgtctttttgccttacaaagacactaaaatgcaatgtttaatcgaaattttgtaagaaatcatagaaaaatgaacaagaaaaatgaacaattaaagtaatcaactattttaggtgacattcgcactaaaaaaaggatgccgcgc
WBT00000037	Tc1	cagtgctggccaaaaagatatccacttttggttttttgtgtgtaacttttttctcaagcatccatttgacttgaatttttccgtgtgcataaagcgaaatgttacgcaaatttccggaccaaacattacatgattatcgattttttctgaattttatttcaattttttgattttttcgtttttccaattttcattattttttttgaattatcaataaaacgcactctgtttgttgcactggatttgtttggttgataaattatttttaaggtatggtaaaatctgttgggtgtaaaaatctttccttggacgtcaagaaagccattgtagctggcttcgaacaaggaatacccacgaaaatgctcgcgctgcaaattcaacgttctccgtcgactattt…
WBT00000650	WBT00000650	ctaaggcttgggcagaactcgggcgagggagtttacactagaattgctgaagttgggtaagacttgggcatactctgggttagaagttggcaagagttgggtaagaagctgaaaaggcccaaacttggggaagaagctgtcgggaattgccgaggaattctttagtgctgagacatccggaaaatggtattcgccagataagatgttgtggtaggtccttaatatttggagaattcgctggtgttgaatggatttttgatttgactgagccagtcgatcatcgtacgacgtgtttgagacattgcatcgttgatacactcttcttgaatagaatttcagcggcatttcaagtagctttatcagacgtttggagttagggttgtagacctcacatccgta…
WBT00000111	Tc1A	cagtgctggccaaaaagatatccactttcagttttttgacgatttcgatattttttccaatggacataacttcaaaactaggaaaggtaccaaaaaattttcaactggtaaaatgtagctcgtgatcaggcctatgtatttttacatgttgcaattattcatccatcacatggcaagtaataaagcggcgggcatctcgtgagtccgtttttgacgatgattactaaaacgactgtaactcaagaaacatatttttaatgaaaggtttgagaaagtaacaaaatgtttatttaatttttcattgtttgaacatatcaactttgtcctaaaacctccatttaaaaaaatgtgtgcgctgaaactagtgtctcattagacactgtttagaggctttgttca…
WBT00000657	WBT00000657	atgtgcaacttcatcctcctgtgtatgttaggaaaagtctatcccccgctgaaattgtttcccgccgtgagtcttttaagaataggaatacacctgtctctgataccctagataatgatattgtgatgaccgataattctcataatgttccgccacagctttcaaaaaactaaatacgcctgattgttatgaccctatctgctcaataccccctaatttttgtttagacataatctcatgtaatgtacgatcggtagtatctaatcgactagaagttaaatctctcttattatacaaaaaaattgacatacttgcactccaagagacgtggctttccagtaatgtgaatgattctttcttgaacacacctaatttatcctataaaatatttagagccga…
WBT00000386	WBT00000416	tcgataactaattttcattttgaggttactactttcgagagtagtaacctcaaaattccctcataaaacctcatgttttatgtgaaaattgatgaaaattgtgtattttgcctcccaagacattgaaatgcaatgtttaagtgaaaatatatgggaaattattgaagaatgaacaaggatgccattggagtaatcgaatatttgaggcggctttcgcaaccaaaaagaagaggtgccgcactatttgagactgccgcactaattttcgaaagggcggtaggggtgccgcactaataga
WBT00000374	WBT00000416	tctctattagtacggtagtctctaatagtgcggcatctcttctttttggttgcgaaacccacctcaaatattcgactactacaatggtatccttgttcattcttctttgatttcttttcgaagtgactaccttcaaaagtagtaacctcaaagtaagatgttatcgcaaaccagtgcggcagtctcctgttgtccggcagtctttgatagttcacaagtccctgggagcccggaaaaaggcacgccgcactaatagagaatatacgg
WBT00000110	Tc1A	cagtgctggccaaaaagatatccactttctgttttttgatgatttcgatattttttccattgagcataactccaaaactaggaaagctatcaaaaaaagtttcaactggtaaaatgtagctcgtgatcaggcctatgtatttttacatgattaaattattcacccaaaacatggcaagtgataaagcggccgacatctcgtgagtccgcttttgatgatgattactaaaacgactgtaactcgagaaacatatttttaatggaaggtttttagaaagtaacacgatgtttatataattttttattgtttgaacatactaacttcgtcctgaaacctccattgaaaaagacaagagagtttaaagaagagaagtgtagagtaatctcgagctcatgtctc…
WBT00000395	WBT00000416	tctccagtaatgcgccgtatctattagtgcacaccctacctggcctttcgaaaactagtgtggcagtctctagtagtgtaactcttctttttggctgcaaaaacctcctaaaatatttgattacttcaatggtatgcttgttcactcttctttgatttctcacaagttttcaaattaacattacacttttgtaactttgttaagcaaaaatacacaattttcatgaattgtcacatggcatgtaaggtattataaaggaattttgaggcttaattaattagttatagaaaattagtgcg
WBT00000364	WBT00000416	tcacaaaagctcatcttttaagcagaaattcataaggagtgaatatttttgtaacataaagacataatgatttcatgatgtttgtaaattaacaataaccatcaaaaataatcaaaaatgaacaaaaacactcccccaaatgtcgaagctattgaggtgactcatttaatggaaaatgggtgccgcattaatagaaactgcagcactaattttcgaaaggactattggggtgcagcattaataga
WBT00000359	WBT00000416	cactaaaatgcaacgataaattgaaaatttgtaggaaatcatggaaaaatgaactagaataccattgaagtaatcgaagaaatcgaaatttgatgtggcattcggaaccaaaaaaaagtgttacactattagagactgccgcact
WBT00000103	Tc1A	cagtgctggccaaaaagatatccactttcagttttttgacgatttcgatattttttccaatgggcataacttcaaaactaggaaaggtaccaaaaaattttcaactggtaaaatgtagctcgtgatcaggcctatgtatttttacatgttgcaattattcatccatcacatggcaagtaataaagcggcgggcatctcgtgagtccgtttttgacgatgattactaaaacgactgtaactcaagaaacatatttttaatgaaaggtttgagaaagtaacaaaatgtttatttaatttttcattgtttgaacatatcaactttgtcctaaaacctccatttaaaaaaatgtgtgcgctgaaactagtgtctcattagacactgtttagaggctttgttca…
WBT00000659	RTE1	atgcccgaaaactataggcccatctgcctactacccgtactctacaaagtattcactaagtgtctgctgaatagaatgcgaagatcccttgatgaggctcaacctgtcgagcaggccggattccgacgatctttctctacgatcgatcacatccactcgctccaaagacttcttgaagtcggcagggaataccagatcccactgacacttgtcttcatagatttcaaaaaggcatttgacagtgttgaacaccaggcaatctggaaaagtctcgacgagcaaggtgcagatggagcctatattgatctactgaaagagtgttataaaaattgtaccacaaattttgccccattccacaggccagtcacagtaccagtgaccaaaggagttcgacaagga…
WBT00000667	CER10-I	ctaaaagtcctttaggttgagagattcctgagggattacggggaatcgacaacattccgggggtgaaggatccgacaagacgcgagtaatctcggcgtgattgtagttgatgtacggggccttagcttttcgaccgagatattctctagtacgaccttgtggcagtctggtctctgcgttgtcgtaagctatctcggggatcgccgtgatggggtccacgtactcaactggtctgtcttcagcctccccatcttcgtggaagagtggattgttagtatcgtagtcgggtccttcaaaatcatctatctcagacccaatagcttcgtgtgatttccacctatccagagtgatatctctaggttcttcaccgatgttcgggagaatttgggctgggaacgc…
WBT00000011	MIRAGE1	ttagatagaccggagtcacggcagaacgacagaaaatcactgctaattagcatttatgccacggcttagtcaaccgcagtagttgtgcttttccgctgattagcggtggtgttttgctacgtagttctgcttttttactagctagttttgttgttgcgcagagccaaacttttataaaaccataaaaaaaacaaggtttattatgaaaatgaagaaaatgacaaaacaacaataaaaacattcaattaagaatggaaaaaaaataaaacaacaaatttcgaaagtaccaaaaacaggaaaactagtgaatttttgggaagtcatggtattttcacttgccagtagagtttgaagttgatggaaagttctcctcattgatatcctcgctactctggtaga…
WBT00000112	Tc1A	cagtgctggccaaaaagatatccactttctgttttttgatgatttcgatattttttccattgagcataactccaaaactaggaaagctatcaaaaaagtttcaactggtaaaatgtagctcgtgatcaggcctatgtatttttacatgattaaattattcacccaaaacatggcaagtgataaagcggccgacatctcgtgagtccgcttttgatgatgattactaaaacgactgtaactcgagaaacatatttttaatggaaggtttttagaaagtaacacgatgtttatataattttttattgtttgaacatactaacttcgtcctgaaacctccattgaaaaagacaagagagtttaaagaagagaagtgtagagtaatcttgagctcatgtctca…
WBT00000360	WBT00000416	aaaattcatgaaaattgtgtattttgcctcacaaagacattaaaatacaacgttcaaatggaaatttatatgaaatttttaaaggatgaataagaatatcattgaagtaatcgaatattcgagatggctttcgcaacaaaaaaaaggtgccgcattaattttcggaaggccagttagggtgccgcactaat
WBT00000625	WBT00000625	ttatatccgggggatgttgagatcaataaattcacagaactgatatggggatataaaaaccgtaacatttttgaacaaattgttccagactgggatgatatgagcaaagaaatgcgtggagcatttgtccttcctaactaaaatcattgggtgcctatttgaactagagaaagtaacaaattgtctaactattgtctaagaaaaatgagaggtacctgagaggtttatacattagtttcaattgagcttcaattctatcgtgtctggtggagtggagctccaccat
WBT00000205	LINE2F	ttcaaaaccgtgttatggaggaatcaataactttaacaaattcacggggagaaaggaaatggggagtattatgaaaaatagcattccagacggggacagttgaggtgaaaaaatcagtaatttttggttttatacatataataatcataggccttcttttagactcggtaattctgatcagatcgtttagatttgggaagtaagaggtaccgcttatgaatttataaagaagtagaagctttgccttaagccttcgatgacgaatcgagtagatattaagaattagaagacggttttcataagaagtaaatgagatattgcatctttgtaatacttgccgagagaatgatctaagaggtttttcaagatgagcagagagtttagagttaggagagggag…
WBT00000042	Tc1	cagtgctggccaaaaagatatccacttttggttttttgtgtgtaacttttttctcaagcatccatttgacttgaatttttccgtgtgcataaagcgaaatgttacgcaaatttgcggaccaaacattacatgattatcgattttttctgaattttatttcaattttttgattttttcgtttttccaattttcattattttttttgaattatcaataaaacgcactctgtttgttgcactggatttgtttggttgataaattatttttaaggtatggtaaaatctgttgggtgtaaaaatctttccttggacgtcaagaaagccattgtagctggcttcgaacaaggaacacccacgaaaatgctcgcgctgcaaattcaacgttctccgtcgactattt…
WBT00000076	WBT00000074	tacagtgcgcccaacttctatagcgcccccccccccccccccccctattttttctcatttcaccaccttctgacattttttacaaaaaactgctaatgccattcgattccaaatgtcgaaaaaccccctgtccaaaattttcatcaaaaaaatggccagcttgttcaccggacctcaatccgatcgaaaatatgtgggcttcaatcgtgagactcgtgtacgctaatggaaaacaatatccgaatgttgctgctcttaaagtcggaattgaggattcatggaacgccatatcagctacagagatgaaaaatctggtcaattcgatgcctaatcgaatctttgaggtcatcgccaagaatggaggtcctacgaaatattgaactttatctaaattaataa…
WBT00000420	WBT00000416	taccgtatattctctattagtgcggcatctctaatagtgcggcatctctattagtgcggcgcccctactgccctttcgaaaattagggcggcagtctctaatagtccggctgtctctaatggtgcggcaccccttctttttggttgcgaaagccacatcaaatattcgattactccaatggtattcttgttcattcttcaataatttctcataaattttcactttatcattgcatttcagtttctttggggggcaaaatacacaattttcattaattttcacataacatatgaggttttatgagggaattttgagtttactactctcgaaagtagttacctcaaaatgaaaattagttatcgaaaattagtacggcagtctccagtagcccggcagtct…
WBT00000445	MARINER4	ttaggttgtgaaaaaagtttactccgaaatttcattccagttcattttctcattaactttattttcggtcactatcaatcaaccatataatcatcattattattcacaactgtgagccacctattgggaagatcgtcgaccctcttcttctagaacgcgggcgagcgcgagtcgaagaagtcgttcactgcttttttgaggtcctcaaactttgcgaacctctgatctttaaggaacagcttgagtgggcggaaaggtgacaatccaaaggtgcaatgtccggcgagtacagtggatggaaaactgtgatgcagccgagctcctgcaacttggcctgggtgtccacatgagggcgcgcgttgtagtgaagaaggtgggccgcgagtgtcttgagtgctt…
WBT00000106	Tc1A	cagtgctggccaaaaagatatccactttctgttttttgatgatttcgatattttttccattgagcataactccaaaactaggaaagctatcaaaaaagtttcaactggtaaaatgtagctcgtgatcaggcctatgtatttttatatgattaaattattcacccaaaacatggcaagtgataaagcggccgacatctcgtgagtccgcttttgatgatgattactaaaacgactgtaactcgagaaacatatttttaatggaaggtttttagaaagtaacacgatgtttatataattttttattgtttgaacatactaacttcgtcctgaaacctccattgaaaaagacaagagagtttaaagaagagaagtgtagagtaatctcgagctcatgtctca…
WBT00000401	WBT00000416	tagtgctgcaccccttttttattgcgagagtcatctcaacagtttcgaaattttgggtaatgtttttgtttattttgtttttgattacttttaatttataaacataattgaagtatcatttatttttgctacacaaattcacactccttatgaatttgtgtttaaaatatgagattttgtgactaaaagctagcgatctccaattgacaaaggggtgcgaaaattagtgctgcagcctccagtagtactgaagtctataatagtgctgcattcaaaaagtttctggaatttagtgctgcatcgcagcacgtatagagaatatacgg
WBT00000389	WBT00000416	ataccgtatattctctattagagcggcgtatctattagagcgacaccctaactggctcttcgaaaattagagcggcagtctctattagtgcggcactccttttttttgggtgcgaaa
WBT00000622	WBT00000599	tcagaatttagatatttgacaatcaacaagcgaaaggaattgtgatggggagaggaaaaagctagagttgcgtacaatgctattccatattggtactacttgggagaaaaagctacgacatttgggatttttaattttaatgagcatcggacgacgagacgagttagcaagcgtaacaaagttactgctttttgggaagtgcgctgcgccggtaagaattttgtatagaagcaatagttgggctcttaggcggagagagcgggctgatgaaattcctagaatttttagtcggttttcgtaggatttggagaaagcattgtgtgtttgtggagcattttttattttgtatttaatattgcagcgctgtaggacccgtttagaaaagtaaagtaattaatg…
WBT00000239	MARINER3	ctattaggttgagcaaaaagtctttgcaaaatttgtacttttcttcatttctcagcgttaattcatttttttctgattctgtttttttatttgtatagtacgtaatgtgcatgtttaatgcatttgaaaaaacttttgggtgctgttcaaaatgaccgagaatttgctcgccgaacgccacgtcctcctaggagtttttctgtacgagttcctccaaggctgcaattgcaacgaagctcgtcgtaacatgtgtgcagtgttaggcaataactctgtcacctacaacaccatgaagttttggttcgaaaagttcacgaaaaagaactacgatctcgatgataaaccaagatcagatcgctctcgttcggatatcgatgaggatatttcgagagccctgga…
WBT00000104	Tc1A	cagtgctggccaaaaagatatccactttctgttttttgatgatttcgatattttttccattgagcataactccaaaactaggaaagctatcaaaaaagtttcaactggtaaaatgtagctcgtgatcaggcctatgtatttttacatgattaaattattcacccaaaacatggcaagtgataaagcggccgacatctcgtgagtccgcttttgatgatgattactaaaacgactgtaactcgagaaacatatttttaatggaaggtttttagaaagtaacacgatgtttatataattttttattgtttgaacatactaacttcgtcctgaaacctccattgaaaaagacaagagagtttaaagaagagaagtgtagagtaatctcgagctcatgtctca…
WBT00000602	WBT00000602	tcaaattttaaatgaaatatacatatctagggctcccagctgagtgaggcgccatatgcgggcctcacgccgacgccgcgagcagctgtgtgtgtgtgtgtttgaaatgatgtgcgaaatgtagtcatttggagcggccggcacgttcggcttggcgtgaaatgagtagcttggtgtgtgcgcaacgtagtgcaaagaggtggttgtttggaccgacacgttcggggttccgcgccgcactatacatttgggtacaggcttaagtgacgccgtgaggccggcggaagcgccgtttgggggcgacgtcat
WBT00000335	Tc6	tctggtagagacaagcgaaaaatcgtttgtcgaacatcaaattgaacagtgacttgctcgaaaattaggagcgagatgcacctgccagtgtctgttgagactgcacgacgtgttctttcgaattcccagtttatcaaaagacgaaaattaagaaaggctcctttcattaccgaaaaaaccgctaaaatcgtattcagttagctaaaatcagccagagaactaactggagacaagtgaagattaccgcatgatcattcaagcccaattttggttttagttcatcttttcttttctcaaatcgtaccagtaatcacggtagccttctggtttatcacagttaaacttttcctcgtcactgaagatgatctgagaccaatacatgagcttgaatgatcatac…
WBT00000582	WBT00000581	aataatcttgttgcatggtttcgagcttttctttctgacagaatatccaaagtcaagataggtgactatatatcacataatacattttccaatatatctggcgtactccagggtacagtaacgggtccattcctatttcttctttatataaatgatcttttatcatcttttcccccagatgtctcggtagttgctttcgctgacgatcttaagatcttcagcgaaaactctgctagtctccaaaaatcccttactatcattactgattggtgtgaaaaatggaaacttggactagctgaaaataaaacagtagtaatgcacctgggtaaacacaaccccaattctttgtactatattaatgagcaggttataatggagtcaaaatgcacgagagactta…
WBT00000387	WBT00000416	atttccgggcctttcacgactttcgcactattagagactgtcggactactggagagtgccgtactaatttttgttaactaattttcattttgaagttacaactttcgagggcagtaaaatcaaaattgccctataaaacctcatattttatgtgaaaatataagaaaattgtgtattttgcccccaaagacactgaaatgcaatgtttaagtgaaaatgtatgagaaattattgaagaatgaacacggataccattggagtaatcggttttttgaggtgactttcgcaaccaaaaagaaggggtgccgcaccattagagactgccgcactattaaagatgccgcactaat
WBT00000055	Tc3	cagtgtgggaaagttctataggaccccccctaatttgaaggtttgaggaacttccgaaaatttttttgaaaaactgctaatgccattcgtttttaaattgaaaaaaacctatatacatttttttccagaagtttatctcaaaaactgaggtcgcgctggaaaaaacgtcaaaatccagtgtgaaacttctataggaccccccgttttttttcacgatttttactaaaatcaacagattttggaatttttgacaaagctcaaatcaagtttgagttagaaatgagttcatataagcagttttgactttaaaaattaatacgaaatgttctcgtgggatctccagactggttctgattcttccgatctttgatgttcaagtctgtttcaagcttcctggtg…
WBT00000287	MAR	ttaggttggaccggaagtctttataactttttcaatcgtttatttctcgaagcaagagaaacgacaggataaattttatttgctatcattatcaacaatatactgtctacatgtgggcaacttattaatgccctgctaacagaacccttccgggcgtgagtccaaataatgtttgagtgccacattggcactttcatgggtattaaagattctccgctcgtggacacgggtcatatctgaaaacggtcagtattcagatggagtgaggtctggagaatacggtgggtaaaggggagccatccatccatggctggtctgttcctactaaacttgtttcgagacatggggactagcattgttttgctgaaaatagagttgcttgtccttcaggggtgaacg…
WBT00000597	CER5-I	atgcaaaagtctcacgttaatcagattcggactcgttatggtgactacagtcgtgaagacatttttgaggaaactatctatcctctgttcttttcgactccaggaaagtttactagctgttcagacaataagtcaagttccggggccacaggggagaaactaatctttttgattcttcaggctcgtctgttaatcctagattgtcttccgattcttttggttttgtgggggagagtggcggtgatgagatgtcccgcaatgatgatccaattgttacttcgaatggttccagtattgatgttaatcgtggaagccgaatcacaagtgaactaaagaagaaagaaagcaatgcagtcagaggacagccacgtggatcctgctctccaaccaacaacgacg…
WBT00000087	Tc4v	ctagggaatgaccagaataaatggagcgatattcaaaaaaaaaatattgtatcggaaagctgacattctctactataagaatatgactgaaatttttgcccgttcgggctggaaatctgaaatttttacgtctgaaattctacactgaaatcagtgcatttcctatggttaacagtggatttttgtctctggcgccaacagaagtctcaccacaatggtggaagggcgaaaacatcggttcggtggtcgagtggtgaacgcgttcgcctcttgagcagaagtttgtgggttcggttcccatacatggtttaacttttggccttttttatacaaaattttcagaacgggaaacaagtatttagaacatttttttgagggttttacataatttttttgctt…
WBT00000313	LINE2C	aattgaattttgagtgttaaataaaacggtaaaacgagactaactcagaaaaagtacgtctcgagtttgggacgggaaaggagagagagggtaatgtggtagaagagatcaattagaagtcaaagagaaccagcggataaaagttaataccggggaatattgagatcgagaaagtttgaaaactgatagggggagagaaataccggtatatttttgacaagattgttccaaataggaatggatttggcaaagaaatgagaggtgcatgtgtctttcctaaccagcatcatgggtctcctattggaattagagaacttgacaaactgagttaatttagagaaatgagtagaaccagtaagaagtctatataatagtttcatttgagctttaattctaatg…
WBT00000632	WBT00000632	atgaatgacccggactacttaacatctattcaacgaaatgagctattcggcctcgcttcgttagaaactcgactcaaaacaattgatagaaagtttgtttctaagcttttggcgcagaaagttgacatggacatcaaaaatttctttcaaataagtgaaactaacaaaacgcgaaccaaaactaagttcatctggaaaaaatgcagaactaaaattaggagacatttcttcacaaacagagttttaagctcaataggaacctcgctttaa
WBT00000309	MAR	tattaggttgaaccggaagtctttgtgactttttcaatcgtttatttctcgaagcaagagaaacgataggataaattttatttgctatcattatcaacaatatactaccaacgtgtgcgcaacttatgaatgccctgcttatagaacccttccaggcgcaagtcgaaatattgcttgagtgccatttcgacacttccatgggtattgaaggttctttcccataggtcacgagttatatctggaaacggccagtattcagatggagcagtgtcttgagaatacggagggtaaaggagaatcatccatccacgcctgaccagttcctgcaatacttgtttcaagccgtagggacaagagttgttttgttgaaaatggagttgcttgtccatcagaggtgaa…
WBT00000203	WBT00000203	cacagctttccaagcttttcggtcctttgcttggtgggccacggggtaatgatgtcattgcacatatccctcgtggtgatttcctttgtcagcgagtcggtccatctcatcgaaggtcttccaacaggccttttccgatttattggataccattctgtcatccgcgttgtccatctttcaactgttctccttgcgacgtgtccagcccatacgagctttctctttttgatgtggatcagtgggtctctaacctttgacaatttatgaacatcctcccgatgaatatttcggtctcgttgttctgtaagtgtgagtccaactaatcttctttcgagtgctgcgtgtgtaattctgactctttcagcaagggcttttgtaaaagtccaagtttcggagcca…
WBT00000343	Tc6	tacagtgctccacataatgatacggccgcccccaaattttggtataactcaaaactgggttgagatagcaaaacatagtttcttgtgaaaatgttcgctatactaacttgctttcagataagtattggaaatatacctgaaccgttcgtaaaaaagataaaccattttttcatgaaaaaccatattaaaaaatccacaaaatgatacggccacccttggtttttgttttcttttttcgttttctttgcaattttttttgctaaacgttaagtttcatgttcgtttgtgtttttacagctatgtggtcgtggaataactttaactgactacgaaaaaagacaaattgtgccaaattatctcaaggcttctcgaatcgtcagatttttcgtgatttgaaac…
WBT00000410	WBT00000416	tctattagagcggcaccctaacttgcctttcgaaaattagagcggcagtctctattagtgcggcaccccctatcttggttgcgagagccacctcaattattcgatttcttcgatggtatttttgttcatttttgaatgaattcataaatttccattaaaatattgaattttagtgtctttatgaggcaaaattacacaattttcatgaattttaccataaaatataaggttttattaaggaattttaaggttactactctcaaaagtagtaacctcaaaatgaaaattagttatcgaaaattagtgcggcagtctccagtagaacggcagtctctaatagagcgcacatcgcgaagggcccggaaattagtgcggcatgccgctctaatagagaatata…
WBT00000608	RTE1	tacttagatacttagacgatccgttcttcaggaattcgtggtattcctgcggatcacagcaagccattgttttcggtccttggctatagtggaccagggggtgatgacttctccgtctgcgtcacgagtggtgatctcctttcgcagcgaatcagtccatcgcatcggcggccttccaacaggccttttccatccatatgggcgccattctgtcatcaacgtggtccatcttccgtctttccttctcgcaacgtgtccagcccatcctagctttctctttttcacgaaattgagcggatccctgactagagacatcgtacgaatgtcttctcgatggagatctcgttctcgtagttgagtgagtgtgattcccacaagccgtctttctagggaggcatg…
WBT00000175	MARINER2	ttatcaggttgtcccataagtttttgtactttttttcaaatatttttccaaaacttctagaaagttttaaaattttttcatcgtaggtcgtgtcaaggtcgggtcgtcccctttcagaaaagattcatttcatccatttctactttgccacgatgacaatcatcaaacttgaacgtcgagacgttagattgcttcttctttatgaatttcgtcttggtcattcagcaatggaagcggaacgaaacatatgcggtgcgatgggtgagggagcactctcttataatacagcaaagagttggtttcaaaagttcaagaacggcgacttcagtctcgaagaaatagaacgttctgggcgaccggtagagttaaatgaagaagacctagtgaagctggtggagg…
WBT00000449	MARINER4	ttaggttgtgaaaaaagtattctccgaaataattgaaagttatgccccggaacgttttgcagctttctggactattctatcatagaatgttgtagaacatcctagtggcatctcccctaagcctatataaagcgcgcacgcttgctgatcgaccaacgatgatcgaactttcttgacctcaacttcgactgctcatctactccgagtggaagagaggcgctcgtgctgctgagacggctgctaaaatatgcaacgtgtttggcaaggatgccgtcaccgatcacaccgttcgctattggttcgctcgcttcatttctggatgtacgagcctcgatgacaacgaccgctcaggaggccttctgtcatgatcgatgatcagttgtgagccgccgtgaggga…
WBT00000405	WBT00000416	tgaacaatgatatcattggtgtaatagaatatttgaggtggctttcgcaaccaaaaagaaggggtgccgcactattggagactgccgcactaattttcgaaaaggcagtgggggtgccacactaatagagatgccgcactattagagatgccgcactaatagagaatatacg
WBT00000218	MARINER3	ttattcaagatctgatatatgttttagaaacttggggttactcagcgtacggtttacaataaaatgctttctagttttagttttacatctgctccatgagactttctttttggaacgagttcgtgtgttttcagaatatgtaaaaaattgaggtacgttgagatctagtttaccattaatcatcttcataatagtttttctgtcatagatttggcgccgcgtttgtagtgttgtgagctcaaaaagttcattgcgttcggatgcagatttatactccgggtcagttggcgagatgtatttgccttgtgttctactgtataatcgtctagtaaatgcgttttgaaccgactcaatggctcttgtttcagagtttctaattgggctagtaattaccgttcc…
WBT00000107	Tc1A	agtgctggccaaaaagatatccactttctgttttttgatgatttcgatattttttccattgagcataactccaaaactaggaaagctatcaaaaaagtttcaactggtaaaatgtagctcgtgatcaggcctatgtatttttacatgattaaattattcacccaaaacatggcaagtgataaagcggccgacatctcgtgagtccgcttttgatgatgattactaaaacgactgtaactcgagaaacatatttttaatggaaggtttttagaaagtaacacgatgtttatataattttttattgtttgaacatactaacttcgtcctgaaacctccattgaaaaagacaagagagtttaaagaagagaagtgtagagtaatatcgagctcatttctcaa…
WBT00000012	MIRAGE1	ctcagacaggtgcgagtcacggctaaccgactcaaaatcactgctaattagctttttgaccagggatagagtcaacctggctagctctggtttttcgctaattagctctggttcttttgctaaatagtcctggtattttgctagctagttgtgatttgtcgctttttcgaactccgtttaattcattttgatttaaaaaaaaaagaaaaacaatatttattatggaaaacaaatgaaataacaaatgaaaacatgaggaaggcattagaagaaaagaaaacgtttcacagaggagttttgcaggaatcaaaacaaaaaattgtttatatggtggggattgagtatggttcttactagtcattgttgtctgcattcgaagttgatggatgttgttcatta…
WBT00000675	LINE2A	tcaagttgggggaatgagaatattaagggggaaagaatttaaccgggaagcaaacatagagcgatttaatttttccgggaattgctttgctagacggttccaggtggcgaggttgactctgaggaatcctttgtttgtttcgccaacagatctgagcatgtaggggtatcttggagttacagctttcttcaccgacgatgacacatttgggtagtggaagtttccagttatgatgttgtggtaagtgcgaaggatctgcaagacccgcctatgttgcactgacttcaaattggcttgggccaaacgatcctcgtatgaagaatactttatgttgcagcgttggaagacgcgcctggtgaagaaacggagaggcttttccagttgtttgattagagcccc…
WBT00000155	MARINER2	tatcaggttgtcccataagtttttgtactattttttttttgaaaaaaatttatttctctcaagcgacaagtagtactattcacacaagtattcaccattagtgtccaccacttgttgccatttactaggtaacatcatgatgccacgggagaagaaatccggcgaacgcgatgagaagaaagtggagagttcagttttgagatgctcttcgtcgtcgaattgcttgtcgcgcatgtagtcactgagagacaagaacaaatggtagtcggttggtgcaagatctggagaatatggtggatgcggtaaaacagtccaaccaagatcatgcagcttttggaaagtcttcttggcgacatgaggcctagcattatcgtgaagaaaatatagtttttcatattt…
WBT00000156	MARINER2	tatcaggttgtcccataagtttttgtactttttttcaaatatttttccaaaacttctagaaagttttaaaattttttcatcgtaggtcgtgtcaaggtcgggtcgtcccctttcagaaaagattcatttcatccatttctactttgccacgatgacaatcatcaaacttgaacgtcgagacgttagattgcttcttctttatgaatttcgtcttggtcattcagcaatggaagcggaacgaaacatatgcggtgcgatgggtgagggagcactctcttataatacagcaaagagttggtttcaaaagttcaagaacggcgacttcagtctcgaagaaatagaacgttctgggcgaccggtagagttaaatgaagaagacctagtgaagctggtggagga…
WBT00000143	MARINER2	atatcaggttgtcccataagtttttgtactattttttttttgaaaaaaatttatttctctcaagcgacaagtagtactattcacacaagtattcaccattagtgtccaccacttgttgccatttactaggtaacatcatgatgccacgggagaagaaatccggcgaacgcgatgagaagaaagtggagagttcagttttgagatgctcttcgtcgtcgaattgcttgtcgcgcatgtagtcactgagagacaagaacaaatggtagtcggttggtgcaagatctggagaatatggtggatgcggtaaaacagtccaaccaagatcttgcagcttttggaaagtcttcttggcgacatgaggcctagcattatcgtgaagaaaatatagtttttcatatt…
WBT00000693	WBT00000693	ctagctcgaaaaaactgctggggcggcgcataactgagccacattcaaagcttgtctgaagtctttgctagatagtgtacacctcatagggtgatggttttctttgcaaacacgacagtgctccgatgtggggccttcgtacagtgggaacgccctagggagtagacggagcacaggccccgtctttcctggagcgtaataccctgccaaagtttcccctgtgatactgtcataataactatccggatgatcagctggtcggtacaccggcttctctgtcagatcgctagatttcccgttcccctgattctggttggtggcgttggcgtgattgatttgacctggcactttgagtgacgcaatggttttctcaagcgccttagccgctacgtggtctcg…
WBT00000623	RTE1	tcaggaattcgtggtattcctgcggatcacagcaagccattcttttcggtccttggctatagtggaccagggggtgatgacttctccgtctgcgtcgcgagtggtgatctcctttcgcagcgaatcagtccatcgcatcggcggccttccaacaggccttttccatccatatgggcgccattctgtcatcaacgtggtccatcttccgtctttccttctcgcaacgtgtccagcccatcctagcttcctctttttcacgaaattgagcggatccctgactagagacatcgtacgaatgtcttctcgatggagatctcgctctcgttgttgggtgagtgttatcccaacaagccgtctttctagggaggcatgtgtgattcgtactcgttcggatagagc…
WBT00000326	LINE2C	aaagtgttctgaaaaaacttcctcctaagctcgggttttcactccaccatctcaacttttatatgctcaaaaagtgtgcgacaccgctcgcgttacccctctctattatttactcccagtcattgaaagaatcaaccattccctccatttggaagcatgccactgtcattcctgtacccaaaaaaggcaacccctcaaatccatctaattatcgtccaattagcttaactgatactattgctagagtaatggagaaaattatttcacaccgaagtctgaatacggtcacctcatatccaaacatcaacacgggtttctaaattttaggagctgcaccgcagccctcactcgatcttcttctctttatcattctatactccatgaacacaaacgtcttga…
WBT00000712	WBT00000712	atgggtgaatttgtgagtttttctttcgtttttattgaaataatcaaatatttgcagtataccgagtcaaactcgactgtgtgtgctgcctgcccagagctaagtacctgtgttgtggatctctttgtgtacattgatcacattgatcaagacctctgcaaactgatggagggaatccaaatagacggagttcaaattgaattaaagaagctagaagaatcagcatgtcgacaagaagacatgctccaaaaaatcaatgtgaacatagagagatcccaaaagatgggatctcaaaatgaaatggatgcccaaaagatgggcactcaaaagatgagtgacgagaatagcaaaagaaaattcggtgtccaaaggatggacaccggattgtcaaaagtcgaa…
WBT00000079	WBT00000074	acagtgcgcccaacttctatagcgcccccctattttttctcatttcaccaccttctgacattttttacaaaaaactgctaatgccattcgattccaaatgtcgaaaaaccccctgtccataattttcatcaaaaaattcaatagactgaggagactaggtcaaaaagtctctaaaacgaccgcccaacttctatagcgccccctcgaatttttgattttttctaataaaatcccctttttctggctttttctcagaacaacttattcatgacttaagttcaaactgatccagacatcttgcaaatcaactttcaaaagaaatttatccgtggaaattcgtaggatgtctaaaattgtcctgaaacgcctaattttatgttagagggcgctgcgcggcgc…
WBT00000739	WBT00000637	agatatcagtaatttagtaaaatacttaaattttaaaaactttcgaggtgtatatatgattgatcaattaccagaaaaacgtcaaatagaggaaataggaattataaatctagatattttgcaaaataatggaactcattgggtatgctataaaatttataaaaaccaattatattattttgattcatttggattagacccacctagagaaattataaaatatttgaaatctaatacttcaaatgaaataacaatttccacttttcaaatacaaaagtttaatacccatcattgtggatattattgtctattattattaaaattattggaaaaatataattttaaagattccatattagcattaatttaaaaatttaagatagatttaaagagtatcaa…
WBT00000279	MAR	attaggttgaactggaagtctttgtgactgggtttgctttttcaccgctcaccgcagttgcacttcggtattgccttgttgctagggtacaccaacgagtgaaggtacttaattttaaacaacgccccattcttttccctcttgcctcagctcagttagccaacgatgtttccctgagaatgtttatcatacatatgcccctcactataatacaatacacaattggtaccaacgcttcgagaaggacggcttttctctcgagggtcatgagaccccatgaattgtattaattggattttgatacgttgaaaaaagacgtggcaacggatcctttttaaaccacctgtgagctgtccaccgcacttggatcccatcaaacaaagatacatagtacagggc…
WBT00000105	Tc1A	gtgctggccaaaaagatatccagttttttgacgatttcgatattttttccaatgggcataacttcaaaactaggaaaggtaccaaaaaattttcaacttgtaaaatgtagctcgtgatcaggcctatgtatttttacatgttgcaattattcatccatcacatggcaagtaataaagcggcgggcatctcgtgagtccgtttttgacgatgattactaaaacgactgtaactcaagaaacatatttttaatgaaaggtttgagaaagtaacaaaatgtttatttaatttttcattgtttgaacatatcaactttgtcctaaaacctccatttaaaaaaatgtgtgcgctgaaactagtgtctcattagacactgtttagaggctttgttcaaaaatcag…
WBT00000687	PALTA1	tcaagttgggggaagaaataactcaaggggaatagaattaagacgtgtcgaaaacgcttgacggctgagtggtttcagtagatgttgagccagtcggttccagagtggcaggttcattagtagaaaactattgttgattggtacacaggcacgcatcatgtatggacaccgtggagagcgggacttctttagtgctgagacatccggaaagtggtattcgccagataagatgttgtggtaggtctttaatatttggagaattcgctggtgttgaacggatttttgatttgactgagccagtcgatcatcgtatgacgtgtatgagacattgcatcgttgatacacttttcttgaatggaatttcagcggcatttcaagtagttttatcatacgtttgga…
WBT00000426	WBT00000425	gccgtgtggctaagagtcgtcaatcatatactgctggaagttcgccaatcaaagaaacccatctggaccccctgctggaatccgatgttgcgagtgacggcgagcgtttccaacccggcatcctcctgtgtcattctcttcgacagagccacccacgacaagtcgtgcgaggatcagccccaaacactgatcatgcctccactcgccgcagaggtcgagataccgcctctggtcgtgatgcccctagcccaggcataatgtctggctttttgtcatataagaggggagatgttgtggacggaacgtaaacctgaactttatacagacgtgacctttgggtcatcatgaacttatcgcgtaagcgacctctctttataattgatgacttcttacactctc…
WBT00000709	CER4-I	atgattcggcggcagacgtgcctgcacctaagccgcactaattgtacgtccctagatccattgaaatggacaaatcagattagtgaagccgttctcgatgcagagttggcaaagatgtcaacgagtgattggggcattttcctgttcctgaagggcttggatgcaccaggtgatgcccaagcgaaggcatatttaatgcagttctacgagaccagcgaccggaaaggtgagaaattgacgctgtcgaatatgcacgatgaatgggttcgttttctacaaaccaagtcccaaacgaaaatcgtctcgcattcgtcaccgaagacgtctgcagatgtgaacaagatcagtgtcaagtatccgccgaaaaagccagcctacattgcagccgatgctaagtca…
WBT00000432	CER4-I	cgacatcatctaatttttagtgaggacgcagcggaattgtcagagcgtgaacgcacgcggctgttgctgtcgtgcctcgaggagggtacgttccggaggtttgtggatacacagcggaatatttgtgaaagatatatacgaggttccattcgtgaccaccgtggaagccctggagaaggccttagggtcgcatagaagtttgatgattcggcggcagacgtgcctgcacctaagccgcactaattgtacgtccctagatccattgaaatggacaaatcagattagtgaagccgttctcgatgcagagttggcaaagatgtcaacgagtgattggggcattttcctgttcctgaagggcttggatgcaccaggtgatgcccaagcgaaggcatatttaat…
WBT00000710	LINE2F	tcaaaaccgtgttatggaggaatcaatgactttaacaaattcacggggagaaaaaaaatggggagtattatgaaaaataacattccagacggggacggttgaggtgaaaaaatcagtaatttttggttttgtacatataataatcataggccttcttttagactcggttattctgatcagatcgtttagatttgggaagtaagaggtaccgcttatgaatttataaagaagtagaagctttgccttaagccttcgatgacgaatcgagtagatattaagaattagaagacggttttcataagaagaaaatgagatattgcatctttgtaatacttgtcgagagaatgatctaagaggtttttcaagatgagcagagagtttagagttaggagagggaga…
WBT00000670	RTE1	atgaaagttctgtatccggaggggtcggcttcatatgtagttcgaagcaccctccttcccaaaatcgtagaagtacgatttctcagtcaccgcatcggcttactcaccttcaaagtgagccgaaaattcaactgcacggtgattcaagtctatgctccaactgcggacttagaccttgaggaaatctgcgacttctacgacagtgttgaagacgtcttcagagagtgccgaagcaagtataaacttgttatcggcgacttcaacgctcgaatgggatgcagacaaaacaacgaaaggtacattggcccccatgccatggaaccaagaaatgatactggagagcttctcacaacattttgtgaaaccaaccgtctgtggcacacgaactctatgttcaaa…
WBT00000669	CER16-2-I	atgagtgcaatctccaaatcttcaaaaggtctcccggaagtcgacaccccgcatgttgacaacccagaggcacccgaggccacccttcaaggtgactcatcggctaccgctcaaggtaacccctcaggcaggcaatcaaaccgacgctcgagacgtggtcgcccacaccacttgagatcgccagccgccactatcaagggtaccatcacccgcatcgtcaataagacgcgacagtttcatcaggaagcgtctagaacgatgctggaacattttggttgcaacccgaacgtttctcctcccatcgagaacgctatcctccgcaatgcgaatcaagttctcatcaaacttcggcattacgcggaggagttggagaacctacgccaattcgtgaacgacaag…
CELE1	CELE1	tattacgggaacacaaaattctgagaatgcgtattgcacaacatatttgacgcgcaaaatatctcgtagcgaaaactacagtaattctttaaatgactactgtagcgcttgtgtcgatttacgggctatcgattttcgaaatgaattaaaatttaatraatattgtawtcrmtattcgaaaataaattcatttcgaaaatcgagcccgtaaatcgacacaagcgctacagtagtcatttaaagaattactgtagttttcgctacgagatattttgcgcgtcaaatatgttgtgcaatacgcattctcagaattttgtgttcccgtaata
CELE11	CELE11	taccgtatttcctctattagttttgcacccctatgctcaactttgacagcatctcagtagtggttcgtactatagaaaagttgtcaactgacaaaatttttgtaagatgtttttctatagtttgtagtttgttaattatttatatgttcaaaacaaaataagatatgagctgtcaaagttgagcaaaggggtgcaaaactaatagaggaaatacggta
CELE12A	CELE12A	taccgtatttcctctatcagtcttgcatgcaagactaattttcaattgacccgtaggggtgcaagactaatagagactgcaagactattagaggctgcaagactaattttcgaaggccccataaccttgtaaaattggccatttatcgtcaaaaatttgacttgaaacagtctaattcgtgcaaaatacatacttttctattgttttatctattatttgaacactttaaaatttaatttatctaaaaaatggcgaaattgttggagttttcacaaaatactgctggtctggcaagaataggggtgcaagactattaccgtatttcctctaatagtcttgcatgcaagactaataggggaaatacggta
CELE12B	CELE12B	taccgtatttcctctattagtcttgaatgcaagactaattttcaatcgacccgtaggggtgcaagactaatagagactgcaagactaattttcgattggtccgtaggggtgcaatactaataggggtgcaagactaatagagactgcgagactaatagaggaaatacggta
CELE14A	CELE14A	cacgtggtgtcaggctgtctcattgcggtttgatctacgaaaaatgcgggaatatttttccagaaaaattgtgacgtcagcacgctcttaaccatgcgaaatcagatgagatgtctgcgtctcttctcccgcatttttcgaagatcaaagcgaaatgggactttctgactccacgtg
CELE14B	CELE14B	cacgtggtgccaggctgtcccattacggtttgatctacaaaaaatgcgggaatttttttcccaaaaaattgtgacgtcagcacgttcttaaccatgcgaaatcagttgagaactctgcgtctcttctcccgcattttttgtagatctacgtagatcaagccgaaatgagacactctgacaccacgtg
CELE2	CELE2	tattacccagacgcgaaattttgcgatttttgcccaaaaatacggtacccggtctcgacacgacaaatttttgttaaatgcaaaaaggtgtgcgcctttaaagagtactgtaatttcaaacttttgttgctgcggaattttcattgatttttcaaatcaagtttttaataaataaaatcgatgaaaattccgcagcaacgaaagtttgaaattacagtactctttaaaggcgcacacctttttgcatttaacaaaaatttgtcgtgtcgagaccgggtaccgtatttttggcgcaaaaatcgcaaaatttcgcgtctgggtaata
CELE4	CELE4	ttatggggacgtggaaacgcgctccacggccaattgaaaacgctccgcccccgaaccatgggtctcgttaggtatttggcggcaaaaccgtaaattcaaacgttttcaattagtttcgccgatttcgccaattttaaagattttttgttatgttttccgttgtttttaatgatttttatgccgaaattgatgaaataaaaatttgagtaaaattgaaaaaatcattagcatttcattttaaaacatcttttcgacataaaaatcattaaaaaatgaaaaacaaaccaaaaaaagacgaaaaatgtttgaaaattggcgaaatcagcaaaactaattgaaaacgtttgaatttacggttttgccgccaaatacctaacgagacccatggttngggggcgg…
CELE42	CELE42	cacggggttctggccttcctcattgaatttttcgcgctccattgacaatcgcctgccggacaacgcgtgggaaagtcgtgtactccacacggacaaatacatttagttttacaactaaaatcgagccgcgacgcgacacgcaacgcgccgtaaatctaccccagatatggccgagccaaaatggcctagttcggcaaactcttccatttcaatttatgagggaagccagaaatccgtg
CELE45	CELE45	gggggcagatagctcagtcggtagtggtggccgctagcagtctggaggtcacgagttcaagtccggcctcaccccctaggttcacccagcctctattgggaagtggagcaatccacgactggattatcggccacagtccccggctaggacgtggcttaaattacagcccagagggatcaccaccaggcagtgtacctgaatcccagatccgcagtgcatagcacttgaagaacggatcgtcctttaatccttttttttaatccttt
CELE46A	CELE46A	ttaaagttggagtggcgccagtgtggaaattgttaaaaaccactcttttcgttccaaaatgaccaaatataacaataaaatgtttcaaaaaaaattgaaaatatttttatttattgccaaaaagtgacaattactcagtttttgcaactcataattttgaaagtcgaccaaaaaaaaaatttttttcctacattttttatactgtaattttgtttcaattatttggttttgaccattgtaggggtcggaacatgcgacattgttttggatttcctcaaaagctcttgtttttcaaaattttggcaatttcccaaaacttcgaccagaaattatgaaaaatctataattttttgaaatgtttaatcatgatatttggtagtttcgaatcataattagcgt…
CELE46B	CELE46B	ttaaaggtgtagtagcgccagtggggaaattgctttaaaacatgcctatggtaccacaataaccaaatatcatagtaaaaaaattttaaaaatttttctaaattttatatgattttttgaaaattgaaaaaatctcgaattgcatcaaattcctttttgaattaccgccaatagttcgatgttcgatggagcgcgcttgcattattttaacatttatttatcaatttttcatgtttttttgagtaattttactggaaatttaatgaaaaattcaatataaatgtagattgtttattaaaaagaattgaaaacagagaaaaaacgtttttcaacgacgttgagcctgaaataatctatttcaaagatttagactttagcgcccgctttttaataaaaaaa…
CELE6	CELE6	tattacgaaaccatcagttcatgagaatgcctaccttctggcgcgaaaatagcggcaacagagagaacaagcgacgacgagagatttaggtgccttcgctacgagatattcccgcgtcaaaacggtaggcattctcatgatctcatggtttcttaata
CELE7	CELE7	tttcggaaatctacaaaatgacctattgcaccatgttgttccaacatttttctattaaaaattagtgtcaaaatatagaaaatcacttgatttatctgaaaataacatttatttcagctgaaacatttgagaaagtgctcaaaaatggcctgaaagttgccaattgccgattatcgaattatcgatttttttcggcaattggcaactttcaggccaatttttgagcactttttcaaatttttcagctgaaataaatgttattttcagataaatcaagtgattttctatattttgacactaatttttaatgaaaaatgttggaaaaacatggtgcaataggtcattttgtagaattgccgaaaa
CELETC2	CELETC2	taccgtatttcttctattagtatggcctccctattagacttgcactccctattagtattgcaccttgaacacccttcgaaaattagtattgcactccctattagtgttgcactccctaatagtcttgcgtcaactttttttggtaaaaacccacatcactaattttgagattttaacaacattttttgcctactttgcaacaatttttggtaaaatttctatgaaattgaatttttgtacctttttgtggcaattacaatcaaattttctgaattttcacataaggttcgagttttttcagaaaaaaatagtaagctcaaagtcagaaaaatgttctgaaatttagtattgcactccctaatagtcttgcactccctattagtattgcaagcgggaaga…
CEMUDR1	CEMUDR1	ggcaaacactttttgactactggatttttgactacattgctttttgactacgagtgtctttttcgctactgaccgaaaaaatagctacattcgcacttttgtctttttgactactgaatgtctttttcgctactgactgaaaaatagctacattcgcacttttgtctttttgactactgaatgtctttttcgctactgactgaaaaatagctacattcgcacttttgactttttgactaccacataaaaaccaaggcgcgctccgacgcgccttgactggcgttttccaaaactcaaagatagtttgtagaagttattcatcattacacccagttttttcgaaagttttatcagatattcaacaacttggctcttaaaatctaaaattgaagcaaacga…
CEMUDR2	CEMUDR2	ggcaaatgctcttttactacctcatcttttactacgttgttcttttactacggtttactcttttactacggccgtattttttactacgttttccaatttcgatcttttactacaatttgtatcttttactacggccgtatttttactacgttttccaatttcgatcttttgctacaatttgtatcttttactacggccgtattttttactacgttttccaatttcgatcttttgctacagtttgtatcttttactacggccgtattttttactacgttttccaatttcgatcttttgctacagtttgtatcttttactacgattaacgattttttacggcctaatgaaaaaaaaagaatatcaaaagttggaatttgaaagttaccttgtagcagattt…
CER1	CER1	tgggggccgaaccgccgttggtttccgtggaattctcgtttttcgttgcgaaaatcgagtggattttgaagaatttggatcgtctcgaggatttttctttttgttagcttgctctgtacgagtagttgataaagagaaaacaaaaaagcgatttttctggagctgaacgctcaggaagttctgattttttccagaattctgtttctgtctctgtaagagcggggatagtgatttctgccgaatttttttgaataaaagttctggaatttcgaagattgtaaaattcctagtgaattttatcgattttttgagttgaaagcttgattttttcaagtttttgctgagaaattcaatttctcatcaagaaattggtgaattttgctgatttttgcatcgaaa…
CER10-I	CER10-I	tggtgcatcgaccgggaatagcctagcggctagggtgcgtgagcgcgccgcaccagtccggggttcaaccccggctgtggcggcgatctttctaatccttctgcgaagctgtttctggtcaaaaccctgagtccggggcgttggacacccatgtgagttatgagtttctctcgtgggagccattgagttcacttagctggagcgaacgaggatgggatgagccggtcaatgcaccaaattaaggcaattttaccccacatatatcctcgtgagcactgtctggtcaatcgatcttctaagcatggtaaaagccccctcagaacttgagtagatggtgagtgcaatcgattgatcatcgttccagcagagttaactcagtgacaaccacggtgggagcga…
CER10-LTR	CER10-LTR	tgttgtcgattccccgtaatccctcaggaatctctcaacctaaaggacttttaggactgagagcttggctccctcactcaccagctcccagtcgtcctttatttcccaatttagctatgtgtgttttcccccaaatccattattcaaaaagccgccattctgtccagatgcaaacgcgccccactaaacgccgtgcagcgttatggcggagtatcgtttgcgcggtacagatgattcggtttttatagtaaagcgatacagattaactcttccttctactttttccgaaatatatattttttaatgagtttttccatattttctcattccataaattcgtgtggacacagatccacacgatccggtccttttttgcccgtttgcacgtcttcaagtcca…
CER11-I	CER11-I	tccagagatggattgtaggttccgccggtccctggaagagggtgattaggagacttctcggctcaacacgttcctcggcgacccaggtggcggattcagcccagctaaggtcagaacgtgttcaccatgcatcactgtgaagagctgagaagagtcacatatagcctcagcttatgctcgtccaagacgctatagcttgagagcgtcacactatgtgtggccaataaaaaattacaaaactagcgtaaaaagttatgtgttccatactttccgaatcttacgctgcgtcaccctgttccgctcatgatcctgtcgaggttgtccacacacaaacaaggagctaggactggaatgtttcggtgcatgaatattccggtcaacccaaaccggagcaggtgc…
CER11-LTR	CER11-LTR	tgtttgtcactcggtagggtgactgactcccctctactagtcccgagtgtcaacaataactaatatcgaagactttttgaagagatagaggtaattgttttatgatattttcaaaacttcatgttccatcatcccgccagtacaaaatttcatattgaaaccatatagtactaacaagaatttttatatttattcaaatttaatattatagacgtaaaaactaattttggaaaaaaaactagaaaaaatgatgttcattcttgtggaatacattttaagaacttcacaattactttccagtttgcttgaaatattttaaaatagaaaagttcagaatagcttttgttctgaacatatcgagacattactttcaaaagtcacaagttggtttcaaaatgt…
CER12-1-LTR	CER12-1-LTR	tgttgtgacttgggctccggagagccggcgcatcccaactttgcggatgtatagttaattaattggtcagaatcacccacgatcccacaattaacatccgccgccgaatactcacaatgtcttccgtattcttccgaaaacattcgctctaataatcatttaataaacaattattatttgaattaccgccacgcaatgcaggcgcgctccacggacaacaacggagtgtcgtagcgcgctctctttagccattgctcacattaattattggcctaaatttgatgatgcaattatcgtcactctcctccgattctcccatcgtgtgatgccgtactccttctaattaattattattcgactcctggctgctctgcagcacattctctacgtttttcctga…
CER12-I	CER12-I	tggtgcatcgaccggatcggatcttatccgaaaaacgagcctgccaagccagctcgcgacacgaaaggtttgcagaaatcgagccttgctcgacaaaattgcctgccgggcaaaaaggactcccagatctctctggtcgagaacaaaaaaacatagcaaattgcctgccgggcaaagtggactcccacaacagctggtagagaacacgtctgaaatctctattaaatttcctgcgttgcaattggactccccttcatacaaggggagaacattttcgcctgccgggcgacagcttctcacttcacaagtcgagaacatttgagatcctcaatcactgagatttcaaattaattgtaatgccaggcaaatcataatacgagattttcagacaatcacgag…
CER12-LTR	CER12-LTR	tgttgtgacttcgcctccgtagaggtcctccgccccaactttgcggattataattatcggcaagaatcgcccacaatccagcgataatcatccgctgatttcccactcacacatttccgttaaattgttcgttctaataatctttccgccatttaaattaattaaattaaataattataattcaaatttgccgccaaggatacaagcgcgcgccactgtacaccggagtgtcgtagcgcgcgctgtttattcccttgctcacattaattattggcctaaaatgttgccattctcttcattctggttctcccgacgacatcgctgcccgcctgccgatcttcgtcccaatattcctaaatattctcgccgttttttccctgtttattccagctctatgct…
CER13-I	CER13-I	tttggtgacccaacattcttatattcggaaacgtccgctgtacgttttcaaacgcttccaaccaacaacatcaaagtcaacggaaattgacactcaagcctcaagccaagctcgaagtactgagcaaccgcaaatcaaccaacacacggaattgtgtgaatcaaacaactgtcatacgaaagtcaacattcatatgagagtagtgcatcaacaagcaagaaaccagttatgagctctgtctatcgagcacaaattggtatcaatcgtcgtcgactcaaagatgctcttgacactgtggagacattcgatgacgtggaggacgtccaggatggttcggagaaagagatctttgacgacatcgcagaaatagcggatacagcatatcttattcggtcttca…
CER13-LTR	CER13-LTR	tgtcaaatcggagatgtttcaaacatcaacgatttgatggttaataaaactgttgtgcggaggtgaatatttatgacttttgcggggtagcttttattgttttattgaggggtttaggggtatataagataactttttgtattgtagggttatatttttctacattttgaataaatctttcttattttgctatttgtcccttggactacttggatacgaaaactgttggcaaccgtgccaaca
CER15-1-I	CER15-1-I	tggtgcatcgaaccgaatctaactgattacccatttaaataactcgaaatagtcattatttatctcaaaaataaaagacctcttctggatgatgctccgaagaggcgaaatcacctggaaaaaagaccttgggcggctacgagccaaacaaggcaacttggatccttctgaatggaaaaattcatttggaaacgctcatggagcgaaaaaattactggaaacctcaaaagggacggggttatcttcggaaaatactttcgacctgtaaaatgacatttttacaggcggaaatcggaaaaaacagtgccgtgatgtaaattatagggtaatctatgcccgaattttcatttcgtccaggaaaatgctcaaaattccgttaaaatagcggttttgagatcc…
CER15-1-LTR	CER15-1-LTR	tgtcgcgaactcagtgaataataaatattcccttcttcacgactttcacatttgtatcttttcccgtttaattacacaattatctctgttaaaagtcgttatcttcatcgccttcacaccacgagacgccccgggaccgtttgaattgccgccatctaccgtactccacctgcacatcttaccacccacgaaggaaacgccgccggcggtcggacgcggtcgacacggagttctgatggttgtcgctttggagttcttttaattgttgttttggttttggttaattgattcatcccgtcccttgataattggcctttgtgtgatttgtgttgctgattgactaatcagcaacacggagataaatgatgacttagcacatacctgttctgttatttattt…
CER15-I	CER15-I	aaatggtgcatcgaaccaaatcaaactgtttttcccttttatcaacttaaaaatatatcgtttatctcaaaaaagaatccaaagacctttccggatgacgttccggcgaggcaattcactgaaaaattgtattgggcggcacaaagccacgcaagacaatattcaagtcgactgaatgataaaattcatttggaacacactcacggaaccacagattgttgaaaaccccaaaacgggccggggttctcttcaaaaaatcaaaattttcgttaaaataacaattttattgaaaaaatcgatacatttcgcttgaatattgccgtgaaattccgtcaattccttttaaactttaaaaatagttaatatcaacaatatttctatttccagaatgtccggaga…
CER15-LTR	CER15-LTR	tggcgaacgcggagaaccaagaataattctccttgtcgccactttgttacttaaatttatttccattgatttacacaattatatccattaattatcgtcttcttcttcgttttcacacaccaacggacttggaacgtttgaaccgccgccaactacagtactccacctgcacatcagaccccccacgtcgtgctcgcctgcacatctaaccgccatcgacgcacgccgcccgggagaattcttgagtgtggtcctaaattccgtcgccgtttagtcgttcttttttattgctccgtcccctttattttggcccgtttctgtgtgatttgtgtgctggttgactaaccagcacacggagataaacgattatttagcacatacctgtactgttgttatttg…
CER16-1-LTR	CER16-1-LTR	tgttgtgacttgggcctaacgcttcccctgcgtcccaactttgcagatatatggccggtcaggctcacccactcgccaccactcattatccgcgaatacattcactctccgtcgtccttttccgtttattatctattaataataattcccttttgaattaccgccaattgcgtatttcccgatgcaagcgcgctcctccgagacctcccgttactccggagcgtcgtagctccgtaaatccacacaataattctatcctacttttaggccaatcgttcattctgttctactttctccaggcgagtcagcggctacccatccgcagacactgtgattcaggacctttcttcaccatttccatcctgttaatcactttaattcctatttatatcctctgaa…
CER16-2-I	CER16-2-I	ttggtgcatcgacctaaccggctcgtgaatcactaagttccgagccggaaacggatccagagtcagggaggcacgtggcgcggattccagcggtcagaggtaagtcgatttctttcaattatcgtctttcctaggttcattttcgactatcccattcgaaaatggatctttacagtcataaaaagctaaatttgactctatcatgctcaaaatctggttttgtttgtcaattttcgaaaaaattcgacccgcccgctcgaatttcgaatatttttcgtctctgaattcattttcgttttcacacacgaatctggattttctacgtgtattttgatcctatttcgattatcacactcgcaactggtctcattagcctttttatcgctctcaatcacgagt…
CER16-2-LTR	CER16-2-LTR	gatataggcgcttggtcaggttcacccacgaacccacaatcaccatccgcatgagtcgctcactctctgttccattcgttcactcagaaacatttcattctttaattaattaaatattattatttgaattagcgccatttgcgtatttcctaatgcaagtgcgccccccccgcacactttcgttattgcggagcgtcgtactcccgtaaatccacacaaatatttagatgcctttttaggccaattctatttagtcttcacacgtttcaccacggatgccacccgtccccacgtcatccgtcagtttcccgttgatatttccatttatttattcataataaacttggatttatctaaaatgtgtactgttattccctctgcaccgctcatcgtcatccg…
CER16-I	CER16-I	ttggtgcatcgaccgaaccggctggtaaatgactcaatttccagccggctgaacgaacccagagtcatggaggcacgcgacgcaggaggatgagccttgaggttagtgtaatttctcaaattcactattttcagtcgcattcaagtgattcaagctcctttattgttgagccagccgtcagtttccccgtacggaccgtttccgtctgaaactccaggaatttgctctgaaaatttcctcaacggcggattttccgctctcctctgcggaaaatcggatttttctctgaaaaaattgttttctagtgctttctcttgttatttcggctcgaatttctcaaattcagccgccagtttccccgtacggtccatttccgtccgaaactgatgcaatttcctc…
CER16-LTR	CER16-LTR	tgttgtgacttgggcccctcagagcccattcgtcccaactttgctgatgtatgattggtctggctcacccactcgccaccaatcatgatcagcccattcactcaataattctatttcgttcattaacgattgctcttagtaattcccatttgaattaccgccaatatgtgtgattacgagtgcaagcgcgctcctttgtacacttgcgttactccggagcatcgttgcccgtaaatccacacaataattgcctccactttttaggccagttcattcattcgcttcgacttcgccaagacgcatcgccggctagccaaccgacgatggattgacccgggatctttacctaattctatcctgtgtgtctcattcctttttatttcctcaataaattgggat…
CER17-I	CER17-I	tggcgaccactaaataaaaagatcctgcaatcttcaaaccaacaaagatgagtctaatccccagacaacaaataggcagatgtcttgcgagactgaaggatcttcaagaagaagcaaaagaagagattgaaaacgttgaagaactccagaaaggaccaatcgatgctctatttggaacaatcatcgacattgtcgacctcgcagatagaataaacactgaatgttatcgtattgagcaataatcgacaaaatggaaactcctgttcgattccgacccgtccgaaaaagaagttatgagaaattacaaaaatcagcacggtgattttgaagttgaattgaacaagacaaaagaagtacgtcttcaacttcacaagatgtacaagaaatacgtagaaaccc…
CER17-LTR	CER17-LTR	tgtcaagaatgatgtttcatgaatcattcttgaatagtattatgttatattttgtattatgttatccttcgctttacttttatttatttttgccaaaatcatgtttatattaaaaaggcttattcatcgatttacatttgtatataaaccctaccatttaatgttccttttacgttcccttttattcctgatatatcattcctttcactccagcttaaagcttcattgtttatattcttcagcaataaataattattattctcctactgttttctcttattgatttcaataaca
CER2-1-LTR	CER2-1-LTR	tgtaaggagtctaaccgtctctacacttctcccacttcccttttccccagtgatagaaggctaagtgtgtatagggattaatgcttttatttgcaggatcaccggtcagaaagtcagccacgtcatggatcaaaccttcgctcttctccgaatacagctctacaattgatccatccgtgcacagtaccaaacgctcctcacgcgttcgatccctgagataattgcaatattcccacacactcgattcattccatgcctctaaacttccgggctaccgtaaccctgtgtgtgtgtgcgcacacatgtgtgcgcgcgcgcgcgtggggagagcgcaccttgtttacgttttctggacctttcggcggaggaatccagggctccgccctgccaccgcagagg…
CER2-I	CER2-I	ggtagtcagcgagtgtcactgatttttgctaacgcgtatcagtgataattacgatccaccggttagagaatgcgattattttaaaaattaattttaattcccttccgagtgtcttttcacttgtttccattttctcctcgtttggatgttccggcagtgcgattatctgcagtagttgtgctgtatcaacgggagatcaggagccggcggaatggattcgcgcacttgtgaatttttcggaggacactggcaagagagcagagcggataggtcaaggtcaggtcagtttagtgaaaggtcggtggaagctgggtttggtacgctgcatcgtactggtaaaattgcccactaattttacattgaaagtgtgaatccactttagaggttcagagcactccg…
CER2-LTR	CER2-LTR	tgtaaggttctaaccttctttacatctctcttccttccccaatcccccagtgatagattaggagtagagtagattagaataaactcatttatttgcaggaagatcggtcagaagtcagtcacgcattggatcctacgcgttcattgttaccagcccatcggcacatcttcggatccaaccgtgcacaagagccgaacgctatcgcagcgtcaattcctcaataaccgagttatttcgcctactctatgcccacaaacttccccctaccgtaaccctgtgtgtgtgtgcgcacgcaagtgtgcgcgcgcgcgggggagcgcgcaccttgtttacgtcttctggacctttctgcggaggaatccagggctccgccctgccaccgcagaggggtatataaga…
CER3-1-LTR	CER3-1-LTR	tgtaaggattccacccttttcacttctcattttacataaataaatactaatttatttgtctgtaaattctctctgataatttacagaaagaacggacgaaatcggtcgaggacaacgatttctacagcgaaggcaatccgcgaggaggagaaactccagttcaaaccgccgccaagctacagaaggtcgcattgtcgcgccgagacccgtcgtcgttaaaggctgcgtctttaacccggaaatgcctatataaggagaggacgacgctcatttgtgatcatttcttaactctttaacccgttacttgtcgttttcccttttctctcgtttactctgtttcgacgatgcaattagtctgttcccttttacttaataaacccttataagatcgatcagtgt…
CER3-I	CER3-I	ggtagctagcgagtgaaccgaatttcgcaacatttcgaaaatcctaaaattatttatcgtttggaattctaaatcctaaaatttttctcgaattttcgatgcctaaaattcaaatttaaaatttaatcctaaaatttaaaattaatttttaattttctggcctaaaatttttcttttctctttttcgcttcgctttttcgttttgatttttcgcttttatttttcttctcgattattcttttcagcgcccttttcgttttgtagcttttcggtatatacgatccaccacccgtccctattatttcgtttaagttccctttattagtttagtttgtaggtagctttagcatttacatttagccttcgtagagaagggccctctctttttaggtctaaatt…
CER3-LTR	CER3-LTR	tgtaaggattatcaccgaacccacacattttcgatgaaatataaacattatatttttactgtaaattctctgagataatttacagagaaagaacgaacgaaatcggtgcagtacaacgatttctacggcaactacaatccacgaggaggagaaactccagttcaaaccgccgccaaactacagaaggtcgcattgtcgcgccgagacccgtcgtcgttaaaggctgcgcctttaacccggagacgtctatataaggagaggagaacgctcattggtcatcatttcttgattttcgtcgcgtgttttgctctcacttttgtctcccgtttcacttgtcagacgatgctatcgtctaacctcttttactctaataaactcttataacttcaaacggtttaa…
CER4-I	CER4-I	atagtggcgatcaggatcaaagttggaactcacaatagaagaagacaagacagataagtcccaagcagcgaaggaaatagtccaaacgctggcgctaatgcagcagcagctagcagagcagcaggtgttaaataggcaactagttgagcatatgagcggtagggaaacggaagcgcgagcggtggctgggggcgaggggagaacacgtcgaaataatgtccacttgataaacgatctaaaaaaggcagttacgaaataccagttttcgttggaagagcctgattcgtttcgtcgttggtgggaccgacatcatctaatttttagtgaggacgcagcggaattgtcagagcgtgaacgcacgcggctgttgctgtcgtgcctcgaggagggtacgttccg…
CER4-LTR	CER4-LTR	tgttagggacgtgaagtatggtcagcctcgttggaaaccgtgaactattagaagctacgtggaaactactataaatagaactctgtgtagtattattgtttattcgctactttaccaatctttacaataaagctctggttctttggttggctaaaggacaca
CER5-I	CER5-I	ttggcgatcaggacgttcgagagcttacaatggccgaaggtaagcctactgctttatcagctttagaagcgcttactgcgcaagttgccgctcaagagcagcgctctcaacaacagtttgaggcgcaagcagactgacagagcaacttattaatagattgcttgcccagccagaactgccgcgccagcatgccggtggggacgtggttgcggcaccacaaagtaatgcccgtcttatgaatgatttgaagcgttccatccaaaagttccagttcaacgtcgccgagcctgaggctttcaagagataagctcacattcgtggaagatggcaaaaacttgtcagaacgcgagcgcacacggctgctgctaggttgcttagaagaatctacgtttcatcgtt…
CER5-LTR	CER5-LTR	agacgtgaacgtgttcgcactacttggcgataacaactcgacaataagaagcacgtgaactctcgaactctcttattattatttcacgtattatccacatgtacattccttgatcgatccatcatattcgatcattcctcactattctatcatcctcttctgctttctaataaagcttcttctattcttattacaaattgaatatataaca
CER6	CER6	attggcgatcaggacttcgaacaaatgccgggaggtaagaaagataataaagcagagggggatgctaatgcagctctcctgcaaactcttgccgctatgagagcccaaatggaggctcaagggagagcgtcgcgtttagctcttgaaacacagactaaaaacgctgagcgtcagctcgcgcttaccgaaaagttgatggaggagaatcgttttctccgtgaggctagtggttctggggaaatgcctagacaggctgctgggggtgaatcccgcgttcaaaataatgcgcgtataatgtctgatttaatcaagcgcgttccaaagtttcaatattcagttacggagcccgacaccttcaaaagatggtggtcgcgctaccagctaaccttcacggaggat…
CER6-LTR	CER6-LTR	tgttgggaagtcacgtgaacgtcctgtgtggcactaacgtgttcgcccggacgtaaagatcttatcacaacattccacgtattggttatttattatgatgacaattcagttcttacttttcacgagtatctaatatactctctatcctgcacacctgctaactacaatattgcttatttcttgctcaataaactcttctacaatatcaatacataaca
CER7-I	CER7-I	tggtgcatcgaccgggaatcgaacccgggccgcacgcgtggcaggcgagcattctaccactgaaccaccgatgctgagactcaataaagtaactggcgagcaatatccgtcaggctgttaaaacccactgccctcaccgtttatggtgcatcgactaaacgactaaaacaacaaccgcgcggcaaatcaaaaaagaaaaaaaaggcgagcaagtaagtaagttcatttgaaatttttcttccaaaagtcaaaagtttccaaaaaagaaacttcaaaaatttcaaaacaagagaaccatgagtctccaatataagctagctacaaccacaaaagcagtcaatgccctcatgacagtaaaagcctattgggccggcaagaccaaggatcttgccggggcac…
CER7-LTR	CER7-LTR	agtgtacgcaacgtaccttctcctttttgccaatataatattgcacacattccttcctcccccggccactttacaatctcaccctcaaactccgcccccctggggcaggggtataaaagaagcccgtccgcaaggacgggcacagttatcgtcaaccccaactctccacacacacacactttcaatccatccgtttcttatattatacttttccactgtttcttatattcttccactgtttctgttgtctactatttctgagactcaataaagtaactggcgagcaatatccgtcaggctgttaaaacccactgccctcaccgttta
CER8-I	CER8-I	tgatgcatcgaccggtttcgaagctttgcttcgaaattggaaacgaatgaacctgttgggaagagagaactggttgccacgagcgaagttagagaaggcaggtggataaaccaccttttgttgacccgaactaccttagctcggagattactccgtctttccctggctagacacccccggagctcactgacagccccggagcaccatttcggttctccggaggacggtcggaaacccccggagtgggacagtcgtcaggagaaggatggagcaacccagaaaacatctaaattacgtagagacctcaatttctctactcgtcttctaccatcgatctatggaggattttcgggacgtcactggcagtgtttacatcatctgcgtcaggaagcttctgct…
CER8-LTR	CER8-LTR	tgttgtgagatgggctgggttcccatcccatctctcaaattagtgaccttttgaggatgtctccatgactctatcatgatcgccatacctcaaaacctctaatacaattccattcacccgcgtttcttccgttaactcgtctccagtacgcttcctcatttgaattccctccaattggtctcgccgcgcccttaaagctcccccctttttgtataattatccctggcctaaaatgtaagccgctccgctcacttgctactccaacaacacaagtcatcaacgtccacctcatctggctccacacattccaccatcaatgtcggcctcgttggatgtcggccgctccaccgtgagcgaccgactctggacctatggaccctaattacttgttattctatg…
CER9-I	CER9-I	tggtgcatcgaccgaaccacaccagagctcctagtgactctggagtggaatcgagccgttgggaaagagagagctgtgtgcccagaactagagcaggaataagtaggacctgaacgaactcacgtgatttgccaggacctctaatttattagcgtccgcttcacgttactgcataatctggatcccccggaggagaggagatcttggctcatgacgacgacaggacgctagccaagttcgagatattcgccttcgagagattctccttcggctgctgctgcttcttggctcatgacgacgacaggacgctagccaagttcgagatattctccttcgagagattctccttcggctgctgctgcttcttggctcatgacgacgacaggacgctagccaagt…
CER9-LTR	CER9-LTR	tgttgtgagatgatcccatctcccaattatctggtactctgagacactcgcgaatactcctatcgtgttcgccgtaccagaaaacctataaaccgctcctttccagtcgctctatctccccctttctccaatctaatgcgcgccctcatttgaatctcccgccaagctcaatggtctcgcagcgagtgtgcgccgcgggtctcaccgcgcgcgccctccttgctcgtcctaattcgctggcctaaattagttttacctcaactcccttcactcgtctcgtcgccgcaccagcggcacgttccttcttttaatttaattcctttctatttaaacacttccctttctatcattccttagctaataaatggggtttcatggaaataacatgtgttactcgtt…
CEREP1A	CEREP1A	gagggggtacgttttcgtaaggggattttttcgtaaggaacgctttcagtagggcaatgtgcggcgcgccttttcgcaagcccgccgcacagtccttcgcaatgcgccgcacggctttttgcaatgcgccgcacgcttcttcgtatttatttatttatttttccaacaggaaatttcgaacggaattcaattaaaaacggatttttaatggaaattaattagttttattcgagctaaatacggatattttcagaattttcgatgacaaaaacgggtttcaatcgatttcgaatcgatcaaaattaatattaatcgaaaatgagcgtttccttcccggaaaaagaagaacttgatgctgagagtgatccaagcggagccaaacgcttttttagaggcaag…
Chapaev-1	Chapaev-1	cacggtggttcaatcgctagatggaggcaaacacgctctattgcgaacaattgtttaaatttcaagcctttcactcggcatcgattctctccgttttttgccgattttaaccgtttttccgtatcttttttgttatttttttttgtaaaatcgaaaaagtgtgtcttgtttcaggtagtaagcgaaaaaattcgaggaaaacaaaggagcgtcggcgtgggcagcaaggaaaacgaattaagtgagttttttgacgagttctcttaaaaaatcacaaaatattttatttttttgattgaaaaagagagagctaaaaattctgaacaagatacgggccgaattttttagaaatcgtaccttcttcattaattttttttcgaaactaaaattttgcactga…
Chapaev-2	Chapaev-2	cacggcacggcgaacgggacatggcctagaaagttgcgaaaactagtcccgcggctgcagtgctttattttttttcatgaggttgcgggagtttttcgacgtttttttcgtgttttttgatgttttctcgtcgttttttcttgttttcttcgttaaaaattgaaataaaaataatattttcagcgaaagaccacaaatcgccgcaaaaatcgaccgcatcatccgcgaaaaggcgaaaaacgtcaaaaagtgagttgtttttttgacatatctcaaaaactgttggtccagattttttttaaagagcctatggtatgaaaaaatacatggcggttctgaattttaatgatttaggtgtatagcatgggcccaacttgattatttttttgaatttagtga…
DNA-3-1	DNA-3-1	actagggaaccgtcagaaggtgcccatcggacttgcatatgagacctatgccattcgatagtgcatgtcttaaaacggttactcgtgaatttttagcggcaaaactccagaaccaagctcacggcgggctctcaaagatcttaaaatagcactgtaaggaagaactttaacgatctaacgaagcaattttccatattcactttggtagctcatatctccgcggataaattttttacagaaaagtcatcaactaaaaagttgttgatattgttgtaaagaacaagtttgtagttgaaagttttttaccaaaaaatttttgtttgagagaaaakcattagaaacggaatagcagcataaaaataacaacagcagttgccgcacttcacgcgcttttatctc…
DNA-8-1	DNA-8-1	gagacccgaagaactcgggggatgtccaattggggggattaccaactcgggggattggccccgcccacagaaccgtggcttgcaatacgcccatttctgcaactgccgcacggttttaaaactgtatttttcttaatagttctcgatctaacgagaaaaatacagttttaaaaccgtgcggcagttgcagaaatgggcgtattgcaagccacggttctgtgggcggggccaatcccccgagttggtaatccccccaattggacatcccccgagttcttcgggtctc
HAT1	HAT1	caggggtgtgcggcaaatctcaaaatttgccgagctcggcaaattcggcaaatctcttttttcaatatttgccgagcacggcaaattcggcaaatttgccgagctcggcaaattcggcaaattcggcaaatttgccgtgcttaacaaactcggaaaaatttgatattttttgatgttttttggagcaccaaaactactgaattcttaacacacatctggtttctgaataagttccgtgtagtatgtctgcttaagcatcaaaataactcaattttgtgtcattttactaaatttttggcgaaaaaatcaatagttttagtcaaaattgtactgtcaaatttttgacgtgtgcggcaaatttcgaaatttgccgagctcggcaaattcggcaaatctact…
HAT2	HAT2	caggggtgtgcggataaccgattttttcggctaacggataaatcggctaatgccgattttttgagaaccggctaacggctaattcggctaacggctaatttcaaaattttcggctaacggctaattcggctaatctcagtcattcaaatcggctaattttcggctaattcggctaattcggaaaatattcatttggttaagctttttttgtccattctgttaattcaggttttgggttaattttttcactgttattgagcaaattcagggatgaacgactgttcaaataggaaaaaatcatacaaattcaccacattttgttttccaaaaaaatatgttagttgaattagccgaaatagccgatcggcgaattcggctaacatcggccaaaatcggcta…
HAT3	HAT3	cagggctgggaccaaaaaaaaattttggaccaaaaaacaaaaaacaaaaaattgaagttttygaaaaaccaaaaaaaccaaaaaaaaccaaaaaaaaaaaccaaaaaatttttgatgcttaagttgatttttaatggggttattcaagtaatgttgcaaaatgtattaaaatacatttatgacgtcacaactgtgttaaaatacatgttttaatgtattttaatacagaatagtctcgagtcgagactagacacggyaaacatttttttttggattttttggtttttttggtcccaaaaaaccaaaaaaaaaccaaaaaatcgatttttcgtcaaaataccaaaaaaaccaaaaaacaaaaaacaaaaaaaccaaaaaattcccagccctg
HAT4	HAT4	caagggtgtcaaktcccgtgtcccgtttgtcccgttgtcccgttttttgggtgttttcacgggaacgggamttcccgttgtcccgtttttgaaattttcacgggaacgggaattcccgttgtcccgtttttraaattttcacgggaacgggacattttccctcattttttggctttttaaatatctgtttaatattgaaaaaatcgataaaaatgtttataatgcagttttttttatataatttgcctcgaatacactaaaatttacgccaactatgcactcttttttttaaaccgcccagtttgtcccgttttttgagtgttttcaaaaaaacgggaattcccgttgtcccgtttttgaaattttcacgggaacgggaattcccgttgtcccgttttt…
HATN1	HATN1	tagggctcccatgcggcgtcgctcaaacgccgctccacgccgctctcacgccgcgatccaaatctttaaagcgatgcgcggaacccaaaaagtgtcggacgggagccaagtttgcaccaaatagtgacataccctatcgcactatttggtgcaaacttggctcccgtccgacactttttgggttccgcgcatcgctttaaagatttggatcgcggcgtgagagcggcgtggagcggcgtttgagcgacgccgcatgggagcccta
HELITRON1	HELITRON1	tcattacttatatataaaaaaatagtgtgggtctgtccatagtttgtagtctatgtagtctttgtagtctgtgacgtcacccctaaagtcactgagagttgtgggcggggccagtcacccttcgtggcgagacccatcgttgcgagacccttcgtggcgagacccatcgtggcgagacccatcgtggcgagacccatcgtggcgagacccatacattttggcgggaatttaaattttctttgaaatttttcggcgggaattcaaattttctgtgaaaatttttggcggtagctcaaattttctgaaacatttttggcgggaattcaaaatttctctgaaaatttttggcgggaatttaaattttctttaaaattttttggcgggaattcaaattttctg…
HELITRON2	HELITRON2	tcatttactatatataaagcgcgtgtccttccgtccgtttgtagtttgtagtttgatctttgatctttcaactctcttttctgtagttggaaaaggtattgggttaagagttgccgggggataatgtcaaggtactgtagtagtactgtaggagtactgtaggtatacggtagggttactgtagattaggaaaaattgagtttttgtctacagaagaggtattgggttgggagttggtgagggataatgtcaaggtactgtagtagtactgtaggagtactgtaggtatacggtagggttactgtagtttaggaaaagttgagttttcgtctacagaagaggtattgggttgggagttggtgagggataatttcaaggtactgtagtggtactgtagga…
HELITRONY1A	HELITRONY1A	tcattacttatatataaaaaaatacagttcgtctgtccatagtttgtagtctatgtagtctttgtagtctgtgacgtcacgcccaaagtcagtgagagttgtgggcggggcacccttcgtggtgagacccatcgtggtgagacccttcgtggtgagacccatcgtggtgagacccttcgtggtgagacccatcgtggtgagacccatcgtggtgagacccttcgtggtgagacccttcgtggtgagacccaaaattttggcgggaaattcaaattttctgtgaaaaacattttggcgggaaattcaaattttctgtgaaaaattttttggcgggaattcaaattttctgtgaaaattttttggcgggaaattcaaattttctgtgaaaaaaattttggc…
HELITRONY1	HELITRONY1	tcattamytatatataaaaaaatacagttcgtctgtccatagtttgtagtctatgtagtctttgtagtctgtgacgtcacacccaaatgtcagtgagaattgtgggcggggcctgtcacctacccttcgtggtgagacccatcgtggtgagacccttcgtggtgagacccatcgtggtgagacccatcgtggtgagacccttcgtggtgagacccatcgtggtgagacccttcgtggtgagacccacatttttggcgggaaattcaaattttcagtgaaaaaattttggcgggaaattcaaattttcagtgaaaaaattttggcgggaaattcaaattttcagtgaaaaaaattttggcgggaaattcaaattttcagtgaaaaaaattttggcgggaa…
HELITRONY2	HELITRONY2	tcatttactatatataaagcgcttattcygtktgtccatagtttgtagtctatgtagtctttgtagtctgtgaagttttggcttctggagggatagtgagttggggttagtgtagggatatagtcggggtactgtagtggtacaatagtggtacggtaggaatactgtagggttacggtagtttcagaaaaattagttttcagccccagaagtcgggggccgcgccggaggtgcggtccacggctgg
HELITRONY3	HELITRONY3	tcatttactatatataaagcgcgtgtccttctgtccctatgtagtttgatctctgatcagagcaacgaaattttgggaaaccttatgctaaatgcgcagcagacatcgatcgaggtccgcgatagacaccgtatatctaatgtgttttctcaaaaaagtcgggggccgcgccgtaggtgcggtccacggctgg
HELITRONY4	HELITRONY4	tcattacttatatataaaaaaataattccgtttgttccatagtttgtagtctatgtagtctttgtagtctgtgacgtcacacccaaagtcactgagaattgtgggcggggtctgtcatccttcgtggtgagacccatcgtggcgagacccatcgtggtgagacccatcgtggcgagacccatcgtggtgagacccatcgtggcgagacccgtcgtggcgagacccatcgtggtgagacccatcgtggtgagacccatcgtggcgagacccatcgtggtgagacccatcgtggtgagacccatcgtggtgagacccaccgtggtgagacccgtcgtggtaagacccaaaattttggcgggaaatttaaattttctgtgaaaaatattttggcgggaaatt…
IR1	IR1	ctcggcattcagaggcaacttcctgccacactttggcaacttatttagtgccactaaaacaagttgccgaattgctggcaggaagttgccgagttgttggcaggaagttgccacgtagtggcagcaagtgggaaaaaactctcagcaacatccaaatgttggcaggaatgtgcaaaagtttggcaggaagttgcaagtaagcaaagtttggcaggaagttgcctctgcatgccgaggagcgttttttcccactagctgccactacgcggcaacttcctgaaaacaactcggcaacttcctgccagcaattcggcaacttattttagtggcactaaataagttgccaaagtgtggcaggaagttgcctctgaatgccgag
IR3	IR3	aaggtggtgtagtcaaatttttttattgctttattagactcagaattgtctgaaaacaccgaatttcataatgaatcttcttgaaaacttttcaaaaaaaagttatggcggctcgaaaaatggcctaaaattagtaaaattttgaaatttggccgacttatcattgtcgcagcggctggaaacaatttttttgaaattgtcgtcaaattttaattatagatgtcgattatcttgcgttttcagctttattaaggtatttaaaagtcgatggacgaagagaattggtaaaaaaaattgacaaatctcttcgtccatcgacttttaaataccttaataaagctgaaaacgcaatataattgacctgtatacccaaaattagacgacaattttaaaaaaatt…
LINE2A	LINE2A	cactcgtcctcccgttctccccagcggtcggtcgcatattgttcttgctctcgtatcgatttttgccgaaatgcccccacccgatgacgacatgatagttgattcttcaccaactgctacaattccgcctacttgtgacaatattctgcgaaatcaaaacttgccatcaacaccagcttccggacagccaagtatcaaggaattgatcgaacgaatcaccattttggagaaaactgtcaaggaacaatcgaagaaaattgccgagttggaagctactaaaggtttcccattaatcaccaatgatgctagcaaaagtaagagtaaactttactccgctgtagtccaaaacgaccctcaatctgtgaaaatcatcgaaaaggctcacttcgctgctgatct…
LINE2B	LINE2B	ggtttttcacgtgtttctccacctactgctcgttagataattcatcctcttcctcttcctatctctctcctccctccaatcctattcctcaaacttctgattacacctctttgacagttgatactcatatctctgaacgtttatcttcctctcagcaattttcctcgccccccggtagctttataccgtcgctagataacctaactctaaaaccaatgtctcttgcaaatgtacgcggtgtagctgtcctacctaagataattatgctcaaagaattcttcacttcatcagacctggatatcctctttcttactgaaacttttcttaacaatacagtaccttctggtcttttcgcttcccccctattttctttcgtaagagtagaccgtaatccagaac…
LINE2C1	LINE2C1	ttattatgtgcgcgaccttaagattgtgactctctcgtcaccgcgtccacttcctatctctgttgattcggctgctcccgttgctaacgcataggtaaacggccaccgggctttattatcgtcttgtccgtccattgctgcttcatgtccgatacaatcatcttctctaaatatattcaatgttgcatctaattctcgtctctgcccattggtggctgtgtctccctctatgtcttattccgtctcccagcagtccgttcctgctgctcataacactcgaaatcagacctcttccccccccgacctgtcaaaaaaatgccccctttctgaattgtcaccttgccaatactcgttcagtcgcttgtgccgaacgcttagtcgcgctgcacgaatatgtac…
LINE2C	LINE2C	tgccttgcttcaattactccaaaacctcgtctccgtcgggatctcatgcccgaagaactttctcaacttcgtgagtccaggaagttctgttatgaagaaaacatgaaggccggcaagtcagtttacattatgaaagatatcgggtacacgaaaaaccccaaacctagggatttttatgcagctcaacctactgctctctaaattctcatccattttctcgctctaccacccaaaccaatagtccaatcttgaattgttcttattcttcttcatcttcccctctctctacctcattaccggtatgttcgactgacaagattgttttacatactttaaaattctctctggcaaatgttagaggtgtgtctgttttgcctaaaataatcatgcttaaagaat…
LINE2D	LINE2D	gacctccctgctgctctgtctctgaaaacgctgctcttatagctcatcttgagagttatattcctcttagtcgcacgatacttgctggggatctcaatttcccacaaattaattggtcctccgccaattcatccttacatccatttgcttcatttctcagctccagcaacctttcccaaaaagttcactttcctaccagaatatctgcctcctccagcaacattcttgacttagtggcctgctcagctgatatctctatcctccatctctcccctcagccagctcttctgaattccgaccacctttcggtggaattcaagattcctatcctctcccctatagactctccgtgtcctacttcccaagactccaatagttctcccttgtttgactataaaa…
LINE2E	LINE2E	acgagacggtcgcatctctctcctcctctggtattgattggttttcgccaaaatgccgccgcctgacgataattctgctaatattaccgatgattcgccggcaaatcgaacttctatcaaatgtgatccaccgaaaaaagtacatggactcccgtctaccccaacatccagtcagccaagcatcaaggatattttagagcgtctcacatacttggagaaccttgtcgctgaacaggcaaaaaccatcgaggaactgaaagcggctcaaaactccccattaccagcaattagccagtcgaataagaatatatgcccactgtactcggatattgttaaaagtgatcctcaatttggccaagtcacggcactcactcatttgtcatcggacttgcgcaaact…
LINE2F	LINE2F	gatcacgttgttttacaaaaaggcatcgacactgttgttgaatggtctatatctaactcccttcctcttgctcacgccaaaactgctcttctaaggctgggatcaaaaaacccagttcatccctacttaattcaaaataaacttatacatgaaacttctaccgttcgtgaccttggtctcattacggactcctctctgaactttaaagcccatatcaatagaactgtagctcttgctctcctgagatcaaaacaactactcaaaagcttcaaatctagttccccctcattctacgcttatttatttaattcttatgtactccctataatcgaatattgctcagtcgtctactctccctctcctaactctaaactctctgctcatcttgaaaaacctctt…
LINE2G	LINE2G	agtgacgggtctcagtaatcaatactctgtcttccgtacggatcgtgctaaaggtaaacgaggtggaggtgtttgtaatgtggtaaaagtagaaatcccatgtgaaacagtagtttcagttgaaaacgcttaacgcttatgaaattctcgtaaatgacctgaacattgacgtagttccctttagaatcataaacatatatcgtgctccttcttgcacttatcaaaatactgttagattaattagtaaaattgaagaccttgtggaacatcaaggcaaagttgtagttgtgggagatcttaatattggaggtatcgactggggcctcaacgactctaaaactaaattaggttctttattagtagatctgtgcaaaaactataatctggaacaatatgtca…
LINE2H	LINE2H	agctggttaattgcatgtaggctaatgctcgttccattgcatcgcttgaaaaacttgaatttgtccataagttcgtagcctctaatagtttagacatcttgtttgttaccgaaacatttctaagtaatgcttttactgatttctcatgctcttcacctcactatacctgcataagatctgatcggcttgagtgccatccaaaaaatgcggcggaggtactgctgtgttttttcataaaaaatgggctcttacgcctgtctcaattgcaccttccttttatctctcgcatttttgtcaaattctggcattagaccataagcaatccaaaactagatttatactgatataccgcccccatccactaccgcaagtagaaccgctgagctctttaaaaatcta…
LONGPAL1	LONGPAL1	ggcaaatactgaaatactaccttgtgttaatactacttttgcttgaatactactattgctagaatactacctttgctagaatactaccaaattgctagaatactactattgctagaatactgccattgctaaaatactacttttgttgcttaaatactaccttttcagaaaattttataattttattcattttttcattggaattcttattaagtactatttctggtcagatattttgaataagaaataattcacacagcattttgtattgtgttaagcactaaaagtggcttgaacggttttattttgggatccaataggagagtattaatttgtagtgaaataggtttaaattaagctgtggaccgttctcacaaaaatactccgatttcaaaaatt…
LONGPAL2	LONGPAL2	ggcaaatactcttttactacctcatcttttactacgttgctcttttactacggtttactcttttactacggccgtattttttactacgttttccaatttcgattttttactacgaaatgtatcttttactacggtcgttttttttactacggtttccgaatttgattttttactacgaatcgtatcttttactacggccgttttttttactacaatggcaggttggatttattactacgttttgtatcttttactacgattaacgatttttactacctaatgaaaagaagaatatcaaaagttggaatttgaaagttaccttgtagcagattttaggtataattacaatttcattctgaaatcaacatgaaagtttcatagctgtgttctttttccaac…
LONGPAL3	LONGPAL3	ggcaaatactgttttactacttgatcttttactacgcatctcttttactacaggatctcttttactacggaatctcttttactacgaattccacatctagatcttttactacaatcggctcttttactacggaatctcttttactacggtttaccaacatagctcttttactacagtacgaaaattttcaatttaagaattaaattttcaacaacattatgccggcaaacactcattgactaccttctcattgactacctttgctcattgactaccttttgctcattgactacctttgctnattgactaccttcaaatgctctttgactacctctatctaataaaattttccaaaattttttttgaaaacttttcaaaatttgatcagaaaaatgcaat…
LTR1	LTR1	tgtttcggagtggtttccggcccatgaggtactgataggaactaacaaaagactcttatttaattaactcatttattacgagtgattcaaggggaaagccttgaatcactaacactcaaacattcatttaaacgtgccaccgtcgggcacgtgctgcggtggtgaagaccgatgaagactgccgacgactgacgatataggccaatgtgcgctgcgccatgatgacaagagtacggtcgcagtcgttgttgtatgtgtcgtggcgagacctcatgcgccttgaatcctccttttggcggtagtttgaattggggtttctgacgccgtccttttgcatggttgttgccgttgattgaagagatgatgttgagtgttgaagagcaagtgttacgtaataac…
LTR2	LTR2	tgtttcggatcggtaaaggttcccagtggtagaattatataaatatttattactaaaaaccttttcataaccacattaaagtgctgaccgacagcatttcggtgagagcagaagtagcacgaggacgaagtccattccttgcagccaatgcgcgtgccgcccaggtggaggagattacggtagcagtcgtttcacgtgtgtcgtagtgtcggcgtggcgagaccaattggcggtagttcaaatagggatttccattgttgctctttcgcggggttgtcgtcgttgggttgcatagataaagttgagcattgactagcggttatttcgtaataataatatataatatacttgcatttctttgtagttcactaactctttacatttaagaataagttgcga…
LTRCER1	LTRCER1	atgtcgggtttaacccgtttttctcttaattctctccgattagctcaaagggtaattccagacctcaaatctttatttaaaaatatcttttgcgcaagcaaagatgactgacgcactctcacgctggcgcacttctcgattctggcgcgaaatcagtttttgtcatcttttttcgaggattcttcctcattcttggattttgctcggacacagcgtgttgactcgttgttagagctccagtttcagtggttttggcctgttgttggcttatttttatagtcttttattgtttttcttggatttctggcgctctgcctgtttctttgaaggtttctggtttagtgttgattcttctccagttccttggtttttgtatacttttcctctttctctcaataa…
MARINCE1	MARINCE1	tacagggtgagtcaaaattatggtaagtcgaggcgcgcgcgcgaaagttctgtggttcgggtctccccgccaaaattaattgattatgttatttcgtgttttgttcatttatttttccatcgtttttcctaaaaaataatttttttttcgcaggtatgagagcgtcacccatgcgtgaacccatcgttcgttttcataggaatggtgtcgcggcgaagagcattgctcgacggctcaaagtgtctgaaaaacttgtttctaccaccattgcacggttcaaggagctcggcaacttttccgatagatccggacgcggaagaccccccacagtcactacaccagcgatgataaaaaaagttcgtggacgcttccgtcacaactccgggcggtcggtccgtg…
MARINER2	MARINER2	tcaggttgtcccataagtttttgtactttttttcaaatatttttccaaaacttctagaaagttttaaaattttttcatcgtaggtcgtgtcaaggtcgggtcgtcccctttcagaaaagattcatttcatccatttctactttgccacgatgacaatcatcaaacttgaacgtcgagacgttagattgcttcttctttatgaatttcgtcttggtcattcagcaatggaagcggaacgaaacatatgcggtgcgatgggtgagggagcactctcttataatacagcaaagagttggtttcaaaagttcaagaacggcgacttcagtctcgaagaaatagaacgttctgggcgaccggtagagttaaatgaagaagacctagtgaagctggtggaggaag…
MARINER3	MARINER3	ttaggttggtcgaaaagtctttgcaaaatttgtacttttcttcatttctcagcgttaattcatttttttctgattctgtttttttatttgcatagtacgtaatgtgcatgtttaatatatttaaaaaaaacttttgggtgctgttcaaaatgaccgagaatttgctcgccgaacgtcacgccctccgatgggtttttctgtacgagttcccccaaatctgcaattgcaacgaagctcgtcgtaacatgtgtgcagtgttaggcaagaactctgtcacctataataccatgaagttttggttcgaaaagttcacgaaaaagaactacgatctcgatgataaaccaagataagatcgctctcgtttgaatatcgacgaggatatttcgagagccctggaag…
MARINER4	MARINER4	ttaggttgtgaaaaaagttctctccgaaattattgaaagttttgccccggaaagttctgcagctttctggacgattctataatagaatgttgtagaacatcctagtagcatctcccctaagcctatataaagcgcgcgcgcttgctgatcgaccaactacgatcgaactttctcaacctcaacttcgactgctcatcttcttctagtggaagagtggcgctcgtgcggctgagacggctgctaaaatatgcaacgtgtttggcagggatgccgtcaccgatcacaccgttcgctattggttcgctcgcttcgcttctggatgtacgagcctggatgacaacgaccgctcatgaggcattctgtcatgatcgatgatcagttgtgagccaccgtgaggga…
MARINER5	MARINER5	ttaggttggcgggaaagtcctgtcctaattttttgttttgtccttgtgggctgaatatcaattttggtgtttattggctcctagtgtttgataagcagaaaaaagtctttgcagtaattaaccccccatccctctccctctctctcggttcaagttcacttgcgatgagtgtacctacctcaattcttgttcggcatgttctgttatacatgctcctggcgcacaccacaatgaaggattcaaaaactcttctgatgaaagtttatgatggacctgctccctcgtataaaactatacagaagtggttcgatcgtttcgaaaaaagcgacttttcttagattgaaaaggtatgctcaaaagaccacatgagttggatttgaatgcactaaaagccagtat…
MAR	MAR	ttaggttggaccggaagtctttrtaactgggtttgcttttccaccgctcgccgcagttgcactttggtgttccctcgttgctagkgwataacaacgagwaaaggaacttcattgtaarmaacaccccattcccttccctctggcctgaatttagttaaccaacgatgtatgtacctagtgcsatccacatccgacatggtttgatgtacctcttcctctctcataccacgatgaaggattcggaaagtctcctcaagaatgtttatgattcacatgtcccctactataatatcatacacaattggttccawcgcttcgaaaaggacgacttttctctcgaagactctgagaccccataaattggatttggatacgttgcagaaagccgtggcaacggat…
Merlin1m	Merlin1m	ggtactagtcctaaatcaccccgccactttttttttgttcctttttttttttggtttttgttttcctttttttttcgaaaaagtggaagagttttcatttcttggaacatgtacatgcgagaggtggtggccgcggacctcattaaaagaaacatgattgtagagattgatgaatccttattctctaagagaaagaataattctggaagaattttgcctcaactttggatctttggaggtatctgtagagaaaccggagaattcttcctgacggaggttgatcttattcttcctttcttttctaatctgaacgagttattattccacgtgttcaaaaaaaaacgaaaaaaaaaagaaaaaagtggcggggtgatttaggactagtacc
MIRAGE1	MIRAGE1	ctcagataaactggagtcacggcagagcgacagaaaatcacttctaatcagcaaaagctagtaaagccatagtttatcagcagagaaccactgctaattagcaggtcattgctaattagctaaaaagcactgctaattagcagaaacccactgctaactagcagaacattgattattgattttattttgttttttcttcgtcgtatttcacatatttcatttttttgaccttttttattgtattttttgtgtgatatgttatcaatatgtgttaattgttaattccagtgtgtttttcaaagatttgtatcattcccggctagaaacggaggattatggccagaaatccaagaacaacagttcgaagaattttgaattcagcaccccggagtcttctga…
NDNAX1	NDNAX1	tctgccttcttcctatgttaaatatggaatgtgcaagggtcgtcactttttgcgcacaaagtgtcacaaaaaattaaaaaagttgggtgtgcactttcgtgtctaactttgctgtacctgcacatttttcaattttcttttttgtaggaaatagagaatcgctttttctatcttyctatctaaatggttatttgatttgattttatcttttaagagaaattcttgatgaaacacgaaaaaatcacttttttcgcgtgtcgtgtcgctttttttgcacacgtttagaggtcatagtataaaatgtttttgataaggtaactgtatatctgggattgttaaaaatttttagtttttgcaatttcatcaattttgaactgagttatgatgatttgaaaatcg…
NDNAX2	NDNAX2	tctgcctccttcctaaaacccccatcttgccacacacacgcgttttcggtgttcaaaaaatgttcaaaaaatgtccgaaaaaattgtaatacaactttgaacgtttatatctcggctctcactgaaccgatttttgaaattcttttttctctacattcacaaaatatagcgacgtgtgttcatctaaaagggggttgattttggagcatcctgtcggctccacaagcggaaaaccacacccckcttgtttttgcgcacaccgaagtactggccgaaaaccactttaaattgaaggaaaattcgagtttatgttcaaaacgtttgagactcgaaacttaagttctccttttcaatgcctatccattgtatctaagttcattgtgatatctctattcgtta…
NDNAX3	NDNAX3	tctgccaagcagcctctaataaatgccgagtgtacagactccgcccctttttcgcgttttttcgcgttttttttggcttgcgaaaaaatgtcacacttcgttttcattaataactccagagccgtgtgacttcatgctctaatatttgaaatcctactagaaatattttgccccacggtggagcaaaaaacggcactaagttcggagcaaaattgagcccagggcggctttccccagtttgaaaaaattttttgttgctctttttacccccaaaaaagcatgttttaattgaattaaaattcgggttttgctcggttttgttccaaatttatgtgcaagatactactcagagagactgattttttgaaaaaaagtttgagttcataagtgcaaaaggaa…
NeSL-1	NeSL-1	gctcactttctatcgtgttaaccgtacgtttacactcccagtgagtgtaataaaggttattcgatagagggtgtctccctctttcttgggtaattcttcggcggtccggggtctctccctcgtcttttttttaaacttttctttctcatccactcttttgctcctttttactaactcttgtactctatagtcttttctcatcccccatccgccgttgggcaaagtttatttactttgttaaatccatattttatctctctcacccgtacagaaagcgtctccttctcaaacgcttttctgtactttttcttatattttcattaacatatttttcctgtttatactaacctaacctccattgtcaattactaactaacttgtacaacggatttcgatgtt…
NPAL0A	NPAL0A	ctactccgcaaatcgctcctcctggagcgcggacggggcgcgactagattacgggttcgcgctccagtcacacgttttttcgcgctccttccgcgccacgttggcgctctgatcgcgtcccataaaatttcgtaagaatttttcaaattcggaatgcgcgcggagcaaacgcgattggagcgcggacgtggcgcgtaaggagcgcgaaaaaaagggtgactggagcgcgaacccgtgatctagtcgcgccccgtccgcgctccaggacgagagatttgccgagtag
NPAL5A	NPAL5A	cacggcccggcaagtggtacatccatgcaaatgcgctctactgataatttgagtgtagaccaggtttgggcgcgtgataacgaaaaaagctttggtccaaaaaatttagaatttaatttcggacattttttatatgcatcacaaaaaaactggaccaaccgtttttgagatacacgcgcccaaacgtccaggtatacggtagacaaattgcgtacaggtaccacttctcgggccgtg
NPALTA1	NPALTA1	tacagtgcattttttttccacttctacgactttaaaggcgcgcgcatttatacaaaatggtcccgtcattggtctcgccacgcgctcaacaaatcaatgggatgcgcgtggcgagaccattgcgcgaaaatgcgcgcgcctttaaagtcgtagaagttggaaaaaaaatgcactgta
NTc2A	NTc2A	ccgtatttcctctattagtaaggcatgcaaaactaattttcggacacctaatttgatgcaaaactaatggaggtgcaaaactaatagagggtgcaaaactaattttcgaacaggttttttctcatgttttccattaagttatggcataatatcatcaatttcaataacaacttatgaaccaaaatggacgaattttacgactgatacgcaaaaattgtccgagttgtactcatattttgccaattttgacttgttataccaagtctgtaagagttttcctaatttttagaacgattttataatgcaaattttgaattcctaaaaatagggaacaaatgaaggggtgcaaaactattagaggtgcaaaactaatagagggtgcaaaactaattttcgatt…
PAL3A	PAL3A	tggggttattcaagtagtgtcggaaaattaaaaagtgtagaaaaattacgtcacaactgtattaaaatacataaaaacatgtattttaatacatttgtgacgtcacaaatgtatttaaatacattttgctacattacttgaataacccca
PAL5A	PAL5A	cactgcaactttttcctcacgagggacgaggaaaagtggtttctaggccatggccgaggggccgacaagtttcagcggccatttatcttgctttgttttccgcctgttttctttcgtttttcaccgatttttcccgttttttcttattaaaactgataaataaatattttttgcagatgctaaaacaatttccaagtaaaaaaattatgtattcagtgggcaagcagcggtgaaagtgggcaatgtaatatgatggattacgggaatacaaaacctaaactttttctgaaacatgatacatatgctgcttagatgctgaaactacctgattttcataacgagaccgctgaaaaagttttgaggttttcaaaattcaacttttttggtgaaaaagtcgag…
PAL8A	PAL8A	tagggctgtgcggctgatgactcggctgatggagacaatcaagtttttcaacgtgttagcactgatcaattaaagaatatttgtatttgcagtattggctgagtcatgagcttcttattctagaaaaaagttttttttaaagtgcacacaccttgacaaaacagtcggctttttgaatcagccgagtaactcggctgtcggctgtcggctgattggaaaaacgagtttttctggaaggggtgtgcacttttttaaaaacttttttctagaattagaagctcaagactcagccgatatggcaaatacaagtattccctaattgatcattgctaatacgttgaaaaacgttgatttgctccatcagccgagtcatcagccgcacagcccta
PAL8B	PAL8B	ctgggctgtgcggctcttttctcggcgcatctgaaaattccattttttcagtgttttagcaagaaagagtttgcgaatgattatactagttgaatagctggagcaataagcttatcattaaaaaaataaaayttgaaaaaaagtgtacacaacattccataccattcgcaatgcgccgagagccgaatgattcggctctcggctctcggctyattggttcgaggcgtatatctctacgctataaccactttttttcaaatttttttttaatgataagcttattgctccagctattyaactagtataatcattcgaaaactctttcttgctaaaacacgaaaaaatggaattttcagatgcgccgagaaaagagccgcacagcccag
PAL8C_1	PAL8C_1	ggtacttatgggtttcgttccccccaaaatgttcattcaattatttaatactgaatttttaattttaatccacacgtgaaagtttattttaatactgttttcattttcaggcttaggaaaccatcttcctaagcctgagaatgaaaaaaaagttcacgtctctattaaaaactatggaaaacatactggggggaacgaaacccataagtacc
PAL8C_2	PAL8C_2	ggtacttatgggtttcgttccccccaaaatgatttttaattatttaacactacctttttaattttaatccacacgtgaatgtttattttaatactgttttcatttttacaaggcttagaaaatcatttccctaagcctgagaatgaaaaaaagttcacgtctcaattagaaaatatggaaatcattttggggggaacgaaacccataagtacc
PAL8C_3	PAL8C_3	ggtacttttccttttctaccccgcatttttaaaagaatattcaaaccattgaattattcgaatttaattctcacgtgaatgtttattttaatactattttcatttttaggcttagaaaacaacattactaagcctaaaatacagaaaaagttcacgtttttatcaaagaaaatgttccagaaaaaatgcggggtagaaaaggaaaagtacc
PAL8C_4	PAL8C_4	ggtactagtcctaaatccccccgccacttttccttttctaccccgcattcaaatttaactctcacgtgaatgtttattttaatactattttcatttttaggcttagaaaacaacattactaagcctaaaatacggaaaaaggccacgtttttatcgaagaaaatgtaaggaaaagtggcggggtgatttaggactagtacc
PAL8C_5	PAL8C_5	ggtacttttccgatttctgccccccaaaatgttttttattcaatatttcaatttaaattctcacgtgaatgtttatttcaatactatttcaatttttaggcttagaaaacaacaatactaagcctgaaattacaaaaaagttcacgtttcattaatgaaaatatcgaaaacattttggggggcagaaatcggaaaagtacc
PAL8D	PAL8D	cagaggtgggcggatatttttttcggatattttctaataatgaatttatcaataagtattgatgtagttattctggaagaaatgtatccgaacaaaagagtaactattaagcaacattttaatatgataaaacctagaaaaattctacaagttttctgtataaacgatatgcaagtccattatccgatatccgtaatatccgtaatatccgatatccgatgttgctcggctaataagttttaaggtctcggtaaggaaaacttgtagaatttttctaggttttatcatattaaaatgttgcttaatagttactctttggttcggatacatttcttccagaataactacatcaatacttattgataaattcattattagaaaatatccgaaaaaatatcc…
PAL9A	PAL9A	ggcaatctatcccatgctcacatttcccatgcacacatttcccatgctgacactttctcccgtgcatacaaaattcccatgcttacgcccagtagttcgagtactcccatgcctacaattaatttttctcctttttttccgttcccatgctgacattcccatacatacattttctcccgtgcatacaaaatattctgatgcttacatccagtagtcgaagtactcctatgcctacaactcatttttcccttttttttcgttcccatgctgacattcccatacatacattttctcccgtgcatacaaaattcccatgcttacatccagtagtcgaacgttcccatgccgacattcccacacatacatttgttcccatacttacaaaaatgtattcccatg…
PALNN1	PALNN1	ctcagtcaagagcgagtcacggcaactcggtccaaaaccatttctaattagtaaactctcaaaaaccacaactaaatagcttaaaaccattgtaaattagcttatttttgctaattagcaatgattttaagctaattagttgtggtttttgagagtttactaattagaaatggttttggaccgagttgccgtgactcgctcttgactgag
PALTA1	PALTA1	ttaggtcgttcaataagttttttcgtttttttctagttttggttttttcttggatattattttgcggttgtatagaagactgttagtaatgacaagcccaacaatatcagccatatcggtcaacttccagattatttaaaactccgaactatgacgacgaaaaaaaaatttttttttcgaattttttcatttctttatgaaatcaaaaactttgtatgcgtagaggtattagacagttagttaaacaaaactgaaaaatttcagactcaggcatagcttattggtagcgctacatctgttggaagtgccgaaaacgcttgcaaaattgccttttttatgtttgagcggtgctaactttgaaaccatgagagatatacaaaagtaatgtattacaacatt…
PALTA2	PALTA2	ttagggtgttcgataagttttttcgttttttctcaattttgattttttctcaaatatttttttgtgattacatagtagttagtgagtagtgaaaaatttataaataccaaccagttccggcaacttccagactgcatcatctgccttcgagtggtcgagaagaaaaaataattttttcgatttttttggttttaggtttgaatggaaatgttagtgtttcatgcagttggaaaacttttgtataacgcagattaaaaatatcaggcaacgaaaagcactccttgatatcttaaaatttgaaaaagtaccgaaaattagttgcaaaaattacaattttctcttcagagtggtatatcttagactgcgtgacagatttctatttatgaataactacaaaaa…
PALTA3	PALTA3	tacactcaaaataataaaactgcgtggcgtgtactgcagaaaacctaatatttaggccccgcctttttctcgtccactcacggagaaaaggcaaaaatttggaccccaaccaatatcaggccgccgacatcttacgggttccgcgcgccgctatgtttaactcgctgtgggcgtggcgagctgtctccgcccgctgcgagttaaacatagcggcgcgcggaacccgtgagatgtcggcggcctgatattggttggtccccaaatttttgccttttctccgtgagtggacgagaaaaaggcggggcctaaatattaggttttctgcagtacacgccacgcagttttattattttgagtgta
PALTA4	PALTA4	tattacgggaacaataaatcatgagaatgcgtacttggtgcattttatttgacgcgcgatatctcttagcgaaaactacagtaagagcttaaatatctattgttatttgagttcttactgtagttttcgctaagagatatcgcgcgtcaaataaaatgcaccaagtacgcattctcatgatttattgttcccgtaata
PALTA5	PALTA5	tatctcaaaaactagaagagctatcaaaaagttgtcaactaacaaaatatagcccttaaaattttctacattttgttagttgaaaactttttgatagctcttctccccgcggagatacacgcgtttaaagttttgagaggcgagagagtgtgggggaggggagacgcagtgtgcgcgcgccgcctgcgtctcccccccccccacactctctcgccyctcaaactttaaacgcgtgtatctctgcggggagaagagctataaaaaagttttcaactaacaaaatgtagaaaattttaagggctataatttgttagttgacaattttttgatagcttttctagtttttgagata
PALTTAA1	PALTTAA1	ttaaaggtggtgtagtcgaattttttttattgctttattagactcaaaattgtctgaaaacaccgaatttcataatgaaacttcttgaaaacttctcaaaaaaaaagttatgacggctcaaaaaatggcctaaaattagttaaaatttgaaatttgaccgacttgtcaatgtcgcagcggctggaaactattttttttgaaatcaccgtcaaattttgagtatacaagttaattatcttgcgttttcaacttgatttaggtattttaaagtcgatggacggcgagatttttttaattttttaaaaccaaatctcgccgtccatcgactttaaaatacctaaatcaagttgaaaacgcaagataattaaattgtatactcaaaatttgacggtgatttca…
PALTTAA2	PALTTAA2	ttaatgaattcagctcaccgagagctttaatttaagtataatcatgactaggttccgtcaattttgggtcccrccacgaaaactacagtagttttcgtggcgggacccaaatttttcaaaattgacggaacctagtcatgattatacttaaattaaagctctcggtgagctgaattcattaa
PALTTAA3	PALTTAA3	ttaaaggaggactaacggttcggacgattttgaacgtatagacccaaaatgagctcaaatgaacgaatttcgtaatgaaactgctcaaaaaattttcaaaaattttttatggcggttcaaaattttgaaaaaattacactgattttrgctaaaatcacgaatttttcccatttttccgtgtcacatctgtccgaagttggcttttttggaattatcgtcctttattacatatattggtarttwatctcatttaatttcgtcgattaaagtacatttaaagccgataggtaaccaatttcgatgatttttggttacctatcggctttaaatgtactttaatcgacgaaattaaatgagataaactaccaatatatgtaataaaggacgataattccaaaa…
PALTTTAAA1	PALTTTAAA1	tttaaaggtggagtaccgaaatctgggaaatatttttaaatgactccaaattttcccctgattccgaatatctatgtgaaaaaattcaaaaaaatttccctgattttatatttgagcttgaaatcgcgattttcatttgygtacccatgagatttttcaaatgcgcgccgaaataaattatccttggagcgcgtttgcctcatttgattttctccatttatttttatttttttcagtttttcagctattttcattcatttttgtcgtattttatggatttttttttgaaaaaaatattttytttcgaatcaattgaacattttattagracaaaaatgaatgaaaatagctgaaaaactgaaagaaataaaaatttatggagaaaattaaatgaggcaa…
PALTTTAAA2	PALTTTAAA2	tttaaaggtggagtagagtcraaattttttttttgctttaaatgacagaaaatggaccctaataaccgaatataactgtaaaaaaattttaaaaaaatttctaaattttttatgattttttcaattttkagaaaatcaaagaaacggctgactaaatttgaattcccgcgcaaatgagtgacgtcatttttgatattttcgcgttttctggctaaattcgtcggtttttctcgattttttcttctatatttgatttgaaacactgtttgtcaattatttaaaacacttattttgaaaaaaaattaataataaatattaaattgcggattttaggtcaattttgacattwaattggcratttccttagggttatcaagttttttttacggaawaagtgtt…
PALTTTAAA3	PALTTTAAA3	tttaaagggggagtagagtttgtggggaaatatatgtttctgactctaattttgcccctgataccgaatatcgatgtgaaaaaatttaaaaaaatttccctgattttatattaatttttaaaatccgaaaatccattggatgcctatatgtgagttttcaaacgcaaaattttcccgccagagacgccccgcccacgaaaccgtgccgcacgtgtgggtttacgagctgaatattttccttctatttttatttgattttataccgattttcgtcgatttttctcattttttctcatttttttggtgttttttattgaaaattttgtgattttcgtaaatttattcctatttattaataaaaacaaaaacaattccattaaatatcccattttcagcgca…
RTE1	RTE1	ctctttctgtactaagccttttcgtggcgaaagggatcaacagataaccacttcaacaaactcgatgatttcgtcacatcgagagtggcttggtttggaaccaagtgcaaattatctggccaagaagtacaccgtctcacgcaggccagaggtagtgtcgaatactctctgtccgggcggctctagattggcttagcaggtcattatagagtatctagagacacaacttttgctctaaacagcaacccatcctgcctcagtcctccgcatccggcctctgcaaagggaaagacagttcctggagcacgtcggaagaggcgatctaatctcggagtccaaaccatatgtcaatcggacttggaaattaagaagccgcgggacaaaacaagaagaactgac…
SINE1	SINE1	attccgtgattattttcattccgtgattattttcattccgtgattattttcattccgtgattattttcactcgggaatcgctcgcccactatgggggagtctacgcaaggacaacgcaaggacaaggacaacattctaatggaatggaaacaattgcccgactgcaccaattctagttcaagcgaacaatgataacttttgtattctgtattccttcacgtctcccagcgagcgtaataaattattattattattattatt
Tc1	Tc1	cagtgctggccaaaaagatatccacttttggttttttgtgtgtaacttttttctcaagcatccatttgacttgaatttttccgtgtgcataaagcgaaatgttacgcaaatttgcggaccaaacattacatgattatcgattttttctgaattttatttcaattttttgattttttcgtttttccaattttcattattttttttgaattatcaataaaacgcactctgtttgttgcactggatttgtttggttgataaattatttttaaggtatggtaaaatctgttgggtgtaaaaatctttccttggacgtcaagaaagccattgtagctggcttcgaacaaggaatacccacgaaaagctcgcgctgcaaattcaacgttctccgtcgactatttg…
Tc1A	Tc1A	tacagtgctggccaaaaagatatccactttcagttttttgacgatttcgatattttttccaatgggcataacttcaaaactaggaaaggtaccaaaaaattttcaactggtaaaatgtagctcgtgatcaggcctatgtatttttacatgttgcaattattcatccatcacatggcaagtaataaagcggcgggcatctcgtgagtccgtttttgacgatgattactaaaacgactgtaactcaagaaacatatttttaatgaaaggtttgagaaagtaacaaaatgtttatttaatttttcattgtttgaacatatcaactttgtcctaaaacctccatttaaaaaaatgtatgcgctgaaactagtgtctcattagacactgtttagaggctttgtt…
Tc2	Tc2	ccgtatattctctattagtgctgcgtatctaatagaacggcgtatctaatagagctgcacccaacaggcatttccgaaaattacagcggcagtctccaatagagcggcagtctctaatagagcggcacccttttcgctgcgagacccgccgctgcttttcagcttattttttgaatttttttcagtttattttcttttttttcaacatttttcaattgttttacgtggtttttttgtttgaaatccttgtattaaaactttacatgtaattttgaaggaaaatgccaagcaattcgacaactggtgctcaaaaatgctcgaggaaagttcacagtctgaaactcaagctagaagcaattgaatatgcttcgaaattcagcaaaaccaaagcagcaagag…
Tc3	Tc3	cagtgtgggaaagttctataggaccccccctaatttgaaggtttgaggaacttccgaaaattttttcgaaaaactgctaatgccgttcgtttttaaattgaaaaaaacctatatacatttttttccagaagtttatctcaaaaactgaggtcgcgctggaaaaaacgtcaaaatccagtgtgaaacttctataggaccccccgttttttttcacgatttttactaaaatcaacagattttggaatttttgacaaagctcaaatcaagtttgagttagaaatgagttcagataagcagttttgactttaaaaaattaatacgaaatgttctcgtgggatctccagactggttctgattcttccgatctttgatgttcaagtctgtttcaagcttcctggt…
Tc4v	Tc4v	ctagggaatgaccagaataaatggagcgatattcaaaaaaaatatattgtatcggaaagctggcattctctactataagaatatgactgaaatttttgcccgttcgggctggaaatctgaaatttttacgtctgaaattctacactgaaatcagtgcatttcctatggttaacagtggatttttgtctctggcgccaacagaagtctcaccacaatggtggaagggcgaaaacatcggttcggtggtcgagtggtgaacgcgttcgcctcttgagcagaagtttgtgggttcggttcccatacatggtttaacttttggccttttttatacaaaattttcagaacgggaaacaagtatttagaacatttttttgagggttttacataatttttttgctt…
Tc5	Tc5	caagggaaggttctgaactcgttatcggacttcgttacgccactatatacattcgatagaggatagttacagatgatcccttcaaaaaatttagctgcttcagagcaggtttggccaagttgtgacgtcttgaattttggtgctgaaattcctcatatcaagtgatatttcaatgactaccacgctgcagaaacaccagtgaactcaccactctcaattagcgttagcaaacatggcttggtggccgagtggtagtggcgtgagtttcgaggtgtggtattcgtggttcggttccccgtcaacataaacttttttttttaatttttaaagtcaatccatttccaattagaacacatctataaactttttcaagtgggaaaatgtgcagatattatccct…
Tc5A	Tc5A	caagggaagtctttgagggggtccgtagatttggggttctcatgctaaaattcctacagaagagtgttagttatgatctctccaaaaaatttagctgccccggtcaagtttcagcaaagttatgacgttttgaaatttcagttaaaaacaccattgaaatccactgtcttaccatgcaatccacgcaaatctcagcttgcgtgaccaccgaaaatgtgacacccaccacattgagttgaaaaatgtcctcggtggccgagttgggagtgcgcgcgtctgataagatttaagctttggttcgattccttctatttttgaaatatttttgtaagttgaataaagttgtaaaacaactcattcaaacatttttgcgcatttttaaagtgattttattcttat…
Tc5B	Tc5B	caagggaaggctctgaactcgttatcggacttcgttacgccactatatacattcgatagagaatagttacagatgatcactccaaaaaatttagctgcttcagagcaggttcgaccaagttacgacattttgaaagtgccaaaatacccctttttaaaaattccaaaaaattcaaaaaaaaattttttttctaaaagttgatataaaatgttttcaaatagttggaaatgatggaaaaatcataccatacaagtttcagttcataattctcaaaaaaacccttgaattgatctacatgaacatctactttttggaatttttctcaagatatgtagattaatttaagggtttttttgagagtgatgggctaaaacttgtataatatatgttttttactat…
Tc6	Tc6	cagtgctccacataatgatacggccacccccaaattttggtataactcaaaactgggttgagatagcaaaacatagtttcttgtgaaaatgttcgctgtactggctaactttcagataagtattggaaatatacctgaaccgttcgtaaaaaaagataaaccattttttcatgaaaaaccatataaaaaaatccacaaaatgatacggccacccttggtttttgttttcttttttcgttttttttgcaattttttttgctaaacgttaggtttcatgttcgtttgtgtttttacagctatgggccgtggaataactttaactgacaacgaaaaaggacaaattgtgcaaaattatctcaaggcttctcggatcgtcagatttttcgtgatttgaaacgt…
TIR21T5A	TIR21T5A	cacgtgtattcagctcgaccaacgcctcgaaaattttcaaaaaaggcgggaaaaaatatttgaattcgccaagaggaatttcaccgcagcgcgtgcaaaaatgtctgcatttgcgcgtgacggtgtttgcacaaattacaccgaatggtcgagctgaaaacacgtg
TIR23T5A	TIR23T5A	cacagcgcctcaaatcgggagagttgtgaaaatcgagaattgaaaagtccaacggagcgcgcttgcacacttttacggtattaaatgaatttcagacgaaatttcgcgattattcgagttttcaagatgaaatttggaaaaaataattaaatattgggattattattgctttaaaaaagttttaaaaaacattttattgaacaaattcaatatttggttgatttatcattgattttcgaaccgattagaacaagttaactctatgacaaaatttctacgcgaaacaaattttttcaagcattaatatgtttgattccaatttttaaacgtcagcttgatagaaataacacggtttcaagtcttgaaattgctcaaaaatgcccaaatcaacggaaactg…
TIR43YW1	TIR43YW1	ctcagacaaacgcttagtagcttaattagatttcaaccatattaaacgagatttcaaccatatttgtttagaaaatccatattggattatatttgctccatattttattagaaatccatgttagattagatttcctccatatttcattagaaaacaaatcaaatccaatatggcacgatctcatccatattggattagatttgtccatgttagattagatttgttccgtattggattagaaatccatgttggattagatttcctccatatttcattaaaaaacaaatctaatccaatatggtcgaaatctaatccaatatggcacgctctcagccatatttgattagatttcgcccatgttagattagaaatctcacgagaaatgggcgtattaaaata…
TIR54TA1	TIR54TA1	ttatcgaaaaaatacgatcgcacaattttctcataatttatttttgatctaccttgttgactaggctcctccccttccttcgacaagacagccacaacaaaataacaacggcaacaagattgggggcggagtcaagttcaacaggtagatcaaaaataaattatgagaaatttgtgcgatcgtattttttcgataa
TIR9TA1A	TIR9TA1A	tagggctcccatgaggtcgccgcaaaggcgcctccgccggcctcagctgtcgccgcgccggcctcacggcgtcatccacgccgcatgtatagtgaggygcgtaaccgcgaacgtgtcggccgcttccgaacaaccacctctycacactacgttgcacacacaccaagctactcatttcacgctaagctgcggaaccccgaacgtgtcggccgcttcaaataactacctctcgcacttcatttcacacacacagcggcgcgcggcgtcggcgcgaggccggccggcgtgaggccggcgtgaggcccgcatttcgcgcctcactcagctgggagcccta
TIR9TA1B	TIR9TA1B	tagggcttccatgtaggcgccaaaacgcctgccgcgcccgccttgcggcgacctccgcctgccgcctcgagccgcgccttctgtatagtgcggcgcggaacccgaaaagtgtcggccgcggcgaaagaaccacctttcgcactatgtggtgtaaacaccaagcctttgacttctcgccatagtgcagaaatgaggcgagaggccggcgtgaggcgggcaggttggaggcaggcgtcaggccctgaaaccgcgcctgcctcccatggaagcccta
TIR9TA1C	TIR9TA1C	tagggcttccatgtaggcgttaaaacgcctgcctgcctgaccttaaggcgacctccgcctgcctctcgcctcaatccgcgccttatgctaaaacatacgtgaacttttttttcaatttcttaatttgattttcatcaaattgatagaaatgagaaaattagaaatttgtaaattcacgaaaaaaaggcgtaaggcgggcaggtttcaggcaggcgtcaggccctgaaaccgcgcctgcctaccatggaagcccta
TIR9TA1	TIR9TA1	tagggctcccatgaggtcgccgcaacggcgcctccgccggcctcagcggtcgccgcgccggcctcacggcgtcactcacgccgcatgtatccgaatgtatagtgcggcgcggaaccccgaacgtgtcggccgcttccaaataactaccttttcgcactacgttgcgcacacaccaagctactcgtttcacgccaagctgcggaaccccgaacgtgtcggccgcttccaaataactacctttcgcacttcattgcacacacacagcggcgcgcggcgtcggcgtgaggcccgcatttcgcgcctcactcagctgggagcccta
TURMOIL1	TURMOIL1	taggtttttactgccaaaattagcgaaaatgtctgaaatacttcattttacaattttacccacttgattcttgtttcattctgttttattttgaagaaaaacttattttaattcaaaaaacttttcagtaatcgtcccaatcaacaagctcactcttcaacagtccgagatgctcaacgcgtgtgctcaatatgctcaaacgggatcacagaagctcactcgagaagctaactacgttatcacggaggttaggttgttttaaagtttctaaactcctgtttagttaacatttaaatgtttcagataatctctctctcgggcactcaacatggcttgtgtctacatcggtcgtttcccaaatagagcatccgatcatgatgccgagcacttcttctgcgg…
TURMOIL2	TURMOIL2	agggaaacaagaaaatccggaaaaaaacgagatgaagatgaatctagcgatggaattgacgatatttcagagtattttattgtcgatccaaagaaaaagcttgtcacacatgagcagaaacgaactatcgattttgaagtgagttttatataatttttatttgaaaatatcattttttgcatcaaaataattcgataaatcccatttcttgaaaaaaaaatttatttcaggcttcgacaccttcttctcaatttaaaatggccggcggatatgaaaattattccaaaagtcaggaaagctccggaaatttgagtagaaagtagttgtcgtctcacatcaatgatgcgatcacaagttcttcggattccgacgaagattatgtgagcagaagaattcgca…
Vingi-1	Vingi-1	cgaacaaaatggagatctccaacgtgtacgtgcctccaagatcctcctcctcaaaccacgcccgactgatgacagattatggagatctccaacgtgtacgtgcctccaagatcctcctcctcaaaccacgcccgactgatgacagatttctccaacatcttccaaacgaaatccaaatctatcatatccggggacgtaaacgcccaccactctgcctggcacagtgaagggtcggaagacaccagaggtagagaactggcggagctcattgaccttcacccagacctgatcatccagaacgaacaagttcacactcgcgccgacacctactccatctcttctccggatatcaccatctgcaccgcagacctcgccacaaaatgccattggtccactctc…
Vingi-2	Vingi-2	caacatgaagcagccggcaaagcgcacagtgatgacctgtctcgatcagcgcgcggcctttgataaggtacccattaagaagctctgtgtcgatcttcacgaatctctaaatgaagccaagatctcgaaatggctcacgaactatctgagcaaacggattatcaaagctaactttgggaaccactcgtcaaaatggtgtacactgctgggaggagtgcctcagggctcggtacttagcccgaatctattttccttttatatgagaaatatgccaattcacccaaaaactgagatcaccgtgtatgcggacgacactacaatccttgcccaagacacgaatccatttaaagccggggagttaattcaagagcacctggatctcctctacgatttcttcaa…
