# Supplementary material for: Natural Variation in the Distribution and Abundance of Transposable Elements Across the Caenorhabditis elegans Species
Source: Mol Biol Evol. 2017 May 9;34(9):2187–202. doi: 10.1093/molbev/msx155 (PMC5850821; doi:10.1093/molbev/msx155)
Supplement: Supplementary Data [file msx155_Supp.zip › Supplemental_Table_S2.txt]

Chromosome	Bin Start (bp)	Number of Transposons	Tajima's D	Genes in Bin
II	3310000	3	3.684	F39E9.6,F39E9.1
III	980000	4	2.353	R06B10.2,R06B10.5
IV	2870000	3	2.262	Y54G2A.17
IV	9910000	3	-2.074	F25H8.6
V	4040000	4	-2.041	C49G7.10,C49G7.6,C49G7.5,C49G7.4,C49G7.2,C49G7.3
V	7060000	3	-2.296	Y57E12AL.6,Y57E12AM.1,Y57E12AR.1,Y57E12AL.1
V	20460000	3	-2.076	B0250.12,B0250.3,B0250.8,B0250.4
