# Supplementary material for: Natural Variation in the Distribution and Abundance of Transposable Elements Across the Caenorhabditis elegans Species
Source: Mol Biol Evol. 2017 May 9;34(9):2187–202. doi: 10.1093/molbev/msx155 (PMC5850821; doi:10.1093/molbev/msx155)
Supplement: Supplementary Data [file msx155_Supp.zip › Supplemental_Table_S4.txt]

Factor	Number on Arms	Number on Centers	Chi-Squared Statistic	P-Value
All Transposons	1979	1033	191.6	1.405e-43
DNA Transposons	1766	919	172.7	1.905e-39
Retrotransposons	180	106	11.08	0.0008748
Unknown Transposons	33	8	12.33	0.0004447
CDS	145	99	11.01	0.000905
Promoter	584	338	29.86	4.64e-08
Intergenic	386	218	11.62	0.0006509
Intron	863	357	41.54	1.153e-10
UTR	53	40	4.476	0.03437
