# Supplementary material for: Natural Variation in the Distribution and Abundance of Transposable Elements Across the Caenorhabditis elegans Species
Source: Mol Biol Evol. 2017 May 9;34(9):2187–202. doi: 10.1093/molbev/msx155 (PMC5850821; doi:10.1093/molbev/msx155)
Supplement: Supplementary Data [file msx155_Supp.zip › Supplemental_Table_S5.txt]

Chromosome	Transposon Position	Transposon	Region	Transcript Name	Gene Name	Biotype	Phenotype	GO Annotation	Number of Strains	Strains
I	3871	Tc4v	gene	Y74C9A.6	NA	other	NA	NA	1	JU2001
I	13102	Tc4v	intron	Y74C9A.2	nlp-40	protein_coding	sick,slow growth,sterile progeny	GO:0005615,GO:0000003	3	NIC268,QG556,QX1793
I	63219	LTRCER1	intron	Y48G1C.5	NA	protein_coding	NA	GO:0004725,GO:0006470	1	NIC275
I	67915	Tc2	intergenic	NA	NA	NA	NA	NA	1	CX11271
I	75573	Tc3	intron	Y48G1C.2	csk-1	protein_coding	NA	GO:0002119,GO:0005886,GO:0005911,GO:0009792,GO:0030536,GO:0043050,GO:0048747,GO:0005515,GO:0004672,GO:0006468,GO:0005942,GO:0035014,GO:0016772,GO:0004713	1	JU1088
I	135356	Tc2	intron	F53G12.4	NA	protein_coding	larval lethal	GO:0040002,GO:0002119,GO:0018996,GO:0018996	1	CB4856
I	177083	Tc3	promoter	F56C11.5	NA	protein_coding	embryonic lethal	GO:0009792,GO:0009792	1	CB4856
I	238215	Tc3	CDS	Y48G1BM.6	NA	protein_coding	NA	NA	1	NIC262
I	296091	Tc1	intron	C53D5.1	NA	protein_coding	NA	NA	1	CB4851
I	297010	Tc3	intron	C53D5.1	NA	protein_coding	NA	NA	2	BRC20067,JU1088
I	333308	Tc3	intron	Y48G1A.3	daf-25	protein_coding	NA	GO:0006970,GO:0010753,GO:0031513,GO:0043054,GO:0046662,GO:0050920,GO:0061067,GO:0097499,GO:0097500,GO:0005515	1	CB4856
I	389257	Tc3	intron	R119.5	NA	protein_coding	embryonic lethal	GO:0004719,GO:0006464,GO:0009792	7	ED3052,JU2464,JU774,JU830,MY10,MY1,NIC272
I	583813	MIRAGE1	promoter	F56A6.5	NA	protein_coding	NA	GO:0005515,GO:0008270	4	EG4349,MY18,NIC277,WN2001
I	583813	MIRAGE1	promoter	F56A6.8	NA	protein_coding	NA	NA	4	EG4349,MY18,NIC277,WN2001
I	668027	Tc1	intron	Y18H1A.14	NA	protein_coding	NA	NA	1	CB4851
I	721976	LTRCER1	intron	Y18H1A.6	pif-1	protein_coding	NA	GO:0000723,GO:0003678,GO:0006281	1	QG2075
I	742093	LTRCER1	intron	Y18H1A.13	col-46	protein_coding	NA	NA	1	NIC275
I	904885	PAL5A_CE	intron	Y95B8A.5	gpa-16	protein_coding	sterile,embryonic lethal,maternal effect lethal emb	GO:0000132,GO:0000578,GO:0003924,GO:0005525,GO:0005834,GO:0005938,GO:0019003,GO:0004871,GO:0007186,GO:0019001,GO:0031683,GO:0006184,GO:0007188,GO:0007165,GO:0007052,GO:0007052,GO:0009792,GO:0009792,GO:0000003	1	JU1530
I	999559	WBT00000074	intron	C54G6.3	NA	protein_coding	NA	NA	1	NIC166
I	1017266	CELE42	promoter	Y34D9A.11	spp-23	protein_coding	NA	NA	2	CB4854,NIC275
I	1086885	LONGPAL1	intron	R06A10.1	NA	protein_coding	NA	GO:0018996	3	JU792,NIC195,NIC265
I	1086885	LONGPAL1	promoter	R06A10.5	NA	protein_coding	NA	GO:0018996	3	JU792,NIC195,NIC265
I	1116144	PALTTAA1_CE	intergenic	NA	NA	NA	NA	NA	1	MY16
I	1138470	PAL5A_CE	intron	Y48G8AL.10	NA	protein_coding	NA	GO:0046872,GO:0003676	1	QX1211
I	1146587	CELE42	intron	Y48G8AL.10	NA	protein_coding	NA	GO:0046872,GO:0003676	1	JU751
I	1171119	CELE42	intron	Y48G8AL.11	haf-6	protein_coding	NA	GO:0005783,GO:0016246,GO:0097038,GO:0005524,GO:0006810,GO:0016021,GO:0042626,GO:0055085,GO:0016887	1	CB4856
I	1220747	LINE2G_CE	intron	Y48G8AL.1	herc-1	protein_coding	maternal sterile	GO:0004842,GO:0019915,GO:0000003	1	DL238
I	1220747	LINE2G_CE	promoter	Y48G8AL.12	NA	protein_coding	NA	NA	1	DL238
I	1249157	PAL5A_CE	intron	Y48G8AL.1	herc-1	protein_coding	maternal sterile	GO:0004842,GO:0019915,GO:0000003	1	QX1211
I	1250039	PAL5A_CE	intron	Y48G8AL.1	herc-1	protein_coding	maternal sterile	GO:0004842,GO:0019915,GO:0000003	1	PB306
I	1257132	Tc1	intron	Y48G8AL.15	NA	protein_coding	embryonic lethal	GO:0004550,GO:0005524,GO:0006165,GO:0006183,GO:0006228,GO:0006241,GO:0009792,GO:0009792,GO:0007052	1	CB4851
I	1305320	Tc3	promoter	K12C11.4	dapk-1	protein_coding	embryonic lethal	GO:0005515,GO:0007165,GO:0004672,GO:0005524,GO:0006468,GO:0016772,GO:0009792,GO:0035188,GO:0010467	3	EG4349,NIC277,WN2001
I	1370106	Tc3	intron	Y92H12BL.5	NA	protein_coding	NA	GO:0016787,GO:0008340	1	GXW1
I	1370528	CELE42	intron	Y92H12BL.5	NA	protein_coding	NA	GO:0016787,GO:0008340	1	QX1211
I	1388452	PAL5A_CE	intron	Y92H12BM.1	NA	protein_coding	NA	GO:0005515	4	CX11264,DL238,ED3046,GXW1
I	1388710	PAL5A_CE	intron	Y92H12BM.1	NA	protein_coding	NA	GO:0005515	2	JU1580,JU782
I	1388813	PAL5A_CE	intron	Y92H12BM.1	NA	protein_coding	NA	GO:0005515	1	JU1491
I	1441898	CELE1	intergenic	NA	NA	NA	NA	NA	2	JU2007,MY18
I	1454102	MARINER2	promoter	F37F2.3	gst-25	protein_coding	sterile,embryonic lethal	GO:0004364,GO:0008152,GO:0005515,GO:0000003,GO:0009792,GO:0000003	1	MY23
I	1454102	MARINER2	intron	F47G6.4	spe-15	protein_coding	sterile,embryonic lethal,maternal sterile	GO:0007283,GO:0007286,GO:0051640,GO:0005515,GO:0003774,GO:0005524,GO:0016459,GO:0000003,GO:0000003,GO:0009792,GO:0000003	1	MY23
I	1465960	Tc1	intron	F47G6.3	NA	protein_coding	NA	GO:0040011	1	CB4851
I	1481032	Tc2	intergenic	NA	NA	NA	NA	NA	2	JU1581,QX1793
I	1491952	PALTTAA1_CE	intron	Y92H12A.5	NA	protein_coding	larval arrest,sick,slow growth,sterile progeny	GO:0005488	1	CB4856
I	1546679	HAT1_CE	intron	Y92H12A.2	NA	protein_coding	NA	GO:0005515,GO:0004842	1	ED3077
I	1549986	Tc4v	intron	Y92H12A.2	NA	protein_coding	NA	GO:0005515,GO:0004842	1	QX1211
I	1584918	Tc2	intron	Y73E7A.3	NA	protein_coding	NA	GO:0006810,GO:0016021	1	JU367
I	1586001	CER16-LTR_CE	intron	Y73E7A.3	NA	protein_coding	NA	GO:0006810,GO:0016021	1	MY16
I	1587077	MARINER2	intron	Y73E7A.3	NA	protein_coding	NA	GO:0006810,GO:0016021	12	CX11262,CX11264,CX11271,CX11276,CX11285,CX11315,DL238,KR314,NIC267,QG556,QX1792,QX1793
I	1591633	LTRCER1	intron	Y73E7A.3	NA	protein_coding	NA	GO:0006810,GO:0016021	1	ECA36
I	1637907	MIRAGE1	intron	Y73E7A.8	NA	protein_coding	slow growth	GO:0040011,GO:0040011,GO:0040035,GO:0040039	1	JU367
I	1672906	Tc1	CDS	Y71G12B.35	NA	protein_coding	NA	NA	1	CB4856
I	1684076	CELE42	intron	Y71G12B.16	drag-1	protein_coding	NA	GO:0005886,GO:0007501,GO:0030510,GO:0040014,GO:0043235,GO:0061065	1	QX1211
I	1711624	PALTTAA1_CE	intron	Y71G12B.12	atg-5	protein_coding	NA	GO:0006914,GO:0005737,GO:0070265	1	MY16
I	1731679	Tc1	intron	Y71G12B.11	tln-1	protein_coding	sterile,maternal sterile,sick,larval lethal,embryonic lethal,sterile progeny,slow growth,larval arrest	GO:0031430,GO:0040011,GO:0055120,GO:0005158,GO:0003779,GO:0005198,GO:0007155,GO:0015629,GO:0001726,GO:0005200,GO:0005925,GO:0007016,GO:0009792,GO:0040011,GO:0040011,GO:0040011,GO:0040011,GO:0040035,GO:0010171,GO:0040035,GO:0000003,GO:0010171,GO:0040011,GO:0000003,GO:0002119,GO:0002119,GO:0010171,GO:0040011,GO:0009792,GO:0002119,GO:0010171,GO:0009792,GO:0002119,GO:0002119,GO:0010171,GO:0000003,GO:…	1	ECA252
I	1911486	TIR21T5A_CE	intron	Y71G12A.2	trpp-10	protein_coding	NA	NA	63	CB4853,CB4855,CB4856,CB4857,CB4858,CX11254,CX11262,CX11264,CX11271,CX11285,CX11292,CX11307,CX11314,CX11315,DL200,DL226,ED3005,ED3040,ED3046,ED3048,ED3049,ED3052,ED3077,EG4349,JU1088,JU1172,JU1491,JU1530,JU1581,JU2007,JU2464,JU2466,JU2513,JU2522,JU310,JU323,JU367,JU774,JU778,JU830,KR314,LKC34,MY10,MY1,MY23,NIC199,NIC231,NIC236,NIC267,NIC269,NIC272,NIC274,NIC3,PB306,PS2025,QG536,QW947,QX1211,QX1212…
I	1933336	Tc3	intron	Y51F10.4	NA	protein_coding	slow growth,sterile progeny,embryonic lethal	NA	1	JU1581
I	1943071	CELETC2	intron	Y51F10.4	NA	protein_coding	slow growth,sterile progeny,embryonic lethal	NA	3	JU1088,MY18,QX1211
I	1953106	Tc2	intron	Y51F10.10	NA	protein_coding	NA	GO:0005515	1	JT11398
I	2012322	CELE42	promoter	Y20F4.3	gap-3	protein_coding	NA	GO:0043409,GO:0005515,GO:0005622,GO:0007165	1	JU2001
I	2023233	Chapaev-2_CE	intergenic	NA	NA	NA	NA	NA	1	QG536
I	2081573	LINE2C1_CE	intron	Y37E3.11	NA	protein_coding	NA	GO:0003824,GO:0009058	35	CB4853,CB4855,CB4857,CB4858,CX11271,CX11292,CX11307,DL226,ED3005,ED3040,ED3046,ED3048,ED3049,ED3052,ED3077,JU1088,JU2464,JU2513,JU323,JU367,LKC34,MY10,MY1,MY23,NIC231,NIC236,NIC3,PB306,PS2025,PX179,QG536,QG557,QW947,QX1212,QX1794
I	2126216	PALTTAA1_CE	intergenic	NA	NA	NA	NA	NA	1	PX179
I	2141546	PALTTAA1_CE	intron	Y37E3.17	NA	protein_coding	NA	GO:0016491,GO:0055114,GO:0004047,GO:0005737,GO:0006546,GO:0005515	1	NIC3
I	2250841	Tc1	intron	F12B6.2	slc-17.6	protein_coding	NA	GO:0016021,GO:0055085	1	CB4851
I	2274354	Tc1	promoter	F12B6.1	abt-2	protein_coding	slow growth	GO:0005524,GO:0016887,GO:0042127,GO:0040020,GO:0042127,GO:0040020	1	CB4851
I	2275396	CELE42	intergenic	NA	NA	NA	NA	NA	1	JU642
I	2327638	MARINER2	promoter	Y39G10AR.15	NA	protein_coding	NA	NA	2	CB4856,DL238
I	2327638	MARINER2	promoter	Y39G10AR.22	srbc-64	protein_coding	NA	GO:0004930,GO:0007186,GO:0031513,GO:0040024,GO:1990075	2	CB4856,DL238
I	2332852	HELITRONY3_CE	promoter	Y39G10AR.16	NA	protein_coding	NA	NA	1	QX1211
I	2332852	HELITRONY3_CE	promoter	Y39G10AR.6	ugt-31	protein_coding	NA	GO:0008152,GO:0016758	1	QX1211
I	2348774	Tc1	intron	Y39G10AR.5	zeel-1	protein_coding	NA	NA	1	CB4851
I	2380314	PALTA3_CE	intron	Y39G10AR.17	sydn-1	protein_coding	NA	GO:0016607	1	QX1211
I	2411317	WBT00000600	intergenic	NA	NA	NA	NA	NA	2	JU1581,PX179
I	2427481	HELITRONY3_CE	intergenic	NA	NA	NA	NA	NA	1	JU1530
I	2520298	Tc1	intergenic	NA	NA	NA	NA	NA	1	QX1211
I	2564278	Tc1	intergenic	NA	NA	NA	NA	NA	1	CB4851
I	2576224	MIRAGE1	promoter	C55C2.5	aat-5	protein_coding	NA	GO:0003333,GO:0015171,GO:0016020	1	JU311
I	2581142	Tc1	three_prime_UTR	K07A3.1	fbp-1	protein_coding	embryonic lethal,slow growth,sterile progeny	GO:0005975,GO:0042132,GO:0042578	1	CB4851
I	2699305	Tc1	intron	F32B5.2	NA	protein_coding	NA	NA	1	CB4856
I	2742774	Tc1	promoter	Y71F9B.8	lron-11	protein_coding	NA	GO:0005515	1	CB4851
I	2793763	Tc3	intron	W03D8.8	NA	protein_coding	NA	GO:0006637,GO:0016790,GO:0007413,GO:0016358	34	AB1,CB4852,CB4853,CB4855,CB4857,CB4858,CX11254,CX11271,CX11285,CX11292,ED3040,ED3046,ED3049,ED3052,ED3077,EG4347,EG4724,EG4946,JU1088,JU2007,JU2464,JU2466,JU346,LKC34,MY10,MY1,MY23,NIC3,PB306,PS2025,PX179,QG536,QX1212,QX1233
I	2819329	Tc2	intron	W03D8.11	NA	protein_coding	NA	NA	1	NIC255
I	2933289	CELE42	intron	Y71F9AM.4	cogc-3	protein_coding	sick,larval arrest,embryonic lethal	GO:0005783,GO:0005794,GO:0030334,GO:0035262,GO:0005801,GO:0006886,GO:0016020,GO:0040035,GO:0009792,GO:0009792,GO:0040018,GO:0002119,GO:0040011,GO:0002119,GO:0040011,GO:0040039,GO:0040039,GO:0040039	1	CX11264
I	3041595	HAT1_CE	intron	Y54E10BR.7	mod-5	protein_coding	NA	GO:0005887,GO:0015222,GO:0019915,GO:0051610,GO:0005328,GO:0006836,GO:0016021	13	CB4856,ED3017,ED3073,JU1400,JU1530,JU1580,JU1581,JU310,JU642,JU782,NIC195,PB303,RC301
I	3138399	Tc1	CDS	K09H9.3	col-49	protein_coding	NA	GO:0042302	1	CB4851
I	3326313	Tc1	intron	Y44E3A.4	NA	protein_coding	NA	GO:0005515	1	CB4851
I	3600273	Tc5	intron	Y47G6A.29	NA	protein_coding	NA	GO:0007413,GO:0016358,GO:0043652	29	CB4853,CB4855,CB4858,CX11271,CX11292,CX11307,CX11314,ED3005,ED3011,EG4946,JU1172,JU1580,JU1581,JU1652,JU1896,JU2316,JU2526,JU642,MY16,MY18,NIC195,NIC259,NIC265,PB306,QG2075,QG557,QX1212,QX1233,WN2001
I	3747837	MARINER2	intron	Y8G1A.1	math-46	protein_coding	NA	GO:0019915	1	JU258
I	3785639	Tc5	promoter	C32E8.3	NA	protein_coding	larval arrest,maternal sterile	GO:0002119,GO:0000003	1	JU2001
I	3787236	LINE2G_CE	CDS	C32E8.3	NA	protein_coding	larval arrest,maternal sterile	GO:0002119,GO:0000003	1	QX1211
I	3911151	LTRCER1	intron	T20F5.8	NA	protein_coding	NA	NA	20	JU1213,JU1242,JU1491,JU2001,JU2519,JU2522,JU393,JU397,JU775,JU778,JU782,JU792,NIC242,NIC256,NIC258,NIC260,NIC261,NIC262,NIC269,NIC271
I	4092265	MIRAGE1	intergenic	NA	NA	NA	NA	NA	15	CB4853,CB4855,CB4858,CX11292,CX11307,CX11314,ED3005,ED3011,EG4946,JU1172,MY16,QG2075,QG557,QX1212,QX1233
I	4152314	WBT00000416	promoter	R12E2.6	NA	protein_coding	NA	NA	1	JU258
I	4381961	LINE2C1_CE	promoter	ZK973.1	NA	protein_coding	NA	GO:0003723,GO:0006139,GO:0016788,GO:0003676	2	JU258,NIC251
I	4381961	LINE2C1_CE	promoter	ZK973.11	NA	protein_coding	embryonic lethal	GO:0045454,GO:0009792	2	JU258,NIC251
I	4425544	Tc1	CDS	C11D9.1	tiam-1	protein_coding	NA	GO:0005089,GO:0035023	1	CB4851
I	4438276	Tc4v	intron	C41D11.3	NA	protein_coding	embryonic lethal	GO:0009792	6	JU1896,JU642,MY18,NIC195,WN2001,WN2002
I	4452428	LINE2C1_CE	intron	C41D11.7	eri-7	protein_coding	maternal sterile	GO:0000003	4	CB4856,DL238,JU2007,QX1791
I	4505018	Tc1	intron	T01A4.1	gcy-28	protein_coding	NA	GO:0004383,GO:0006182,GO:0006935,GO:0007606,GO:0042048,GO:0043005,GO:0044297,GO:0009190,GO:0016849,GO:0035556,GO:0016021,GO:0004672,GO:0006468,GO:0016772	1	CB4851
I	4562637	Tc1	CDS	D1007.15	NA	protein_coding	NA	GO:0000166,GO:0046872	1	CB4851
I	4608162	Tc9	intron	C44E4.5	NA	protein_coding	NA	GO:0019915	11	CB4856,ED3040,JU1212,JU1581,JU1896,JU2007,JU258,NIC195,NIC236,QX1791,RC301
I	4702688	MIRAGE1	promoter	W09C3.4	NA	protein_coding	maternal sterile	GO:0003677,GO:0003899,GO:0006351,GO:0000003	7	BRC20067,GXW1,JU1088,JU1400,JU346,JU830,MY1
I	4702688	MIRAGE1	gene	W09C3.9	linc-91	other	NA	NA	7	BRC20067,GXW1,JU1088,JU1400,JU346,JU830,MY1
I	4881305	Tc1	intergenic	NA	NA	NA	NA	NA	1	CB4851
I	4903372	CELE45	promoter	F21F3.2	NA	protein_coding	NA	GO:0004672,GO:0005524,GO:0006468,GO:0016772,GO:0043652	6	JU1212,JU1896,JU2007,NIC195,NIC251,WN2002
I	4914107	Tc2	promoter	F21F3.6	NA	protein_coding	NA	NA	1	JU1246
I	4936436	Tc1	intron	F28B3.4	dip-2	protein_coding	embryonic lethal	GO:0003824,GO:0008152,GO:0005634,GO:0008134,GO:0009792,GO:0009792	1	CB4851
I	4974089	MIRAGE1	intergenic	NA	NA	NA	NA	NA	2	BRC20067,JU1088
I	5019455	Tc1	intron	F54C1.7	pat-10	protein_coding	sterile,maternal sterile,larval lethal,slow growth,embryonic lethal	GO:0005509,GO:0006936,GO:0008307,GO:0009790,GO:0030240,GO:0031013,GO:0043292,GO:0000003,GO:0009792,GO:0002119,GO:0009792,GO:0002119,GO:0040011,GO:0000003,GO:0009792,GO:0000003,GO:0000003,GO:0000003,GO:0000003,GO:0000003,GO:0040011,GO:0006898,GO:0030728,GO:0000003,GO:0000910,GO:0030728,GO:0000003,GO:0000003,GO:0006915	1	CB4851
I	5025794	Tc1	intron	C46H11.4	lfe-2	protein_coding	NA	GO:0008440	1	CB4851
I	5075776	Tc1	gene	C30F8.7	linc-156	other	NA	NA	1	CB4851
I	5079092	MARINER2	gene	C30F8.7	linc-156	other	NA	NA	9	ED3040,JU1581,JU2526,JU258,JU642,MY18,NIC259,NIC265,WN2001
I	5149572	LTRCER1	intergenic	NA	NA	NA	NA	NA	1	NIC199
I	5154751	Tc5	intron	Y110A7A.2	NA	protein_coding	NA	GO:0005515	2	ECA36,QX1211
I	5185173	TIR54TA1_CE	intron	F56A3.2	slx-1	protein_coding	larval arrest,embryonic lethal	GO:0005515,GO:0008270,GO:0009792,GO:0002119	8	CB4858,CX11264,ED3049,JU1200,JU394,MY1,QG536,RC301
I	5288025	LTRCER1	intron	C01G8.5	erm-1	protein_coding	sterile progeny,maternal sterile,slow growth,larval lethal,larval arrest,embryonic lethal	GO:0002009,GO:0002119,GO:0005198,GO:0005938,GO:0007015,GO:0031974,GO:0035148,GO:0045177,GO:0045179,GO:0005737,GO:0008092,GO:0019898,GO:0003779,GO:0002119,GO:0040011,GO:0002119,GO:0002119,GO:0000003,GO:0009792,GO:0040011,GO:0000003,GO:0002119,GO:0010171,GO:0040039,GO:0008340,GO:0006898,GO:0009792,GO:0071688,GO:0006915	1	JU346
I	5461993	MARINCE1	intergenic	NA	NA	NA	NA	NA	1	NIC166
I	5508815	Tc1	intron	F59A3.4	NA	protein_coding	larval arrest,embryonic lethal,maternal sterile	GO:0016020,GO:0030001,GO:0046873,GO:0055085,GO:0009792,GO:0002119,GO:0000003,GO:0002119,GO:0002119,GO:0016246,GO:0006898,GO:0009792,GO:0009792	1	CB4851
I	5570962	Tc1A	promoter	M01E11.4	pqn-52	protein_coding	NA	NA	2	ECA36,QX1211
I	5590421	MIRAGE1	three_prime_UTR	M01E11.7	tag-163	protein_coding	NA	GO:0030054,GO:0031430,GO:0055120,GO:0005515	1	DL238
I	5700386	MARINER2	promoter	T19B4.1	pamn-1	protein_coding	NA	GO:0004497,GO:0005507,GO:0016715,GO:0055114,GO:0004504,GO:0006518,GO:0016020,GO:0005515,GO:0003824	1	JU2007
I	5713298	MIRAGE1	intergenic	NA	NA	NA	NA	NA	1	JU1242
I	5839796	LTRCER1	promoter	F33D11.4	ceh-12	protein_coding	NA	GO:0003677	2	EG4347,PX179
I	5888587	Tc1	intron	C34G6.4	pgp-2	protein_coding	NA	GO:0006996,GO:0019915,GO:0044841,GO:0005524,GO:0006810,GO:0016021,GO:0042626,GO:0055085,GO:0016887,GO:0019915,GO:0019915,GO:0019915,GO:0019915	1	CB4851
I	6092719	Tc1	promoter	ZK484.1	NA	protein_coding	NA	GO:0004857,GO:0008073	1	CB4851
I	6092719	Tc1	gene	ZK484.11	NA	other	NA	NA	1	CB4851
I	6092719	Tc1	promoter	ZK484.6	NA	protein_coding	NA	NA	1	CB4851
I	6125388	Tc1	CDS	T27A3.1	NA	protein_coding	NA	NA	1	CB4851
I	6172364	MARINCE1	intergenic	NA	NA	NA	NA	NA	1	CB4854
I	6250669	Tc1	intron	C48E7.5	cof-2	protein_coding	NA	GO:0005515	1	CB4851
I	6257931	HELITRON1_CE	intergenic	NA	NA	NA	NA	NA	1	NIC3
I	6616223	Tc2	promoter	D2092.4	NA	protein_coding	NA	GO:0030016	1	JU2007
I	6616223	Tc2	promoter	D2092.7	tsp-19	protein_coding	NA	GO:0016021	1	JU2007
I	6670978	Tc1	promoter	ZC581.9	NA	protein_coding	NA	GO:0004672,GO:0005524,GO:0006468,GO:0016772,GO:0005488,GO:0007413	1	CB4851
I	6730842	Tc1	CDS	W02D3.6	ant-1.2	protein_coding	NA	GO:0005739,GO:0055085,GO:0005215,GO:0005743,GO:0006810	1	CB4851
I	6845232	PALNN1_CE	three_prime_UTR	H27M09.5	NA	protein_coding	NA	NA	1	JU1491
I	6845235	CEMUDR1	three_prime_UTR	H27M09.5	NA	protein_coding	NA	NA	1	JU1491
I	6974284	Tc1	promoter	C30F12.4	NA	protein_coding	NA	NA	1	CB4851
I	6974284	Tc1	promoter	C30F12.7	idhg-2	protein_coding	NA	GO:0000287,GO:0016616,GO:0051287,GO:0055114,GO:0004449,GO:0006099	1	CB4851
I	7387358	MIRAGE1	promoter	C15A11.1	col-35	protein_coding	sterile,larval lethal,sick,lethal,larval arrest	GO:0042302,GO:0002119,GO:0010171,GO:0000003,GO:0002119,GO:0040007,GO:0000003,GO:0002119,GO:0040011,GO:0002119,GO:0002119,GO:0040011,GO:0002119,GO:0018991,GO:0040011,GO:0040011,GO:0018991,GO:0040011,GO:0018991,GO:0040011,GO:0040011,GO:0018991,GO:0040011,GO:0040011,GO:0018991,GO:0040011	1	JU258
I	7387358	MIRAGE1	five_prime_UTR	C15A11.2	NA	protein_coding	sterile,larval lethal,sick,lethal,larval arrest	GO:0002119,GO:0010171,GO:0000003,GO:0002119,GO:0040007,GO:0000003,GO:0002119,GO:0040011,GO:0002119,GO:0002119,GO:0040011,GO:0002119,GO:0018991,GO:0040011,GO:0040011,GO:0018991,GO:0040011,GO:0018991,GO:0040011,GO:0040011,GO:0018991,GO:0040011,GO:0040011,GO:0018991,GO:0040011	1	JU258
I	7396125	Tc1	promoter	C15A11.3	sol-1	protein_coding	NA	GO:0001966,GO:0005515,GO:0005886,GO:0006972,GO:0008328,GO:0016247,GO:0032589,GO:0040012,GO:0045202,GO:0051968,GO:0019915	1	CB4851
I	7406668	Tc1	intron	C15A11.7	NA	protein_coding	NA	GO:0016021	1	CB4851
I	7464971	LTRCER1	intron	ZK524.4	NA	protein_coding	NA	GO:0004672,GO:0005524,GO:0006468,GO:0016772	1	NIC275
I	7543021	Tc3	promoter	C26C6.5	dcp-66	protein_coding	sterile progeny,maternal sterile,larval lethal,slow growth,larval arrest,embryonic lethal	GO:0009792,GO:0002119,GO:0002119,GO:0040035,GO:0040026,GO:0040027,GO:0040011,GO:0040027,GO:0000003,GO:0009792,GO:0040011,GO:0000003,GO:0000003,GO:0040035,GO:0006898	2	JU1409,JU642
I	7585332	Tc2	three_prime_UTR	D2030.6	prg-1	protein_coding	embryonic lethal	GO:0000003,GO:0007276,GO:0007283,GO:0010467,GO:0034583,GO:0034585,GO:0042078,GO:0043186,GO:0045840,GO:0051729,GO:0005515,GO:0003676,GO:0008406,GO:0051729,GO:0000003	1	NIC275
I	7812086	Tc1	intergenic	NA	NA	NA	NA	NA	1	CB4851
I	7863393	Tc5	CDS	R11A5.3	NA	protein_coding	NA	NA	1	JU2007
I	7979964	MARINER2	promoter	H05L14.2	NA	protein_coding	NA	GO:0019915	2	ECA36,QX1211
I	7981438	MARINER3	intron	H05L14.2	NA	protein_coding	NA	GO:0019915	1	QX1211
I	8054370	MAR_CE	intron	K04G2.8	apr-1	protein_coding	larval lethal,larval arrest,embryonic lethal	GO:0000003,GO:0001708,GO:0001714,GO:0002119,GO:0005634,GO:0005737,GO:0005912,GO:0005938,GO:0008013,GO:0009792,GO:0016476,GO:0030177,GO:0030178,GO:0030334,GO:0040025,GO:0040027,GO:0043652,GO:0045944,GO:0048598,GO:0005488,GO:0009792,GO:0002119,GO:0040011,GO:0002119,GO:0010171,GO:0040011,GO:0040027,GO:0040027,GO:0040027,GO:0009792,GO:0002119,GO:0002119,GO:0010171,GO:0009792,GO:0002119,GO:0009792,GO:…	27	CB4852,CB4853,CB4856,CB4858,CB4932,CX11264,CX11285,DL238,ED3017,ED3040,ED3046,ED3049,EG4946,JU1200,JU1530,JU1580,JU1581,JU782,LSJ1,MY16,MY18,MY1,NIC2,NIC3,QG536,QX1212,RC301
I	8108378	Tc3	intron	C09H6.1	spr-4	protein_coding	NA	NA	1	JU1409
I	8119661	Tc3	promoter	C09H6.2	lin-10	protein_coding	NA	GO:0000138,GO:0005515,GO:0005737,GO:0005886,GO:0007270,GO:0008105,GO:0030140,GO:0030425,GO:0040026,GO:0043005,GO:0043025,GO:0050975,GO:0097120	2	JU1409,JU642
I	8141462	MIRAGE1	intron	T28B8.5	del-4	protein_coding	NA	GO:0005272,GO:0006814,GO:0016020	1	JU1581
I	8147805	Tc1	intron	T28B8.2	ins-18	protein_coding	NA	GO:0043055,GO:0046627,GO:0005179,GO:0005576,GO:0008340,GO:0008340,GO:0008340	1	CB4851
I	8215233	LTRCER1	CDS	T02E1.3	gla-3	protein_coding	embryonic lethal,maternal sterile	GO:0046872,GO:0000003,GO:0009792,GO:0006915,GO:0006915,GO:0006915,GO:0006915,GO:0006915,GO:0006915,GO:0006915,GO:0006915	1	JU1581
I	8215233	LTRCER1	intron	T02E1.5	dhs-3	protein_coding	embryonic lethal,sick	GO:0033555,GO:0008152,GO:0016491,GO:0009792	1	JU1581
I	8230613	MIRAGE1	intron	ZK265.1	kri-1	protein_coding	NA	GO:0005634,GO:0016324,GO:0016327,GO:0005515	2	JU2316,JU2526
I	8252615	LTRCER1	promoter	ZK265.4	ceh-8	protein_coding	NA	GO:0003700,GO:0005634,GO:0007389,GO:0003677	1	JU775
I	8363792	Tc5	CDS	F16D3.2	rsd-6	protein_coding	NA	GO:0005737	1	JU1088
I	8384048	Tc5	promoter	F16D3.7	ser-5	protein_coding	NA	GO:0004930,GO:0007186,GO:0016021	1	WN2002
I	8384048	Tc5	intron	T19A6.1	NA	protein_coding	NA	NA	1	WN2002
I	8391145	MARINER2	intron	T19A6.1	NA	protein_coding	NA	NA	1	JU1581
I	8466523	MARINER3	intron	D1081.3	NA	protein_coding	NA	GO:0003824	24	BRC20067,CX11307,ED3040,EG4349,GXW1,JU1088,JU1246,JU1400,JU1409,JU2007,JU346,JU440,JU642,JU751,JU830,MY1,MY23,NIC166,NIC236,NIC265,NIC272,NIC276,NIC277,RC301
I	8466968	MARINER3	intron	D1081.3	NA	protein_coding	NA	GO:0003824	2	JU360,NIC267
I	8549536	MARINER2	three_prime_UTR	T01H8.5	gon-2	protein_coding	sterile progeny	GO:0000278,GO:0005886,GO:0006812,GO:0008324,GO:0030421,GO:0005216,GO:0006811,GO:0016020,GO:0055085,GO:0040035,GO:0000003,GO:0040035,GO:0000003,GO:0008406,GO:0008406	1	LKC34
I	8757884	DNA-8-1_CE	promoter	C36B1.11	NA	protein_coding	NA	NA	2	MY18,NIC266
I	8757884	LINE2G_CE	promoter	C36B1.11	NA	protein_coding	NA	NA	6	DL238,ECA36,JU1581,NIC251,NIC252,QX1211
I	8791633	Tc9	promoter	DY3.7	sup-17	protein_coding	slow growth	GO:0007219,GO:0008237,GO:0008270,GO:0009790,GO:0040025,GO:0004222,GO:0006508	1	MY18
I	8791706	Tc9	promoter	DY3.7	sup-17	protein_coding	slow growth	GO:0007219,GO:0008237,GO:0008270,GO:0009790,GO:0040025,GO:0004222,GO:0006508	1	CB4856
I	8857362	Tc3	intron	F55H12.6	ztf-26	protein_coding	NA	GO:0003677	1	PB306
I	8858696	Tc1	intron	F55H12.6	ztf-26	protein_coding	NA	GO:0003677	1	CB4851
I	8878910	Tc1	intron	F55H12.3	NA	protein_coding	NA	GO:0005515,GO:0005509	1	CB4851
I	8893150	LONGPAL1	intergenic	NA	NA	NA	NA	NA	2	ECA36,QX1211
I	8935403	Tc1	intron	F53B6.2	madd-4	protein_coding	NA	GO:0005576,GO:0005578,GO:0008237,GO:0008270	1	ECA252
I	8991741	Tc1	CDS	F32H2.8	NA	protein_coding	NA	NA	1	CB4851
I	9234462	Tc1	three_prime_UTR	F36H2.1	tat-5	protein_coding	sterile,sterile progeny,maternal sterile,slow growth,lethal,embryonic lethal	GO:0000003,GO:0005886,GO:0009792,GO:0031410,GO:0006812,GO:0016021,GO:0019829,GO:0000287,GO:0004012,GO:0005524,GO:0015914,GO:0000166,GO:0046872,GO:0009792,GO:0000003,GO:0009792,GO:0040035,GO:0000003,GO:0009792,GO:0009792,GO:0032502,GO:0000003,GO:0006915	1	CB4851
I	9297028	Tc3	intergenic	NA	NA	NA	NA	NA	1	GXW1
I	9345216	LTRCER1	CDS	M04C9.2	NA	protein_coding	NA	NA	1	JU792
I	9357565	Tc5	promoter	M04C9.4	NA	protein_coding	NA	NA	1	NIC236
I	9357565	Tc5	promoter	M04C9.5	dyf-5	protein_coding	NA	GO:0004674,GO:0004707,GO:0005524,GO:0005929,GO:0008104,GO:0030424,GO:0030425,GO:0035058,GO:0042073,GO:0043025,GO:0004672,GO:0006468,GO:0016772	1	NIC236
I	9471485	LINE2C1_CE	five_prime_UTR	F46A9.5	skr-1	protein_coding	sterile,maternal sterile,larval lethal,sick,embryonic lethal,late embryonic arrest,slow growth,lethal,larval arrest	GO:0000003,GO:0002119,GO:0009792,GO:0040011,GO:0043065,GO:0006511,GO:0009792,GO:0000003,GO:0009792,GO:0009792,GO:0040035,GO:0009792,GO:0009792,GO:0040035,GO:0009792,GO:0009792,GO:0016246,GO:0006898,GO:0002119,GO:0000003,GO:0040035,GO:0009792,GO:0002119,GO:0000003,GO:0040035,GO:0000003,GO:0040035,GO:0002119,GO:0002119,GO:0000003,GO:0040035,GO:0000003,GO:0002119,GO:0002119,GO:0002119,GO:0000003,GO:…	2	ECA36,QX1211
I	9542338	Tc1	promoter	C36F7.1	irx-1	protein_coding	sterile,larval lethal,slow growth,embryonic lethal	GO:0005634,GO:0003677,GO:0006355,GO:0002119,GO:0010171,GO:0000003,GO:0009792,GO:0009792,GO:0009792,GO:0051932	1	CB4851
I	9549939	MARINCE1	intron	C36F7.2	swah-1	protein_coding	NA	GO:0005515	1	QX1792
I	9562895	LTRCER1	intergenic	NA	NA	NA	NA	NA	1	NIC207
I	9578033	MIRAGE1	intergenic	NA	NA	NA	NA	NA	1	JU346
I	9631054	PALTA3_CE	promoter	T05F1.4	NA	protein_coding	NA	NA	20	AB1,CB4858,CX11264,CX11285,DL238,ED3040,ED3046,EG4349,EG4946,JU1491,JU1530,JU1896,JU2007,JU310,JU394,JU642,LSJ1,MY16,QG536,RC301
I	9649997	MARINCE1	promoter	T05F1.10	dhs-4	protein_coding	NA	GO:0008152,GO:0016491	1	QX1791
I	9649997	MARINCE1	promoter	T05F1.13	NA	protein_coding	NA	GO:0005515	1	QX1791
I	9683216	WBT00000046	intergenic	NA	NA	NA	NA	NA	1	ECA36
I	9917262	Tc1	intergenic	NA	NA	NA	NA	NA	1	CB4851
I	9919879	Tc1	intergenic	NA	NA	NA	NA	NA	1	CB4851
I	10010757	WBT00000046	intergenic	NA	NA	NA	NA	NA	1	QX1211
I	10310874	WBT00000637	gene	Y106G6G.7	Y106G6G.7	pseudogene	NA	NA	1	NIC251
I	10355691	Tc1	promoter	ZC434.9	NA	protein_coding	NA	GO:0004181,GO:0006508,GO:0008270,GO:0004180	1	CB4851
I	10437611	Tc5	CDS	Y106G6H.4	madf-10	protein_coding	NA	NA	1	NIC256
I	10506982	MIRAGE1	intergenic	NA	NA	NA	NA	NA	1	QX1233
I	10509644	Tc1	intron	F59C6.7	che-13	protein_coding	NA	GO:0005198,GO:0005930,GO:0007635,GO:0008104,GO:0035869,GO:0042384,GO:0043053	1	QX1211
I	10509644	Tc1	intron	F59C6.8	NA	protein_coding	NA	NA	1	QX1211
I	10636066	Chapaev-1_CE	promoter	B0511.13	NA	protein_coding	larval arrest	GO:0002119,GO:0007276	1	RC301
I	10691187	Tc3	promoter	C34B2.11	NA	protein_coding	NA	NA	19	AB1,CB4852,CB4853,ED3017,ED3048,ED3052,ED3077,JU1395,JU1652,JU2513,JU323,JU847,LKC34,MY10,MY18,NIC275,PB303,QG536,WN2001
I	10704697	MARINER2	promoter	C34B2.9	NA	protein_coding	NA	NA	1	QX1211
I	10741397	Tc3	three_prime_UTR	B0205.4	NA	protein_coding	NA	GO:0005975,GO:0008107,GO:0016020	1	JU1246
I	10770739	WBT00000046	intron	R13H8.1	daf-16	protein_coding	stress induced lethality variant,larval arrest	GO:0000977,GO:0003700,GO:0005515,GO:0005634,GO:0005737,GO:0008286,GO:0008340,GO:0040015,GO:0040024,GO:0043565,GO:0045087,GO:0045944,GO:0050829,GO:0006355,GO:0008340,GO:0008340,GO:0008340,GO:0008340,GO:0006952,GO:0008340,GO:0008340,GO:0008340,GO:0008340,GO:0008340,GO:0008340,GO:0008340,GO:0008340,GO:0008340,GO:0008340,GO:0008340,GO:0043053,GO:0043053,GO:0008340,GO:0008340,GO:0008340,GO:0008340,GO:…	1	QX1211
I	10847162	MARINCE1	CDS	C35E7.1	vet-2	protein_coding	NA	NA	1	NIC195
I	10869471	MARINER2	promoter	Y37F4.8	NA	protein_coding	NA	NA	5	CX11307,KR314,QX1793,QX1794,RC301
I	10869471	MARINER2	gene	Y37F4.9	mir-1817	other	NA	NA	5	CX11307,KR314,QX1793,QX1794,RC301
I	10900227	WBT00000628	intron	T27C10.2	srt-62	protein_coding	NA	GO:0016021	1	QX1211
I	10919929	Tc3	five_prime_UTR	F49D11.11	NA	protein_coding	NA	NA	39	BRC20067,CB4855,CB4857,CB4858,CX11264,CX11271,CX11285,CX11292,CX11314,ED3040,ED3073,EG4347,EG4349,EG4946,GXW1,JU1088,JU1172,JU1409,JU1530,JU2007,JU258,JU310,JU346,JU360,JU440,JU642,MY16,MY18,MY1,NIC236,NIC267,NIC276,NIC3,PB306,PX179,QG557,QX1212,QX1233,WN2001
I	10963251	WBT00000581	intergenic	NA	NA	NA	NA	NA	1	QX1211
I	10979627	Tc2	three_prime_UTR	Y52B11A.3	NA	protein_coding	NA	GO:0020037,GO:0016491,GO:0055114	1	CB4851
I	10979627	Tc2	three_prime_UTR	Y52B11A.4	NA	protein_coding	NA	GO:0005525,GO:0007264,GO:0015031,GO:0006184,GO:0007165,GO:0016020	1	CB4851
I	11012417	LTRCER1	promoter	Y52B11A.12	NA	protein_coding	NA	NA	1	CX11307
I	11012417	LTRCER1	exon	Y52B11A.20	NA	protein_coding	NA	NA	1	CX11307
I	11029291	MAR_CE	intergenic	NA	NA	NA	NA	NA	9	CB4858,CX11285,ED3046,ED3049,JU1212,KR314,QX1212,QX1792,RC301
I	11078949	Tc3	intron	W02B9.1	hmr-1	protein_coding	maternal sterile,larval lethal,embryonic lethal	GO:0000132,GO:0003384,GO:0005913,GO:0007016,GO:0008013,GO:0009790,GO:0016342,GO:0016477,GO:0042074,GO:0070097,GO:0005509,GO:0007156,GO:0016020,GO:0005515,GO:0009792,GO:0009792,GO:0010171,GO:0010171,GO:0040011,GO:0009792,GO:0000003,GO:0009792,GO:0009792,GO:0009792,GO:0009792,GO:0009792,GO:0009792,GO:0009792,GO:0043053,GO:0006898,GO:0009792,GO:0002119,GO:0010171,GO:0009792,GO:0007413	1	AB1
I	11247275	CELE45	promoter	F46A8.11	NA	protein_coding	NA	NA	2	DL238,JU1581
I	11254523	Tc1	intron	F46A8.10	scrm-6	protein_coding	NA	NA	1	CB4851
I	11317542	Tc1A	intron	H25P06.1	NA	protein_coding	NA	GO:0005524,GO:0005975,GO:0016773	1	CB4851
I	11345286	LONGPAL1	intron	F56G4.1	oac-34	protein_coding	NA	GO:0016747	2	ED3046,JU1896
I	11364315	Tc2	promoter	F56G4.7	NA	protein_coding	NA	NA	2	MY23,RC301
I	11441112	CER16-2-I_CE	intergenic	NA	NA	NA	NA	NA	2	CB4858,ED3040
I	11459848	Tc2	CDS	ZK1025.4	NA	protein_coding	NA	NA	1	JU1246
I	11539529	Tc1	intron	F15D3.1	dys-1	protein_coding	NA	GO:0007626,GO:0016014,GO:0032224,GO:0040013,GO:0043056,GO:0045214,GO:0055120,GO:0008270,GO:0005515,GO:0005509	1	CB4851
I	11539529	Tc1	gene	F32B4.10	NA	other	NA	NA	1	CB4851
I	11621829	MARINCE1	CDS	C17D12.9	NA	protein_coding	NA	NA	3	JU2464,JU2466,MY10
I	11651128	Tc1	intron	W04G5.8	NA	protein_coding	NA	NA	1	NIC252
I	11651132	MARINCE1	intron	W04G5.8	NA	protein_coding	NA	NA	10	CB4856,ED3046,ED3049,JU1212,JU1896,KR314,NIC195,NIC268,QG556,QX1791
I	11661797	Tc1	intergenic	NA	NA	NA	NA	NA	1	PS2025
I	11707951	Tc5	CDS	F35E2.6	oac-19	protein_coding	NA	GO:0016747	1	JU1896
I	11731073	Tc1	exon	F35E2.11	NA	pseudogene	NA	NA	1	CB4851
I	11762492	Tc4v	intron	ZK1151.1	vab-10	protein_coding	maternal sterile,sick,terminal arrest variable,larval lethal,embryonic lethal late emb,embryonic lethal,sterile progeny,late embryonic arrest,slow growth,larval arrest	GO:0009925,GO:0016324,GO:0016337,GO:0030056,GO:0043229,GO:0048730,GO:0051015,GO:0005856,GO:0005515,GO:0007050,GO:0005509,GO:0009792,GO:0002119,GO:0040011,GO:0040011,GO:0009795,GO:0010171,GO:0040011,GO:0000003,GO:0002119,GO:0000003,GO:0009792,GO:0002119,GO:0002119,GO:0040011,GO:0040035,GO:0040011,GO:0000003,GO:0040035,GO:0009792,GO:0002119,GO:0010171,GO:0040011,GO:0002119,GO:0002119,GO:0010171,GO:…	1	NIC251
I	11797379	Tc1	CDS	T02G6.1	NA	protein_coding	NA	NA	1	CB4851
I	11801822	Tc3	intron	T02G6.2	NA	protein_coding	NA	NA	1	QX1211
I	11802713	MARINCE1	intron	T02G6.2	NA	protein_coding	NA	NA	1	JU1896
I	11824496	HAT1_CE	intergenic	NA	NA	NA	NA	NA	1	NIC195
I	11844026	MIRAGE1	intron	Y47H9C.2	dhhc-2	protein_coding	NA	GO:0008270	2	JU1581,NIC251
I	11890270	MIRAGE1	CDS	Y47H9C.15	NA	protein_coding	NA	NA	1	DL238
I	11921799	PAL5A_CE	intron	R06C1.2	fdps-1	protein_coding	sterile,larval arrest,embryonic lethal	GO:0008299,GO:0002119,GO:0009792,GO:0000003	7	AB1,CX11271,EG4946,JU782,MY16,PX179,RC301
I	11921924	PAL5A_CE	intron	R06C1.2	fdps-1	protein_coding	sterile,larval arrest,embryonic lethal	GO:0008299,GO:0002119,GO:0009792,GO:0000003	1	EG4347
I	11933252	Tc1	intergenic	NA	NA	NA	NA	NA	1	CB4851
I	11944049	MAR_CE	intergenic	NA	NA	NA	NA	NA	1	DL238
I	11948628	Tc4v	intron	R06C1.6	NA	protein_coding	NA	NA	2	ED3046,ED3049
I	11970618	HAT1_CE	promoter	Y53C10A.3	hsf-2	protein_coding	larval arrest,embryonic lethal,slow growth	GO:0003700,GO:0005634,GO:0006355,GO:0043565,GO:0009792,GO:0002119,GO:0040018,GO:0040011,GO:0002119,GO:0006898	1	QX1211
I	11987618	Tc4v	intergenic	NA	NA	NA	NA	NA	1	QX1211
I	11988510	Tc1	intergenic	NA	NA	NA	NA	NA	1	ECA252
I	12015164	MARINER2	intron	Y53C10A.9	abt-5	protein_coding	NA	GO:0005524,GO:0016887	1	QX1793
I	12029982	Tc1	three_prime_UTR	F58D5.8	NA	protein_coding	NA	NA	2	CB4851,ECA252
I	12096387	Tc1	intron	Y47H10A.5	NA	protein_coding	NA	NA	1	CB4851
I	12106809	MAR_CE	promoter	M01G12.12	rrf-2	protein_coding	NA	GO:0003968	2	QX1793,QX1794
I	12123022	Tc1	CDS	M01G12.4	srw-111	protein_coding	NA	GO:0016021	1	ECA252
I	12124450	LINE2A	intron	M01G12.4	srw-111	protein_coding	NA	GO:0016021	9	ED3049,ED3073,EG4349,GXW1,JU1088,JU1409,MY1,NIC166,QG556
I	12195256	Tc9	intergenic	NA	NA	NA	NA	NA	1	CB4856
I	12226515	Tc1	intergenic	NA	NA	NA	NA	NA	1	CB4851
I	12249177	Tc1	CDS	F41D3.2	oac-26	protein_coding	maternal sterile	GO:0016747	1	CB4851
I	12299249	Tc1	CDS	F56H6.7	NA	protein_coding	NA	NA	1	CB4851
I	12340048	Tc3	promoter	T09E11.2	nhr-217	protein_coding	NA	GO:0003700,GO:0003707,GO:0005634,GO:0006355,GO:0043401,GO:0008270,GO:0043565	1	CX11276
I	12351215	Tc3	intron	T09E11.8	NA	protein_coding	NA	NA	1	QX1791
I	12424879	HAT1_CE	CDS	E03H4.8	NA	protein_coding	sterile,maternal sterile,larval lethal,embryonic lethal,sterile progeny,slow growth,larval arrest	GO:0005198,GO:0006886,GO:0016192,GO:0030117,GO:0005515,GO:0040011,GO:0000003,GO:0000003,GO:0002119,GO:0040011,GO:0009792,GO:0002119,GO:0000003,GO:0002119,GO:0000003,GO:0018996,GO:0000003,GO:0007276,GO:0006915,GO:0000003,GO:0000003,GO:0009792,GO:0009792	3	DL238,ED3040,MY18
I	12425971	Tc1	intron	E03H4.8	NA	protein_coding	sterile,maternal sterile,larval lethal,embryonic lethal,sterile progeny,slow growth,larval arrest	GO:0005198,GO:0006886,GO:0016192,GO:0030117,GO:0005515,GO:0040011,GO:0000003,GO:0000003,GO:0002119,GO:0040011,GO:0009792,GO:0002119,GO:0000003,GO:0002119,GO:0000003,GO:0018996,GO:0000003,GO:0007276,GO:0006915,GO:0000003,GO:0000003,GO:0009792,GO:0009792	38	BRC20067,CB4856,CX11254,ED3040,ED3073,EG4349,GXW1,JT11398,JU1088,JU1246,JU1400,JU1409,JU1530,JU1581,JU2513,JU2522,JU258,JU310,JU346,JU360,JU642,JU751,JU830,KR314,MY18,MY1,NIC166,NIC236,NIC242,NIC251,NIC260,NIC266,NIC267,NIC268,NIC277,NIC3,QG556,WN2001
I	12426957	Tc1	promoter	E03H4.8	NA	protein_coding	sterile,maternal sterile,larval lethal,embryonic lethal,sterile progeny,slow growth,larval arrest	GO:0005198,GO:0006886,GO:0016192,GO:0030117,GO:0005515,GO:0040011,GO:0000003,GO:0000003,GO:0002119,GO:0040011,GO:0009792,GO:0002119,GO:0000003,GO:0002119,GO:0000003,GO:0018996,GO:0000003,GO:0007276,GO:0006915,GO:0000003,GO:0000003,GO:0009792,GO:0009792	1	JU346
I	12426957	Tc1	promoter	E03H4.9	NA	pseudogene	NA	NA	1	JU346
I	12448705	NDNAX3_CE	promoter	C54C8.3	NA	protein_coding	NA	GO:0006486,GO:0008378,GO:0016020	1	DL238
I	12448705	NDNAX3_CE	promoter	C54C8.4	NA	protein_coding	NA	NA	1	DL238
I	12449754	NDNAX3_CE	promoter	C54C8.3	NA	protein_coding	NA	GO:0006486,GO:0008378,GO:0016020	1	QX1793
I	12449754	NDNAX3_CE	promoter	C54C8.4	NA	protein_coding	NA	NA	1	QX1793
I	12457692	LTRCER1	promoter	C54C8.8	NA	pseudogene	NA	NA	3	JU1242,JU397,JU792
I	12492173	MARINCE1	intron	T27F6.6	NA	protein_coding	NA	NA	1	ECA36
I	12558357	Tc3	promoter	W02D9.8	NA	protein_coding	NA	NA	2	QX1792,QX1794
I	12621005	Tc5	promoter	T07D10.2	ntr-1	protein_coding	NA	GO:0004930,GO:0007186,GO:0016021	4	CX11254,JT11398,JU2522,NIC236
I	12659759	LTRCER1	exon	T26E3.11	NA	pseudogene	NA	NA	1	NIC236
I	12661554	Tc3	CDS	T26E3.6	NA	protein_coding	NA	GO:0005634,GO:0005737,GO:0060626	1	ECA36
I	12694076	LTRCER1	promoter	F28C12.3	sra-19	pseudogene	NA	NA	1	ECA36
I	12696241	Tc1A	promoter	F28C12.4	sra-20	protein_coding	NA	GO:0004930,GO:0007606,GO:0016021	1	QX1791
I	12715413	MARINER2	promoter	T06G6.4	NA	protein_coding	NA	GO:0008340	3	JU1212,JU1581,NIC251
I	12715413	MARINER2	promoter	T06G6.5	NA	protein_coding	NA	NA	3	JU1212,JU1581,NIC251
I	12730320	Tc4v	intron	W02A11.1	NA	protein_coding	slow growth,sterile progeny	GO:0016429,GO:0030488,GO:0031515,GO:0000003,GO:0040035,GO:0000003,GO:0006898	1	NIC252
I	12744459	Tc5	intron	W02A11.4	uba-2	protein_coding	sterile,sterile progeny,maternal sterile,slow growth,lethal,larval arrest,embryonic lethal	GO:0002119,GO:0009792,GO:0009952,GO:0016925,GO:0019948,GO:0005524,GO:0006464,GO:0008641,GO:0003824,GO:0018991,GO:0040035,GO:0040026,GO:0002119,GO:0040035,GO:0009792,GO:0002119,GO:0040011,GO:0040035,GO:0000003,GO:0009792,GO:0002119,GO:0009792,GO:0009792,GO:0000003,GO:0009792,GO:0009792,GO:0009792,GO:0040039,GO:0040027,GO:0040027,GO:0040027,GO:0009792,GO:0018991,GO:0040025,GO:0040027,GO:0040027,GO:…	1	QX1211
I	12779080	MARINER2	intron	B0019.2	NA	protein_coding	NA	GO:0003677	2	JU1581,NIC199
I	12793184	Tc3	intron	Y18D10A.1	attf-6	protein_coding	larval arrest,embryonic lethal	GO:0009792,GO:0009792,GO:0002119,GO:0040011,GO:0009792,GO:0040011	1	QX1791
I	12819665	PAL8D_CE	intron	Y18D10A.5	gsk-3	protein_coding	organism hypertonic lethality increased,slow growth,larval lethal,embryonic lethal	GO:0004674,GO:0005515,GO:0005737,GO:0007281,GO:0040011,GO:0043652,GO:0060069,GO:0004672,GO:0005524,GO:0006468,GO:0016772,GO:0009792,GO:0009792,GO:0009792,GO:0009792,GO:0009792,GO:0009792,GO:0002119,GO:0002119,GO:0007052,GO:0007052,GO:0007052,GO:0007052,GO:0007052,GO:0007052,GO:0009792,GO:0009792,GO:0006898,GO:0009792,GO:0035188,GO:0010467,GO:0040011,GO:0008406,GO:0016477	1	JU775
I	12819729	PAL8D_CE	intron	Y18D10A.5	gsk-3	protein_coding	organism hypertonic lethality increased,slow growth,larval lethal,embryonic lethal	GO:0004674,GO:0005515,GO:0005737,GO:0007281,GO:0040011,GO:0043652,GO:0060069,GO:0004672,GO:0005524,GO:0006468,GO:0016772,GO:0009792,GO:0009792,GO:0009792,GO:0009792,GO:0009792,GO:0009792,GO:0002119,GO:0002119,GO:0007052,GO:0007052,GO:0007052,GO:0007052,GO:0007052,GO:0007052,GO:0009792,GO:0009792,GO:0006898,GO:0009792,GO:0035188,GO:0010467,GO:0040011,GO:0008406,GO:0016477	7	CB4856,DL238,ED3046,JU1896,NIC195,QX1211,QX1212
I	12864615	PALTA4_CE	intron	Y18D10A.24	clec-105	protein_coding	NA	GO:0030246	4	ED3049,JU1530,MY16,QG536
I	12932659	Tc1	intron	Y18D10A.22	NA	protein_coding	NA	GO:0005543	3	JU1581,NIC199,NIC251
I	13030370	Tc1	intergenic	NA	NA	NA	NA	NA	1	ECA252
I	13060853	HAT1_CE	intron	W05B5.3	nhr-85	protein_coding	NA	GO:0003700,GO:0003707,GO:0005634,GO:0006355,GO:0043401,GO:0008270,GO:0043565,GO:0003677,GO:0043053	1	AB1
I	13100310	WBT00000637	intron	C17H1.2	NA	protein_coding	NA	NA	1	PB303
I	13100310	WBT00000637	promoter	Y26D4A.21	NA	protein_coding	NA	NA	1	PB303
I	13138318	Tc1	CDS	C17H1.7	NA	protein_coding	NA	NA	1	CB4851
I	13171385	LONGPAL1	intron	F22G12.5	NA	protein_coding	NA	GO:0005085,GO:0007264	4	CB4854,JT11398,NIC242,NIC269
I	13190819	NPALTA1_CE	promoter	F17B5.10	NA	protein_coding	NA	GO:0030246	4	AB1,JU1581,JU1896,NIC268
I	13190819	NPALTA1_CE	promoter	F17B5.8	NA	protein_coding	NA	NA	4	AB1,JU1581,JU1896,NIC268
I	13219951	NDNAX3_CE	intergenic	NA	NA	NA	NA	NA	1	JU782
I	13250186	HELITRONY2_CE	promoter	F44F1.1	NA	pseudogene	NA	NA	2	ECA36,QX1211
I	13257879	Tc1	intergenic	NA	NA	NA	NA	NA	2	CB4851,ECA252
I	13271273	Tc1	CDS	F44F1.7	vet-6	protein_coding	NA	NA	1	ECA252
I	13276844	Tc1	intergenic	NA	NA	NA	NA	NA	1	CB4851
I	13277638	MARINER2	three_prime_UTR	M01E5.2	NA	protein_coding	NA	GO:0005525,GO:0000287,GO:0003924	10	CX11262,DL226,PS2025,QG556,QG557,QX1212,QX1233,QX1792,QX1793,QX1794
I	13298496	MARINER2	intron	M01E5.6	sepa-1	protein_coding	NA	GO:0005737,GO:0006914,GO:0030674,GO:0043621,GO:0003712,GO:0006355	9	CX11262,DL226,DL238,PS2025,QG556,QG557,QX1212,QX1233,QX1792
I	13322296	Tc5	intergenic	NA	NA	NA	NA	NA	2	QX1793,QX1794
I	13372189	Tc1	intergenic	NA	NA	NA	NA	NA	1	CB4851
I	13383268	CELE45	intron	C01A2.6	NA	protein_coding	NA	NA	8	CB4856,DL238,JU2519,JU782,NIC256,NIC260,NIC261,NIC271
I	13395796	Tc1	promoter	C01A2.2	NA	protein_coding	NA	NA	1	CB4851
I	13504463	Tc2	intron	Y87G2A.14	ndx-8	protein_coding	NA	GO:0003986,GO:0004778,GO:0005777,GO:0015938,GO:0016289,GO:0043229,GO:0047994,GO:0016787	1	JU1246
I	13516137	Tc4v	intron	Y87G2A.1	NA	protein_coding	sterile,larval lethal,slow growth,sterile progeny,larval arrest	GO:0040011,GO:0040035,GO:0000003,GO:0040011,GO:0040035,GO:0000003,GO:0040035,GO:0000003,GO:0040035,GO:0000003,GO:0040035,GO:0000003,GO:0002119,GO:0040035,GO:0002119,GO:0002119,GO:0000003,GO:0040035,GO:0000003,GO:0040035,GO:0040018,GO:0000003,GO:0000003,GO:0000003,GO:0000003,GO:0040035	1	QX1211
I	13528346	Tc5	promoter	Y87G2A.25	NA	protein_coding	NA	NA	16	CB4855,CB4857,CB4858,CX11264,CX11271,CX11285,CX11292,CX11314,CX11315,ED3005,ED3011,EG4347,JU1172,MY16,PB306,QG2075
I	13588948	Chapaev-1_CE	promoter	Y87G2A.10	vps-28	protein_coding	sick,slow growth,larval arrest,embryonic lethal	GO:0000813,GO:0032801,GO:0040011,GO:0002119,GO:0040011,GO:0009792,GO:0009792,GO:0009792,GO:0009792,GO:0009792,GO:0030163,GO:0009792,GO:0040035	1	QX1211
I	13604441	HELITRONY1A_CE	intron	Y6B3A.1	agef-1	protein_coding	sterile,slow growth,larval lethal,lethal,larval arrest,embryonic lethal	GO:0005086,GO:0032012,GO:0005488,GO:0040011,GO:0002119,GO:0002119,GO:0002119,GO:0040011,GO:0040011,GO:0009792,GO:0002119,GO:0002119,GO:0006898,GO:0006915,GO:0006915,GO:0043652,GO:0000003	1	AB1
I	13606042	Tc3	intron	Y6B3A.1	agef-1	protein_coding	sterile,slow growth,larval lethal,lethal,larval arrest,embryonic lethal	GO:0005086,GO:0032012,GO:0005488,GO:0040011,GO:0002119,GO:0002119,GO:0002119,GO:0040011,GO:0040011,GO:0009792,GO:0002119,GO:0002119,GO:0006898,GO:0006915,GO:0006915,GO:0043652,GO:0000003	5	CB4856,DL238,ED3046,ED3049,QX1794
I	13636200	LTRCER1	intergenic	NA	NA	NA	NA	NA	1	JU1213
I	13719660	MARINER2	intergenic	NA	NA	NA	NA	NA	10	CB4854,CB4856,CX11254,CX11307,DL226,DL238,JT11398,NIC195,NIC266,QX1794
I	13735595	MARINCE1	intron	Y6B3B.9	NA	protein_coding	slow growth	GO:0006898	1	QX1211
I	13798273	Tc5	intron	W09G3.7	NA	protein_coding	NA	GO:0045132	6	CX11254,CX11307,NIC195,NIC242,NIC266,NIC269
I	13828432	Chapaev-1_CE	CDS	W09G3.1	NA	protein_coding	NA	GO:0005515,GO:0019915	2	DL226,QX1794
I	13828432	Chapaev-1_CE	promoter	W09G3.5	fbxa-93	pseudogene	NA	GO:0019915	2	DL226,QX1794
I	13850762	Tc5	CDS	W04A8.5	NA	protein_coding	NA	NA	1	JU2522
I	13867202	Tc1	intron	W04A8.7	taf-1	protein_coding	sterile,late embryonic arrest,sick,slow growth,embryonic lethal late emb,lethal,larval arrest,embryonic lethal	GO:0004402,GO:0004674,GO:0004842,GO:0005634,GO:0005669,GO:0009792,GO:0045944,GO:0005515,GO:0003677,GO:0006352,GO:0006355,GO:0009792,GO:0010171,GO:0009795,GO:0009792,GO:0009792,GO:0010171,GO:0010171,GO:0040002,GO:0009792,GO:0040011,GO:0040035,GO:0009792,GO:0010171,GO:0040011,GO:0009792,GO:0002119,GO:0009792,GO:0009792,GO:0002119,GO:0010171,GO:0009792,GO:0002119,GO:0010171,GO:0009792,GO:0006898,GO:…	1	CB4851
I	13901754	Tc1	intron	Y71A12B.4	trp-4	protein_coding	NA	GO:0005515,GO:0005262,GO:0016020,GO:0070588,GO:0005216,GO:0006811,GO:0055085	1	CB4851
I	13948323	WBT00000046	intron	Y71A12B.9	usp-3	protein_coding	NA	GO:0006511,GO:0036459,GO:0008270	1	QX1211
I	13972016	Chapaev-1_CE	intergenic	NA	NA	NA	NA	NA	2	CX11254,CX11307
I	13986772	Chapaev-1_CE	intron	Y71A12B.17	gadr-5	protein_coding	NA	NA	13	CX11262,DL226,KR314,MY23,NIC268,PS2025,QG556,QG557,QX1212,QX1233,QX1792,QX1793,QX1794
I	14002914	Tc1	promoter	Y71A12B.12	NA	protein_coding	NA	GO:0005488	1	CB4851
I	14002914	Tc1	exon	Y71A12B.18	NA	pseudogene	NA	NA	1	CB4851
I	14034238	MIRAGE1	intergenic	NA	NA	NA	NA	NA	1	CB4856
I	14037943	MARINER2	promoter	ZC334.1	ins-26	protein_coding	NA	GO:0005179,GO:0005576	11	DL226,MY23,NIC268,PS2025,QG556,QG557,QX1212,QX1233,QX1792,QX1793,QX1794
I	14201801	Tc5A	intron	ZK849.5	best-26	protein_coding	NA	NA	12	AB1,ED3040,ED3073,JU1400,JU1530,JU258,MY18,NIC195,NIC199,PX179,QX1211,WN2001
I	14202009	Tc5A	intron	ZK849.5	best-26	protein_coding	NA	NA	1	PS2025
I	14256028	Tc1A	CDS	K04H8.3	NA	protein_coding	NA	NA	1	CB4851
I	14306598	Tc1	CDS	F49B2.7	NA	protein_coding	NA	NA	1	CB4851
I	14307984	NDNAX2_CE	intergenic	NA	NA	NA	NA	NA	1	QX1211
I	14332585	Tc6	intron	F49B2.6	NA	protein_coding	embryonic lethal,slow growth	GO:0006508,GO:0008237,GO:0008270,GO:0009792,GO:0010171,GO:0040011,GO:0009792	1	QX1211
I	14350974	PAL5A_CE	intron	Y105E8A.2	NA	protein_coding	NA	NA	2	JU258,WN2001
I	14369366	Tc1	intron	Y105E8A.4	ech-7	protein_coding	NA	GO:0003824,GO:0008152	1	CB4851
I	14370845	MIRAGE1	promoter	Y105E8A.4	ech-7	protein_coding	NA	GO:0003824,GO:0008152	1	CB4855
I	14378232	MARINER2	intergenic	NA	NA	NA	NA	NA	12	AB1,CB4856,CB4932,DL238,JU1581,JU1652,JU1896,JU346,JU775,JU782,PX179,QX1791
I	14399610	Tc2	intron	Y105E8A.7	eat-18	protein_coding	NA	GO:0007268,GO:0019915,GO:0022834,GO:0043051,GO:0045161,GO:0016020,GO:0043196,GO:0045202,GO:0005515,GO:0030163,GO:0030163	1	KR314
I	14475891	PAL5A_CE	intron	Y105E8A.17	ekl-4	protein_coding	sterile,slow growth,sterile progeny,embryonic lethal late emb,embryonic lethal,late embryonic arrest,maternal sterile	GO:0005634,GO:0045892,GO:0006281,GO:0006338,GO:0035267,GO:0043967,GO:0043968,GO:0009792,GO:0009795,GO:0000003,GO:0009792,GO:0000003,GO:0009792,GO:0040011,GO:0009792,GO:0006898,GO:0000003,GO:0040035,GO:0000003,GO:0040035,GO:0000003,GO:0040035,GO:0040027,GO:0040027	1	AB1
I	14505930	WBT00000074	intron	Y105E8A.21	NA	protein_coding	NA	GO:0005515	6	ED3040,ED3073,JU1400,JU1530,JU258,JU642
I	14530778	MAR_CE	intron	Y105E8A.26	zoo-1	protein_coding	lethal,embryonic lethal	GO:0005913,GO:0005923,GO:0007015,GO:0009792,GO:0048598,GO:0005515,GO:0009792,GO:0009792,GO:0009792	1	QX1211
I	14534073	HAT1_CE	intron	Y105E8A.26	zoo-1	protein_coding	lethal,embryonic lethal	GO:0005913,GO:0005923,GO:0007015,GO:0009792,GO:0048598,GO:0005515,GO:0009792,GO:0009792,GO:0009792	1	QX1211
I	14541133	HAT2_CE	intron	Y105E8A.26	zoo-1	protein_coding	lethal,embryonic lethal	GO:0005913,GO:0005923,GO:0007015,GO:0009792,GO:0048598,GO:0005515,GO:0009792,GO:0009792,GO:0009792	1	QX1211
I	14557100	PAL8D_CE	intron	Y105E8A.23	rpom-1	protein_coding	slow growth,sterile progeny	GO:0003677,GO:0003899,GO:0006351,GO:0000003,GO:0007413,GO:0006898	1	QX1211
I	14562670	LTRCER1	intron	Y105E8A.23	rpom-1	protein_coding	slow growth,sterile progeny	GO:0003677,GO:0003899,GO:0006351,GO:0000003,GO:0007413,GO:0006898	1	MY23
I	14563313	Tc1	intron	Y105E8A.23	rpom-1	protein_coding	slow growth,sterile progeny	GO:0003677,GO:0003899,GO:0006351,GO:0000003,GO:0007413,GO:0006898	7	NIC268,PS2025,QG556,QG557,QX1212,QX1792,QX1793
I	14575362	Tc1	intron	Y105E8A.24	NA	protein_coding	sick,maternal sterile	GO:0005089,GO:0035023,GO:0000003,GO:0048477	1	CB4851
I	14593771	PAL8D_CE	intron	Y105E8A.25	NA	protein_coding	sterile,sterile progeny,maternal sterile,sick,slow growth,embryonic lethal	GO:0000003,GO:0009792,GO:0040011,GO:0000003,GO:0040035,GO:0000003,GO:0009792,GO:0009792,GO:0000003,GO:0040039,GO:0000003,GO:0000003,GO:0006915,GO:0000003	1	JU1491
I	14605595	PAL5A_CE	promoter	Y105E8A.25	NA	protein_coding	sterile,sterile progeny,maternal sterile,sick,slow growth,embryonic lethal	GO:0000003,GO:0009792,GO:0040011,GO:0000003,GO:0040035,GO:0000003,GO:0009792,GO:0009792,GO:0000003,GO:0040039,GO:0000003,GO:0000003,GO:0006915,GO:0000003	1	ED3040
I	14677113	Tc5	intron	Y105E8B.9	NA	protein_coding	slow growth	GO:0004553,GO:0005975,GO:0007411,GO:0007413	3	DL226,QX1793,QX1794
I	14716279	NPAL5A_CE	promoter	Y54E5A.8	NA	protein_coding	NA	NA	1	QX1211
I	14774280	Chapaev-1_CE	intron	F39B2.7	mtcu-1	protein_coding	NA	GO:0003924,GO:0005525,GO:0005622,GO:0006184,GO:0006400,GO:0005515	2	ED3040,ED3073
I	14824163	MIRAGE1	promoter	Y54E5B.5	NA	pseudogene	NA	NA	1	JU1212
I	14869586	Tc1	CDS	F11C3.1	NA	protein_coding	NA	NA	1	CB4851
I	14873566	MIRAGE1	intron	F11C3.2	unc-122	protein_coding	NA	GO:0005515,GO:0040011,GO:0030163	12	CX11262,DL226,KR314,MY23,PS2025,QG556,QG557,QX1212,QX1233,QX1792,QX1793,QX1794
I	14917365	Tc1	intergenic	NA	NA	NA	NA	NA	1	CB4851
I	14935132	MIRAGE1	intron	ZK909.2	kin-1	protein_coding	larval lethal	GO:0004691,GO:0005952,GO:0006468,GO:1900195,GO:0004672,GO:0005524,GO:0004674,GO:0016772,GO:0002119,GO:0018991	1	JU1212
I	14945454	LTRCER1	intron	ZK909.2	kin-1	protein_coding	larval lethal	GO:0004691,GO:0005952,GO:0006468,GO:1900195,GO:0004672,GO:0005524,GO:0004674,GO:0016772,GO:0002119,GO:0018991	1	JU2316
I	14953784	MIRAGE1	intron	ZK909.3	NA	protein_coding	NA	GO:0019915	1	QX1791
I	14970240	Tc1	intergenic	NA	NA	NA	NA	NA	1	CB4851
I	14987324	Tc1	intron	ZK337.4	tag-4	protein_coding	NA	NA	1	CB4851
I	15034049	Chapaev-1_CE	promoter	F33H2.3	NA	protein_coding	NA	NA	5	PS2025,QG556,QG557,QX1212,QX1792
I	15034049	Chapaev-1_CE	promoter	F33H2.8	NA	protein_coding	NA	GO:0040011,GO:0040011,GO:0040011,GO:0008340,GO:0008340,GO:0008340	5	PS2025,QG556,QG557,QX1212,QX1792
II	15968	Tc2	three_prime_UTR	C01B12.3	best-3	protein_coding	NA	NA	1	ECA36
II	70705	Tc1	intron	C23H3.1	egl-26	protein_coding	larval arrest,embryonic lethal	GO:0000003,GO:0000902,GO:0002119,GO:0009792,GO:0016324,GO:0018991,GO:0040025,GO:0009792,GO:0002119,GO:0030163,GO:0018991	1	CB4851
II	135126	Tc1	promoter	K10B4.1	NA	protein_coding	NA	GO:0004601,GO:0006979,GO:0020037,GO:0055114	1	CB4851
II	135126	Tc1	promoter	K10B4.6	cwn-1	protein_coding	embryonic lethal	GO:0001708,GO:0005109,GO:0016055,GO:0030971,GO:0040028,GO:0005102,GO:0005576,GO:0007275,GO:0009792,GO:0009792,GO:0009792,GO:0009792,GO:0009792,GO:0009792,GO:0009792,GO:0009792,GO:0009792,GO:0009792,GO:0009792,GO:0009792	1	CB4851
II	173549	WBT00000074	intron	T01D1.7	NA	protein_coding	NA	NA	1	JU1652
II	186588	HELITRON1_CE	intron	T01D1.8	NA	protein_coding	NA	NA	2	PB303,RC301
II	239702	Tc3	promoter	Y43H11AL.2	laat-1	protein_coding	sick	GO:0008340	5	JU1088,NIC195,NIC252,NIC267,QG536
II	271302	MARINER2	intron	B0432.7	NA	protein_coding	NA	GO:0005488	8	JU2526,JU782,NIC251,NIC256,NIC258,NIC260,NIC261,NIC271
II	271554	HAT1_CE	intron	B0432.7	NA	protein_coding	NA	GO:0005488	2	JU782,NIC271
II	296122	PAL8D_CE	promoter	B0432.11	NA	protein_coding	NA	NA	4	JU1088,JU782,NIC251,QG536
II	301437	Tc1	promoter	K01A2.5	NA	protein_coding	NA	NA	1	JU2001
II	312106	HELITRON1_CE	intron	K01A2.4	NA	protein_coding	NA	NA	2	CX11307,ECA36
II	312106	HELITRON1_CE	CDS	K01A2.8	mps-2	protein_coding	NA	GO:0015459,GO:0043266,GO:0050920	2	CX11307,ECA36
II	345508	MARINER2	intron	D1069.3	NA	protein_coding	larval lethal,slow growth,sterile progeny	GO:0040011,GO:0040011,GO:0040035,GO:0000003,GO:0002119,GO:0040011,GO:0040035,GO:0000003,GO:0040039,GO:0008340	4	ED3052,JU1088,NIC267,QG536
II	356866	Tc3	intron	C41D7.1	NA	protein_coding	NA	NA	1	CB4932
II	371304	Tc3	intergenic	NA	NA	NA	NA	NA	5	JU2316,JU2526,JU782,NIC256,NIC261
II	376813	Tc4v	promoter	C03H5.9	NA	protein_coding	NA	NA	9	ED3052,JU1088,JU561,NIC195,NIC199,NIC267,NIC275,NIC276,QG536
II	380065	HELITRON1_CE	intron	C03H5.9	NA	protein_coding	NA	NA	1	NIC268
II	404628	Tc4v	intergenic	NA	NA	NA	NA	NA	2	JU258,JU642
II	409660	Tc5	intron	C24H12.5	NA	protein_coding	sterile,sick,larval lethal,sterile progeny,larval arrest,embryonic lethal	GO:0002119,GO:0010171,GO:0040011,GO:0009792,GO:0002119,GO:0002119,GO:0040011,GO:0040035,GO:0000003,GO:0009792,GO:0040035,GO:0000003,GO:0000003,GO:0000003,GO:0040035	1	CX11307
II	430106	MARINER2	gene	C24H12.3	C24H12.3	pseudogene	NA	NA	3	DL238,JU774,NIC3
II	440468	Tc1	promoter	C24H12.1	NA	protein_coding	NA	NA	1	CB4851
II	446693	MARINER2	gene	C24H12.19	C24H12.19	pseudogene	NA	NA	11	CX11285,DL226,ED3005,ED3011,JU2001,JU751,KR314,MY16,MY18,MY23,QX1212
II	494373	MIRAGE1	promoter	W07E6.3	NA	protein_coding	NA	GO:0003824,GO:0016020	1	JU561
II	504620	Tc3	intron	T27A1.1	NA	protein_coding	NA	NA	1	QX1211
II	516755	MIRAGE1	intron	T27A1.6	mab-9	protein_coding	embryonic lethal	GO:0001708,GO:0005634,GO:0007411,GO:0040011,GO:0045138,GO:0048620,GO:0003700,GO:0006355,GO:0009792,GO:0030421	1	JU1652
II	522118	PALNN1_CE	promoter	T27A1.5	NA	protein_coding	NA	NA	1	JU1652
II	522119	CEMUDR1	promoter	T27A1.5	NA	protein_coding	NA	NA	1	JU1652
II	608362	LTRCER1	promoter	W04H10.1	NA	protein_coding	NA	NA	1	NIC242
II	608362	LTRCER1	promoter	W04H10.6	NA	protein_coding	NA	NA	1	NIC242
II	611806	MIRAGE1	promoter	W04H10.4	clec-118	protein_coding	NA	GO:0030246	3	JU774,NIC3,QX1792
II	643965	Tc4v	intron	K07E8.7	NA	protein_coding	NA	GO:0003723,GO:0001522,GO:0009451,GO:0009982	20	CB4853,CB4855,CB4857,CB4858,CX11254,CX11262,CX11264,CX11271,CX11276,CX11314,CX11315,EG4946,JU1172,MY16,MY23,PB306,PS2025,QG556,QG557,QX1233
II	661490	Tc1	CDS	K07E8.9	sri-45	protein_coding	NA	NA	1	JU360
II	662557	Tc1	exon	K07E8.2	NA	pseudogene	NA	NA	1	CX11307
II	664916	MIRAGE1	intergenic	NA	NA	NA	NA	NA	2	MY16,MY23
II	665098	HELITRON1_CE	intergenic	NA	NA	NA	NA	NA	8	CB4853,CB4855,CB4858,CX11264,CX11271,EG4946,MY16,QX1233
II	668509	Tc1	intergenic	NA	NA	NA	NA	NA	1	CB4851
II	677807	WBT00000046	promoter	Y39F10C.2	NA	protein_coding	NA	NA	1	MY16
II	677921	WBT00000046	promoter	Y39F10C.2	NA	protein_coding	NA	NA	6	CB4853,CB4855,CB4857,CB4858,CX11264,CX11271
II	685498	CELE45	intron	T02H6.5	NA	protein_coding	NA	GO:0005515	18	CB4853,CB4855,CB4857,CB4858,CX11254,CX11264,CX11271,CX11276,CX11314,CX11315,EG4946,MY16,MY23,PB306,PS2025,QG556,QG557,QX1233
II	733265	PALTA4_CE	intergenic	NA	NA	NA	NA	NA	2	CB4853,EG4946
II	783084	Tc2	promoter	Y39F10A.3	NA	protein_coding	NA	NA	1	JU2007
II	783941	Tc1	promoter	Y39F10A.3	NA	protein_coding	NA	NA	1	CB4851
II	792927	Tc1	promoter	F46F5.1	NA	protein_coding	NA	NA	1	CB4851
II	793236	MARINER2	promoter	F46F5.1	NA	protein_coding	NA	NA	2	CX11307,ECA36
II	803037	HELITRON1_CE	promoter	F46F5.13	NA	protein_coding	NA	NA	1	EG4724
II	803037	HELITRON1_CE	promoter	F46F5.3	NA	pseudogene	NA	NA	1	EG4724
II	808147	HELITRON1_CE	promoter	F46F5.11	NA	protein_coding	NA	NA	1	JU642
II	809311	MARINER2	intron	F46F5.11	NA	protein_coding	NA	NA	2	CX11307,ECA36
II	827819	HELITRON1_CE	promoter	F28A10.2	NA	protein_coding	NA	NA	1	EG4724
II	835761	HELITRON1_CE	promoter	F28A10.9	NA	protein_coding	NA	NA	1	GXW1
II	842092	CELETC2	intergenic	NA	NA	NA	NA	NA	2	JU1088,QX1211
II	879470	Tc1	promoter	T07D3.6	NA	protein_coding	NA	NA	3	JU2526,NIC251,NIC258
II	889284	Tc1A	intron	T07D3.4	NA	protein_coding	NA	NA	1	CB4851
II	911630	HELITRON1_CE	promoter	R07C3.9	fbxc-31	protein_coding	NA	NA	4	JU774,NIC3,QX1792,QX1794
II	911724	HELITRON1_CE	promoter	R07C3.9	fbxc-31	protein_coding	NA	NA	3	CX11307,ECA36,JU2001
II	925623	HELITRON1_CE	intergenic	NA	NA	NA	NA	NA	1	ED3048
II	942861	MARINER2	intron	R07C3.2	fbxc-36	protein_coding	NA	NA	1	JU775
II	948974	Tc1	exon	C32B5.11	fbxc-41	pseudogene	NA	NA	2	MY16,MY23
II	958401	Tc2	promoter	C32B5.16	sdz-4	protein_coding	NA	GO:0071688	1	EG4725
II	960851	HELITRON1_CE	three_prime_UTR	C32B5.18	NA	protein_coding	NA	NA	1	JU2007
II	960851	HELITRON1_CE	intron	C32B5.7	NA	protein_coding	NA	GO:0006508,GO:0008234	1	JU2007
II	972946	MARINER2	CDS	C32B5.15	NA	protein_coding	NA	NA	14	ED3052,JU1088,JU2001,JU561,JU782,NIC195,NIC199,NIC252,NIC256,NIC260,NIC271,NIC272,NIC275,QG536
II	973516	HELITRON1_CE	promoter	C32B5.15	NA	protein_coding	NA	NA	1	CB4932
II	973516	HELITRON1_CE	promoter	C32B5.5	fbxc-14	protein_coding	NA	NA	1	CB4932
II	973876	CELE46B	promoter	C32B5.15	NA	protein_coding	NA	NA	3	CB4856,MY16,QX1792
II	973876	CELE46B	promoter	C32B5.5	fbxc-14	protein_coding	NA	NA	3	CB4856,MY16,QX1792
II	980219	LTRCER1	CDS	C32B5.4	fbxc-15	protein_coding	NA	NA	4	ED3005,ED3011,JU751,MY18
II	987735	Tc2	CDS	C32B5.1	fbxc-40	protein_coding	NA	NA	1	JU2464
II	1033645	Tc3	three_prime_UTR	M01D1.2	math-34	protein_coding	NA	GO:0005515	1	QX1791
II	1058992	LTRCER1	three_prime_UTR	K02E7.6	NA	protein_coding	NA	NA	1	QG556
II	1086116	WBT00000084	intergenic	NA	NA	NA	NA	NA	2	JU2526,QX1792
II	1087828	MIRAGE1	intergenic	NA	NA	NA	NA	NA	7	JU1088,JU561,JU782,NIC195,NIC260,NIC272,QG536
II	1185343	Tc1	intergenic	NA	NA	NA	NA	NA	1	CB4851
II	1197521	PALNN1_CE	intron	F53A10.2	NA	protein_coding	NA	GO:0005096,GO:0051056,GO:0030695	1	QX1793
II	1197523	CEMUDR1	intron	F53A10.2	NA	protein_coding	NA	GO:0005096,GO:0051056,GO:0030695	1	QX1793
II	1221813	Tc5A	intron	F53A10.2	NA	protein_coding	NA	GO:0005096,GO:0051056,GO:0030695	1	NIC3
II	1222924	Tc5A	intron	F53A10.2	NA	protein_coding	NA	GO:0005096,GO:0051056,GO:0030695	1	MY16
II	1223369	Tc5A	intron	F53A10.2	NA	protein_coding	NA	GO:0005096,GO:0051056,GO:0030695	1	CB4855
II	1225447	Tc2	intron	F53A10.2	NA	protein_coding	NA	GO:0005096,GO:0051056,GO:0030695	1	QX1793
II	1254765	MARINER2	promoter	F47F6.5	clec-119	protein_coding	embryonic lethal,slow growth,sterile progeny	GO:0009792,GO:0040011,GO:0000003	6	ED3012,JU258,JU311,NIC255,PB303,RC301
II	1295873	Tc1	promoter	Y57G7A.2	NA	protein_coding	NA	NA	1	CB4851
II	1317294	MARINCE1	intron	F56D12.6	fcho-1	protein_coding	NA	GO:0005886	1	QX1793
II	1342752	Tc4v	intron	F56D12.4	jip-1	protein_coding	NA	GO:0005515	1	CB4856
II	1351484	Tc3	intron	C13A10.1	NA	protein_coding	NA	NA	7	ED3052,JU1088,JU782,NIC195,NIC256,NIC260,QG536
II	1396417	Tc1	intron	F54D12.8	NA	protein_coding	NA	NA	1	CB4851
II	1399218	Tc3	intron	F54D12.2	NA	protein_coding	NA	NA	2	MY16,MY23
II	1487494	WBT00000600	promoter	H17B01.3	lips-14	protein_coding	NA	GO:0016787	2	MY16,QX1212
II	1490036	HELITRON1_CE	three_prime_UTR	H17B01.4	emc-1	protein_coding	slow growth	GO:0005515,GO:0072546,GO:0006898,GO:0032502	1	JU1409
II	1490043	Tc1	three_prime_UTR	H17B01.4	emc-1	protein_coding	slow growth	GO:0005515,GO:0072546,GO:0006898,GO:0032502	1	CB4851
II	1503870	Tc1	promoter	H17B01.1	fgt-1	protein_coding	NA	GO:0015758,GO:0016020,GO:0022891,GO:0055085,GO:0016021,GO:0022857,GO:0019915,GO:0019915	1	CB4851
II	1517591	Tc2	promoter	Y51H7BM.1	math-45	protein_coding	NA	GO:0005515	1	DL226
II	1517591	Tc2	promoter	Y51H7BR.8	NA	protein_coding	embryonic lethal,slow growth,sterile progeny	GO:0009792,GO:0019915,GO:0019915,GO:0040035,GO:0000003	1	DL226
II	1532182	MARINER2	intron	Y51H7BR.4	NA	protein_coding	NA	NA	13	ED3052,JU1088,JU323,JU782,NIC195,NIC199,NIC256,NIC260,NIC262,NIC269,NIC272,QG536,QX1792
II	1534420	Tc1	intron	Y51H7BR.4	NA	protein_coding	NA	NA	1	CB4851
II	1557099	CER15-1-LTR_CE	CDS	K05F6.2	fbxb-50	protein_coding	NA	GO:0005515	2	MY16,QX1791
II	1557628	HELITRONY2_CE	intergenic	NA	NA	NA	NA	NA	1	MY16
II	1571949	HELITRONY2_CE	intron	K05F6.1	fbxb-49	protein_coding	NA	NA	1	QX1211
II	1571949	HELITRONY2_CE	promoter	K05F6.9	fbxb-46	protein_coding	NA	NA	1	QX1211
II	1588993	HELITRON1_CE	intron	T07H3.7	NA	protein_coding	NA	NA	1	JU1242
II	1604911	Tc1	CDS	C08E3.3	bath-33	protein_coding	NA	GO:0005515	1	CB4851
II	1619826	HELITRON1_CE	three_prime_UTR	C08E3.10	fbxa-158	protein_coding	slow growth	GO:0005515	1	JU2007
II	1637021	Tc5B	intron	ZC204.4	srg-20	protein_coding	NA	GO:0004888,GO:0007606,GO:0016020	1	CX11307
II	1661008	Tc5A	promoter	ZC204.13	NA	protein_coding	NA	NA	4	EG4725,JU1400,JU2513,WN2001
II	1661275	Tc5A	promoter	ZC204.13	NA	protein_coding	NA	NA	1	QG2075
II	1696485	MARINER2	promoter	F58E1.13	NA	protein_coding	NA	NA	1	QX1793
II	1700490	NDNAX3_CE	intergenic	NA	NA	NA	NA	NA	2	CB4856,WN2001
II	1707045	LONGPAL1	CDS	F45C12.10	math-29	protein_coding	NA	GO:0005515	2	JU311,RC301
II	1711683	Tc3	promoter	F45C12.12	btb-7	protein_coding	embryonic lethal	GO:0005515,GO:0009792	1	QX1793
II	1721731	Tc1	CDS	F45C12.14	fbxb-5	protein_coding	NA	GO:0005515	1	CB4851
II	1733740	HELITRONY1_CE	three_prime_UTR	F45C12.15	ceh-83	protein_coding	NA	GO:0003677	1	MY16
II	1762264	MARINER4	CDS	F36H5.4	NA	protein_coding	NA	NA	1	CX11307
II	1799840	MIRAGE1	intron	C08F1.1	math-2	protein_coding	NA	GO:0005515	1	QG556
II	1802141	HAT1_CE	exon	C08F1.7	str-22	pseudogene	NA	NA	1	QX1791
II	1820332	HELITRON1_CE	gene	T08E11.10	linc-16	other	NA	NA	11	JU1088,JU561,JU778,JU782,NIC195,NIC256,NIC260,NIC269,NIC272,QG536,QX1791
II	1820332	HELITRON1_CE	promoter	T08E11.5	fbxc-19	protein_coding	NA	NA	11	JU1088,JU561,JU778,JU782,NIC195,NIC256,NIC260,NIC269,NIC272,QG536,QX1791
II	1820332	HELITRON1_CE	promoter	T08E11.7	fbxa-3	protein_coding	NA	GO:0005515	11	JU1088,JU561,JU778,JU782,NIC195,NIC256,NIC260,NIC269,NIC272,QG536,QX1791
II	1863908	NDNAX3_CE	promoter	C16C4.17	NA	protein_coding	NA	NA	1	QX1211
II	1899851	Tc1	promoter	C46F9.3	math-24	protein_coding	NA	GO:0005515	1	CB4851
II	1948155	CELE45	promoter	ZK250.15	NA	pseudogene	NA	NA	4	CB4853,CX11285,DL238,QX1791
II	1948155	CELE45	promoter	ZK250.2	NA	protein_coding	NA	NA	4	CB4853,CX11285,DL238,QX1791
II	1958900	HELITRON1_CE	promoter	ZK250.8	math-50	protein_coding	NA	GO:0005515,GO:0040011	1	NIC268
II	1964836	HELITRON1_CE	CDS	ZK250.9	NA	protein_coding	NA	GO:0000723,GO:0003678,GO:0006281	1	DL238
II	1969797	HELITRON1_CE	promoter	ZK250.9	NA	protein_coding	NA	GO:0000723,GO:0003678,GO:0006281	10	CB4853,CB4856,CB4858,JU2464,JU782,MY16,MY18,MY23,QX1212,RC301
II	1977084	HELITRON1_CE	intergenic	NA	NA	NA	NA	NA	8	CX11285,ED3046,EG4946,JU1088,JU311,QX1211,QX1791,QX1792
II	1981013	HELITRON1_CE	CDS	Y16E11A.2	NA	protein_coding	NA	GO:0000723,GO:0003678,GO:0006281	1	DL238
II	2016373	HELITRON1_CE	promoter	F59H6.3	NA	protein_coding	sterile,maternal sterile,larval arrest,embryonic lethal	GO:0000003,GO:0009792,GO:0002119,GO:0009792,GO:0000003,GO:0009792,GO:0000003,GO:0009792,GO:0009792,GO:0000003,GO:0009792,GO:0000003,GO:0048477,GO:0000003,GO:0006915,GO:0048477	1	JT11398
II	2042580	Tc1	promoter	B0047.1	bath-20	protein_coding	NA	GO:0005515	1	CB4851
II	2042799	TIR21T5A_CE	promoter	B0047.1	bath-20	protein_coding	NA	GO:0005515	34	CB4853,CB4855,CB4857,CB4858,CX11254,CX11262,CX11264,CX11285,CX11314,DL226,ED3005,ED3011,ED3012,ED3046,ED3049,EG4946,JU1172,JU2464,JU258,JU311,JU751,JU830,KR314,MY18,NIC255,PB303,PB306,PS2025,QG557,QX1212,QX1233,QX1792,QX1794,RC301
II	2062098	MARINER2	intron	F07E5.6	fbxb-36	protein_coding	NA	NA	4	EG4725,JU1400,JU1896,WN2001
II	2070624	MARINER2	three_prime_UTR	F07E5.7	NA	protein_coding	NA	NA	1	CB4856
II	2071615	PAL8D_CE	promoter	F07E5.7	NA	protein_coding	NA	NA	22	CB4853,CB4857,CB4858,CX11264,CX11285,CX11315,DL226,ED3011,ED3012,EG4946,JU2464,JU258,JU311,JU847,MY18,PB303,PB306,PS2025,QX1212,QX1233,QX1792,RC301
II	2094741	Chapaev-1_CE	promoter	T16A1.2	NA	protein_coding	NA	NA	1	CB4856
II	2094741	Chapaev-1_CE	promoter	T16A1.8	fbxb-37	protein_coding	NA	NA	1	CB4856
II	2102244	MARINER2	CDS	T16A1.1	math-42	protein_coding	NA	GO:0005515	1	WN2001
II	2108617	Tc1	promoter	R52.4	NA	protein_coding	NA	NA	1	CB4856
II	2140980	LINE2C	promoter	C40A11.3	NA	protein_coding	NA	GO:0005515,GO:0051260	12	ED3012,ED3046,ED3049,JU1088,JU1896,JU311,JU782,MY16,MY23,QG536,RC301,WN2001
II	2148834	CELE45	CDS	C40A11.7	NA	protein_coding	NA	GO:0005515,GO:0051260	12	CB4853,CB4856,CB4857,CB4858,CX11254,CX11264,CX11276,CX11315,EG4946,PB306,QG557,QX1233
II	2148835	MARINER4	CDS	C40A11.7	NA	protein_coding	NA	GO:0005515,GO:0051260	1	CB4857
II	2152582	LTRCER1	promoter	C40A11.1	math-18	protein_coding	NA	GO:0005515	1	QG556
II	2152582	LTRCER1	promoter	C40A11.8	NA	protein_coding	NA	NA	1	QG556
II	2157789	CER9-I_CE	intergenic	NA	NA	NA	NA	NA	1	JU311
II	2169000	DNA-3-1_CE	promoter	C33C12.5	fbxb-38	protein_coding	NA	NA	1	MY16
II	2188764	WBT00000074	intron	C33C12.9	NA	protein_coding	NA	GO:0008276	1	CB4856
II	2292273	Tc5B	promoter	K09F6.7	NA	protein_coding	NA	GO:0005515,GO:0008270	8	CB4853,CB4857,CB4858,EG4946,MY16,MY23,PB306,QX1211
II	2292484	Tc5	promoter	K09F6.7	NA	protein_coding	NA	GO:0005515,GO:0008270	1	MY16
II	2319145	MARINER4	intron	ZK1240.9	NA	protein_coding	NA	GO:0005622,GO:0008270,GO:0005515	1	QX1211
II	2332885	Tc1	intron	F43C11.8	NA	protein_coding	NA	GO:0005622,GO:0008270,GO:0005515	1	CB4851
II	2379921	WBT00000416	intron	F16G10.7	NA	protein_coding	NA	NA	1	WN2001
II	2383442	MARINER2	promoter	F16G10.8	NA	protein_coding	NA	NA	11	CB4853,CB4857,CB4858,CX11276,EG4946,JU1172,JU751,MY16,MY23,PB306,QG557
II	2391063	Tc3	promoter	F16G10.10	NA	protein_coding	NA	NA	1	JU774
II	2392163	Tc3	intron	F16G10.11	NA	protein_coding	NA	NA	5	ED3040,JU782,NIC195,NIC251,NIC269
II	2403490	MARINER2	promoter	F16G10.1	NA	protein_coding	NA	NA	1	JU1530
II	2404768	PAL8D_CE	intergenic	NA	NA	NA	NA	NA	4	JU1652,JU1896,QG2075,WN2001
II	2415612	Tc3	promoter	F42G2.8	fbxa-4	protein_coding	NA	GO:0005515	2	CX11307,ECA36
II	2415956	MARINER2	promoter	F42G2.8	fbxa-4	protein_coding	NA	GO:0005515	1	CX11307
II	2425690	Tc1	intergenic	NA	NA	NA	NA	NA	1	CB4851
II	2469943	Tc4v	intron	F53G2.6	tsr-1	protein_coding	sterile,early embryonic lethal,lethal,embryonic lethal	GO:0005488,GO:0009792,GO:0009792,GO:0009792,GO:0009792,GO:0000003	1	ECA36
II	2486054	RTransposon1	intergenic	NA	NA	NA	NA	NA	1	QX1793
II	2489838	Tc3	intron	F53G2.1	NA	protein_coding	NA	NA	5	CB4855,CX11264,CX11315,PS2025,QX1233
II	2525922	Tc5	intron	K02F6.7	NA	protein_coding	embryonic lethal	GO:0009792,GO:0051301	3	JU751,MY16,MY23
II	2527099	Tc5	intron	K02F6.7	NA	protein_coding	embryonic lethal	GO:0009792,GO:0051301	3	DL238,JU1400,JU774
II	2527264	MARINER2	intron	K02F6.7	NA	protein_coding	embryonic lethal	GO:0009792,GO:0051301	1	CB4856
II	2540654	Tc1	CDS	K02F6.4	NA	protein_coding	NA	GO:0005515	1	CB4851
II	2551722	Tc5A	intron	K02F6.3	NA	protein_coding	NA	GO:0005515	1	CB4852
II	2643733	WBT00000132	CDS	F22E5.11	NA	protein_coding	late larval arrest	GO:0005515,GO:0051260	19	CB4856,CB4932,ED3017,EG4347,EG4724,JU1440,JU1491,JU1530,JU2464,JU2519,JU2522,JU258,JU360,NIC277,PB303,PX179,QW947,QX1791,RC301
II	2691352	LONGPAL1	intron	F34D6.4	set-11	protein_coding	NA	GO:0045087,GO:0005515,GO:0005634,GO:0008270,GO:0018024,GO:0034968,GO:0008340	1	QX1794
II	2704470	Tc3	intron	Y47G7B.1	srh-128	protein_coding	NA	NA	3	CB4855,CX11264,PS2025
II	2706688	MARINER2	intron	Y47G7B.2	NA	protein_coding	NA	NA	1	NIC3
II	2710011	MARINER2	intron	T05A8.1	NA	protein_coding	NA	NA	5	CB4856,JU751,MY16,MY23,QX1793
II	2710011	MARINER2	intron	T05A8.2	NA	protein_coding	NA	NA	5	CB4856,JU751,MY16,MY23,QX1793
II	2710652	Tc4v	promoter	T05A8.1	NA	protein_coding	NA	NA	5	JU1652,JU1896,JU2513,MY10,WN2001
II	2710652	Tc4v	CDS	T05A8.2	NA	protein_coding	NA	NA	5	JU1652,JU1896,JU2513,MY10,WN2001
II	2760951	WBT00000074	intron	F29A7.2	fbxb-107	protein_coding	NA	NA	1	DL238
II	2792727	PAL5A_CE	intron	F08D12.1	NA	protein_coding	larval lethal,slow growth,lethal,late larval arrest,larval arrest,embryonic lethal	GO:0005515,GO:0006614,GO:0008312,GO:0048500,GO:0009792,GO:0002119,GO:0010171,GO:0040011,GO:0009792,GO:0002119,GO:0002119,GO:0010171,GO:0040011,GO:0009792	1	QX1211
II	2814806	Tc3	intron	K12H6.2	NA	protein_coding	slow growth,sterile progeny	GO:0000003,GO:0007413,GO:0006898	1	JU1896
II	2828468	Tc4v	intron	K12H6.8	NA	protein_coding	NA	NA	4	JU1652,JU2513,MY10,WN2001
II	2844782	Tc3	promoter	Y110A2AL.7	NA	protein_coding	NA	NA	1	CX11254
II	2866824	MARINER4	promoter	Y110A2AL.3	NA	protein_coding	NA	NA	10	CB4855,CX11254,CX11276,EG4724,JU1580,JU1581,JU2519,QX1211,QX1791,QX1793
II	2866824	MARINER4	promoter	Y110A2AL.9	NA	protein_coding	NA	NA	10	CB4855,CX11254,CX11276,EG4724,JU1580,JU1581,JU2519,QX1211,QX1791,QX1793
II	2866830	CELE45	promoter	Y110A2AL.3	NA	protein_coding	NA	NA	103	AB1,BRC20067,CB4852,CB4853,CB4855,CB4856,CB4857,CB4858,CB4932,CX11254,CX11262,CX11264,CX11271,CX11276,CX11285,CX11307,CX11314,CX11315,DL200,DL226,DL238,ED3005,ED3011,ED3017,ED3046,ED3049,ED3073,ED3077,EG4347,EG4349,EG4724,EG4946,GXW1,JT11398,JU1172,JU1213,JU1242,JU1395,JU1409,JU1440,JU1491,JU1530,JU1580,JU1581,JU1652,JU1896,JU2001,JU2007,JU2464,JU2513,JU2519,JU2522,JU2526,JU258,JU310,JU311,JU346,…
II	2866830	CELE45	promoter	Y110A2AL.9	NA	protein_coding	NA	NA	103	AB1,BRC20067,CB4852,CB4853,CB4855,CB4856,CB4857,CB4858,CB4932,CX11254,CX11262,CX11264,CX11271,CX11276,CX11285,CX11307,CX11314,CX11315,DL200,DL226,DL238,ED3005,ED3011,ED3017,ED3046,ED3049,ED3073,ED3077,EG4347,EG4349,EG4724,EG4946,GXW1,JT11398,JU1172,JU1213,JU1242,JU1395,JU1409,JU1440,JU1491,JU1530,JU1580,JU1581,JU1652,JU1896,JU2001,JU2007,JU2464,JU2513,JU2519,JU2522,JU2526,JU258,JU310,JU311,JU346,…
II	2947018	Tc1	five_prime_UTR	T11F1.5	srw-79	protein_coding	NA	GO:0016021	16	CB4853,CB4857,CB4858,CX11285,DL226,ED3005,EG4946,JU1172,JU1400,JU774,MY16,MY18,MY23,PB306,QX1212,QX1791
II	2974517	Tc1	intergenic	NA	NA	NA	NA	NA	1	CB4851
II	3044246	Tc3	promoter	B0454.4	sri-29	protein_coding	NA	NA	1	CX11264
II	3044246	Tc3	promoter	B0454.8	NA	protein_coding	NA	NA	1	CX11264
II	3057251	Tc1A	intron	B0454.1	lin-8	protein_coding	NA	GO:0005634,GO:0040027	1	CB4856
II	3094095	Tc5	intron	Y25C1A.11	srg-23	protein_coding	NA	GO:0004888,GO:0007606,GO:0016020	6	EG4349,JU1491,JU1652,NIC277,QX1791,WN2001
II	3101042	Tc1	promoter	Y25C1A.12	srg-24	protein_coding	NA	GO:0004888,GO:0007606,GO:0016020	1	DL238
II	3101042	Tc1	promoter	Y25C1A.4	clec-121	protein_coding	NA	GO:0030246	1	DL238
II	3101418	LTRCER1	promoter	Y25C1A.12	srg-24	protein_coding	NA	GO:0004888,GO:0007606,GO:0016020	1	NIC207
II	3101418	LTRCER1	promoter	Y25C1A.4	clec-121	protein_coding	NA	GO:0030246	1	NIC207
II	3110432	MIRAGE1	intron	Y25C1A.13	NA	protein_coding	larval arrest	GO:0003824,GO:0008152,GO:0002119	1	JU1491
II	3116248	MARINER2	intron	Y25C1A.1	clec-123	protein_coding	NA	GO:0030246	5	EG4349,JU1491,JU1652,QX1791,WN2001
II	3116256	Tc1	intron	Y25C1A.1	clec-123	protein_coding	NA	GO:0030246	1	CB4851
II	3154071	Tc1	intron	T10D4.12	sri-32	protein_coding	NA	NA	1	CB4851
II	3172430	HELITRON2_CE	promoter	Y27F2A.10	NA	protein_coding	NA	GO:0006777	1	NIC195
II	3174743	HELITRON2_CE	intergenic	NA	NA	NA	NA	NA	101	AB1,BRC20067,CB4852,CB4853,CB4855,CB4856,CB4858,CB4932,CX11262,CX11264,CX11271,CX11285,CX11292,CX11315,DL200,DL238,ECA36,ED3040,ED3046,ED3049,ED3073,ED3077,EG4347,EG4724,EG4725,EG4946,GXW1,JT11398,JU1088,JU1213,JU1395,JU1400,JU1409,JU1440,JU1530,JU1580,JU1581,JU2001,JU2007,JU2316,JU2464,JU2466,JU2513,JU2519,JU2522,JU2526,JU258,JU310,JU311,JU323,JU346,JU360,JU561,JU642,JU774,JU775,JU778,JU782,JU84…
II	3174909	HELITRON2_CE	intergenic	NA	NA	NA	NA	NA	5	EG4349,JU1491,JU1652,NIC277,WN2001
II	3188369	HELITRON1_CE	exon	Y27F2A.1	sri-58	pseudogene	larval arrest,embryonic lethal	GO:0009792,GO:0002119,GO:0040011,GO:0009792,GO:0002119,GO:0010171,GO:0040011	3	EG4349,JU1491,WN2001
II	3212098	LTRCER1	promoter	ZC239.5	NA	protein_coding	NA	GO:0005515,GO:0051260	5	EG4349,JU1491,JU1652,NIC277,WN2001
II	3249153	NPAL5A_CE	intron	C17F4.2	NA	protein_coding	NA	NA	3	AB1,JU311,RC301
II	3251325	HELITRONY1_CE	intron	C17F4.6	gcy-19	protein_coding	NA	GO:0004672,GO:0005524,GO:0006468,GO:0009190,GO:0016849,GO:0035556,GO:0016772	1	EG4349
II	3260048	Tc1	promoter	C17F4.6	gcy-19	protein_coding	NA	GO:0004672,GO:0005524,GO:0006468,GO:0009190,GO:0016849,GO:0035556,GO:0016772	1	CB4851
II	3291934	CELE45	promoter	F39E9.14	NA	protein_coding	NA	NA	1	QX1211
II	3291934	CELE45	promoter	F39E9.8	NA	pseudogene	NA	NA	1	QX1211
II	3304061	Tc1	promoter	F39E9.10	NA	pseudogene	NA	NA	1	CB4851
II	3312108	Tc2	intron	F39E9.6	NA	protein_coding	NA	NA	1	QX1211
II	3312168	Tc5	CDS	F39E9.6	NA	protein_coding	NA	NA	2	QX1792,QX1793
II	3318682	Tc1	gene	F39E9.1	F39E9.1	pseudogene	NA	NA	17	CB4852,CB4853,CB4856,CB4857,CB4858,DL238,EG4946,GXW1,JU311,JU774,MY16,MY23,NIC3,PB306,QX1791,QX1792,QX1793
II	3339832	MARINCE1	promoter	F14D2.5	NA	protein_coding	NA	NA	8	CX11285,ECA36,ED3005,ED3011,MY18,QX1212,QX1792,QX1793
II	3339832	MARINCE1	promoter	F14D2.7	NA	protein_coding	NA	NA	8	CX11285,ECA36,ED3005,ED3011,MY18,QX1212,QX1792,QX1793
II	3343711	Tc2	three_prime_UTR	F14D2.13	bath-28	protein_coding	NA	GO:0005515	1	QX1211
II	3347772	HELITRONY2_CE	CDS	F14D2.8	NA	protein_coding	NA	NA	2	JU1400,MY10
II	3350208	Tc2	promoter	F14D2.4	bath-29	protein_coding	embryonic lethal	GO:0005515,GO:0019915,GO:0009792	1	QX1211
II	3350208	Tc2	promoter	F14D2.8	NA	protein_coding	NA	NA	1	QX1211
II	3352218	TURMOIL1	intron	F14D2.4	bath-29	protein_coding	embryonic lethal	GO:0005515,GO:0019915,GO:0009792	1	RC301
II	3352936	TURMOIL1	intron	F14D2.4	bath-29	protein_coding	embryonic lethal	GO:0005515,GO:0019915,GO:0009792	12	BRC20067,CB4852,CB4853,CB4857,GXW1,JU1395,JU2466,JU311,JU774,JU830,JU847,PB306
II	3353327	TURMOIL1	intron	F14D2.4	bath-29	protein_coding	embryonic lethal	GO:0005515,GO:0019915,GO:0009792	9	EG4946,JU1172,JU751,NIC3,QG556,QG557,QX1212,QX1792,QX1793
II	3355579	TURMOIL1	intron	F14D2.4	bath-29	protein_coding	embryonic lethal	GO:0005515,GO:0019915,GO:0009792	3	JU1088,LKC34,MY1
II	3367600	Tc4v	intron	Y49F6C.7	NA	protein_coding	NA	NA	52	AB1,CB4932,CX11271,CX11276,CX11307,DL200,DL238,ED3017,ED3046,ED3049,ED3073,EG4347,EG4349,EG4724,JT11398,JU1213,JU1242,JU1409,JU1440,JU1530,JU1580,JU1581,JU2001,JU2007,JU2316,JU2464,JU2519,JU2522,JU2526,JU258,JU310,JU346,JU360,JU393,JU397,JU642,JU775,JU778,KR314,NIC1,NIC207,NIC236,NIC242,NIC255,NIC258,NIC259,NIC277,PB303,PX179,QG2075,QG536,RC301
II	3367816	Tc2	intron	Y49F6C.7	NA	protein_coding	NA	NA	1	QX1211
II	3399437	Tc2	promoter	F18A12.5	nep-9	protein_coding	NA	GO:0004222,GO:0006508,GO:0008237	9	CB4853,CB4857,CB4858,EG4946,JU1172,NIC3,PB306,QG557,QX1791
II	3400103	LONGPAL1	CDS	F18A12.6	nep-10	protein_coding	NA	GO:0004222,GO:0006508,GO:0008237	3	JU1491,JU1652,WN2001
II	3406485	MARINER2	intron	F18A12.4	nep-8	protein_coding	NA	GO:0004222,GO:0006508,GO:0008237	8	BRC20067,CB4852,GXW1,JU2466,JU311,JU774,JU847,QX1794
II	3406950	LTRCER1	five_prime_UTR	F18A12.3	nep-7	protein_coding	NA	GO:0004222,GO:0006508,GO:0008237	1	KR314
II	3455959	Tc9	intergenic	NA	NA	NA	NA	NA	1	QX1211
II	3565597	Tc1	CDS	W10G11.17	NA	protein_coding	NA	NA	2	CB4851,ECA252
II	3581361	MIRAGE1	intron	W10G11.11	clec-134	protein_coding	NA	NA	32	CB4854,CX11292,DL226,ED3040,ED3048,ED3052,ED3077,EG4725,JU1088,JU2464,JU323,JU561,JU778,JU782,LKC34,MY1,NIC166,NIC195,NIC199,NIC231,NIC251,NIC252,NIC256,NIC260,NIC261,NIC262,NIC267,NIC268,NIC271,NIC272,NIC274,NIC276
II	3607195	Tc3	intron	Y49F6A.1	wago-11	protein_coding	NA	GO:0005515,GO:0003676	10	CB4853,CB4855,CB4857,CB4858,CX11262,CX11264,CX11315,EG4946,PB306,QX1233
II	3620612	MARINER2	promoter	M151.7	NA	protein_coding	NA	NA	1	QX1211
II	3666230	HELITRON1_CE	intergenic	NA	NA	NA	NA	NA	1	ECA36
II	3678917	RTransposon1	intron	F19B10.10	NA	protein_coding	NA	NA	1	NIC3
II	3686872	MARINCE1	exon	F19B10.12	srx-99	pseudogene	NA	NA	1	DL238
II	3703010	MARINER2	exon	F40H7.9	srx-106	pseudogene	NA	NA	1	JU1652
II	3723874	SINE1_CE	CDS	C46E10.2	NA	protein_coding	NA	NA	5	AB1,CB4852,EG4349,PX179,RC301
II	3733202	MARINER2	three_prime_UTR	F12E12.4	bath-31	protein_coding	NA	GO:0005515	5	CX11285,MY16,MY23,PS2025,QG556
II	3738276	IR1_CE	CDS	F12E12.3	NA	protein_coding	NA	NA	25	BRC20067,CB4852,CB4856,CX11292,ED3040,ED3077,GXW1,JU1400,JU1409,JU1440,JU2466,JU2513,JU311,JU642,JU782,JU847,KR314,LKC34,MY10,MY1,NIC3,PB303,QX1791,QX1794,RC301
II	3773651	MARINER2	promoter	T24E12.10	NA	protein_coding	NA	NA	4	ED3005,ED3011,MY18,QX1212
II	3799032	Tc1	CDS	Y8A9A.2	NA	protein_coding	NA	NA	1	CB4851
II	3825003	WBT00000074	three_prime_UTR	F54D10.1	skr-15	protein_coding	slow growth	GO:0006511,GO:0034984	7	CB4853,CB4855,CB4858,CX11254,CX11264,EG4946,QX1793
II	3825330	Tc1	three_prime_UTR	F54D10.1	skr-15	protein_coding	slow growth	GO:0006511,GO:0034984	1	ECA252
II	3880218	Tc2	promoter	C49D10.2	nhr-166	protein_coding	NA	GO:0003700,GO:0003707,GO:0005634,GO:0006355,GO:0043401,GO:0008270,GO:0043565	1	JU1246
II	3889046	MIRAGE1	promoter	F53C3.10	srh-90	pseudogene	NA	NA	13	BRC20067,CB4852,GXW1,JU1395,JU1409,JU1440,JU311,JU642,JU847,KR314,PB303,RC301,WN2002
II	3896262	Tc1	promoter	F53C3.6	NA	protein_coding	NA	NA	1	QX1211
II	3917403	Tc1	intergenic	NA	NA	NA	NA	NA	1	ECA252
II	3952823	Tc1	intergenic	NA	NA	NA	NA	NA	1	ECA252
II	3972461	Tc1	intron	K10G6.9	NA	protein_coding	NA	NA	1	CB4851
II	3999853	Tc1	intergenic	NA	NA	NA	NA	NA	1	CB4851
II	4002902	Tc1	promoter	K07D4.7	ephx-1	protein_coding	maternal sterile	GO:0005089,GO:0035023,GO:0005515,GO:0000003	1	JU360
II	4007669	MARINER2	intron	K07D4.7	ephx-1	protein_coding	maternal sterile	GO:0005089,GO:0035023,GO:0005515,GO:0000003	2	CB4855,QX1233
II	4050006	HELITRON1_CE	promoter	K07D4.1	NA	pseudogene	NA	NA	1	JU1242
II	4091791	CER8-I_CE	promoter	R11F4.1	NA	protein_coding	NA	GO:0004370,GO:0006072,GO:0005975,GO:0016773	4	JU360,JU751,MY18,QX1212
II	4094257	Tc1	three_prime_UTR	R11F4.1	NA	protein_coding	NA	GO:0004370,GO:0006072,GO:0005975,GO:0016773	2	CB4851,ECA252
II	4135161	HAT1_CE	promoter	T08H4.3	ast-1	protein_coding	larval arrest,embryonic lethal,larval lethal	GO:0007411,GO:0007413,GO:0045944,GO:0071542,GO:0003700,GO:0006355,GO:0043565,GO:0002119,GO:0002119,GO:0009792,GO:0018991,GO:0002119,GO:0002119	1	QX1211
II	4135335	HAT1_CE	promoter	T08H4.3	ast-1	protein_coding	larval arrest,embryonic lethal,larval lethal	GO:0007411,GO:0007413,GO:0045944,GO:0071542,GO:0003700,GO:0006355,GO:0043565,GO:0002119,GO:0002119,GO:0009792,GO:0018991,GO:0002119,GO:0002119	2	JU1530,RC301
II	4135530	HAT1_CE	promoter	T08H4.3	ast-1	protein_coding	larval arrest,embryonic lethal,larval lethal	GO:0007411,GO:0007413,GO:0045944,GO:0071542,GO:0003700,GO:0006355,GO:0043565,GO:0002119,GO:0002119,GO:0009792,GO:0018991,GO:0002119,GO:0002119	2	EG4347,JU1088
II	4154516	Tc1	promoter	R03H10.2	NA	protein_coding	NA	NA	1	CB4851
II	4169534	Tc1	promoter	R03H10.4	NA	protein_coding	NA	GO:0019915,GO:0019915	6	ED3040,ED3046,EG4347,JU1409,QG536,RC301
II	4178866	HELITRON1_CE	CDS	R03H10.7	NA	protein_coding	NA	NA	3	DL238,ECA36,JU2513
II	4224892	Tc4v	CDS	C16A11.5	NA	protein_coding	NA	NA	3	CX11271,CX11276,CX11307
II	4309811	PALTA3_CE	intergenic	NA	NA	NA	NA	NA	2	MY16,NIC3
II	4351053	MARINER2	promoter	H20J04.9	NA	protein_coding	NA	GO:0008152,GO:0008168	1	ECA36
II	4376061	NPAL5A_CE	intron	B0286.4	ntl-2	protein_coding	sterile,sterile progeny,late larval arrest,slow growth,sick,lethal,larval arrest,embryonic lethal,adult lethal	GO:0005634,GO:0006355,GO:0009792,GO:0040011,GO:0019915,GO:0019915,GO:0040011,GO:0000003,GO:0002119,GO:0006898,GO:0000003,GO:0002119,GO:0040007,GO:0002119,GO:0040007,GO:0040018,GO:0000003,GO:0040035,GO:0040018,GO:0000003,GO:0040035,GO:0040018,GO:0040035,GO:0002119,GO:0040018,GO:0000003,GO:0040035,GO:0002119,GO:0000003,GO:0002119,GO:0040011,GO:0002119,GO:0000003,GO:0002119,GO:0000003	2	MY16,MY23
II	4408451	Tc1	intron	ZK430.5	NA	protein_coding	NA	GO:0005634,GO:0006508,GO:0008233	1	CB4851
II	4635292	MIRAGE1	intron	F35D11.11	che-10	protein_coding	embryonic lethal	GO:0035869,GO:0042384,GO:0009792	1	JU1581
II	4654441	MIRAGE1	intron	T05A7.5	fut-6	protein_coding	NA	GO:0006486,GO:0008417,GO:0016020	1	JU1242
II	4657802	WBT00000074	promoter	T05A7.5	fut-6	protein_coding	NA	GO:0006486,GO:0008417,GO:0016020	1	JU1409
II	4680480	MARINER2	intron	T05A7.7	NA	protein_coding	NA	NA	1	QX1211
II	4683253	MARINER2	intron	T05A7.8	sre-40	protein_coding	NA	GO:0007606,GO:0016021	1	QX1211
II	4724239	MARINER2	intron	F10G7.10	NA	protein_coding	NA	GO:0004842,GO:0008270	1	QX1211
II	4767692	MIRAGE1	intron	F26G1.4	ttm-2	protein_coding	NA	NA	2	EG4724,JU2001
II	4817667	LTRCER1	intergenic	NA	NA	NA	NA	NA	1	EG4349
II	4856824	Tc3	intron	F11G11.7	dnj-9	protein_coding	NA	NA	28	AB1,CB4852,CB4853,CB4858,CX11264,CX11285,CX11292,CX11314,ED3005,ED3073,EG4946,GXW1,JU311,JU642,MY18,NIC231,NIC3,PB303,PB306,PS2025,QG2075,QG556,QG557,QX1212,QX1233,QX1793,QX1794,RC301
II	4859941	MIRAGE1	intergenic	NA	NA	NA	NA	NA	1	JU1242
II	5013555	LTRCER1	promoter	F59A6.2	NA	protein_coding	embryonic lethal	GO:0009792	1	NIC199
II	5013555	LTRCER1	promoter	F59A6.8	msp-71	pseudogene	embryonic lethal	NA	1	NIC199
II	5072773	Tc1	promoter	C27A2.7	NA	protein_coding	NA	GO:0046872,GO:0003676	1	ECA252
II	5126151	MARINER2	intergenic	NA	NA	NA	NA	NA	2	ECA36,QX1211
II	5177754	Tc1	intron	C27D6.12	NA	protein_coding	NA	NA	1	QX1211
II	5290557	LTRCER1	intergenic	NA	NA	NA	NA	NA	1	NIC269
II	5300984	MARINER2	intergenic	NA	NA	NA	NA	NA	1	QX1211
II	5315918	Tc5	CDS	F08B1.2	gcy-12	protein_coding	NA	GO:0004383,GO:0006182,GO:0031513,GO:0009190,GO:0016849,GO:0035556,GO:0004672,GO:0006468,GO:0016772	1	CB4851
II	5333535	Tc1	intron	F08B1.1	vhp-1	protein_coding	sterile,larval lethal,slow growth,sick,larval arrest,embryonic lethal	GO:0000188,GO:0002119,GO:0005634,GO:0005737,GO:0006470,GO:0008579,GO:0017017,GO:0046329,GO:0046688,GO:0008138,GO:0006952,GO:0006952,GO:0009792,GO:0002119,GO:0002119,GO:0002119,GO:0002119,GO:0002119,GO:0002119,GO:0002119,GO:0002119,GO:0002119,GO:0002119,GO:0002119,GO:0002119,GO:0002119,GO:0000003	1	CB4851
II	5426963	LINE2C1_CE	three_prime_UTR	F07F6.4	NA	protein_coding	NA	GO:0008060,GO:0008270,GO:0032312,GO:0032940,GO:0032940	2	ECA36,QX1211
II	5541132	Tc1	intron	C17C3.24	NA	protein_coding	NA	NA	1	ECA252
II	5546169	IR1_CE	intron	C17C3.12	acdh-2	protein_coding	NA	GO:0003995,GO:0055114,GO:0016627,GO:0008152,GO:0050660	1	CX11271
II	5546169	IR1_CE	promoter	C17C3.18	ins-13	protein_coding	NA	GO:0005179,GO:0005576	1	CX11271
II	5670241	Tc1	CDS	C25H3.8	NA	protein_coding	larval lethal,slow growth,sterile progeny	GO:0000003	1	CB4851
II	5703809	Tc1	intergenic	NA	NA	NA	NA	NA	1	CB4851
II	5754617	MAR_CE	three_prime_UTR	F10C1.8	NA	protein_coding	embryonic lethal	GO:0005198,GO:0005882,GO:0040007,GO:0009792,GO:0040018,GO:0040007,GO:0009792,GO:0040018	1	QX1211
II	5872985	Tc2	intron	F55C12.5	NA	protein_coding	NA	NA	1	JU406
II	6088771	NPAL5A_CE	three_prime_UTR	F21H12.5	fbf-2	protein_coding	sterile,sterile progeny,sick,lethal,embryonic lethal	GO:0003730,GO:0017148,GO:0043186,GO:0003723,GO:0005488,GO:0040011,GO:0000003,GO:0000003,GO:0000003,GO:0000003,GO:0040022,GO:0051729,GO:0051729,GO:0051729,GO:0051729,GO:0051729,GO:0051729,GO:0051729,GO:0051729,GO:0051729,GO:0051729,GO:0000003,GO:0000003,GO:0009792,GO:0006898,GO:0000003,GO:0040035,GO:0000003,GO:0000003,GO:0040035,GO:0000003,GO:0045132,GO:0000003,GO:0000003,GO:0000003,GO:0000003,GO:…	1	QX1792
II	6142535	Tc1	intron	F57F10.1	abts-3	protein_coding	NA	GO:0005452,GO:0006820,GO:0016020,GO:0016021,GO:0005215,GO:0006810	1	ECA252
II	6172974	Tc1	promoter	F40H3.2	NA	protein_coding	NA	NA	1	CB4851
II	6189481	Tc1	intergenic	NA	NA	NA	NA	NA	1	ECA252
II	6217758	MARINER2	intergenic	NA	NA	NA	NA	NA	6	ED3046,ED3049,JU1400,JU1652,JU258,NIC251
II	6226119	Tc1A	intron	C30B5.7	NA	protein_coding	NA	GO:0016021	1	DL238
II	6242088	Tc1	intron	T24H7.5	tat-4	protein_coding	sterile,larval lethal,sick,lethal,larval arrest	GO:0016125,GO:0006812,GO:0016021,GO:0019829,GO:0000287,GO:0004012,GO:0005524,GO:0015914,GO:0000166,GO:0046872,GO:0002119,GO:0000003,GO:0040035,GO:0040018,GO:0000003,GO:0040035,GO:0000003,GO:0002119,GO:0000003,GO:0040018,GO:0000003,GO:0040018,GO:0000003,GO:0000003,GO:0000003,GO:0002119,GO:0002119,GO:0040018,GO:0000003,GO:0000003,GO:0032502	1	ECA252
II	6242088	Tc1	promoter	T24H7.8	NA	protein_coding	sterile,larval arrest,larval lethal,sick,lethal	GO:0002119,GO:0000003,GO:0040035,GO:0040018,GO:0000003,GO:0040035,GO:0000003,GO:0002119,GO:0000003,GO:0040018,GO:0000003,GO:0040018,GO:0000003,GO:0000003,GO:0000003,GO:0002119,GO:0002119,GO:0040018,GO:0000003,GO:0000003	1	ECA252
II	6263638	Tc1	promoter	F13H8.3	NA	protein_coding	NA	NA	1	ECA252
II	6303894	Tc1	intron	C29F5.1	NA	protein_coding	NA	GO:0016529	1	ECA252
II	6418794	LTRCER1	intergenic	NA	NA	NA	NA	NA	1	JU2519
II	6431679	Tc5	CDS	K03H9.1	NA	protein_coding	NA	NA	1	CB4851
II	6559924	HELITRON1_CE	intron	F18C5.10	NA	protein_coding	NA	NA	1	ED3048
II	6576982	MARINER2	three_prime_UTR	C56C10.5	sra-31	protein_coding	NA	GO:0004930,GO:0007606,GO:0016021	2	ECA36,QX1211
II	6641546	MARINER2	intron	T19D12.6	NA	protein_coding	NA	NA	1	QX1792
II	6646641	Tc1	intergenic	NA	NA	NA	NA	NA	1	ECA252
II	6663659	Tc1	three_prime_UTR	T19D12.2	NA	protein_coding	embryonic lethal,maternal sterile	GO:0000003,GO:0009792	2	JU1409,NIC3
II	6681824	Tc4v	intron	C18H9.8	ift-74	protein_coding	NA	GO:0005515,GO:0005929,GO:0006935,GO:0035264,GO:0042073,GO:0050906	1	QW947
II	6730982	LTRCER1	intron	T14B4.9	NA	protein_coding	NA	GO:0008375,GO:0016020	1	EG4349
II	6778797	HAT1_CE	promoter	T13C2.7	NA	protein_coding	NA	NA	8	CB4855,DL226,ED3049,ED3052,JU1652,JU774,LKC34,MY1
II	6827819	MIRAGE1	promoter	F31E8.1	NA	protein_coding	NA	NA	1	JU394
II	6836591	Tc1	intron	C04A2.3	egl-27	protein_coding	sterile,early larval lethal,larval lethal,slow growth,lethal,larval arrest,embryonic lethal	GO:0001708,GO:0002119,GO:0005634,GO:0006357,GO:0007155,GO:0007498,GO:0008544,GO:0009786,GO:0009792,GO:0010171,GO:0016055,GO:0016581,GO:0018991,GO:0030334,GO:0031581,GO:0045138,GO:0060290,GO:0003700,GO:0006355,GO:0008270,GO:0043565,GO:0003682,GO:0003677,GO:0002119,GO:0010171,GO:0018991,GO:0018991,GO:0040011,GO:0009792,GO:0002119,GO:0010171,GO:0040011,GO:0009792,GO:0009792,GO:0002119,GO:0010171,GO:…	1	ECA252
II	7032357	MARINER2	intergenic	NA	NA	NA	NA	NA	1	QX1211
II	7178370	Tc3	intergenic	NA	NA	NA	NA	NA	4	DL226,MY16,MY23,QX1793
II	7206126	Tc1	CDS	E04F6.1	srd-59	protein_coding	NA	NA	1	CB4851
II	7278828	Tc5	intergenic	NA	NA	NA	NA	NA	1	DL200
II	7353169	LINE2G_CE	promoter	F43E2.8	hsp-4	protein_coding	sterile,maternal sterile,slow growth,larval lethal,larval arrest,embryonic lethal	GO:0001085,GO:0009792,GO:0030968,GO:0034663,GO:0009792,GO:0002119,GO:0002119,GO:0000003,GO:0000003,GO:0002119,GO:0000003,GO:0002119,GO:0009792,GO:0006915,GO:0000003,GO:0019915	2	MY16,QX1792
II	7397426	Tc5	promoter	C07D10.1	NA	protein_coding	NA	GO:0005515	1	CB4851
II	7403875	Tc1	promoter	C07D10.4	nas-7	protein_coding	embryonic lethal,lethal	GO:0043050,GO:0060465,GO:0004222,GO:0006508,GO:0008237,GO:0008270,GO:0040018,GO:0009792	1	ECA252
II	7420073	Tc2	intergenic	NA	NA	NA	NA	NA	1	JU1246
II	7423681	Tc1	intergenic	NA	NA	NA	NA	NA	1	ECA252
II	7425420	MARINER2	intergenic	NA	NA	NA	NA	NA	5	DL226,MY16,MY23,QG2075,QX1793
II	7458420	MIRAGE1	intron	D1022.5	NA	protein_coding	NA	GO:0016787	1	QX1212
II	7462704	LTRCER1	intron	D1022.6	sro-1	protein_coding	NA	GO:0004930,GO:0007186,GO:0016021	1	NIC275
II	7558795	Tc1	intergenic	NA	NA	NA	NA	NA	1	ECA252
II	7592934	Tc1	intron	F35D2.5	syd-1	protein_coding	NA	GO:0008088,GO:0034613,GO:0040011,GO:0042734,GO:0005515,GO:0007165,GO:0005622	2	CB4851,ECA252
II	7648235	MARINER2	intron	R153.1	pde-4	protein_coding	NA	GO:0004115,GO:0006198,GO:0030431,GO:0040013,GO:0043951,GO:0045202,GO:0004114,GO:0007165,GO:0008081	1	QX1791
II	7760412	Tc3	CDS	B0228.8	NA	protein_coding	NA	NA	1	JU775
II	7763330	MARINER2	CDS	B0228.9	NA	protein_coding	NA	NA	1	QX1211
II	7810147	Tc1	promoter	T05A6.1	cki-1	protein_coding	sterile,sick,embryonic lethal,L2 arrest,lethal,embryonic arrest,larval arrest,dauer arrest variant	GO:0005634,GO:0009792,GO:0071850,GO:0004861,GO:0007050,GO:0009792,GO:0018991,GO:0009792,GO:0009790,GO:0009792,GO:0009790,GO:0010171,GO:0040011,GO:0051301,GO:0018996,GO:0007049,GO:0008406,GO:0051729,GO:0000003,GO:0009792,GO:0009792,GO:0002119,GO:0040011,GO:0000003,GO:0000003,GO:0000003,GO:0040035,GO:0000003,GO:0000003,GO:0040035,GO:0000003,GO:0042127,GO:0040020,GO:0000003	1	ECA252
II	7813339	Tc1	gene	T05A6.8	NA	other	NA	NA	1	ECA252
II	7840524	Tc1	promoter	T09A5.2	klp-3	protein_coding	embryonic arrest,one cell arrest early emb,embryonic lethal	GO:0003777,GO:0005524,GO:0007018,GO:0008017,GO:0005871,GO:0045132,GO:0009792,GO:0007067	71	CB4853,CB4856,CB4857,CB4858,CB4932,CX11254,CX11262,CX11264,CX11271,CX11276,CX11285,CX11292,CX11307,CX11314,CX11315,DL200,ED3017,EG4349,EG4946,JT11398,JU1172,JU1213,JU1242,JU1400,JU1409,JU1440,JU1491,JU1530,JU1580,JU1581,JU2007,JU2316,JU2519,JU2522,JU2526,JU310,JU346,JU360,JU393,JU397,JU642,JU751,JU774,JU775,JU778,JU782,JU792,JU830,NIC199,NIC1,NIC207,NIC236,NIC242,NIC255,NIC256,NIC258,NIC259,NIC26…
II	7840524	Tc1	gene	T09A5.23	linc-133	other	NA	NA	71	CB4853,CB4856,CB4857,CB4858,CB4932,CX11254,CX11262,CX11264,CX11271,CX11276,CX11285,CX11292,CX11307,CX11314,CX11315,DL200,ED3017,EG4349,EG4946,JT11398,JU1172,JU1213,JU1242,JU1400,JU1409,JU1440,JU1491,JU1530,JU1580,JU1581,JU2007,JU2316,JU2519,JU2522,JU2526,JU310,JU346,JU360,JU393,JU397,JU642,JU751,JU774,JU775,JU778,JU782,JU792,JU830,NIC199,NIC1,NIC207,NIC236,NIC242,NIC255,NIC256,NIC258,NIC259,NIC26…
II	7886698	Tc4v	intergenic	NA	NA	NA	NA	NA	1	CB4851
II	7905878	Tc5	intron	ZK675.3	best-23	protein_coding	NA	NA	1	ED3073
II	7917899	Tc1	intron	ZK669.1	spv-1	protein_coding	embryonic lethal,larval lethal	GO:0007165,GO:0035556,GO:0005622,GO:0009792,GO:0002119,GO:0010171,GO:0009792,GO:0009792	1	ECA36
II	7949398	MIRAGE1	intergenic	NA	NA	NA	NA	NA	1	QX1792
II	8058280	Tc1	promoter	T05H10.8	NA	protein_coding	NA	NA	1	ECA252
II	8125310	Tc5	promoter	C41C4.4	ire-1	protein_coding	sterile,sick,L2 arrest	GO:0002119,GO:0004521,GO:0004674,GO:0006468,GO:0006990,GO:0030176,GO:0030968,GO:0030969,GO:0035966,GO:0090305,GO:0004672,GO:0005524,GO:0005515,GO:0004540,GO:0006397,GO:0016772,GO:0000003,GO:0030968,GO:0019915,GO:0008340,GO:0008340,GO:0008340,GO:0008340,GO:0008340,GO:0008340,GO:0008340	2	JU1409,NIC3
II	8208814	MIRAGE1	intron	M110.8	NA	protein_coding	NA	NA	1	JU1652
II	8336331	Tc5	CDS	C26D10.7	NA	protein_coding	embryonic lethal	NA	4	EG4349,JU1400,NIC277,WN2001
II	8409036	MIRAGE1	CDS	F49E12.5	sra-13	protein_coding	NA	GO:0004930,GO:0007606,GO:0016021	1	JU1652
II	8410155	Tc1	intergenic	NA	NA	NA	NA	NA	2	ECA36,QX1211
II	8489034	MARINER2	intron	T13H5.1	NA	protein_coding	NA	GO:0004725,GO:0006470	10	CX11285,DL226,ED3005,ED3011,MY16,MY18,MY23,PS2025,QG556,QX1793
II	8496807	MIRAGE1	intron	T13H5.1	NA	protein_coding	NA	GO:0004725,GO:0006470	1	EG4724
II	8500827	Tc1	intron	T13H5.1	NA	protein_coding	NA	GO:0004725,GO:0006470	1	CB4851
II	8511115	MIRAGE1	intergenic	NA	NA	NA	NA	NA	1	JU406
II	8610174	WBT00000074	promoter	F28C6.9	NA	protein_coding	embryonic lethal	GO:0009792	12	BRC20067,CB4855,GXW1,JU2464,JU2466,JU2513,KR314,PB303,QX1233,QX1794,RC301,WN2002
II	8728623	Tc5	intron	T01B7.9	NA	protein_coding	NA	NA	1	CB4851
II	8774515	MIRAGE1	intron	K08F8.6	let-19	protein_coding	lethal,embryonic lethal	GO:0001104,GO:0006357,GO:0016592,GO:0009792,GO:0009792,GO:0010171,GO:0010171,GO:0018996,GO:0040027,GO:0009792,GO:0040027	1	JU367
II	8893967	Tc3	intergenic	NA	NA	NA	NA	NA	6	JU2001,JU258,JU847,MY10,NIC251,QX1791
II	9005692	Tc5	promoter	F44G4.7	NA	protein_coding	NA	NA	1	CB4851
II	9071321	Tc5	promoter	T24B8.4	NA	protein_coding	NA	GO:0003779	1	CB4851
II	9090989	Tc1	intergenic	NA	NA	NA	NA	NA	1	ECA36
II	9137269	Tc1	intron	C16D2.2	NA	protein_coding	NA	NA	1	CB4851
II	9143232	Tc1	CDS	Y9C2UA.1	NA	protein_coding	NA	GO:0005886	1	ECA252
II	9377007	LTRCER1	intron	C06C3.10	NA	protein_coding	NA	NA	1	MY10
II	9377007	LTRCER1	intron	C06C3.9	NA	protein_coding	NA	NA	1	MY10
II	9383551	MARINER2	CDS	C06C3.6	srh-48	protein_coding	NA	NA	1	ED3012
II	9393450	Tc5A	promoter	Y51B9A.10	NA	pseudogene	NA	NA	2	CB4856,MY16
II	9393810	Tc5A	promoter	Y51B9A.10	NA	pseudogene	NA	NA	3	EG4724,JU774,PB303
II	9397209	Tc5	intron	Y51B9A.9	NA	protein_coding	NA	GO:0004672,GO:0005524,GO:0006468,GO:0016772	1	DL238
II	9430746	LTRCER1	intergenic	NA	NA	NA	NA	NA	1	DL200
II	9545267	LTRCER1	CDS	AH6.11	sra-7	protein_coding	NA	GO:0004930,GO:0007606,GO:0016021	1	QG536
II	9566523	Tc5	intergenic	NA	NA	NA	NA	NA	2	ECA36,QX1211
II	9575577	Tc1	promoter	F35H8.5	exc-7	protein_coding	NA	GO:0002064,GO:0016607,GO:0035150,GO:0003676,GO:0003723,GO:0000166	1	CB4851
II	9665975	Tc1	promoter	ZK1320.11	NA	protein_coding	NA	NA	1	CB4851
II	9665975	Tc1	promoter	ZK1320.5	NA	protein_coding	NA	NA	1	CB4851
II	9706364	Chapaev-1_CE	promoter	Y53C12A.3	NA	protein_coding	NA	GO:0016020	1	NIC251
II	9707103	Tc3	intron	Y53C12A.2	glt-5	protein_coding	NA	GO:0006835,GO:0016020,GO:0017153	1	CX11314
II	9709930	Tc3	promoter	Y53C12A.2	glt-5	protein_coding	NA	GO:0006835,GO:0016020,GO:0017153	1	JU1246
II	9728963	MIRAGE1	intergenic	NA	NA	NA	NA	NA	1	JU258
II	9866900	LTRCER1	CDS	C08H9.5	old-1	protein_coding	NA	GO:0004672,GO:0006468,GO:0016772,GO:0004713,GO:0008340,GO:0008340,GO:0008340	1	LKC34
II	9874068	Tc1	intron	C08H9.6	chil-2	protein_coding	NA	GO:0004553,GO:0005975,GO:0004568,GO:0006032	1	ECA252
II	9937189	PALTA4_CE	promoter	C05C10.3	NA	protein_coding	NA	GO:0005739,GO:0008152,GO:0008410,GO:0046952	132	AB1,BRC20067,CB4851,CB4852,CB4853,CB4854,CB4855,CB4856,CB4857,CB4858,CB4932,CX11254,CX11262,CX11264,CX11271,CX11276,CX11285,CX11292,CX11307,CX11314,CX11315,DL200,DL226,DL238,ECA252,ECA36,ED3005,ED3011,ED3012,ED3017,ED3040,ED3046,ED3048,ED3049,ED3052,ED3073,ED3077,EG4347,EG4724,EG4946,GXW1,JT11398,JU1088,JU1172,JU1200,JU1212,JU1242,JU1246,JU1400,JU1409,JU1440,JU1491,JU1530,JU1568,JU1580,JU1581,JU1…
II	10004676	Tc1	promoter	ZK892.8	NA	pseudogene	NA	NA	1	CB4851
II	10044471	MARINER2	intron	F52H3.3	bath-38	protein_coding	NA	GO:0005515	6	ED3005,ED3011,MY18,PS2025,QG556,QX1793
II	10055087	Tc1	intron	C18D1.3	flp-4	protein_coding	NA	GO:0007218	1	ECA252
II	10075027	Tc1	promoter	C18D1.1	die-1	protein_coding	larval lethal,slow growth,embryonic lethal	GO:0003677,GO:0005634,GO:0007015,GO:0010171,GO:0016331,GO:0009792,GO:0002119,GO:0010171,GO:0040027,GO:0009792,GO:0009792,GO:0006898	1	CX11292
II	10080802	Tc1	intergenic	NA	NA	NA	NA	NA	1	ECA252
II	10083209	HELITRON1_CE	intergenic	NA	NA	NA	NA	NA	1	NIC277
II	10199449	LTRCER1	CDS	R05H5.4	NA	protein_coding	NA	GO:0005515,GO:0004672,GO:0006468,GO:0016772,GO:0004713	3	JU1246,JU1409,NIC3
II	10271976	MIRAGE1	promoter	F54B3.4	NA	protein_coding	NA	NA	1	JU1652
II	10287474	Tc5	intron	ZK970.1	nep-26	protein_coding	NA	GO:0004222,GO:0006508,GO:0008237	1	CB4851
II	10335349	Tc1	intron	M02G9.1	NA	protein_coding	sterile,larval arrest,maternal sterile	GO:0000003,GO:0002119,GO:0010171,GO:0000003,GO:0010171,GO:0000003	1	CB4851
II	10341780	HAT2_CE	intron	C07E3.2	pro-2	protein_coding	sterile,slow growth,larval arrest,late larval lethal,embryonic lethal	GO:0000003,GO:0051729,GO:0005488,GO:0009792,GO:0019915,GO:0002119,GO:0016246,GO:0006898,GO:0000003	4	CX11307,JU2522,JU642,JU782
II	10341869	HAT2_CE	intron	C07E3.2	pro-2	protein_coding	sterile,slow growth,larval arrest,late larval lethal,embryonic lethal	GO:0000003,GO:0051729,GO:0005488,GO:0009792,GO:0019915,GO:0002119,GO:0016246,GO:0006898,GO:0000003	4	JU1491,JU1530,JU1581,QX1211
II	10504873	Tc5	intergenic	NA	NA	NA	NA	NA	1	CB4851
II	10545176	Tc4v	intron	R166.5	mnk-1	protein_coding	NA	GO:0005634,GO:0060626,GO:0004672,GO:0005524,GO:0006468,GO:0016772	2	ECA36,QX1211
II	10666532	PAL3A_CE	promoter	D2089.3	NA	protein_coding	slow growth,larval lethal,embryonic lethal	GO:0009792,GO:0002119,GO:0009792,GO:0040011,GO:0016246,GO:0006898	1	QX1211
II	10683085	Tc1	intron	D2089.4	ptb-1	protein_coding	NA	GO:0000398,GO:0003723,GO:0003676,GO:0005634,GO:0006397,GO:0000166	1	CB4851
II	10687752	PALNN1_CE	intron	D2089.4	ptb-1	protein_coding	NA	GO:0000398,GO:0003723,GO:0003676,GO:0005634,GO:0006397,GO:0000166	1	NIC276
II	10740908	Tc5	intron	C52A11.4	mpz-1	protein_coding	NA	GO:0030424,GO:0032794,GO:0005515	1	CB4851
II	10810655	LTRCER1	promoter	R06F6.7	NA	protein_coding	NA	NA	1	JU847
II	10907153	Tc9	intergenic	NA	NA	NA	NA	NA	2	ECA36,QX1211
II	10932651	CER2-LTR_CE	intergenic	NA	NA	NA	NA	NA	1	CX11292
II	10934506	CER2-I_CE	intron	R03D7.2	NA	protein_coding	NA	GO:0034984	128	BRC20067,CB4853,CB4854,CB4855,CB4856,CB4857,CB4858,CB4932,CX11254,CX11262,CX11264,CX11271,CX11276,CX11285,CX11292,CX11307,CX11314,CX11315,DL200,DL238,ECA36,ED3005,ED3011,ED3017,ED3040,ED3046,ED3048,ED3049,ED3052,ED3073,ED3077,EG4349,EG4724,EG4725,EG4946,GXW1,JT11398,JU1088,JU1172,JU1213,JU1242,JU1246,JU1400,JU1409,JU1440,JU1491,JU1530,JU1580,JU1581,JU1652,JU2001,JU2007,JU2316,JU2464,JU2466,JU2513…
II	11101920	Tc5	five_prime_UTR	C09H10.5	NA	protein_coding	NA	NA	1	CB4851
II	11226811	Tc4v	intron	T06D8.2	NA	protein_coding	embryonic lethal	GO:0005515,GO:0009792	15	EG4349,EG4724,JU1246,JU1409,JU1530,JU1652,JU258,JU360,JU642,JU751,NIC277,NIC3,QX1791,WN2001,WN2002
II	11278003	MARINER2	intergenic	NA	NA	NA	NA	NA	13	EG4349,EG4724,JU1409,JU1530,JU1652,JU258,JU360,JU642,JU751,NIC3,QX1791,WN2001,WN2002
II	11283943	Tc1	three_prime_UTR	C47G2.2	unc-130	protein_coding	embryonic lethal	GO:0000122,GO:0001106,GO:0003700,GO:0005634,GO:0007399,GO:0009790,GO:0045138,GO:0045185,GO:0048846,GO:0006355,GO:0043565,GO:0009792	1	ECA252
II	11404770	MIRAGE1	intergenic	NA	NA	NA	NA	NA	1	JU1652
II	11661145	WBT00000084	intergenic	NA	NA	NA	NA	NA	1	EG4349
II	11703798	Tc3	intron	C47D12.8	xpf-1	protein_coding	embryonic lethal	GO:0006974,GO:0003677,GO:0004518,GO:0006259,GO:0009792,GO:0009792	1	JU440
II	11768397	MAR_CE	CDS	F44E5.2	NA	protein_coding	NA	NA	1	JU2466
II	11806599	HAT4_CE	CDS	F43G6.6	jmjd-1.1	protein_coding	NA	GO:0005515,GO:0008270	5	CX11285,ED3073,MY16,MY18,RC301
II	11837221	Tc2	intron	T27D12.6	NA	protein_coding	NA	NA	1	CB4851
II	11894261	Tc1	promoter	ZK930.2	NA	protein_coding	NA	NA	1	ECA252
II	11930745	LTRCER1	intron	W03C9.4	lin-29	protein_coding	sterile,maternal sterile,larval lethal,slow growth	GO:0000977,GO:0005634,GO:0018991,GO:0018996,GO:0040025,GO:0040034,GO:0043067,GO:0061067,GO:0046872,GO:0003676,GO:0018991,GO:0040035,GO:0040035,GO:0040011,GO:0040035,GO:0040035,GO:0002119,GO:0000003,GO:0040035,GO:0000003,GO:0000003,GO:0000003,GO:0000003,GO:0000003,GO:0018991,GO:0040035,GO:0000003,GO:0000003,GO:0000003,GO:0040027,GO:0040026	6	JU2519,JU2522,JU778,JU782,NIC242,NIC259
II	12019271	WBT00000074	intron	Y17G7B.6	glb-29	protein_coding	NA	GO:0005506,GO:0015671,GO:0019825,GO:0020037	6	EG4724,JU1409,JU1530,JU360,JU642,NIC3
II	12039985	Tc2	promoter	Y17G7B.7	tpi-1	protein_coding	NA	GO:0005622,GO:0008340,GO:0030016,GO:0045454,GO:0004807,GO:0008152,GO:0003824,GO:0008340,GO:0071688	1	ED3046
II	12082195	WBT00000416	intron	Y17G7B.15	cnt-1	protein_coding	larval lethal	GO:0008060,GO:0008270,GO:0032312,GO:0005515,GO:0019915,GO:0002119	1	CB4852
II	12082204	HAT2_CE	intron	Y17G7B.15	cnt-1	protein_coding	larval lethal	GO:0008060,GO:0008270,GO:0032312,GO:0005515,GO:0019915,GO:0002119	3	CX11285,ED3017,JU774
II	12084732	Tc3	intron	Y17G7B.15	cnt-1	protein_coding	larval lethal	GO:0008060,GO:0008270,GO:0032312,GO:0005515,GO:0019915,GO:0002119	16	CB4858,CX11264,CX11292,ED3040,ED3046,EG4946,JU1088,JU1491,JU1580,JU1581,JU310,JU782,MY1,NIC259,QG536,QX1212
II	12087332	Tc5	intron	Y17G7B.15	cnt-1	protein_coding	larval lethal	GO:0008060,GO:0008270,GO:0032312,GO:0005515,GO:0019915,GO:0002119	1	CB4851
II	12114545	WBT00000661	promoter	Y43F11A.1	NA	protein_coding	NA	NA	1	DL238
II	12139723	Tc4v	intron	Y57A10A.1	NA	protein_coding	NA	NA	2	ECA36,QX1211
II	12259435	Tc1	intron	Y57A10A.10	NA	protein_coding	NA	GO:0005261,GO:0015672,GO:0016020	1	ECA252
II	12309641	Tc5	intron	C50E10.2	NA	protein_coding	larval arrest	GO:0002119,GO:0007276	1	QX1791
II	12328487	HELITRONY2_CE	promoter	C50E10.7	sre-55	protein_coding	NA	GO:0007606,GO:0016021	1	QX1211
II	12397748	MIRAGE1	CDS	F57G9.7	NA	protein_coding	NA	GO:0007606,GO:0016021	1	JU2464
II	12407733	LTRCER1	CDS	F57G9.1	sre-31	protein_coding	NA	GO:0007606,GO:0016021	1	JU792
II	12432145	Tc1	intron	Y57A10C.7	dct-12	protein_coding	NA	NA	3	CB4856,DL238,JU346
II	12454943	Chapaev-1_CE	intergenic	NA	NA	NA	NA	NA	1	QX1791
II	12485461	MIRAGE1	promoter	F15A4.10	NA	protein_coding	NA	NA	1	JU561
II	12545608	NPAL0A_CE	promoter	F49C5.9	NA	protein_coding	NA	NA	116	AB1,CB4851,CB4852,CB4853,CB4854,CB4855,CB4856,CB4857,CB4858,CB4932,CX11254,CX11262,CX11264,CX11271,CX11276,CX11285,CX11292,CX11307,CX11314,CX11315,DL226,DL238,ED3005,ED3011,ED3012,ED3017,ED3040,ED3046,ED3048,ED3049,ED3073,ED3077,EG4347,EG4349,EG4724,EG4946,GXW1,JU1088,JU1172,JU1200,JU1242,JU1246,JU1400,JU1409,JU1491,JU1530,JU1568,JU1580,JU1581,JU1586,JU1652,JU1896,JU2001,JU2007,JU2513,JU2519,JU25…
II	12545723	NPAL0A_CE	promoter	F49C5.9	NA	protein_coding	NA	NA	1	NIC252
II	12565013	Tc1	intron	F49C5.6	str-223	protein_coding	NA	GO:0019915	1	CB4851
II	12589922	CELETC2	intron	Y38E10A.6	ceh-100	protein_coding	embryonic lethal	GO:0003677,GO:0009792	1	QX1211
II	12593994	CELE45	intron	Y38E10A.6	ceh-100	protein_coding	embryonic lethal	GO:0003677,GO:0009792	1	QX1211
II	12594144	PAL5A_CE	intron	Y38E10A.6	ceh-100	protein_coding	embryonic lethal	GO:0003677,GO:0009792	1	QX1211
II	12598084	PAL5A_CE	intron	Y38E10A.6	ceh-100	protein_coding	embryonic lethal	GO:0003677,GO:0009792	1	QX1211
II	12619032	Tc1	intergenic	NA	NA	NA	NA	NA	1	ECA252
II	12620325	MIRAGE1	promoter	Y38E10A.26	nspe-2	protein_coding	NA	NA	1	MY16
II	12620328	HAT1_CE	promoter	Y38E10A.26	nspe-2	protein_coding	NA	NA	28	AB1,CB4853,CX11254,CX11271,ED3017,ED3046,ED3049,ED3073,ED3077,EG4349,JU1088,JU1491,JU1530,JU1581,JU2001,JU2007,JU311,JU440,JU782,MY1,NIC3,PS2025,PX179,QG536,QG556,QX1792,QX1793,RC301
II	12627764	LTRCER1	promoter	Y38E10A.16	nspe-5	protein_coding	NA	NA	1	JU775
II	12629500	PAL3A_CE	promoter	Y38E10A.28	NA	protein_coding	NA	NA	4	CB4858,ED3049,MY16,MY1
II	12631688	Tc3	CDS	Y38E10A.28	NA	protein_coding	NA	NA	1	DL226
II	12639894	Tc5	promoter	Y38E10A.19	nhr-235	protein_coding	NA	GO:0003700,GO:0003707,GO:0005634,GO:0006355,GO:0043401	1	NIC258
II	12641605	Tc1	CDS	Y38E10A.19	nhr-235	protein_coding	NA	GO:0003700,GO:0003707,GO:0005634,GO:0006355,GO:0043401	1	ECA252
II	12699959	HELITRONY2_CE	intron	Y46G5A.1	tbc-17	protein_coding	sick,sterile progeny	GO:0005097,GO:0032313,GO:0000003	1	JU1530
II	12744856	Tc5	exon	Y46G5A.6	NA	pseudogene	slow growth,larval arrest,embryonic lethal,organism hypertonic lethality increased	GO:0009792,GO:0002119,GO:0040011,GO:0008340	1	QG536
II	12808137	CELE42	intron	Y46G5A.19	spds-1	protein_coding	NA	GO:0003824	1	CB4854
II	12859618	MARINER2	intron	Y46G5A.29	NA	protein_coding	NA	GO:0005515,GO:0005509	2	CB4854,KR314
II	12870253	HAT1_CE	intron	Y46G5A.31	gsy-1	protein_coding	embryonic lethal,larval lethal	GO:0004373,GO:0005978,GO:0009792,GO:0002119,GO:0010171,GO:0040011,GO:0009792	1	MY16
II	12886773	Tc1	intron	F35C5.2	sra-14	protein_coding	NA	GO:0004930,GO:0007606,GO:0016021	1	CB4856
II	12953971	PALTA4_CE	intron	Y38F1A.1	NA	protein_coding	NA	NA	17	CB4855,CB4857,CB4858,CX11292,CX11314,ED3005,ED3011,JT11398,JU1213,JU1440,JU751,MY18,PB306,QG557,QX1212,QX1233,QX1793
II	12994158	Tc1	intergenic	NA	NA	NA	NA	NA	1	CB4851
II	13050245	WBT00000416	intron	F42G4.2	NA	protein_coding	NA	NA	1	DL238
II	13072464	Tc1	promoter	F42G4.5	NA	protein_coding	NA	NA	1	CB4851
II	13080880	Tc6	intron	Y81G3A.2	NA	protein_coding	NA	NA	1	KR314
II	13144444	HELITRONY2_CE	intron	F32A11.7	mltn-1	protein_coding	NA	NA	1	JU775
II	13173512	Tc1A	intergenic	NA	NA	NA	NA	NA	5	EG4725,JU2316,JU2519,JU775,NIC260
II	13184018	Tc3	promoter	W09H1.3	NA	protein_coding	NA	NA	1	QX1211
II	13247693	Tc3	three_prime_UTR	F15D4.5	NA	protein_coding	NA	NA	1	DL238
II	13252882	WBT00000598	intergenic	NA	NA	NA	NA	NA	4	JU2316,JU2519,JU775,NIC260
II	13292603	Tc1	intron	Y48C3A.5	NA	protein_coding	NA	NA	1	CB4851
II	13387162	PAL5A_CE	intron	Y48C3A.12	NA	protein_coding	NA	GO:0003700,GO:0006355	1	WN2001
II	13393058	PAL5A_CE	intron	Y48C3A.14	NA	protein_coding	NA	GO:0003677,GO:0003917,GO:0006265,GO:0003916	1	EG4349
II	13393134	PAL5A_CE	intron	Y48C3A.14	NA	protein_coding	NA	GO:0003677,GO:0003917,GO:0006265,GO:0003916	1	QX1211
II	13395827	Tc1	intron	Y48C3A.14	NA	protein_coding	NA	GO:0003677,GO:0003917,GO:0006265,GO:0003916	1	ECA252
II	13417451	MARINER4	intron	Y48E1C.1	NA	protein_coding	NA	NA	1	LKC34
II	13417471	CELE45	intron	Y48E1C.1	NA	protein_coding	NA	NA	1	LKC34
II	13422764	MIRAGE1	intron	Y48E1C.1	NA	protein_coding	NA	NA	1	JU1491
II	13441085	HELITRONY1A_CE	intron	Y48E1C.3	tbc-15	protein_coding	NA	GO:0005097,GO:0032313	1	JU775
II	13469543	Tc1	intron	E01G4.3	NA	protein_coding	NA	NA	1	QG536
II	13538873	PAL5A_CE	intron	Y48E1B.2	NA	protein_coding	NA	GO:0005525	1	QX1793
II	13559407	MARINCE1	intron	Y48E1B.3	NA	protein_coding	NA	GO:0003824	3	JU1088,MY23,NIC266
II	13600717	MARINER2	promoter	Y48E1B.13	csp-1	protein_coding	NA	GO:0004197,GO:0006508,GO:0008234,GO:0006915,GO:0006915	1	DL238
II	13625612	Tc1	CDS	F37B1.8	gst-19	protein_coding	slow growth	GO:0005515	1	CB4851
II	13644364	MIRAGE1	promoter	C31C9.4	fbxa-168	protein_coding	NA	GO:0005515	2	JU1246,JU1580
II	13663581	MIRAGE1	promoter	C31C9.6	NA	protein_coding	NA	NA	1	JU642
II	13705701	HAT1_CE	intron	Y54G9A.3	kqt-3	protein_coding	NA	GO:0005267,GO:0006813,GO:0007213,GO:0005249,GO:0016020,GO:0005216,GO:0006811,GO:0055085,GO:0008076	2	JU258,PB303
II	13760083	Tc4v	intron	R06B9.3	arrd-13	protein_coding	NA	GO:0007165	8	CB4854,CX11264,CX11314,CX11315,NIC166,NIC266,QX1233,QX1794
II	13835285	MARINER2	CDS	F08G2.6	ins-37	protein_coding	NA	GO:0005179,GO:0005576	2	DL238,QX1793
II	13840183	HAT1_CE	intron	F08G2.7	NA	protein_coding	NA	GO:0019915	1	CB4855
II	13902685	MARINER2	promoter	W02B8.1	NA	protein_coding	NA	NA	1	CB4854
II	13918004	Tc1	intron	W02B8.3	mltn-3	protein_coding	sterile,embryonic lethal	GO:0009792,GO:0040011,GO:0000003	6	DL238,LKC34,MY23,PS2025,QG556,QG557
II	13927900	MARINER2	intron	W02B8.6	mltn-5	protein_coding	sterile,embryonic lethal	GO:0009792,GO:0040011,GO:0000003	1	JU360
II	13958793	Tc1	promoter	W07G1.3	zip-3	protein_coding	NA	GO:0003700,GO:0006355,GO:0043565	1	CB4856
II	13960499	MIRAGE1	intron	W07G1.5	NA	protein_coding	NA	GO:0035556,GO:0008340	1	JU311
II	13992058	MARINER2	promoter	Y39G8B.5	NA	protein_coding	NA	GO:0004672,GO:0005524,GO:0006468,GO:0016772	2	JU1400,JU360
II	14016725	Tc1	intron	F01D5.9	cyp-37A1	protein_coding	NA	GO:0005506,GO:0016705,GO:0020037,GO:0055114	1	CB4851
II	14038983	MARINER2	promoter	W01G7.1	daf-5	protein_coding	NA	GO:0000122,GO:0046332	2	JU1400,JU360
II	14072253	WBT00000046	intron	Y39G8C.1	xrn-1	protein_coding	lethal,late larval lethal,larval arrest,embryonic lethal	GO:0003676,GO:0004527,GO:0000956,GO:0008409,GO:0009792,GO:0009792,GO:0009792,GO:0002119,GO:0009792,GO:0016246,GO:0016246,GO:0009792	1	CX11285
II	14127333	Tc4v	promoter	K09E4.3	NA	protein_coding	NA	NA	1	ECA36
II	14201192	Tc4v	intron	Y48B6A.7	ace-4	protein_coding	sterile	GO:0004104,GO:0000003	2	EG4724,NIC166
II	14205965	MARINER2	intron	Y48B6A.8	ace-3	protein_coding	NA	GO:0001507,GO:0002119,GO:0003990,GO:0006581,GO:0035188,GO:0043058,GO:0046983,GO:0050879,GO:0004104	1	EG4724
II	14291347	HAT1_CE	promoter	Y54G11A.4	NA	protein_coding	embryonic lethal	GO:0005515	8	CB4856,CX11264,CX11314,CX11315,PS2025,QX1211,QX1233,QX1794
II	14352050	WBT00000416	intron	R06A4.8	agl-1	protein_coding	embryonic lethal	GO:0004134,GO:0004135,GO:0005978,GO:0003824,GO:0005980,GO:0005975,GO:0009792	1	LKC34
II	14564451	WBT00000416	promoter	C01G12.12	NA	pseudogene	NA	NA	1	QX1793
II	14645361	Tc4v	promoter	C38C6.2	atgp-2	protein_coding	NA	GO:0003333,GO:0005886,GO:1990184,GO:0003824,GO:0005975,GO:0043169	2	ECA36,QX1211
II	14683586	Tc1	intron	ZC101.1	NA	protein_coding	NA	GO:0005515	2	PS2025,QG556
II	14781379	WBT00000074	intron	Y54E2A.8	NA	protein_coding	NA	NA	7	CX11264,CX11314,CX11315,PS2025,QX1233,QX1792,QX1794
II	14854424	Tc1	promoter	R05H10.7	NA	protein_coding	NA	NA	2	CB4854,CB4856
II	15049347	LTRCER1	intergenic	NA	NA	NA	NA	NA	1	JU2526
II	15102961	CELE1	intron	Y53F4B.21	NA	protein_coding	NA	NA	2	QX1211,QX1212
II	15226384	LTRCER1	CDS	Y46E12BL.4	spsb-1	protein_coding	NA	GO:0035556,GO:0005515	1	ED3040
III	27248	NTc2A	intergenic	NA	NA	NA	NA	NA	3	JU1088,QG536,RC301
III	36352	PAL8D_CE	intron	W05G11.4	NA	protein_coding	lethal	GO:0004198,GO:0005622,GO:0006508	2	JU1088,RC301
III	38337	IR1_CE	intron	W05G11.4	NA	protein_coding	lethal	GO:0004198,GO:0005622,GO:0006508	11	CB4856,ECA36,JU1400,JU2316,JU2464,MY10,MY1,NIC251,NIC260,QW947,QX1211
III	90164	MARINCE1	intron	C29F9.7	pat-4	protein_coding	sterile,paralyzed arrested elongation two fold,maternal sterile,larval lethal,embryonic lethal,larval arrest	GO:0004674,GO:0005178,GO:0005912,GO:0006468,GO:0007229,GO:0008305,GO:0009790,GO:0030239,GO:0031430,GO:0055120,GO:0004672,GO:0005515,GO:0016772,GO:0009966,GO:0009792,GO:0009792,GO:0002119,GO:0040011,GO:0040011,GO:0000003,GO:0061199,GO:0009792,GO:0002119,GO:0002119,GO:0010171,GO:0002119,GO:0040011,GO:0000003,GO:0008340,GO:0008340,GO:0008340,GO:0006898,GO:0009792,GO:0040011,GO:0008340,GO:0071688,GO:…	1	CB4856
III	157311	HELITRONY1A_CE	intron	T17A3.1	ver-1	protein_coding	NA	GO:0045138,GO:0004672,GO:0006468,GO:0016772,GO:0005003,GO:0005524,GO:0005887,GO:0007169	1	RC301
III	162830	HAT1_CE	intron	T17A3.1	ver-1	protein_coding	NA	GO:0045138,GO:0004672,GO:0006468,GO:0016772,GO:0005003,GO:0005524,GO:0005887,GO:0007169	1	MY1
III	166333	Tc5	intergenic	NA	NA	NA	NA	NA	1	CB4856
III	170177	IR1_CE	promoter	F40G9.18	NA	protein_coding	NA	NA	5	JU1400,MY10,MY1,NIC1,QX1211
III	173569	Tc1	promoter	F40G9.19	NA	protein_coding	NA	GO:0005515,GO:0008270	6	JU1400,MY10,NIC1,NIC251,NIC260,NIC265
III	174722	Tc5	intron	F40G9.10	clec-148	protein_coding	NA	GO:0030246	4	EG4725,GXW1,QG536,RC301
III	175090	Tc5	intron	F40G9.10	clec-148	protein_coding	NA	GO:0030246	1	JU1088
III	184916	Tc6	promoter	F40G9.4	btb-1	protein_coding	NA	GO:0005515	2	MY1,QX1211
III	217793	Tc5	intergenic	NA	NA	NA	NA	NA	1	CB4856
III	247129	MARINER2	gene	Y50D7A.17	NA	other	maternal sterile	GO:0000003	1	ED3073
III	247129	MARINER2	intron	Y50D7A.4	hpo-29	protein_coding	embryonic lethal,maternal sterile	GO:0005515,GO:0000003,GO:0009792	1	ED3073
III	294935	Tc5	intron	Y50D7A.1	NA	protein_coding	NA	GO:0005515	1	CX11276
III	294935	Tc5	promoter	Y50D7A.13	NA	protein_coding	NA	GO:0008237	1	CX11276
III	311031	Tc5	intron	Y50D7A.1	NA	protein_coding	NA	GO:0005515	1	QX1211
III	317505	LTRCER1	intron	Y50D7A.10	NA	protein_coding	NA	GO:0003779,GO:0005622	1	QG557
III	343820	Chapaev-1_CE	promoter	Y50D7A.8	NA	protein_coding	NA	NA	1	NIC207
III	353328	Tc1	intergenic	NA	NA	NA	NA	NA	4	JU2464,MY1,QX1211,QX1794
III	409618	Tc5	intron	Y55B1BM.1	stim-1	protein_coding	sick,maternal sterile	GO:0000003,GO:0002115,GO:0005246,GO:0005509,GO:0005737,GO:0005886,GO:0030425,GO:0030728,GO:0043025,GO:0043229,GO:0045987,GO:1901076,GO:1901341,GO:0005515,GO:0040002,GO:0000003,GO:0006898,GO:0043652,GO:0043652	5	GXW1,JU1088,PB303,QG536,RC301
III	422972	HELITRONY4_CE	intergenic	NA	NA	NA	NA	NA	1	JU1088
III	432065	Tc1	intergenic	NA	NA	NA	NA	NA	1	CB4851
III	444240	Tc5	intergenic	NA	NA	NA	NA	NA	1	GXW1
III	468056	PAL5A_CE	intron	Y55B1BR.4	magu-1	protein_coding	NA	GO:0005515	1	JU1088
III	527405	Tc1A	promoter	T22F7.4	NA	protein_coding	NA	NA	5	CX11276,JU2464,MY1,QX1211,QX1794
III	582218	LTRCER1	intron	Y55B1AL.3	helq-1	protein_coding	NA	GO:0000712,GO:0017116,GO:0051117,GO:0003676,GO:0005524	1	MY10
III	612386	Tc1	intron	T19C3.3	NA	protein_coding	NA	NA	1	CB4851
III	648901	WBT00000074	intron	C09F5.2	orai-1	protein_coding	sterile,maternal sterile	GO:0002115,GO:0015279,GO:0016323,GO:0016324,GO:0030728,GO:0045087,GO:0000003,GO:0000003,GO:0006915,GO:0000003	18	BRC20067,CB4852,CB4856,DL200,ED3017,ED3052,ED3073,ED3077,JU1395,JU1530,JU1652,JU2513,JU310,JU323,NIC207,NIC2,NIC3,QX1791
III	706008	Tc1	intron	C24A1.2	elf-1	protein_coding	NA	GO:0003700,GO:0006355,GO:0043565	1	CB4851
III	752235	Tc1A	intron	T17H7.4	pat-12	protein_coding	larval arrest,embryonic lethal,larval lethal,slow growth	GO:0030056,GO:0031581,GO:0048598,GO:0009792,GO:0009792,GO:0009792,GO:0002119,GO:0002119,GO:0009792,GO:0009792,GO:0009792,GO:0018996,GO:0009792	62	AB1,CB4853,CB4855,CB4857,CB4858,CX11262,CX11264,CX11271,CX11285,CX11292,CX11314,CX11315,DL226,DL238,ED3005,ED3011,ED3040,ED3046,ED3048,ED3049,EG4349,EG4946,JU1242,JU1409,JU1440,JU1580,JU2007,JU2519,JU2522,JU360,JU393,JU642,JU751,JU774,JU775,JU778,JU782,JU830,KR314,LKC34,MY23,NIC199,NIC231,NIC236,NIC242,NIC252,NIC255,NIC256,NIC258,NIC261,NIC262,NIC267,NIC268,NIC269,NIC272,NIC277,PB306,PS2025,QX121…
III	753025	HAT1_CE	promoter	T17H7.4	pat-12	protein_coding	larval arrest,embryonic lethal,larval lethal,slow growth	GO:0030056,GO:0031581,GO:0048598,GO:0009792,GO:0009792,GO:0009792,GO:0002119,GO:0002119,GO:0009792,GO:0009792,GO:0009792,GO:0018996,GO:0009792	3	ED3017,JU323,QG536
III	753228	HAT1_CE	promoter	T17H7.4	pat-12	protein_coding	larval arrest,embryonic lethal,larval lethal,slow growth	GO:0030056,GO:0031581,GO:0048598,GO:0009792,GO:0009792,GO:0009792,GO:0002119,GO:0002119,GO:0009792,GO:0009792,GO:0009792,GO:0018996,GO:0009792	1	GXW1
III	790278	MARINER2	intron	F42G9.7	snt-2	protein_coding	pleiotropic defects severe early emb,embryonic lethal,maternal sterile	GO:0031045,GO:0005515,GO:0005215,GO:0006810,GO:0008021,GO:0016020,GO:0009792,GO:0010171,GO:0000003	7	JU1400,JU2001,JU2316,JU2526,JU792,NIC251,NIC260
III	819850	PAL8D_CE	intron	B0412.1	dac-1	protein_coding	NA	GO:0005634	13	CX11292,ED3011,ED3048,ED3073,EG4946,JU2513,JU2519,JU830,NIC267,NIC272,NIC275,NIC276,QX1791
III	831797	MARINER2	CDS	K02F3.6	ceeh-1	protein_coding	NA	GO:0004301,GO:0044255,GO:0003824	1	NIC3
III	892340	PAL9A_CE	intron	T24C4.7	ztf-18	protein_coding	embryonic lethal	GO:0003676,GO:0009792	5	DL238,JU1400,JU2316,JU2526,NIC260
III	898088	PALTA3_CE	intron	F23H11.2	NA	protein_coding	sterile,sterile progeny,maternal sterile	GO:0040018,GO:0000003,GO:0000003,GO:0000003,GO:0000003,GO:0006898,GO:0000003	9	AB1,CB4853,CB4858,CX11264,ED3046,EG4349,JU782,QX1212,WN2001
III	941952	Tc1	intron	T12B5.8	fbxa-59	protein_coding	NA	GO:0045087,GO:0005515,GO:0019915	1	CB4851
III	941952	Tc1	exon	T12B5.9	NA	pseudogene	NA	NA	1	CB4851
III	959701	Tc2	intergenic	NA	NA	NA	NA	NA	1	QX1791
III	970723	LINE2D	CDS	R06B10.1	NA	protein_coding	NA	GO:0004725,GO:0006470	12	CX11307,EG4725,GXW1,JU1088,JU258,MY10,NIC1,NIC275,PB303,QG536,RC301,WN2002
III	973946	DNA-3-1_CE	intron	R06B10.2	NA	protein_coding	NA	GO:0004725,GO:0006470	1	JU1088
III	976268	MARINCE1	intron	R06B10.2	NA	protein_coding	NA	GO:0004725,GO:0006470	1	CX11276
III	976268	MARINCE1	promoter	R06B10.5	tbc-10	protein_coding	NA	GO:0005097,GO:0032313	1	CX11276
III	978642	PALTA4_CE	intron	R06B10.2	NA	protein_coding	NA	GO:0004725,GO:0006470	1	JU1400
III	978642	PALTA4_CE	intron	R06B10.5	tbc-10	protein_coding	NA	GO:0005097,GO:0032313	1	JU1400
III	979017	NPALTA1_CE	intron	R06B10.2	NA	protein_coding	NA	GO:0004725,GO:0006470	14	CB4853,CB4858,CX11264,CX11271,CX11285,CX11292,ED3040,EG4946,JU1580,JU2001,JU2007,JU360,JU782,QX1793
III	979017	NPALTA1_CE	intron	R06B10.5	tbc-10	protein_coding	NA	GO:0005097,GO:0032313	14	CB4853,CB4858,CX11264,CX11271,CX11285,CX11292,ED3040,EG4946,JU1580,JU2001,JU2007,JU360,JU782,QX1793
III	979202	NPALTA1_CE	intron	R06B10.2	NA	protein_coding	NA	GO:0004725,GO:0006470	3	ED3046,LKC34,QX1212
III	979202	NPALTA1_CE	intron	R06B10.5	tbc-10	protein_coding	NA	GO:0005097,GO:0032313	3	ED3046,LKC34,QX1212
III	1152647	Tc2	intron	Y71D11A.1	cdh-12	protein_coding	NA	GO:0005509,GO:0007156,GO:0016020,GO:0008340	46	AB1,CB4853,CB4855,CB4857,CB4858,CX11254,CX11264,CX11271,CX11285,CX11292,CX11315,ED3040,ED3046,ED3049,EG4349,EG4946,JU1172,JU1409,JU1580,JU2001,JU2007,JU2522,JU360,JU642,JU774,JU775,JU782,LKC34,MY23,NIC242,NIC252,NIC256,NIC261,NIC266,NIC268,NIC269,NIC272,NIC277,PB306,PS2025,QG2075,QX1212,QX1233,QX1792,QX1793,WN2001
III	1160970	Tc4v	intron	Y71D11A.1	cdh-12	protein_coding	NA	GO:0005509,GO:0007156,GO:0016020,GO:0008340	1	RC301
III	1161886	MARINER2	intron	Y71D11A.1	cdh-12	protein_coding	NA	GO:0005509,GO:0007156,GO:0016020,GO:0008340	1	JU1400
III	1237145	MARINER2	intergenic	NA	NA	NA	NA	NA	51	AB1,CB4853,CB4857,CB4858,CX11254,CX11264,CX11271,CX11285,CX11292,CX11315,DL226,ED3005,ED3011,ED3040,ED3046,ED3048,ED3049,EG4724,EG4946,JU1172,JU1242,JU1409,JU1440,JU1580,JU2001,JU2007,JU2513,JU258,JU360,JU393,JU406,JU642,JU751,JU774,JU775,JU778,JU782,KR314,LKC34,MY23,NIC199,NIC231,NIC236,NIC267,NIC272,PS2025,QG556,QG557,QX1212,QX1233,WN2001
III	1267928	MARINER2	intron	ZC47.6	fbxa-32	protein_coding	NA	GO:0005515	2	JU1088,QG536
III	1273435	NTc2A	intron	ZC47.3	fbxa-29	protein_coding	NA	GO:0005515	1	QX1793
III	1306395	CELE46B	intron	Y82E9BL.13	fbxa-79	protein_coding	NA	GO:0005515	8	CB4853,CB4858,CX11264,CX11285,CX11292,ED3040,JU1580,QX1212
III	1354485	NDNAX3_CE	promoter	Y82E9BL.2	NA	protein_coding	NA	NA	1	CB4852
III	1379011	NPAL5A_CE	promoter	Y82E9BR.11	NA	protein_coding	NA	NA	1	QX1212
III	1382850	WBT00000207	CDS	Y82E9BR.12	fbxa-138	protein_coding	NA	GO:0005515	2	JU2464,QX1211
III	1410699	Tc4v	intron	Y82E9BR.14	NA	protein_coding	NA	GO:0005737,GO:0017089,GO:0046836,GO:0051861,GO:0008340	1	JU2464
III	1443314	Tc1	three_prime_UTR	Y82E9BR.2	NA	protein_coding	embryonic arrest	GO:0000166	1	CB4851
III	1459764	PAL8D_CE	intron	Y82E9BR.1	NA	protein_coding	NA	NA	57	AB1,CB4853,CB4857,CB4858,CX11254,CX11264,CX11271,CX11285,CX11292,CX11314,ED3005,ED3011,ED3040,ED3046,ED3048,ED3049,EG4724,EG4946,JU1172,JU1242,JU1246,JU1409,JU1440,JU1580,JU2001,JU2007,JU2513,JU2519,JU2522,JU258,JU360,JU642,JU774,JU775,JU778,JU782,JU792,KR314,LKC34,MY23,NIC199,NIC231,NIC236,NIC242,NIC256,NIC258,NIC261,NIC266,NIC267,NIC269,NIC272,NIC277,PS2025,QG2075,QX1212,QX1233,WN2001
III	1524768	PAL5A_CE	intron	M01G5.5	snf-6	protein_coding	NA	GO:0005328,GO:0006836,GO:0016021,GO:0040011	22	AB1,CB4851,CB4853,CX11264,CX11271,CX11285,ED3040,ED3049,ED3073,EG4349,EG4946,GXW1,JU1491,JU1530,JU1580,JU1586,JU311,JU782,MY16,MY1,PX179,QG536
III	1584466	MIRAGE1	intron	Y22D7AL.8	sms-3	protein_coding	NA	NA	1	JU346
III	1690655	HAT1_CE	intron	Y22D7AR.14	NA	protein_coding	NA	NA	1	CB4856
III	1690847	HAT1_CE	intron	Y22D7AR.14	NA	protein_coding	NA	NA	1	LKC34
III	1704174	WBT00000046	intron	Y22D7AR.11	fbxa-13	protein_coding	NA	GO:0005515	2	BRC20067,JU1530
III	1794852	Tc4v	intron	Y39A3CL.2	rimb-1	protein_coding	NA	GO:0005515	1	MY1
III	1819255	LTRCER1	promoter	Y39A3CL.5	clp-4	protein_coding	NA	GO:0004198,GO:0005622,GO:0006508,GO:0008219,GO:0008219,GO:0008219	1	DL226
III	1914078	Tc3	intron	F53A3.4	pqn-41	protein_coding	embryonic lethal,adult lethal	GO:0009792	10	CB4852,ED3017,ED3073,EG4349,JU1172,JU1530,JU2464,JU310,MY1,NIC3
III	1920910	MARINER2	intron	F53A3.4	pqn-41	protein_coding	embryonic lethal,adult lethal	GO:0009792	6	JU1440,JU1580,JU1581,JU1652,JU346,NIC195
III	2024196	Tc1A	intergenic	NA	NA	NA	NA	NA	1	CB4851
III	2057141	MIRAGE1	CDS	Y39A3A.2	NA	protein_coding	NA	NA	61	AB1,CB4853,CB4857,CB4858,CX11254,CX11264,CX11271,CX11285,CX11292,CX11314,CX11315,DL226,ED3005,ED3011,ED3040,ED3046,ED3048,ED3049,EG4724,EG4946,JU1242,JU2001,JU2519,JU2522,JU258,JU360,JU393,JU406,JU642,JU775,JU778,JU782,JU792,JU830,KR314,LKC34,MY23,NIC199,NIC231,NIC236,NIC251,NIC252,NIC256,NIC258,NIC259,NIC260,NIC261,NIC262,NIC267,NIC269,NIC271,NIC272,NIC275,NIC276,NIC277,PB303,PS2025,QG557,QX1212…
III	2088344	LTRCER1	intergenic	NA	NA	NA	NA	NA	1	ED3040
III	2308934	MIRAGE1	CDS	Y54F10BM.20	NA	protein_coding	NA	GO:0005515	1	PB306
III	2386640	Tc5	promoter	H14E04.3	NA	protein_coding	NA	NA	1	JU1491
III	2414159	HAT2_CE	intron	W04B5.5	NA	protein_coding	sterile,larval arrest,embryonic lethal	GO:0004672,GO:0005524,GO:0006468,GO:0016772,GO:0002119,GO:0000003,GO:0009792,GO:0002119,GO:0000003,GO:0009792,GO:0002119,GO:0009792,GO:0002119	1	QX1211
III	2440102	MAR_CE	gene	E02H9.10	anr-28	other	NA	NA	1	QX1211
III	2440102	MAR_CE	gene	E02H9.11	anr-26	other	NA	NA	1	QX1211
III	2440102	MAR_CE	intron	E02H9.6	NA	protein_coding	NA	NA	1	QX1211
III	2443502	MARINER3	intergenic	NA	NA	NA	NA	NA	1	WN2001
III	2514167	PAL5A_CE	intron	Y54F10AM.10	rbc-2	protein_coding	NA	GO:0005515	62	AB1,CB4851,CB4852,CB4853,CB4858,CB4932,CX11264,CX11271,CX11285,CX11292,DL226,DL238,ED3012,ED3017,ED3046,ED3048,ED3049,ED3052,ED3073,ED3077,EG4347,EG4349,EG4724,EG4725,EG4946,GXW1,JU1088,JU1172,JU1200,JU1213,JU1491,JU1530,JU1580,JU1581,JU1586,JU2007,JU258,JU310,JU311,JU360,JU394,JU642,JU782,KR314,LSJ1,MY16,MY18,MY1,NIC195,NIC199,NIC1,NIC231,NIC2,NIC3,PB303,PB306,PX179,QG536,QX1211,QX1212,QX1791,RC…
III	2514175	MAR_CE	intron	Y54F10AM.10	rbc-2	protein_coding	NA	GO:0005515	10	CB4852,CB4932,CX11292,EG4946,JU2007,JU311,MY1,PX179,QX1212,RC301
III	2692343	PAL5A_CE	intron	Y71H2AM.9	NA	protein_coding	NA	GO:0006812,GO:0008324,GO:0016021,GO:0055085	4	CX11264,JU258,JU360,JU782
III	2692398	PAL5A_CE	intron	Y71H2AM.9	NA	protein_coding	NA	GO:0006812,GO:0008324,GO:0016021,GO:0055085	3	EG4349,EG4946,JU1088
III	2696198	PAL5A_CE	intron	Y71H2AM.9	NA	protein_coding	NA	GO:0006812,GO:0008324,GO:0016021,GO:0055085	1	CB4858
III	2696957	PAL5A_CE	intron	Y71H2AM.9	NA	protein_coding	NA	GO:0006812,GO:0008324,GO:0016021,GO:0055085	1	RC301
III	2740359	MIRAGE1	promoter	Y71H2AM.13	NA	protein_coding	NA	NA	18	ED3077,EG4349,EG4725,GXW1,JU1213,JU1400,JU1580,JU2464,JU2466,JU2526,JU258,JU360,JU782,JU792,NIC199,NIC1,NIC267,NIC269
III	2774349	PAL5A_CE	intron	Y71H2AM.19	laf-1	protein_coding	pleiotropic defects severe early emb,larval arrest,embryonic lethal	GO:0005737,GO:0043186,GO:0003676,GO:0005524,GO:0009792,GO:0002119,GO:0009792,GO:0042006,GO:0042006,GO:0008340	1	QX1211
III	2775646	Tc3	intron	Y71H2AM.19	laf-1	protein_coding	pleiotropic defects severe early emb,larval arrest,embryonic lethal	GO:0005737,GO:0043186,GO:0003676,GO:0005524,GO:0009792,GO:0002119,GO:0009792,GO:0042006,GO:0042006,GO:0008340	1	JU1586
III	2778299	PAL5A_CE	intron	Y71H2AM.19	laf-1	protein_coding	pleiotropic defects severe early emb,larval arrest,embryonic lethal	GO:0005737,GO:0043186,GO:0003676,GO:0005524,GO:0009792,GO:0002119,GO:0009792,GO:0042006,GO:0042006,GO:0008340	1	QX1211
III	2804492	CER3-1-LTR_CE	promoter	Y71H2AM.3	NA	protein_coding	NA	NA	1	CX11271
III	2860688	PAL5A_CE	intron	F56F11.4	NA	protein_coding	sterile,sick,larval lethal,larval arrest,embryonic lethal	GO:0005524,GO:0005737,GO:0016787,GO:0030163,GO:0009792,GO:0002119,GO:0002119,GO:0000003,GO:0040035,GO:0009792,GO:0002119,GO:0009792,GO:0002119,GO:0002119,GO:0040011,GO:0002119,GO:0040011,GO:0002119,GO:0040011,GO:0002119,GO:0040011,GO:0002119,GO:0040011,GO:0000003,GO:0002119,GO:0000003,GO:0002119,GO:0040011,GO:0009792,GO:0002119	1	QX1211
III	2866898	HELITRONY3_CE	intergenic	NA	NA	NA	NA	NA	1	QX1211
III	2906908	Tc1	intergenic	NA	NA	NA	NA	NA	1	CB4851
III	2918407	Tc1	intron	R10F2.1	cdh-1	protein_coding	larval lethal,slow growth	GO:0005509,GO:0007156,GO:0016020,GO:0002119,GO:0040011,GO:0040011	1	CB4851
III	2931982	LTRCER1	intron	R10F2.1	cdh-1	protein_coding	larval lethal,slow growth	GO:0005509,GO:0007156,GO:0016020,GO:0002119,GO:0040011,GO:0040011	1	NIC1
III	2956877	PAL5A_CE	intron	H05C05.1	NA	protein_coding	NA	NA	56	AB1,CB4851,CB4852,CB4853,CB4855,CB4856,CB4858,CB4932,CX11264,CX11271,CX11292,CX11314,DL226,DL238,ECA252,ED3012,ED3017,ED3073,ED3077,EG4347,EG4349,EG4946,GXW1,JT11398,JU1088,JU1200,JU1400,JU1491,JU1530,JU1580,JU1581,JU1586,JU1896,JU310,JU311,JU360,JU367,JU394,JU642,JU782,KR314,LSJ1,MY16,MY18,MY1,NIC1,NIC268,NIC3,PB303,PX179,QG536,QX1211,QX1212,QX1791,QX1793,WN2001
III	2956878	MAR_CE	intron	H05C05.1	NA	protein_coding	NA	NA	3	CX11285,LSJ1,QX1211
III	3054171	MARINER2	CDS	H06I04.5	NA	protein_coding	NA	GO:0004725,GO:0006470	1	CX11285
III	3276477	WBT00000084	intron	Y53G8AM.8	NA	protein_coding	embryonic lethal	GO:0003677,GO:0009792	1	JU751
III	3317016	PALTA3_CE	intron	Y53G8AR.3	ral-1	protein_coding	sterile,maternal sterile	GO:0003924,GO:0005886,GO:0007173,GO:0040026,GO:0005525,GO:0007264,GO:0006184,GO:0006886,GO:0006913,GO:0007165,GO:0005622,GO:0015031,GO:0016020,GO:0000003,GO:0008340,GO:0048477,GO:0000003	1	QX1791
III	3341145	MIRAGE1	promoter	F45H7	F45H7.t1	pseudogene	NA	NA	1	JU258
III	3427055	Tc4v	intron	K01A11.2	NA	protein_coding	NA	NA	11	CB4853,CB4855,CB4857,CB4858,CX11262,CX11276,CX11292,DL226,PB303,QX1212,WN2001
III	3468270	CELE1	intron	C34C12.4	NA	protein_coding	NA	NA	1	CX11271
III	3674550	Tc1	intergenic	NA	NA	NA	NA	NA	1	CB4851
III	3690355	Tc9	intergenic	NA	NA	NA	NA	NA	1	QX1211
III	3800664	MIRAGE1	promoter	T24A11.1	mtm-3	protein_coding	sick,slow growth,larval lethal,lethal,embryonic lethal	GO:0008340,GO:0016312,GO:0034594,GO:0040011,GO:0045807,GO:0046662,GO:0046855,GO:1901075,GO:0046872,GO:0016311,GO:0016791,GO:0040002,GO:0009792,GO:0002119,GO:0010171,GO:0018991,GO:0009792,GO:0009792,GO:0009792,GO:0009792,GO:0009792,GO:0040011,GO:0008340,GO:0040011,GO:0008340,GO:0040011,GO:0008340	1	JU1242
III	3890526	LTRCER1	intron	F13B10.1	tir-1	protein_coding	sterile,slow growth,larval lethal,lethal,larval arrest,embryonic lethal	GO:0000187,GO:0005515,GO:0006952,GO:0008104,GO:0008340,GO:0017137,GO:0019901,GO:0030424,GO:0033554,GO:0042742,GO:0045168,GO:0045944,GO:0050832,GO:1902097,GO:0007165,GO:0005488,GO:0006952,GO:0006898,GO:0002119,GO:0002119,GO:0002119,GO:0009792,GO:0002119,GO:0002119,GO:0002119,GO:0000003,GO:0040007,GO:0040007,GO:0009792,GO:0002119,GO:0006952	1	JU1242
III	3940837	Tc1	intergenic	NA	NA	NA	NA	NA	1	CB4851
III	3994968	MARINER2	intergenic	NA	NA	NA	NA	NA	1	NIC258
III	4047089	CER3-LTR_CE	exon	E03A3.1	NA	pseudogene	NA	NA	1	MY16
III	4048553	Tc2	promoter	E03A3.1	NA	pseudogene	NA	NA	7	EG4349,GXW1,JU2464,JU2466,MY1,QG536,QW947
III	4048553	Tc2	promoter	E03A3.10	NA	pseudogene	NA	NA	7	EG4349,GXW1,JU2464,JU2466,MY1,QG536,QW947
III	4082494	Tc1	intron	E03A3.6	unc-79	protein_coding	NA	GO:0030424,GO:0040011,GO:0040017,GO:0042493,GO:0005488,GO:0005515	1	CB4851
III	4153270	Tc3	promoter	C16C10.10	glod-4	protein_coding	NA	GO:0008340,GO:0008340	4	CX11254,CX11307,JU2007,RC301
III	4157216	MIRAGE1	CDS	C16C10.9	NA	protein_coding	NA	NA	7	JU775,NIC256,NIC258,NIC260,NIC261,NIC262,NIC271
III	4197942	Tc3	intron	R74.5	asd-1	protein_coding	NA	GO:0003676,GO:0000166	1	JU440
III	4226271	Tc3	intron	F43C1.2	mpk-1	protein_coding	pachytene arrested germline nuclei,sterile,maternal sterile,larval lethal,sick,embryonic lethal,sterile progeny,lethal,larval arrest	GO:0000003,GO:0001556,GO:0004674,GO:0005634,GO:0005737,GO:0006952,GO:0007265,GO:0018105,GO:0030421,GO:0040025,GO:0004672,GO:0005524,GO:0006468,GO:0004707,GO:0016772,GO:0000003,GO:0000003,GO:0000003,GO:0009792,GO:0000003,GO:0009792,GO:0002119,GO:0040035,GO:0000003,GO:0002119,GO:0002119,GO:0040027,GO:0040027,GO:0000003,GO:0000003,GO:0000003,GO:0000003,GO:0040035,GO:0040035,GO:0002119,GO:0000003,GO:…	1	NIC251
III	4295161	MARINER2	promoter	R10E4.7	NA	protein_coding	NA	GO:0003824	5	ED3073,ED3077,KR314,NIC267,QG2075
III	4388391	MIRAGE1	intergenic	NA	NA	NA	NA	NA	1	JU394
III	4391757	MIRAGE1	intergenic	NA	NA	NA	NA	NA	1	JU311
III	4395495	Tc1	intron	R07E5.4	NA	protein_coding	NA	NA	1	CB4851
III	4413355	Tc1	promoter	R07E5.13	NA	protein_coding	NA	GO:0005743,GO:0006850	1	CB4851
III	4446843	Tc5	CDS	C28A5.4	ceh-43	protein_coding	sterile,three fold arrest,early larval arrest,larval arrest,embryonic lethal,maternal sterile	GO:0003700,GO:0007155,GO:0009790,GO:0003677,GO:0002119,GO:0040011,GO:0040011,GO:0009792,GO:0000003,GO:0009792,GO:0009792,GO:0000003	1	PB306
III	4509411	Tc1	intron	F25F2.1	NA	protein_coding	NA	GO:0004672,GO:0005524,GO:0006468,GO:0016772	1	DL238
III	4570623	Tc1	intron	F35G12.2	idhg-1	protein_coding	embryonic lethal,sterile F1,sterile progeny	GO:0000287,GO:0016616,GO:0051287,GO:0055114,GO:0004449,GO:0006099,GO:0009792,GO:0040035,GO:0000003,GO:0000003	1	EG4946
III	4826435	Tc1	promoter	F26A1.3	NA	protein_coding	NA	GO:0004672,GO:0005524,GO:0006468,GO:0016772	1	CB4851
III	4826435	Tc1	intron	F26A1.9	NA	protein_coding	NA	NA	1	CB4851
III	4838539	Tc1	intron	F26A1.15	acbp-7	protein_coding	NA	GO:0000062	1	CB4851
III	4845243	Tc1	CDS	F26A1.2	fkh-5	protein_coding	NA	GO:0003700,GO:0006355,GO:0043565	1	CB4851
III	5037164	Tc5	intron	C45G9.6	NA	protein_coding	NA	NA	1	MY10
III	5057544	Tc1	CDS	C45G9.10	NA	protein_coding	slow growth	NA	1	CB4851
III	5084897	LINE2G_CE	intron	F54D8.4	cah-1	protein_coding	NA	NA	1	QX1211
III	5150274	Tc4v	promoter	Y54H5A.2	NA	protein_coding	sterile,slow growth,sterile progeny,embryonic lethal,maternal sterile	GO:0005488,GO:0009792,GO:0000003,GO:0000003,GO:0048477,GO:0000003	1	QX1211
III	5150326	RTransposon1	promoter	Y54H5A.2	NA	protein_coding	sterile,slow growth,sterile progeny,embryonic lethal,maternal sterile	GO:0005488,GO:0009792,GO:0000003,GO:0000003,GO:0048477,GO:0000003	2	JU1088,QX1792
III	5243372	Tc1	promoter	C34E10.7	cnd-1	protein_coding	NA	GO:0003700,GO:0005634,GO:0007413,GO:0030182,GO:0046983,GO:0007413,GO:0018991	1	DL238
III	5290073	MIRAGE1	intron	T15B12.1	NA	protein_coding	NA	GO:0005739,GO:0005515	1	JU346
III	5351206	Tc1	promoter	Y32H12A.2	NA	protein_coding	sterile,embryonic lethal	GO:0000347,GO:0009792,GO:0000003,GO:0009792	1	CB4851
III	5437694	NPAL5A_CE	intergenic	NA	NA	NA	NA	NA	1	MY23
III	5477101	LTRCER1	intron	F48E8.1	lon-1	protein_coding	larval arrest,embryonic lethal,slow growth,sick,sterile progeny	GO:0000003,GO:0032876,GO:0040010,GO:0040015,GO:0009792,GO:0002119,GO:0000003	1	EG4725
III	5584756	MARINCE1	CDS	F56D2.3	NA	protein_coding	NA	NA	1	CB4854
III	5752668	LTRCER1	intergenic	NA	NA	NA	NA	NA	31	CX11271,CX11285,ED3040,JU1242,JU1400,JU1409,JU1491,JU2001,JU2519,JU2522,JU2526,JU397,JU774,JU775,JU778,JU792,LKC34,MY10,NIC207,NIC236,NIC256,NIC258,NIC260,NIC261,NIC262,NIC269,NIC271,NIC272,NIC274,NIC275,NIC276
III	5770661	Tc1	intron	Y37B11A.1	cutl-23	protein_coding	NA	NA	1	QX1211
III	5788977	Tc6	intergenic	NA	NA	NA	NA	NA	1	MY18
III	5824784	Tc1A	intron	R12B2.8	NA	protein_coding	NA	NA	1	CB4851
III	5843424	MIRAGE1	intergenic	NA	NA	NA	NA	NA	1	BRC20067
III	6014470	HELITRONY1A_CE	intron	ZK328.5	npp-10	protein_coding	sterile,maternal sterile,larval lethal,embryonic lethal,larval arrest	GO:0005635,GO:0005737,GO:0009792,GO:0043186,GO:0005643,GO:0006810,GO:0009792,GO:0009792,GO:0009792,GO:0009792,GO:0000003,GO:0009792,GO:0009792,GO:0009792,GO:0009792,GO:0040039,GO:0009792,GO:0002119,GO:0002119,GO:0000003,GO:0006997,GO:0000003,GO:0008406,GO:0016477,GO:0002119	1	QX1211
III	6014471	PALTA3_CE	intron	ZK328.5	npp-10	protein_coding	sterile,maternal sterile,larval lethal,embryonic lethal,larval arrest	GO:0005635,GO:0005737,GO:0009792,GO:0043186,GO:0005643,GO:0006810,GO:0009792,GO:0009792,GO:0009792,GO:0009792,GO:0000003,GO:0009792,GO:0009792,GO:0009792,GO:0009792,GO:0040039,GO:0009792,GO:0002119,GO:0002119,GO:0000003,GO:0006997,GO:0000003,GO:0008406,GO:0016477,GO:0002119	1	QX1211
III	6215132	Tc1A	promoter	C23G10.10	NA	protein_coding	NA	GO:0018996	1	CB4856
III	6240029	Tc1	promoter	T12A2.3	NA	protein_coding	NA	NA	1	CB4851
III	6240029	Tc1	promoter	T12A2.5	NA	protein_coding	NA	GO:0019915	1	CB4851
III	6279621	LTRCER1	promoter	C18F10.7	NA	protein_coding	NA	GO:0005515	1	JU774
III	6279621	LTRCER1	promoter	F47D12.4	hmg-1.2	protein_coding	sterile,male sterile,early larval lethal,sterile progeny,slow growth,larval lethal,embryonic lethal	GO:0001708,GO:0005634,GO:0008406,GO:0016055,GO:0040025,GO:0044212,GO:0045944,GO:0000003,GO:0009792,GO:0040018,GO:0040035,GO:0000003,GO:0009792,GO:0009792,GO:0002119,GO:0010171,GO:0000003,GO:0000003,GO:0009792,GO:0002119,GO:0010171,GO:0000003,GO:0000003,GO:0000003,GO:0009792,GO:0000003,GO:0000003,GO:0000003,GO:0009792,GO:0000003,GO:0009792,GO:0009792,GO:0000003,GO:0009792,GO:0009792,GO:0009792,GO:…	1	JU774
III	6316183	Tc1	intron	F47D12.1	gar-2	protein_coding	NA	GO:0007186,GO:0016907,GO:0004930,GO:0016021,GO:0005887	1	PS2025
III	6601648	Tc1	promoter	F20H11.2	let-765	protein_coding	sterile,sterile progeny,maternal sterile,slow growth,larval lethal,sick,lethal,embryonic lethal	GO:0005634,GO:0042660,GO:0045138,GO:0046579,GO:0072327,GO:0006355,GO:0000003,GO:0000003,GO:0009792,GO:0000003,GO:0009792,GO:0000003,GO:0019915,GO:0019915,GO:0019915,GO:0040035,GO:0000003,GO:0040035,GO:0000003,GO:0002119,GO:0040035,GO:0009792,GO:0040039,GO:0008340,GO:0008340,GO:0008340,GO:0006898,GO:0040035,GO:0000003,GO:0000003,GO:0000003	1	CB4851
III	6640097	Tc2	intron	C13B9.4	pdfr-1	protein_coding	NA	GO:0004948,GO:0006874,GO:0007189,GO:0045762,GO:0004930,GO:0007186,GO:0016021,GO:0016020,GO:0040011	1	CB4851
III	6737007	WBT00000416	promoter	K07E12.2	NA	protein_coding	NA	NA	2	ECA36,QX1211
III	6737007	WBT00000416	promoter	Y102E9.6	NA	protein_coding	NA	NA	2	ECA36,QX1211
III	6796631	Tc1	CDS	R05H11.1	NA	protein_coding	NA	GO:0019915,GO:0019915	1	CB4851
III	6800905	Tc5	promoter	F28F5.3	lim-8	protein_coding	NA	GO:0019904,GO:0031430,GO:0005515,GO:0008270	1	NIC267
III	7011452	Tc1	intron	F11H8.2	lgc-38	protein_coding	NA	GO:0004890,GO:0005216,GO:0006811,GO:0016020,GO:0016021,GO:0005230,GO:0006810	1	CB4851
III	7042787	MARINER2	intron	R01H2.7	NA	protein_coding	NA	NA	2	ED3005,MY18
III	7074527	MIRAGE1	CDS	ZK418.13	NA	protein_coding	NA	NA	2	MY16,MY23
III	7080289	Tc1	intron	ZK418.7	NA	protein_coding	NA	GO:0004930,GO:0007186,GO:0016021	1	CB4851
III	7100030	PALNN1_CE	promoter	ZK418.11	NA	protein_coding	NA	GO:0003700,GO:0003707,GO:0005634,GO:0006355,GO:0043401	1	QX1794
III	7100032	CEMUDR1	promoter	ZK418.11	NA	protein_coding	NA	GO:0003700,GO:0003707,GO:0005634,GO:0006355,GO:0043401	1	QX1794
III	7116116	MARINER2	promoter	B0280.8	nhr-10	protein_coding	NA	GO:0003700,GO:0003707,GO:0005634,GO:0006355,GO:0043401,GO:0008270,GO:0043565,GO:0003677,GO:0019915	2	MY16,MY23
III	7167952	LTRCER1	intron	F37C12.7	acs-4	protein_coding	embryonic lethal,sterile progeny	GO:0003824,GO:0008152,GO:0000003,GO:0040011,GO:0040011,GO:0009792,GO:0009792	3	EG4349,JU751,JU830
III	7215266	Tc3	promoter	R151.1	NA	protein_coding	NA	NA	1	QX1211
III	7246171	Tc2	intron	T21D11.1	NA	protein_coding	NA	GO:0004222,GO:0006508,GO:0008270,GO:0031012,GO:0008237	1	JU1246
III	7246662	LTRCER1	CDS	T21D11.1	NA	protein_coding	NA	GO:0004222,GO:0006508,GO:0008270,GO:0031012,GO:0008237	1	JU2316
III	7306457	Tc5A	intron	B0361.2	NA	protein_coding	maternal sterile	GO:0000003,GO:0006915	1	ED3046
III	7614623	Tc1A	promoter	T04A6.2	NA	protein_coding	NA	NA	1	CB4851
III	7648650	NPAL5A_CE	promoter	ZK783.3	NA	protein_coding	NA	NA	2	MY16,MY23
III	7648650	NPAL5A_CE	promoter	ZK783.6	NA	protein_coding	NA	NA	2	MY16,MY23
III	7685936	Tc2	gene	C18H2.3	C18H2.3	pseudogene	NA	NA	1	JU1246
III	7719917	Tc5	intergenic	NA	NA	NA	NA	NA	32	CX11271,CX11285,ED3040,EG4725,JU1242,JU1400,JU1409,JU1491,JU2001,JU2519,JU2522,JU2526,JU397,JU774,JU775,JU778,JU792,LKC34,MY10,NIC236,NIC256,NIC258,NIC260,NIC261,NIC262,NIC269,NIC271,NIC272,NIC274,NIC275,NIC276,QX1793
III	7754227	Tc1	intron	ZK112.7	cdh-3	protein_coding	NA	GO:0005198,GO:0005737,GO:0005886,GO:0016331,GO:0045138,GO:0005509,GO:0007156,GO:0016020	1	CB4851
III	7755360	Tc1	promoter	ZK112.7	cdh-3	protein_coding	NA	GO:0005198,GO:0005737,GO:0005886,GO:0016331,GO:0045138,GO:0005509,GO:0007156,GO:0016020	1	CB4851
III	7795679	MIRAGE1	promoter	C08C3.4	cyk-7	protein_coding	sterile,maternal sterile	GO:0005515,GO:0000003,GO:0000003,GO:0006915,GO:0000003,GO:0000910	1	JU367
III	7868851	PALNN1_CE	intergenic	NA	NA	NA	NA	NA	2	MY16,MY23
III	7878467	Tc1	intron	C02C2.5	sup-18	protein_coding	NA	GO:0016491	1	CB4851
III	7888433	Tc1	CDS	ZK688.5	NA	protein_coding	NA	GO:0005515,GO:0007165	1	CB4851
III	8093261	Chapaev-1_CE	promoter	K06H7.2	NA	protein_coding	NA	GO:0005515	1	DL200
III	8148630	Tc3	promoter	D2007.3	NA	protein_coding	NA	NA	1	JU440
III	8297806	Tc1	intron	F10E9.6	mig-10	protein_coding	embryonic lethal,slow growth	GO:0001764,GO:0007411,GO:0008078,GO:0016477,GO:0017124,GO:0018991,GO:0030027,GO:0030032,GO:0030334,GO:0031103,GO:0032584,GO:0032809,GO:0040011,GO:0040025,GO:0048858,GO:0007165,GO:0018991,GO:0040011,GO:0009792,GO:0018991,GO:0040011	1	CB4851
III	8412860	Tc5	intergenic	NA	NA	NA	NA	NA	1	EG4725
III	8418616	Tc3	intron	ZK1236.3	sor-1	protein_coding	sterile,early larval lethal,sterile progeny,late larval lethal,larval lethal,lethal,larval arrest	GO:0005654,GO:0016607,GO:0002119,GO:0002119,GO:0010171,GO:0040011,GO:0000003,GO:0002119,GO:0040011,GO:0040039,GO:0000003,GO:0040035,GO:0007281,GO:0018996	4	JU258,JU360,NIC251,NIC252
III	8457849	Tc2	gene	C30C11.12	NA	other	NA	NA	1	CB4851
III	8605184	Tc5	promoter	C06E1.1	NA	protein_coding	NA	NA	1	JU778
III	8625170	Tc5	intron	C13G5.1	ceh-16	protein_coding	embryonic lethal	GO:0000122,GO:0005634,GO:0009957,GO:0010172,GO:0043565,GO:0045026,GO:0045944,GO:0048859,GO:0003677,GO:0040011,GO:0040011,GO:0009792,GO:0009792,GO:0009792,GO:0009792,GO:0009792	1	NIC236
III	8635001	LTRCER1	intron	F22B7.7	twk-7	protein_coding	NA	GO:0005267,GO:0016020,GO:0071805	1	QX1793
III	8729323	LTRCER1	intron	ZK370.4	NA	protein_coding	NA	GO:0006629,GO:0008152	1	EG4725
III	8801203	LTRCER1	intron	F54F2.2	zfp-1	protein_coding	sterile,larval lethal,slow growth,embryonic lethal	GO:0000785,GO:0003682,GO:0016246,GO:0005515,GO:0008270,GO:0040035,GO:0040011,GO:0040035,GO:0000003,GO:0009792,GO:0000003,GO:0000003,GO:0016246,GO:0016246,GO:0009792,GO:0009792,GO:0009792,GO:0040035,GO:0040027,GO:0040027,GO:0040027,GO:0040027,GO:0002119,GO:0016246	1	CX11271
III	8801203	LTRCER1	promoter	F54F2.6	NA	protein_coding	NA	NA	1	CX11271
III	8961489	Tc4v	promoter	ZK643.6	NA	protein_coding	NA	NA	2	ECA36,QX1211
III	8961489	Tc4v	promoter	ZK643.8	grl-25	protein_coding	embryonic lethal,slow growth,sterile progeny	GO:0009792,GO:0009792,GO:0009792,GO:0000003	2	ECA36,QX1211
III	8961715	Tc1	promoter	ZK643.6	NA	protein_coding	NA	NA	1	CB4851
III	8961715	Tc1	promoter	ZK643.8	grl-25	protein_coding	embryonic lethal,slow growth,sterile progeny	GO:0009792,GO:0009792,GO:0009792,GO:0000003	1	CB4851
III	8974639	Tc2	intron	R08D7.5	NA	protein_coding	NA	GO:0005509	1	JU1246
III	8988004	LTRCER1	intergenic	NA	NA	NA	NA	NA	1	NIC1
III	9010493	MIRAGE1	promoter	F59B2.8	NA	protein_coding	NA	GO:0005515,GO:0008340,GO:0008340,GO:0008340	1	JU346
III	9136468	Tc1	promoter	ZK512.6	eat-4	protein_coding	larval arrest,slow growth,maternal sterile	GO:0043051,GO:0061096,GO:0016021,GO:0055085,GO:0000003,GO:0002119	1	CB4851
III	9284449	MIRAGE1	promoter	K01B6.1	fozi-1	protein_coding	NA	GO:0005634,GO:0007501	1	CB4853
III	9408434	Chapaev-1_CE	promoter	T26G10.1	NA	protein_coding	sterile,early larval lethal,sterile progeny,maternal sterile,slow growth,sick,larval arrest,embryonic lethal	GO:0003676,GO:0005524,GO:0002119,GO:0000003,GO:0002119,GO:0010171,GO:0000003,GO:0009792,GO:0000003,GO:0040035,GO:0002119,GO:0000003,GO:0040035,GO:0009792,GO:0002119,GO:0006915,GO:0000003	22	CB4853,CB4855,CB4857,CB4858,CX11254,CX11264,CX11292,CX11307,DL200,DL226,EG4349,JU1172,JU830,MY1,PB306,PS2025,QG557,QX1212,QX1233,QX1791,QX1794,RC301
III	9415613	Tc3	intergenic	NA	NA	NA	NA	NA	3	DL238,ED3005,MY18
III	9546880	MARINER2	intron	ZK1098.10	unc-16	protein_coding	NA	GO:0005515,GO:0018991,GO:0019900,GO:0030159,GO:0030421,GO:0030424,GO:0040011,GO:0040017,GO:0043025,GO:0043194,GO:0043679,GO:0044297,GO:0045202,GO:0048489,GO:0040011	2	ED3005,MY18
III	9585315	Tc3	intergenic	NA	NA	NA	NA	NA	10	ED3046,ED3049,ED3052,GXW1,JU1088,JU2464,JU642,NIC231,QG536,QX1792
III	9609135	Tc1	promoter	F58A4.5	clec-161	protein_coding	NA	GO:0030246	1	CB4851
III	9656224	LTRCER1	promoter	C15H7.4	NA	protein_coding	NA	GO:0040035	1	CX11262
III	9673369	MARINER2	intergenic	NA	NA	NA	NA	NA	2	ECA36,QX1211
III	9726521	Tc1	intron	C07A9.12	NA	protein_coding	NA	NA	1	CB4851
III	9743200	WBT00000416	intron	T05G5.1	NA	protein_coding	NA	NA	1	ED3017
III	9898788	Tc1	three_prime_UTR	F40F12.5	cyld-1	protein_coding	NA	GO:0006511,GO:0036459	1	CB4851
III	9901324	LTRCER1	intron	F40F12.5	cyld-1	protein_coding	NA	GO:0006511,GO:0036459	1	JU1395
III	9907750	Tc3	intron	F40F12.5	cyld-1	protein_coding	NA	GO:0006511,GO:0036459	1	NIC275
III	9909935	Tc5	intron	F40F12.5	cyld-1	protein_coding	NA	GO:0006511,GO:0036459	1	NIC236
III	10046506	Tc1	CDS	T16G12.1	NA	protein_coding	embryonic lethal	GO:0006508,GO:0008237,GO:0008270,GO:0009792,GO:0035046	1	CB4851
III	10048521	Tc1	intron	T16G12.1	NA	protein_coding	embryonic lethal	GO:0006508,GO:0008237,GO:0008270,GO:0009792,GO:0035046	1	CB4851
III	10239932	LTRCER1	intron	Y70G10A.3	NA	protein_coding	NA	GO:0005215,GO:0006810,GO:0016020	1	NIC199
III	10276719	WBT00000046	intron	R01H10.8	cnk-1	protein_coding	larval lethal	GO:0005515,GO:0002119,GO:0040026,GO:0002119,GO:0040026	1	DL238
III	10279009	Tc4v	promoter	K10G9.3	pad-2	protein_coding	embryonic lethal	GO:0009792,GO:0010171,GO:0018991,GO:0007283,GO:0040025	1	RC301
III	10374310	Tc2	intergenic	NA	NA	NA	NA	NA	15	CB4853,CB4855,CB4857,CB4858,CX11262,CX11264,CX11292,DL226,JU1172,PB303,PB306,QG557,QX1212,QX1791,QX1794
III	10395089	CELE45	intron	M03C11.1	NA	protein_coding	NA	GO:0004672,GO:0005524,GO:0006468,GO:0016772	10	CX11254,ECA36,JU1580,JU360,JU830,MY23,NIC195,NIC3,QX1211,QX1233
III	10517436	Tc5	intron	F43D9.3	NA	protein_coding	sterile,maternal sterile,sick	GO:0006904,GO:0016192,GO:0000003,GO:0000003,GO:0000003,GO:0000003,GO:0018996,GO:0006898,GO:0006915,GO:0000003,GO:0006915,GO:0000003	2	EG4724,NIC267
III	10517606	MARINER2	intron	F43D9.3	NA	protein_coding	sterile,maternal sterile,sick	GO:0006904,GO:0016192,GO:0000003,GO:0000003,GO:0000003,GO:0000003,GO:0018996,GO:0006898,GO:0006915,GO:0000003,GO:0006915,GO:0000003	33	AB1,CB4852,CB4854,CB4856,CB4932,DL238,ED3005,ED3017,ED3073,ED3077,EG4347,EG4946,JU1213,JU1242,JU1400,JU1530,JU1580,JU1581,JU1652,JU1896,JU2316,JU310,JU323,JU346,JU393,JU561,MY18,NIC166,NIC199,NIC252,NIC3,QX1792,WN2002
III	10642877	Tc4v	intron	Y39A1A.11	dhs-11	protein_coding	NA	GO:0008152,GO:0016491	46	AB1,CB4852,CB4854,CB4932,CX11315,ED3005,ED3017,ED3073,ED3077,EG4347,EG4946,JT11398,JU1242,JU1395,JU1400,JU1440,JU1530,JU1581,JU1652,JU1896,JU2007,JU2513,JU258,JU310,JU323,JU393,JU561,JU775,MY18,NIC166,NIC195,NIC199,NIC252,NIC256,NIC258,NIC260,NIC261,NIC262,NIC267,NIC268,NIC269,NIC271,NIC277,NIC3,QX1792,WN2002
III	10642877	Tc4v	promoter	Y39A1A.12	orc-1	protein_coding	sterile,larval lethal,sterile progeny,larval arrest,embryonic lethal,sterile F1,maternal sterile	GO:0005524,GO:0040011,GO:0040011,GO:0040035,GO:0000003,GO:0040011,GO:0040035,GO:0000003,GO:0009792,GO:0000003,GO:0000003,GO:0040035,GO:0002119,GO:0002119,GO:0000003,GO:0040035	46	AB1,CB4852,CB4854,CB4932,CX11315,ED3005,ED3017,ED3073,ED3077,EG4347,EG4946,JT11398,JU1242,JU1395,JU1400,JU1440,JU1530,JU1581,JU1652,JU1896,JU2007,JU2513,JU258,JU310,JU323,JU393,JU561,JU775,MY18,NIC166,NIC195,NIC199,NIC252,NIC256,NIC258,NIC260,NIC261,NIC262,NIC267,NIC268,NIC269,NIC271,NIC277,NIC3,QX1792,WN2002
III	10767697	Tc4v	intron	Y39A1B.3	dpy-28	protein_coding	embryonic lethal,slow growth	GO:0000070,GO:0000794,GO:0000805,GO:0005634,GO:0005654,GO:0007059,GO:0010171,GO:0043073,GO:0045128,GO:0045144,GO:0046536,GO:0007067,GO:0030261,GO:0005488,GO:0007076,GO:0010171,GO:0009792,GO:0010171,GO:0040011,GO:0009792,GO:0010171,GO:0009792,GO:0009792	1	JU1530
III	10803798	PAL3A_CE	promoter	K11D9.3	NA	protein_coding	NA	GO:0016021,GO:0022857,GO:0055085	1	QX1211
III	10992406	WBT00000046	intron	Y48A6B.1	dmsr-5	protein_coding	NA	GO:0016021	37	AB1,CB4852,CX11254,ED3005,ED3017,ED3073,ED3077,EG4347,EG4349,EG4724,EG4946,GXW1,JT11398,JU1213,JU1400,JU1440,JU1530,JU1580,JU1581,JU1896,JU2513,JU258,JU310,JU346,JU360,JU393,JU561,JU751,JU830,MY10,MY18,NIC195,NIC3,QW947,RC301,WN2001,WN2002
III	11000362	WBT00000416	intergenic	NA	NA	NA	NA	NA	1	JU367
III	11041327	PAL5A_CE	intron	Y48A6B.10	NA	protein_coding	NA	NA	1	JU1580
III	11173920	Tc1	intron	Y47D3A.6	tra-1	protein_coding	sterile,slow growth,early larval lethal,sterile progeny,embryonic lethal	GO:0000122,GO:0000977,GO:0000980,GO:0001162,GO:0005634,GO:0005737,GO:0007620,GO:0008406,GO:0019101,GO:0043525,GO:0043565,GO:0045944,GO:0046872,GO:0003676,GO:0009792,GO:0007126,GO:0007052,GO:0040035,GO:0000003,GO:0009792,GO:0040039,GO:0006898,GO:0000003	24	AB1,CB4852,ED3005,ED3017,ED3073,EG4347,EG4724,JT11398,JU1213,JU1242,JU1246,JU1400,JU1440,JU1580,JU1581,JU1652,JU1896,JU258,JU346,MY10,MY18,NIC195,WN2001,WN2002
III	11225507	CELE42	intron	Y47D3A.12	tbx-37	protein_coding	NA	GO:0005634,GO:0060465,GO:0003700,GO:0006355	3	AB1,CB4852,MY16
III	11280230	LTRCER1	intron	Y47D3A.23	gly-9	protein_coding	NA	NA	1	EG4724
III	11312928	Tc1	intron	Y47D3A.27	teg-1	protein_coding	NA	GO:0005515,GO:0005654,GO:0005737,GO:2000738	1	CB4851
III	11325231	LTRCER1	intron	Y47D3A.28	mcm-10	protein_coding	NA	GO:0005634,GO:0006260	1	NIC261
III	11345479	Tc1	intron	T28D6.7	NA	protein_coding	NA	GO:0008289	1	CB4851
III	11353583	Tc5	intergenic	NA	NA	NA	NA	NA	1	WN2002
III	11442854	Tc1	promoter	Y47D3B.7	sbp-1	protein_coding	sterile,early larval lethal,larval lethal,sick,early larval arrest,embryonic lethal,sterile progeny,slow growth,larval arrest	GO:0003700,GO:0005515,GO:0005634,GO:0006366,GO:0008340,GO:0010468,GO:0010884,GO:0034059,GO:0040011,GO:0040014,GO:0045944,GO:0046983,GO:0010171,GO:0010171,GO:0000003,GO:0006629,GO:0019915,GO:0019915,GO:0019915,GO:0019915,GO:0002119,GO:0009792,GO:0002119,GO:0002119,GO:0002119,GO:0040035,GO:0009792,GO:0002119,GO:0000003,GO:0002119,GO:0002119,GO:0002119,GO:0002119,GO:0002119,GO:0002119,GO:0002119,GO:…	1	CB4851
III	11514085	Tc3	intron	Y66D12A.17	such-1	protein_coding	embryonic lethal,slow growth	GO:0005515,GO:0009792	1	QX1211
III	11570105	PAL5A_CE	intron	Y66D12A.9	NA	protein_coding	NA	GO:0008537	1	MY16
III	11609676	MARINER2	promoter	Y66D12A.30	NA	protein_coding	NA	NA	1	NIC3
III	11706530	Tc1	intron	Y41C4A.19	col-96	protein_coding	NA	GO:0042302	1	CB4851
III	11741134	Tc2	intergenic	NA	NA	NA	NA	NA	11	JT11398,JU2007,JU2316,JU775,NIC256,NIC258,NIC260,NIC261,NIC262,NIC267,NIC271
III	11797911	Tc5	intron	C24H11.8	twk-39	protein_coding	NA	GO:0005267,GO:0016020,GO:0071805	1	QX1791
III	11827583	PAL5A_CE	intron	C18D11.4	rsp-8	protein_coding	sterile,early larval lethal,sick,slow growth,larval lethal,lethal,larval arrest,embryonic lethal	GO:0000398,GO:0003723,GO:0003676,GO:0000166,GO:0002119,GO:0002119,GO:0040011,GO:0048477,GO:0009792,GO:0002119,GO:0000003,GO:0008406,GO:0008340,GO:0008340,GO:0000003,GO:0009792,GO:0002119,GO:0000003,GO:0040035,GO:0000003,GO:0040035,GO:0040035,GO:0000003,GO:0040035,GO:0000003,GO:0000003,GO:0040035,GO:0000003,GO:0040035,GO:0000003,GO:0040035,GO:0040035,GO:0000003	1	PX179
III	12222326	LTRCER1	intron	Y75B8A.16	NA	protein_coding	slow growth	NA	3	JU2519,NIC256,NIC260
III	12254218	PAL5A_CE	intron	Y75B8A.24	NA	protein_coding	slow growth,sterile progeny	GO:0016773,GO:0016772,GO:0046854,GO:0048015,GO:0005488,GO:0000003,GO:0008219	1	QX1211
III	12268373	PAL5A_CE	intron	Y75B8A.24	NA	protein_coding	slow growth,sterile progeny	GO:0016773,GO:0016772,GO:0046854,GO:0048015,GO:0005488,GO:0000003,GO:0008219	4	CB4856,EG4724,JU394,MY16
III	12293040	MARINCE1	intron	Y75B8A.26	mrp-8	protein_coding	NA	GO:0005524,GO:0006810,GO:0016021,GO:0042626,GO:0055085,GO:0016887	6	CB4855,CX11285,DL226,PB306,QG2075,QG557
III	12298850	PALTA3_CE	intron	Y75B8A.26	mrp-8	protein_coding	NA	GO:0005524,GO:0006810,GO:0016021,GO:0042626,GO:0055085,GO:0016887	1	MY16
III	12303462	LTRCER1	promoter	Y75B8A.26	mrp-8	protein_coding	NA	GO:0005524,GO:0006810,GO:0016021,GO:0042626,GO:0055085,GO:0016887	1	CX11285
III	12336536	MIRAGE1	intron	Y75B8A.35	zip-1	protein_coding	NA	NA	1	ED3017
III	12337785	HELITRONY2_CE	intron	Y75B8A.35	zip-1	protein_coding	NA	NA	1	CX11264
III	12337785	HELITRONY2_CE	gene	Y75B8A.55	NA	other	NA	NA	1	CX11264
III	12410988	LTRCER1	intron	Y49E10.11	tat-1	protein_coding	hermaphrodite sterile,embryonic lethal	GO:0004012,GO:0005515,GO:0005737,GO:0005794,GO:0005887,GO:0006897,GO:0007040,GO:0015914,GO:0016323,GO:0016324,GO:0040010,GO:0045332,GO:0060100,GO:0060101,GO:0006812,GO:0016021,GO:0019829,GO:0000287,GO:0005524,GO:0000166,GO:0046872,GO:0009792,GO:0009792,GO:0009792,GO:0070265,GO:0006915,GO:0006915	1	JU440
III	12492191	LTRCER1	promoter	Y49E10.25	NA	protein_coding	NA	GO:0006629	1	JU1242
III	12492432	Chapaev-1_CE	promoter	Y49E10.25	NA	protein_coding	NA	GO:0006629	8	AB1,JU1246,JU1580,JU1581,JU1652,JU1896,JU2513,NIC195
III	12527881	Tc9	promoter	Y111B2A.25	NA	pseudogene	embryonic lethal,slow growth	GO:0009792,GO:0040011,GO:0006898	2	CX11264,QX1793
III	12528173	NPAL5A_CE	promoter	Y111B2A.25	NA	pseudogene	embryonic lethal,slow growth	GO:0009792,GO:0040011,GO:0006898	1	DL238
III	12529587	PAL3A_CE	gene	Y111B2A.25	Y111B2A.25	pseudogene	NA	GO:0009792,GO:0040011,GO:0006898	2	ED3046,ED3073
III	12552958	HAT2_CE	intergenic	NA	NA	NA	NA	NA	4	CB4855,ED3073,EG4724,JU1586
III	12621487	CER5-LTR_CE	intron	Y111B2A.12	NA	protein_coding	late larval arrest,larval arrest,embryonic lethal,sick,sterile progeny,early larval arrest	GO:0005515,GO:0009792,GO:0002119,GO:0040018,GO:0000003	3	NIC195,QX1791,WN2001
III	12733973	Tc4v	intron	Y111B2A.22	ssl-1	protein_coding	sick,slow growth,sterile progeny,lethal,larval arrest,embryonic lethal,late embryonic arrest,L1 lethal	GO:0003677,GO:0005524,GO:0009792,GO:0009792,GO:0000003,GO:0040011,GO:0000003,GO:0002119,GO:0040035	1	MY1
III	12768647	CELE42	intron	ZC482.4	irld-61	protein_coding	NA	GO:0016020	1	QX1211
III	12824279	LTRCER1	intron	Y37D8A.2	NA	protein_coding	NA	NA	1	JU778
III	12859653	Tc3	promoter	Y37D8A.6	NA	protein_coding	NA	NA	1	QX1792
III	12863107	Tc1	intergenic	NA	NA	NA	NA	NA	1	CB4851
III	12923656	PAL5A_CE	intron	Y37D8A.17	NA	protein_coding	NA	GO:0016021	1	JU258
III	12993799	Tc4v	promoter	ZK1010.7	col-97	protein_coding	NA	GO:0042302,GO:0010171,GO:0010171,GO:0040011,GO:0010171,GO:0010171	1	QX1211
III	13025788	Tc1	intron	F14F7.3	cyp-13A12	protein_coding	NA	GO:0005506,GO:0016705,GO:0020037,GO:0055114	1	CB4851
III	13031876	Tc3	promoter	F14F7.5	NA	protein_coding	NA	NA	1	JU1440
III	13066717	MIRAGE1	intergenic	NA	NA	NA	NA	NA	1	DL200
III	13126125	Tc3	intron	Y39E4B.8	zig-8	protein_coding	NA	NA	1	JU1440
III	13133943	MARINER2	three_prime_UTR	Y39E4B.9	bre-2	protein_coding	NA	GO:0006486,GO:0008378,GO:0016020	2	ECA36,QX1211
III	13140857	Tc3	promoter	Y39E4B.9	bre-2	protein_coding	NA	GO:0006486,GO:0008378,GO:0016020	9	CX11254,CX11262,CX11264,CX11314,CX11315,PS2025,QG556,QX1793,QX1794
III	13248972	Tc1	intron	F56A8.1	anoh-1	protein_coding	NA	NA	1	CB4851
III	13258846	Tc4v	intron	F56A8.3	NA	protein_coding	embryonic lethal	GO:0005515,GO:0009792	4	JU1246,JU1580,JU1652,NIC195
III	13372234	LTRCER1	intron	T03F6.5	lis-1	protein_coding	sterile progeny,embryonic lethal	GO:0000132,GO:0000776,GO:0005515,GO:0005737,GO:0005818,GO:0005874,GO:0005938,GO:0007018,GO:0007100,GO:0009792,GO:0035046,GO:0040011,GO:0043652,GO:0048471,GO:0048489,GO:0051026,GO:0051225,GO:0051932,GO:0009792,GO:0009792,GO:0040011,GO:0040025,GO:0000003,GO:0035046,GO:0009792,GO:0009792,GO:0009792,GO:0035046,GO:0007052	1	NIC274
III	13480174	Tc1	intergenic	NA	NA	NA	NA	NA	1	CB4851
III	13480249	LTRCER1	intergenic	NA	NA	NA	NA	NA	1	NIC261
III	13493093	Tc5	promoter	T28A8.1	twk-40	protein_coding	NA	GO:0005267,GO:0016020,GO:0071805	1	JU1172
III	13497188	LINE2G_CE	promoter	T28A8.2	NA	protein_coding	NA	GO:0005975,GO:0008107,GO:0016020	1	QX1211
III	13545380	Tc1	three_prime_UTR	Y76A2B.4	NA	protein_coding	NA	NA	1	CB4851
III	13554412	LTRCER1	intron	Y76A2B.6	scav-2	protein_coding	slow growth	GO:0007155,GO:0016020	11	CX11254,CX11262,CX11264,CX11307,CX11314,CX11315,PS2025,QG556,QX1233,QX1793,QX1794
III	13628483	Tc1	intron	T12D8.4	arrd-17	protein_coding	slow growth	NA	1	CB4851
III	13660177	Tc1	intergenic	NA	NA	NA	NA	NA	1	CB4851
III	13681909	Tc1	intron	ZK520.2	sid-2	protein_coding	NA	GO:0016246,GO:0016324,GO:0050658,GO:0008340	3	CB4856,ECA36,QX1211
III	13681909	Tc1	intron	ZK520.3	dyf-2	protein_coding	slow growth	GO:0006935,GO:0007635,GO:0008104,GO:0030992,GO:0031513,GO:0035058,GO:0042048,GO:0042073,GO:0043053,GO:0005515,GO:0034984	3	CB4856,ECA36,QX1211
IV	87976	LONGPAL1	intron	B0545.3	scl-23	protein_coding	NA	NA	1	QG2075
IV	131974	Tc2	promoter	F29C4.1	daf-1	protein_coding	NA	GO:0019915,GO:0040024,GO:0043051,GO:0045944,GO:0004702,GO:0005524,GO:0007178,GO:0016020,GO:0004672,GO:0006468,GO:0004675,GO:0016772	1	JU367
IV	134256	LTRCER1	intron	F29C4.1	daf-1	protein_coding	NA	GO:0019915,GO:0040024,GO:0043051,GO:0045944,GO:0004702,GO:0005524,GO:0007178,GO:0016020,GO:0004672,GO:0006468,GO:0004675,GO:0016772	1	CX11271
IV	160169	MIRAGE1	CDS	Y38C1AA.19	NA	protein_coding	NA	NA	1	NIC199
IV	168907	Tc3	intron	Y38C1AA.5	cutl-24	protein_coding	NA	NA	1	JU778
IV	226454	LTRCER1	intron	R02D3.3	NA	protein_coding	slow growth,sterile progeny,embryonic lethal,maternal sterile	GO:0000439,GO:0006289,GO:0006351,GO:0000003,GO:0009792,GO:0010171,GO:0040011,GO:0040002,GO:0000003,GO:0009792,GO:0006898,GO:0000003,GO:0007276	2	CX11254,CX11307
IV	271622	Tc3	CDS	T21D12.11	NA	protein_coding	NA	NA	2	CB4855,CX11285
IV	295397	Tc3	intron	K02D7.1	NA	protein_coding	NA	GO:0045087,GO:0003824,GO:0009116,GO:0004731,GO:0006139,GO:0040011	1	ED3017
IV	300532	Tc1	intergenic	NA	NA	NA	NA	NA	1	CB4851
IV	311894	Tc2	intron	K02D7.2	NA	protein_coding	NA	GO:0046872,GO:0003676	2	ED3046,ED3049
IV	341094	Tc2	intron	F18F11.3	cdh-8	protein_coding	NA	GO:0005509,GO:0007156,GO:0016020	1	MY10
IV	344791	Tc1	intron	F18F11.3	cdh-8	protein_coding	NA	GO:0005509,GO:0007156,GO:0016020	1	CB4851
IV	413403	Tc1	promoter	T07A9.12	NA	protein_coding	NA	NA	1	CB4851
IV	430597	Tc1	CDS	Y66H1A.6	hum-8	protein_coding	embryonic lethal	GO:0003774,GO:0005524,GO:0016459,GO:0009792	1	CB4851
IV	514199	Tc1	intron	W03G1.6	pig-1	protein_coding	larval lethal,lethal	GO:0004674,GO:0005737,GO:0005813,GO:0018105,GO:0018107,GO:0031581,GO:0055059,GO:0004672,GO:0005524,GO:0006468,GO:0016772,GO:0002119,GO:0006915	1	CB4851
IV	544925	WBT00000046	promoter	F09C11.1	NA	protein_coding	NA	GO:0008340	8	CB4851,JU1246,JU360,JU367,JU394,JU406,NIC199,NIC255
IV	610020	Tc6	intron	C18H7.2	inx-18	protein_coding	NA	GO:0005921	1	JU394
IV	610087	Tc6	intron	C18H7.2	inx-18	protein_coding	NA	GO:0005921	4	CB4851,JU1530,JU360,JU367
IV	610162	Tc6	intron	C18H7.2	inx-18	protein_coding	NA	GO:0005921	5	JU1246,JU310,JU406,NIC199,NIC255
IV	625307	LONGPAL1	intergenic	NA	NA	NA	NA	NA	1	NIC268
IV	645176	Tc1	intergenic	NA	NA	NA	NA	NA	1	CB4851
IV	661805	Tc1	intergenic	NA	NA	NA	NA	NA	1	CB4851
IV	711698	Tc1	intergenic	NA	NA	NA	NA	NA	12	CB4932,DL200,ED3017,JU1491,JU1580,JU1586,JU1896,JU775,JU782,MY18,QW947,WN2001
IV	778331	CER3-1-LTR_CE	promoter	F56B3.7	ugt-52	protein_coding	NA	GO:0008152,GO:0016758	2	JU310,JU360
IV	784929	Tc3	intergenic	NA	NA	NA	NA	NA	10	CB4932,DL200,ED3017,JU1491,JU1580,JU1586,JU775,JU782,MY18,WN2001
IV	844876	Tc3	promoter	Y55F3BR.4	lgc-33	protein_coding	NA	GO:0005230,GO:0006810,GO:0016020	5	ED3017,JU1896,JU782,MY18,WN2001
IV	845168	Tc2	promoter	Y55F3BR.4	lgc-33	protein_coding	NA	GO:0005230,GO:0006810,GO:0016020	1	JU1246
IV	863617	MARINER2	intron	Y55F3BR.2	NA	protein_coding	embryonic lethal	GO:0004867,GO:0009792	25	CB4932,DL200,ED3017,ED3040,EG4349,JT11398,JU1213,JU1400,JU1409,JU1491,JU1580,JU1586,JU1896,JU2001,JU2526,JU346,JU397,JU642,JU782,MY18,NIC261,NIC265,NIC277,QW947,WN2001
IV	867407	Tc5	intron	Y55F3BR.2	NA	protein_coding	embryonic lethal	GO:0004867,GO:0009792	2	JU1530,JU310
IV	884877	Chapaev-1_CE	promoter	C44C8.6	mak-2	protein_coding	NA	GO:0005634,GO:0005737,GO:0045202,GO:0004672,GO:0005524,GO:0006468,GO:0016772,GO:0008340	1	GXW1
IV	918251	CER3-I_CE	promoter	F58H7.5	NA	protein_coding	NA	NA	1	QX1211
IV	953704	MARINER2	intergenic	NA	NA	NA	NA	NA	9	AB1,ED3017,JU1896,JU782,MY18,NIC261,NIC265,QG2075,WN2001
IV	1021145	HAT2_CE	intergenic	NA	NA	NA	NA	NA	1	JU258
IV	1034396	MIRAGE1	gene	Y55F3AM.22	linc-159	other	NA	NA	1	CB4932
IV	1040772	Chapaev-1_CE	intron	Y55F3AM.11	NA	protein_coding	NA	NA	2	AB1,JU1896
IV	1045231	LTRCER1	promoter	Y55F3AM.2	srx-12	protein_coding	NA	GO:0016021	1	JU2001
IV	1052128	Chapaev-1_CE	promoter	Y55F3AM.21	NA	protein_coding	NA	NA	1	JU2001
IV	1076028	HAT2_CE	intergenic	NA	NA	NA	NA	NA	3	JU311,JU394,QX1211
IV	1076111	WBT00000581	intergenic	NA	NA	NA	NA	NA	5	AB1,CB4856,DL238,JU1530,NIC3
IV	1079020	PAL5A_CE	intron	Y55F3AM.15	csn-4	protein_coding	sterile,sick,sterile progeny,larval arrest,embryonic lethal	GO:0005515,GO:0009792,GO:0002119,GO:0040011,GO:0009792,GO:0009792,GO:0009792,GO:0000910,GO:0009792,GO:0000003,GO:0009792,GO:0009792,GO:0009792,GO:0000003,GO:0000003,GO:0040035,GO:0002119,GO:0040035,GO:0000003,GO:0000003,GO:0040035,GO:0000003,GO:0000003,GO:0040035,GO:0000003,GO:0040035,GO:0000003	1	JU258
IV	1117336	NDNAX3_CE	intron	C44B12.4	srx-13	protein_coding	NA	GO:0016021	22	AB1,CB4932,DL238,ED3017,EG4349,JU1491,JU1530,JU1580,JU1581,JU2001,JU310,JU311,JU397,JU440,JU782,LKC34,MY18,NIC195,NIC251,NIC3,QX1793,WN2001
IV	1119620	Tc1	promoter	C44B12.4	srx-13	protein_coding	NA	GO:0016021	1	CB4851
IV	1123877	Tc2	intron	C44B12.5	perm-4	protein_coding	sterile,embryonic lethal,sterile progeny,maternal sterile	GO:0000003,GO:0000003,GO:0009792,GO:0000003,GO:0000003	1	JU394
IV	1123931	Tc2	intron	C44B12.5	perm-4	protein_coding	sterile,embryonic lethal,sterile progeny,maternal sterile	GO:0000003,GO:0000003,GO:0009792,GO:0000003,GO:0000003	2	CB4851,JU1586
IV	1142076	Tc5	gene	C44B12.10	NA	other	NA	NA	1	JU1652
IV	1142076	Tc5	gene	C44B12.11	NA	other	NA	NA	1	JU1652
IV	1161788	WBT00000416	promoter	C50A2.4	ets-8	protein_coding	NA	GO:0003700,GO:0006355,GO:0043565	1	JU311
IV	1161788	WBT00000416	promoter	C50A2.7	NA	protein_coding	NA	NA	1	JU311
IV	1186989	NPALTA1_CE	promoter	Y104H12D.1	mdt-20	protein_coding	NA	GO:0001104,GO:0006357,GO:0016592	1	AB1
IV	1188795	PAL5A_CE	intron	Y104H12D.1	mdt-20	protein_coding	NA	GO:0001104,GO:0006357,GO:0016592	2	EG4724,MY23
IV	1226049	MAR_CE	promoter	W09G12.8	NA	protein_coding	embryonic lethal,slow growth	GO:0005737,GO:0006516	34	DL200,ED3011,ED3040,ED3046,ED3049,ED3052,GXW1,JT11398,JU1212,JU1213,JU1246,JU1400,JU1580,JU1896,JU311,JU323,JU440,JU642,JU782,KR314,LKC34,NIC195,NIC231,NIC251,NIC256,NIC258,NIC259,NIC260,NIC265,NIC271,NIC3,QX1233,QX1791,QX1792
IV	1226331	Tc1	intron	W09G12.8	NA	protein_coding	embryonic lethal,slow growth	GO:0005737,GO:0006516	1	CB4851
IV	1231814	LTRCER1	promoter	W09G12.6	NA	protein_coding	NA	NA	1	QX1794
IV	1250788	Tc1	intron	F38A1.5	clec-166	protein_coding	NA	GO:0030246	1	CB4851
IV	1265725	MIRAGE1	intron	F38A1.13	NA	protein_coding	embryonic lethal	GO:0009792	6	DL200,ED3040,JT11398,JU1213,JU1400,JU642
IV	1288563	PAL5A_CE	promoter	Y104H12BR.1	plst-1	protein_coding	embryonic lethal	GO:0005515,GO:0009792	1	NIC231
IV	1302859	CELE45	intron	F53H1.1	NA	protein_coding	sterile,sick,slow growth,sterile progeny,larval arrest,embryonic lethal,maternal sterile	GO:0003676,GO:0005524,GO:0000003,GO:0000003,GO:0040035,GO:0000003,GO:0000003,GO:0009792,GO:0009792,GO:0009792,GO:0006898,GO:0006898,GO:0040018,GO:0040011,GO:0000003,GO:0040035,GO:0009792,GO:0002119,GO:0009792,GO:0009792	2	LKC34,QX1791
IV	1317818	Tc1A	intron	F53H1.4	NA	protein_coding	sick,slow growth	GO:0005515,GO:0008270,GO:0006898,GO:0032502	1	ED3040
IV	1359367	Tc3	promoter	F58F6.2	col-105	protein_coding	NA	GO:0042302	1	ED3077
IV	1381980	Tc2	intergenic	NA	NA	NA	NA	NA	1	JU1246
IV	1387688	Tc1	intron	Y104H12A.1	nhr-41	protein_coding	NA	GO:0003700,GO:0003707,GO:0005634,GO:0006355,GO:0043401,GO:0008270,GO:0043565,GO:0019915	1	CB4851
IV	1428815	MIRAGE1	exon	Y77E11A.22	NA	pseudogene	NA	NA	1	DL226
IV	1430110	Tc2	promoter	Y77E11A.22	NA	pseudogene	NA	NA	2	MY16,MY23
IV	1430110	Tc2	intron	Y77E11A.23	NA	protein_coding	NA	GO:0008219,GO:0008219,GO:0008219	2	MY16,MY23
IV	1442328	HELITRONY1A_CE	intron	Y77E11A.11	clp-7	protein_coding	NA	GO:0004198,GO:0005622,GO:0006508,GO:0008219,GO:0008219,GO:0008219	1	QX1211
IV	1447928	Tc6	intron	Y77E11A.3	NA	protein_coding	NA	NA	2	MY16,MY23
IV	1507888	PAL5A_CE	intron	Y77E11A.1	NA	protein_coding	NA	GO:0005524,GO:0005975,GO:0016773	2	CB4852,JU1586
IV	1508805	PAL9A_CE	intron	Y77E11A.1	NA	protein_coding	NA	GO:0005524,GO:0005975,GO:0016773	1	JU775
IV	1508805	PAL9A_CE	gene	Y77E11A.17	NA	other	NA	NA	1	JU775
IV	1535471	Tc3	intron	K03H6.5	NA	protein_coding	NA	GO:0004930,GO:0007186,GO:0016021	2	MY16,MY23
IV	1597155	PAL5A_CE	promoter	Y41D4B.13	ced-2	protein_coding	NA	GO:0005070,GO:0005515,GO:0005886,GO:0012501,GO:0016477,GO:0043652	1	NIC267
IV	1597155	PAL5A_CE	promoter	Y41D4B.19	npp-8	protein_coding	slow growth,larval lethal,larval arrest,embryonic lethal	GO:0005643,GO:0006913,GO:0017056,GO:0005515,GO:0009792,GO:0009792,GO:0040035,GO:0009792,GO:0040035,GO:0019915,GO:0019915,GO:0009792,GO:0009792,GO:0009792,GO:0009792,GO:0009792,GO:0009792,GO:0006997,GO:0006997,GO:0032940,GO:0009792,GO:0002119,GO:0002119,GO:0006997	1	NIC267
IV	1597242	PAL5A_CE	promoter	Y41D4B.13	ced-2	protein_coding	NA	GO:0005070,GO:0005515,GO:0005886,GO:0012501,GO:0016477,GO:0043652	20	CX11285,ED3040,EG4724,GXW1,JT11398,JU1400,JU1530,JU2522,JU258,JU310,JU323,JU440,JU642,JU782,LKC34,MY16,NIC231,QX1211,QX1233,QX1791
IV	1597242	PAL5A_CE	promoter	Y41D4B.19	npp-8	protein_coding	slow growth,larval lethal,larval arrest,embryonic lethal	GO:0005643,GO:0006913,GO:0017056,GO:0005515,GO:0009792,GO:0009792,GO:0040035,GO:0009792,GO:0040035,GO:0019915,GO:0019915,GO:0009792,GO:0009792,GO:0009792,GO:0009792,GO:0009792,GO:0009792,GO:0006997,GO:0006997,GO:0032940,GO:0009792,GO:0002119,GO:0002119,GO:0006997	20	CX11285,ED3040,EG4724,GXW1,JT11398,JU1400,JU1530,JU2522,JU258,JU310,JU323,JU440,JU642,JU782,LKC34,MY16,NIC231,QX1211,QX1233,QX1791
IV	1597246	MAR_CE	promoter	Y41D4B.13	ced-2	protein_coding	NA	GO:0005070,GO:0005515,GO:0005886,GO:0012501,GO:0016477,GO:0043652	1	MY16
IV	1597246	MAR_CE	promoter	Y41D4B.19	npp-8	protein_coding	slow growth,larval lethal,larval arrest,embryonic lethal	GO:0005643,GO:0006913,GO:0017056,GO:0005515,GO:0009792,GO:0009792,GO:0040035,GO:0009792,GO:0040035,GO:0019915,GO:0019915,GO:0009792,GO:0009792,GO:0009792,GO:0009792,GO:0009792,GO:0009792,GO:0006997,GO:0006997,GO:0032940,GO:0009792,GO:0002119,GO:0002119,GO:0006997	1	MY16
IV	1639917	PAL5A_CE	intron	Y41D4B.21	nhr-274	protein_coding	NA	GO:0003700,GO:0003707,GO:0005634,GO:0006355,GO:0043401,GO:0008270,GO:0043565	4	CX11264,JU775,MY16,QX1793
IV	1653000	PAL8D_CE	intergenic	NA	NA	NA	NA	NA	10	DL238,JU323,JU440,JU778,JU782,KR314,NIC231,NIC256,NIC272,NIC3
IV	1656734	PAL8D_CE	intergenic	NA	NA	NA	NA	NA	1	NIC3
IV	1724733	Tc5	promoter	K08D12.7	NA	protein_coding	NA	NA	1	CB4851
IV	1724733	Tc5	promoter	K08D12.8	NA	protein_coding	NA	NA	1	CB4851
IV	1732570	PAL5A_CE	intron	Y41D4A.5	NA	protein_coding	NA	GO:0004725,GO:0006470,GO:0043652	1	JU1586
IV	1743875	PAL5A_CE	intron	Y41D4A.6	NA	protein_coding	larval lethal	GO:0016884,GO:0040002,GO:0002119,GO:0018996,GO:0019915,GO:0019915,GO:0018996	5	CX11264,ED3040,JU1400,JU642,MY23
IV	1755241	HAT2_CE	intron	Y41D4A.3	NA	protein_coding	NA	NA	2	JU1581,JU1586
IV	1755241	HAT2_CE	intron	Y41D4A.7	NA	protein_coding	NA	NA	2	JU1581,JU1586
IV	1755985	PAL5A_CE	intron	Y41D4A.7	NA	protein_coding	NA	NA	1	JU311
IV	1756038	PAL5A_CE	intron	Y41D4A.7	NA	protein_coding	NA	NA	2	AB1,EG4349
IV	1784145	Tc3	intergenic	NA	NA	NA	NA	NA	1	NIC277
IV	1845291	Tc5	intron	K07A9.3	NA	protein_coding	NA	NA	1	CB4851
IV	1849649	Tc5	five_prime_UTR	F55A8.2	egl-4	protein_coding	NA	GO:0004692,GO:0005634,GO:0005829,GO:0008286,GO:0008340,GO:0018105,GO:0030308,GO:0030431,GO:0040015,GO:0046621,GO:0046662,GO:0004672,GO:0005524,GO:0006468,GO:0004674,GO:0016772,GO:0030163	4	CX11264,CX11315,NIC268,QX1233
IV	1855465	PAL9A_CE	intron	F55A8.2	egl-4	protein_coding	NA	GO:0004692,GO:0005634,GO:0005829,GO:0008286,GO:0008340,GO:0018105,GO:0030308,GO:0030431,GO:0040015,GO:0046621,GO:0046662,GO:0004672,GO:0005524,GO:0006468,GO:0004674,GO:0016772,GO:0030163	1	MY23
IV	1859015	WBT00000046	intron	F55A8.2	egl-4	protein_coding	NA	GO:0004692,GO:0005634,GO:0005829,GO:0008286,GO:0008340,GO:0018105,GO:0030308,GO:0030431,GO:0040015,GO:0046621,GO:0046662,GO:0004672,GO:0005524,GO:0006468,GO:0004674,GO:0016772,GO:0030163	2	CB4851,JU1568
IV	1861821	PAL5A_CE	intron	F55A8.2	egl-4	protein_coding	NA	GO:0004692,GO:0005634,GO:0005829,GO:0008286,GO:0008340,GO:0018105,GO:0030308,GO:0030431,GO:0040015,GO:0046621,GO:0046662,GO:0004672,GO:0005524,GO:0006468,GO:0004674,GO:0016772,GO:0030163	2	CX11264,MY16
IV	1935970	PAL5A_CE	intron	F52C12.4	denn-4	protein_coding	larval arrest,embryonic lethal	GO:0009792,GO:0002119,GO:0040011,GO:0040013	1	JU1409
IV	1936304	PAL5A_CE	intron	F52C12.4	denn-4	protein_coding	larval arrest,embryonic lethal	GO:0009792,GO:0002119,GO:0040011,GO:0040013	1	CB4851
IV	1998194	PAL5A_CE	intron	Y76B12C.2	xpc-1	protein_coding	NA	GO:0003684,GO:0005634,GO:0006289,GO:0003677	2	JU1491,JU782
IV	2131825	LTRCER1	intron	C23H5.1	prmt-6	protein_coding	NA	GO:0008152,GO:0008168	1	PB306
IV	2143869	Tc4v	CDS	C54E4.2	NA	protein_coding	NA	GO:0005509,GO:0005578,GO:0007165	2	MY16,MY23
IV	2159929	MIRAGE1	promoter	C54E4.3	gcy-37	protein_coding	embryonic lethal	GO:0009190,GO:0016849,GO:0035556,GO:0020037,GO:0004383,GO:0006182,GO:0009792	14	ED3017,EG4349,EG4725,JU1395,JU2526,JU775,NIC199,NIC251,NIC261,NIC265,NIC266,NIC275,QG2075,WN2002
IV	2176853	Tc2	intron	C54E4.1	NA	protein_coding	NA	NA	21	AB1,CB4932,ED3017,EG4349,EG4725,JU1213,JU1580,JU1581,JU1586,JU1896,JU311,JU440,JU775,NIC251,NIC260,NIC261,NIC265,NIC266,NIC275,QG2075,QX1792
IV	2176853	Tc2	gene	C54E4.10	NA	other	NA	NA	21	AB1,CB4932,ED3017,EG4349,EG4725,JU1213,JU1580,JU1581,JU1586,JU1896,JU311,JU440,JU775,NIC251,NIC260,NIC261,NIC265,NIC266,NIC275,QG2075,QX1792
IV	2176853	Tc2	gene	C54E4.7	NA	other	NA	NA	21	AB1,CB4932,ED3017,EG4349,EG4725,JU1213,JU1580,JU1581,JU1586,JU1896,JU311,JU440,JU775,NIC251,NIC260,NIC261,NIC265,NIC266,NIC275,QG2075,QX1792
IV	2180643	Tc5	intron	Y71G10AL.1	NA	protein_coding	embryonic lethal	GO:0016246,GO:0016246,GO:0009792	1	CB4851
IV	2187324	PAL5A_CE	intron	Y71G10AL.1	NA	protein_coding	embryonic lethal	GO:0016246,GO:0016246,GO:0009792	1	CX11285
IV	2187681	PAL5A_CE	intron	Y71G10AL.1	NA	protein_coding	embryonic lethal	GO:0016246,GO:0016246,GO:0009792	6	DL238,ED3040,EG4724,JU367,LKC34,NIC231
IV	2188011	PAL5A_CE	intron	Y71G10AL.1	NA	protein_coding	embryonic lethal	GO:0016246,GO:0016246,GO:0009792	5	CB4851,CB4932,CX11264,JU1580,JU2464
IV	2199986	Tc2	intron	Y71G10AR.4	NA	protein_coding	slow growth,sterile progeny,embryonic lethal	GO:0006814,GO:0008508,GO:0016020	11	ED3040,ED3046,ED3049,GXW1,JU1409,JU1491,JU2316,JU2464,JU394,JU782,NIC272
IV	2297468	HAT1_CE	intron	C37F5.1	lin-1	protein_coding	embryonic lethal	GO:0000003,GO:0000122,GO:0005515,GO:0005634,GO:0009791,GO:0018991,GO:0040025,GO:0040026,GO:0040027,GO:0042659,GO:0043565,GO:0003700,GO:0006355,GO:0009792,GO:0040027,GO:0019915,GO:0040027,GO:0040035,GO:0040027,GO:0040027,GO:0040027,GO:0040027,GO:0040027,GO:0040027,GO:0040027,GO:0040027,GO:0040027	1	NIC195
IV	2297580	HAT1_CE	intron	C37F5.1	lin-1	protein_coding	embryonic lethal	GO:0000003,GO:0000122,GO:0005515,GO:0005634,GO:0009791,GO:0018991,GO:0040025,GO:0040026,GO:0040027,GO:0042659,GO:0043565,GO:0003700,GO:0006355,GO:0009792,GO:0040027,GO:0019915,GO:0040027,GO:0040035,GO:0040027,GO:0040027,GO:0040027,GO:0040027,GO:0040027,GO:0040027,GO:0040027,GO:0040027,GO:0040027	10	ED3040,ED3046,ED3049,GXW1,JU1491,JU782,NIC1,NIC269,QX1211,QX1791
IV	2334484	LTRCER1	intron	Y38F2AR.7	ppgn-1	protein_coding	NA	GO:0004222,GO:0005524,GO:0006508,GO:0016020	5	CB4932,JU1580,JU1581,JU1586,JU346
IV	2358688	MARINER2	intron	Y38F2AR.5	tftc-1	protein_coding	NA	NA	6	ED3040,ED3046,GXW1,JU1491,JU782,NIC199
IV	2392872	Tc5	intron	Y38F2AR.1	eri-5	protein_coding	NA	NA	1	RC301
IV	2411047	MIRAGE1	intron	Y38F2AR.12	NA	protein_coding	NA	GO:0016787,GO:0003824	1	NIC269
IV	2411265	CELE45	intron	Y38F2AR.12	NA	protein_coding	NA	GO:0016787,GO:0003824	1	NIC3
IV	2411647	Tc2	intron	Y38F2AR.12	NA	protein_coding	NA	GO:0016787,GO:0003824	5	CX11264,JU1400,JU2001,JU642,LKC34
IV	2468372	Tc9	intron	C45G7.2	ilys-2	protein_coding	NA	GO:0003796	22	CB4855,CX11271,CX11285,DL226,DL238,ED3011,EG4724,JT11398,JU1409,JU1440,JU2522,MY10,MY16,MY23,NIC231,NIC236,NIC252,NIC267,QX1233,QX1791,QX1792,QX1794
IV	2472282	Tc3	intergenic	NA	NA	NA	NA	NA	1	QX1791
IV	2508247	HAT2_CE	intron	Y69A2AR.16	NA	protein_coding	NA	GO:0005488	1	MY16
IV	2508247	HAT2_CE	promoter	Y69A2AR.22	NA	protein_coding	NA	NA	1	MY16
IV	2508334	HAT2_CE	intron	Y69A2AR.16	NA	protein_coding	NA	GO:0005488	5	CX11271,JU1581,JU311,PX179,QX1211
IV	2508334	HAT2_CE	promoter	Y69A2AR.22	NA	protein_coding	NA	NA	5	CX11271,JU1581,JU311,PX179,QX1211
IV	2508457	HAT2_CE	intron	Y69A2AR.16	NA	protein_coding	NA	GO:0005488	1	EG4349
IV	2508457	HAT2_CE	promoter	Y69A2AR.22	NA	protein_coding	NA	NA	1	EG4349
IV	2513432	PAL8D_CE	intron	Y69A2AR.16	NA	protein_coding	NA	GO:0005488	1	NIC267
IV	2513819	PAL5A_CE	intron	Y69A2AR.16	NA	protein_coding	NA	GO:0005488	1	EG4349
IV	2513880	PAL5A_CE	intron	Y69A2AR.16	NA	protein_coding	NA	GO:0005488	1	QX1792
IV	2522516	Tc3	intron	Y69A2AR.16	NA	protein_coding	NA	GO:0005488	1	CX11264
IV	2538187	MIRAGE1	intergenic	NA	NA	NA	NA	NA	1	JU440
IV	2683628	HELITRONY4_CE	intron	Y94H6A.11	egrh-3	protein_coding	NA	GO:0003676	4	CX11264,JU1581,JU311,PX179
IV	2721962	PAL5A_CE	intron	Y94H6A.9	ubxn-2	protein_coding	NA	GO:0048471,GO:0005515	4	AB1,EG4349,JU2007,JU311
IV	2722403	PAL5A_CE	intron	Y94H6A.9	ubxn-2	protein_coding	NA	GO:0048471,GO:0005515	2	JU1586,PX179
IV	2761023	MARINER2	intron	Y54G2A.38	NA	protein_coding	NA	GO:0004888,GO:0007606,GO:0016020	31	AB1,CB4932,ED3017,EG4349,EG4725,JU1212,JU1213,JU1246,JU1491,JU1568,JU1580,JU1581,JU1586,JU1652,JU1896,JU2001,JU2007,JU311,JU346,JU367,JU393,JU397,JU440,JU561,JU751,NIC1,NIC266,NIC277,PX179,QG2075,WN2002
IV	2812033	MARINER2	intron	Y54G2A.76	NA	protein_coding	NA	NA	1	QX1211
IV	2853032	Tc4v	intron	Y54G2A.49	NA	protein_coding	NA	NA	1	QX1792
IV	2869401	HAT1_CE	intergenic	NA	NA	NA	NA	NA	1	EG4349
IV	2869491	HAT1_CE	intergenic	NA	NA	NA	NA	NA	6	AB1,CB4932,EG4725,JU2007,JU311,PX179
IV	2874554	PALTA3_CE	intron	Y54G2A.17	NA	protein_coding	larval arrest,embryonic lethal,sick,sterile progeny,lethal	GO:0004514,GO:0009435,GO:0004516,GO:0019358,GO:0009792,GO:0009792,GO:0002119,GO:0040035,GO:0000003,GO:0002119,GO:0040035,GO:0000003,GO:0002119,GO:0002119,GO:0002119	2	JU1586,PX179
IV	2878181	PAL5A_CE	intron	Y54G2A.17	NA	protein_coding	larval arrest,embryonic lethal,sick,sterile progeny,lethal	GO:0004514,GO:0009435,GO:0004516,GO:0019358,GO:0009792,GO:0009792,GO:0002119,GO:0040035,GO:0000003,GO:0002119,GO:0040035,GO:0000003,GO:0002119,GO:0002119,GO:0002119	3	CX11285,JU311,JU440
IV	2879033	PAL5A_CE	intron	Y54G2A.17	NA	protein_coding	larval arrest,embryonic lethal,sick,sterile progeny,lethal	GO:0004514,GO:0009435,GO:0004516,GO:0019358,GO:0009792,GO:0009792,GO:0002119,GO:0040035,GO:0000003,GO:0002119,GO:0040035,GO:0000003,GO:0002119,GO:0002119,GO:0002119	1	JU1586
IV	2885044	PAL5A_CE	intron	Y54G2A.17	NA	protein_coding	larval arrest,embryonic lethal,sick,sterile progeny,lethal	GO:0004514,GO:0009435,GO:0004516,GO:0019358,GO:0009792,GO:0009792,GO:0002119,GO:0040035,GO:0000003,GO:0002119,GO:0040035,GO:0000003,GO:0002119,GO:0002119,GO:0002119	6	CX11271,CX11285,EG4349,JU1581,JU1586,JU2007
IV	2885044	PAL5A_CE	promoter	Y54G2A.5	dml-1	protein_coding	embryonic lethal	GO:0009792	6	CX11271,CX11285,EG4349,JU1581,JU1586,JU2007
IV	2885151	PAL5A_CE	intron	Y54G2A.17	NA	protein_coding	larval arrest,embryonic lethal,sick,sterile progeny,lethal	GO:0004514,GO:0009435,GO:0004516,GO:0019358,GO:0009792,GO:0009792,GO:0002119,GO:0040035,GO:0000003,GO:0002119,GO:0040035,GO:0000003,GO:0002119,GO:0002119,GO:0002119	10	AB1,CB4851,CB4855,ED3017,EG4724,JU311,MY16,PX179,QX1211,QX1791
IV	2885151	PAL5A_CE	promoter	Y54G2A.5	dml-1	protein_coding	embryonic lethal	GO:0009792	10	AB1,CB4851,CB4855,ED3017,EG4724,JU311,MY16,PX179,QX1211,QX1791
IV	2902190	Chapaev-1_CE	intergenic	NA	NA	NA	NA	NA	1	QX1211
IV	3012472	CELE42	five_prime_UTR	Y54G2A.28	NA	protein_coding	NA	NA	1	CX11271
IV	3086992	LONGPAL1	promoter	Y67D8C.9	NA	protein_coding	NA	GO:0006508,GO:0008237,GO:0008270	46	CB4855,CB4856,CX11264,CX11271,CX11285,DL238,ED3011,ED3040,EG4724,GXW1,JT11398,JU1409,JU1440,JU1491,JU2316,JU2464,JU2522,JU2526,JU258,JU394,JU642,JU774,JU775,JU782,LKC34,MY16,MY18,MY23,NIC199,NIC256,NIC258,NIC259,NIC261,NIC262,NIC265,NIC267,NIC268,NIC269,NIC272,NIC274,QW947,QX1233,QX1792,QX1793,QX1794,WN2001
IV	3130009	NPAL5A_CE	intron	Y67D8C.10	mca-3	protein_coding	adult lethal	GO:0002119,GO:0005388,GO:0005886,GO:0006816,GO:0006897,GO:0009792,GO:0040010,GO:0040011,GO:0040017,GO:0045807,GO:0051481,GO:0006812,GO:0016021,GO:0019829,GO:0005524,GO:0016020,GO:0070588,GO:0000166,GO:0046872,GO:0040011,GO:0040011,GO:0032940,GO:0032940,GO:0040007,GO:0040007	2	MY16,MY23
IV	3197667	Tc1	intergenic	NA	NA	NA	NA	NA	1	CB4851
IV	3281439	WBT00000416	intergenic	NA	NA	NA	NA	NA	2	CB4851,ED3040
IV	3406300	MARINER2	intergenic	NA	NA	NA	NA	NA	1	QX1792
IV	3534756	Chapaev-1_CE	intron	M57.1	NA	protein_coding	NA	NA	1	CX11285
IV	3587686	PAL5A_CE	promoter	Y37E11	Y37E11AL.t1	pseudogene	NA	NA	1	QX1211
IV	3587686	PAL5A_CE	gene	Y37E11B.12	NA	other	NA	NA	1	QX1211
IV	3587686	PAL5A_CE	gene	Y37E11B.13	NA	other	NA	NA	1	QX1211
IV	3587686	PAL5A_CE	intron	Y37E11B.4	taf-2	protein_coding	embryonic lethal	GO:0009792,GO:0045944,GO:0008237,GO:0008270,GO:0009792	1	QX1211
IV	3599364	Chapaev-1_CE	promoter	Y37E11B.6	NA	protein_coding	NA	NA	1	JU2007
IV	3714954	HAT1_CE	intron	Y37E11AL.1	NA	protein_coding	NA	GO:0016021	1	QX1211
IV	3888158	Tc1	CDS	F37C4.2	oac-22	protein_coding	NA	GO:0016747	1	CB4851
IV	3919208	Tc1	promoter	F56D6.4	srz-19	protein_coding	NA	NA	1	CB4851
IV	3947016	WBT00000134	CDS	Y46C8AL.5	clec-72	protein_coding	NA	GO:0030246	1	MY18
IV	3964552	HAT1_CE	CDS	Y46C8AL.9	clec-75	protein_coding	NA	GO:0030246	1	QX1211
IV	4012745	MARINER2	intron	F47C12.2	clec-78	protein_coding	NA	GO:0007155,GO:0005515,GO:0030246,GO:0005509	1	ECA36
IV	4016115	Tc3	intron	W02C12.3	hlh-30	protein_coding	sterile	GO:0005634,GO:0005737,GO:0006357,GO:0008340,GO:0010506,GO:0046983,GO:0019915,GO:0000003	1	CX11254
IV	4024609	PAL3A_CE	intron	W02C12.3	hlh-30	protein_coding	sterile	GO:0005634,GO:0005737,GO:0006357,GO:0008340,GO:0010506,GO:0046983,GO:0019915,GO:0000003	3	MY16,MY18,WN2001
IV	4065975	MIRAGE1	CDS	W03D2.10	str-122	protein_coding	NA	GO:0016021	1	NIC251
IV	4097053	HELITRONY2_CE	intron	C35B1.2	NA	protein_coding	NA	NA	1	QX1211
IV	4119931	Tc1	intron	F49F1.5	NA	protein_coding	NA	GO:0043652	1	CB4851
IV	4198736	MARINER2	intergenic	NA	NA	NA	NA	NA	52	AB1,CB4851,CB4932,CX11271,CX11285,ED3005,ED3011,ED3040,ED3052,EG4725,GXW1,JT11398,JU1213,JU1246,JU1409,JU1440,JU1491,JU1568,JU1580,JU1581,JU1586,JU1652,JU1896,JU2001,JU2464,JU2526,JU258,JU311,JU323,JU346,JU367,JU394,JU561,JU774,JU775,JU782,LKC34,MY10,MY16,MY18,MY23,NIC199,NIC231,NIC251,NIC258,NIC266,NIC272,PX179,QX1791,QX1792,QX1793,WN2001
IV	4246175	TIR23T5A_CE	promoter	F36A4.11	NA	protein_coding	NA	NA	1	QX1211
IV	4246175	TIR23T5A_CE	promoter	F36A4.8	ttr-20	protein_coding	NA	GO:0005615	1	QX1211
IV	4298266	Tc4v	intron	F15E6.9	NA	protein_coding	maternal sterile	GO:0000003	2	CB4855,QX1233
IV	4357273	Tc5A	promoter	W03B1.4	sars-2	protein_coding	slow growth,larval arrest,embryonic lethal	GO:0000166,GO:0004812,GO:0005524,GO:0006418,GO:0004828,GO:0005737,GO:0006434,GO:0009792,GO:0006898,GO:0002119	2	EG4725,NIC275
IV	4357273	Tc5A	promoter	W03B1.9	NA	protein_coding	NA	NA	2	EG4725,NIC275
IV	4357521	CEREP1A	promoter	W03B1.4	sars-2	protein_coding	slow growth,larval arrest,embryonic lethal	GO:0000166,GO:0004812,GO:0005524,GO:0006418,GO:0004828,GO:0005737,GO:0006434,GO:0009792,GO:0006898,GO:0002119	2	EG4725,NIC266
IV	4357521	CEREP1A	promoter	W03B1.9	NA	protein_coding	NA	NA	2	EG4725,NIC266
IV	4358495	LINE2G_CE	intron	W03B1.4	sars-2	protein_coding	slow growth,larval arrest,embryonic lethal	GO:0000166,GO:0004812,GO:0005524,GO:0006418,GO:0004828,GO:0005737,GO:0006434,GO:0009792,GO:0006898,GO:0002119	1	JU311
IV	4425554	MIRAGE1	intron	R08C7.6	clec-175	protein_coding	NA	GO:0030246	1	QX1793
IV	4472830	MARINER2	intron	M01H9.3	NA	protein_coding	NA	NA	1	DL238
IV	4535391	Tc1	promoter	ZK185.2	NA	protein_coding	NA	GO:0006812,GO:0008324	1	CB4851
IV	4573333	MIRAGE1	intron	F28E10.1	NA	protein_coding	NA	NA	1	DL238
IV	4633021	MARINER2	intron	F19C7.8	NA	protein_coding	NA	GO:0005515	2	EG4725,NIC266
IV	4633021	MARINER2	promoter	R105.1	NA	protein_coding	NA	NA	2	EG4725,NIC266
IV	4724550	Tc2	promoter	K08F11.1	NA	protein_coding	NA	NA	1	JU311
IV	4756675	LTRCER1	CDS	Y17G9B.11	NA	protein_coding	NA	NA	2	CX11285,PX179
IV	4757037	MARINER2	intergenic	NA	NA	NA	NA	NA	1	CB4856
IV	4763228	Chapaev-1_CE	promoter	Y17G9B.2	NA	protein_coding	NA	NA	3	MY16,MY23,NIC207
IV	4889878	MIRAGE1	promoter	T08B6.5	NA	protein_coding	NA	GO:0003676,GO:0000166	1	NIC268
IV	4919385	Tc1	CDS	Y9C9A.9	str-158	protein_coding	NA	GO:0019915	1	CB4851
IV	4938592	Tc3	promoter	Y9C9A.12	fbxa-86	protein_coding	NA	GO:0005515	1	DL238
IV	4938592	Tc3	promoter	Y9C9A.6	str-168	protein_coding	NA	NA	1	DL238
IV	5075231	MIRAGE1	intergenic	NA	NA	NA	NA	NA	1	JU258
IV	5112394	Tc5	CDS	AC7.3	NA	protein_coding	NA	NA	1	NIC242
IV	5114997	Tc1	intron	AC7.1	tkr-3	protein_coding	maternal sterile,sick,embryonic lethal	GO:0004930,GO:0007186,GO:0016021,GO:0004983,GO:0000003,GO:0009792,GO:0000003,GO:0006915,GO:0048477	1	CB4851
IV	5176658	NPAL5A_CE	intron	W03F8.5	lam-1	protein_coding	sterile,maternal sterile,larval lethal,embryonic lethal	GO:0005604,GO:0040017,GO:0060465,GO:0005515,GO:0009792,GO:0010171,GO:0040011,GO:0000003,GO:0009792,GO:0009792,GO:0009792,GO:0002119,GO:0000003,GO:0016477	4	QX1791,QX1792,QX1793,QX1794
IV	5213866	Tc1	intron	Y59E9AL.4	NA	protein_coding	NA	GO:0005215,GO:0006810,GO:0016020,GO:0055085	1	ECA252
IV	5288005	MARINCE1	intergenic	NA	NA	NA	NA	NA	2	ECA36,QX1211
IV	5437158	Tc1	promoter	Y4C6A.2	mgl-3	protein_coding	NA	GO:0010884,GO:0007186,GO:0016021,GO:0004930,GO:0006629,GO:0019915	1	CB4851
IV	5437644	Tc1	promoter	Y4C6A.2	mgl-3	protein_coding	NA	GO:0010884,GO:0007186,GO:0016021,GO:0004930,GO:0006629,GO:0019915	1	ECA252
IV	5600068	Tc1	intron	F26D12.1	fkh-7	protein_coding	NA	GO:0003700,GO:0006355,GO:0043565	1	ECA252
IV	5613056	Tc1	intron	C39H7.4	NA	protein_coding	NA	GO:0045087	1	CB4851
IV	5637403	Tc1	promoter	C39H7.7	srd-13	protein_coding	NA	NA	1	QX1791
IV	5642931	Tc1	intergenic	NA	NA	NA	NA	NA	1	ECA252
IV	5753198	Tc1	intron	C45E5.6	nhr-46	protein_coding	NA	GO:0003700,GO:0003707,GO:0005634,GO:0006355,GO:0043401,GO:0008270,GO:0043565,GO:0003677	1	CB4851
IV	5782899	MARINER2	intergenic	NA	NA	NA	NA	NA	21	AB1,CB4851,CB4856,DL238,ECA252,JU1652,JU1896,JU2001,JU311,JU394,JU751,JU778,MY16,MY23,NIC251,NIC259,NIC262,QX1791,QX1792,QX1793,QX1794
IV	5784356	Tc1	intergenic	NA	NA	NA	NA	NA	1	ECA252
IV	5837649	HELITRONY3_CE	promoter	C06E7.2	NA	protein_coding	NA	NA	1	QX1211
IV	5962892	Tc3	promoter	K02B2.6	NA	protein_coding	embryonic lethal	GO:0009792	9	AB1,CB4851,ECA252,JU1652,JU1896,JU311,JU394,NIC259,NIC262
IV	5964548	Tc1	intergenic	NA	NA	NA	NA	NA	1	ECA252
IV	5984472	Tc1	intron	B0350.2	unc-44	protein_coding	slow growth	GO:0016328,GO:0033563,GO:0040011,GO:0040018,GO:0050839,GO:0005515,GO:0007165,GO:0040018,GO:0010171,GO:0040011,GO:0040018,GO:0010171,GO:0040011,GO:0040018,GO:0010171,GO:0040011,GO:0040011,GO:0007126,GO:0016358,GO:0007411	4	JU778,QX1791,QX1792,QX1794
IV	5984472	Tc1	gene	B0350.29	21ur-8016	other	NA	NA	4	JU778,QX1791,QX1792,QX1794
IV	6014785	MARINCE1	gene	C46G7.110	NA	other	NA	NA	2	ECA36,QX1211
IV	6014785	MARINCE1	promoter	C46G7.2	NA	protein_coding	sterile,larval lethal,slow growth,early larval arrest	GO:0031672,GO:0055120,GO:0002119,GO:0040011,GO:0008340,GO:0000003	2	ECA36,QX1211
IV	6019973	Tc1	three_prime_UTR	C46G7.4	pqn-22	protein_coding	embryonic lethal	GO:0009792	1	CB4851
IV	6042102	Tc1	gene	C46G7.11	21ur-919	other	NA	NA	1	ECA252
IV	6042102	Tc1	intron	H16O14.1	kcc-2	protein_coding	NA	GO:0006813,GO:0006821,GO:0022820,GO:0032228,GO:0006810,GO:0016020,GO:0055085,GO:0006811,GO:0015377,GO:0016021	1	ECA252
IV	6087411	LTRCER1	gene	K08B4.5	K08B4.5	pseudogene	NA	NA	1	QG2075
IV	6140366	Tc1	intergenic	NA	NA	NA	NA	NA	1	CB4851
IV	6149500	LINE2D	gene	H10D12.2	H10D12.2	pseudogene	NA	GO:0000003,GO:0000003	2	ECA36,QX1211
IV	6224375	Tc1	CDS	C49A9.3	NA	protein_coding	NA	NA	1	CB4851
IV	6240654	WBT00000416	intron	F58F9.9	NA	protein_coding	NA	NA	4	DL238,MY16,MY23,QX1792
IV	6242710	PALNN1_CE	gene	F58F9.10	F58F9.10	pseudogene	NA	NA	1	JU1491
IV	6267082	WBT00000207	promoter	T13A10.6	srv-29	protein_coding	NA	GO:0016021	1	MY16
IV	6343113	Tc5	promoter	Y73B6BL.14	NA	protein_coding	NA	GO:0003677,GO:0003910,GO:0006281,GO:0006310	1	CB4856
IV	6347372	LINE2A	promoter	Y73B6BL.289	NA	protein_coding	NA	GO:0019915,GO:0019915,GO:0019915	1	JU642
IV	6388147	Tc1	intergenic	NA	NA	NA	NA	NA	1	CB4851
IV	6392685	Tc1	intergenic	NA	NA	NA	NA	NA	1	CB4851
IV	6432922	CELE45	promoter	Y73B6BL.25	acp-7	protein_coding	NA	GO:0003993	5	JU778,QX1791,QX1792,QX1793,QX1794
IV	6432927	MARINER4	promoter	Y73B6BL.25	acp-7	protein_coding	NA	GO:0003993	2	QX1791,QX1793
IV	6514752	Tc1	intergenic	NA	NA	NA	NA	NA	1	CB4851
IV	6621626	MIRAGE1	promoter	C01B10.3	NA	protein_coding	NA	NA	4	ECA36,MY16,MY23,QX1211
IV	6653144	MAR_CE	intergenic	NA	NA	NA	NA	NA	1	QX1211
IV	6660724	Tc1	intergenic	NA	NA	NA	NA	NA	2	CB4851,ECA252
IV	6666984	Tc2	intron	Y73B6A.1	NA	protein_coding	NA	GO:0004672,GO:0005524,GO:0006468,GO:0016772	2	CB4851,ECA252
IV	6769513	MARINCE1	promoter	C17H12.13	anat-1	protein_coding	NA	GO:0008080	2	ECA36,QX1211
IV	6811548	Tc1	promoter	C17H12.9	ceh-48	protein_coding	NA	GO:0003677	1	QX1211
IV	6818139	Tc1	promoter	C17H12.5	NA	protein_coding	NA	GO:0004725,GO:0006470	1	CB4851
IV	6818139	Tc1	promoter	C17H12.8	NA	protein_coding	NA	NA	1	CB4851
IV	6837125	Tc1	intergenic	NA	NA	NA	NA	NA	2	CB4851,ECA252
IV	6925564	Tc1	intergenic	NA	NA	NA	NA	NA	2	CB4851,ECA252
IV	6926884	MIRAGE1	CDS	T22D1.11	NA	protein_coding	NA	NA	1	JU847
IV	6983903	Tc1	gene	ZK381.37	NA	other	NA	NA	1	ECA252
IV	6983903	Tc1	intron	ZK381.5	prkl-1	protein_coding	embryonic lethal	GO:0008270,GO:0009792	1	ECA252
IV	6996860	Tc1	intergenic	NA	NA	NA	NA	NA	1	CB4851
IV	7050843	Tc1	intron	C06G3.1	nhr-105	protein_coding	NA	GO:0003700,GO:0003707,GO:0005634,GO:0006355,GO:0043401,GO:0008270,GO:0043565,GO:0003677	1	CB4851
IV	7058098	MARINCE1	intron	Y43B11AL.2	srx-50	protein_coding	NA	GO:0016021	2	ECA36,QX1211
IV	7089217	Tc1	intron	ZC477.9	deb-1	protein_coding	embryonic lethal,early larval lethal,maternal sterile	GO:0005515,GO:0055120,GO:0005198,GO:0007155,GO:0015629,GO:0000003,GO:0009792,GO:0030163	1	ECA252
IV	7254602	LINE2C	promoter	C06E4.5	NA	protein_coding	NA	GO:0016772	1	JU1586
IV	7352246	Tc1	CDS	Y40C5A.4	NA	protein_coding	NA	GO:0006071,GO:0008889,GO:0016021,GO:0006629,GO:0008081	1	CB4851
IV	7393793	Tc1	intron	C48A7.2	pitr-1	protein_coding	embryonic lethal,sick,sterile progeny	GO:0005315,GO:0006817,GO:0016020,GO:0009792,GO:0040035,GO:0040027,GO:0000003,GO:0040035,GO:0040035,GO:0000003	1	CB4851
IV	7401943	Tc1A	intergenic	NA	NA	NA	NA	NA	1	CB4851
IV	7455350	Tc1	promoter	F13B6.1	NA	protein_coding	NA	GO:0019915,GO:0008340	1	CB4851
IV	7499846	Tc1	CDS	F55G1.15	NA	protein_coding	NA	NA	1	CB4851
IV	7516884	MARINCE1	intron	R05G6.3	NA	protein_coding	NA	NA	2	ECA36,QX1211
IV	7654073	Tc2	intron	F45E4.10	nrde-4	protein_coding	NA	GO:0016246	1	QX1211
IV	7654073	Tc2	intron	F45E4.11	cima-1	protein_coding	NA	GO:0005764,GO:0015136,GO:0015739,GO:0042176,GO:0050807,GO:0016021,GO:0055085	1	QX1211
IV	7685604	PALNN1_CE	intron	F33D4.2	itr-1	protein_coding	sterile,late larval arrest,maternal sterile,slow growth	GO:0001556,GO:0005220,GO:0005515,GO:0005783,GO:0006936,GO:0007204,GO:0007622,GO:0012501,GO:0016020,GO:0017022,GO:0030334,GO:0030421,GO:0042713,GO:0043051,GO:0048598,GO:0048609,GO:0051489,GO:0060179,GO:0006816,GO:0005262,GO:0070588,GO:0005216,GO:0006811,GO:0055085,GO:0005488,GO:0000003,GO:0000003,GO:0000003,GO:0034607,GO:0007320,GO:0000003,GO:0006898,GO:0030421,GO:0030728,GO:0000003,GO:0030728,GO:…	1	DL238
IV	7720882	WBT00000046	intron	C50F7.6	NA	protein_coding	NA	NA	1	QX1793
IV	7722968	Tc1	intron	C50F7.6	NA	protein_coding	NA	NA	1	CB4851
IV	7825040	Tc1	intron	T14A8.2	NA	protein_coding	NA	GO:0071688	1	CB4851
IV	7854885	MARINER2	intergenic	NA	NA	NA	NA	NA	1	QX1211
IV	7855134	MARINER2	intergenic	NA	NA	NA	NA	NA	1	ECA36
IV	7977571	MARINER2	promoter	F57H12.3	ora-1	protein_coding	NA	NA	1	CB4856
IV	7977571	MARINER2	promoter	F57H12.6	NA	protein_coding	NA	NA	1	CB4856
IV	8012253	Tc5	intron	Y42H9B.3	NA	protein_coding	sterile	GO:0000003	1	ED3005
IV	8022481	Tc4v	promoter	C26B2.2	NA	protein_coding	NA	GO:0008340	1	QX1211
IV	8035551	Tc3	intergenic	NA	NA	NA	NA	NA	6	JU2316,JU2526,JU775,NIC251,NIC261,NIC265
IV	8043576	MARINCE1	promoter	C26B2.4	nhr-258	protein_coding	NA	GO:0003700,GO:0003707,GO:0005634,GO:0006355,GO:0043401,GO:0008270,GO:0043565,GO:0003677	2	ECA36,QX1211
IV	8106595	Tc2	intron	Y42H9AR.3	rabs-5	protein_coding	NA	GO:0005515,GO:0006898,GO:0006907,GO:0032266,GO:0046872	1	ECA36
IV	8145801	Tc1	intron	F42G8.3	pmk-2	protein_coding	larval arrest,embryonic lethal,sick,sterile progeny,lethal	GO:0004672,GO:0005524,GO:0006468,GO:0004707,GO:0016772,GO:0002119,GO:0000003,GO:0002119,GO:0040035,GO:0000003,GO:0002119,GO:0040035,GO:0000003,GO:0002119,GO:0000003,GO:0009792,GO:0002119,GO:0000003,GO:0009792,GO:0002119,GO:0002119,GO:0000003	1	CB4851
IV	8333337	Tc1	CDS	F17E9.11	lys-10	protein_coding	NA	GO:0005975	1	ECA252
IV	8357164	Tc2	intron	F17E9.1	col-116	protein_coding	NA	GO:0042302	2	CB4851,ECA252
IV	8399985	Tc5	intergenic	NA	NA	NA	NA	NA	1	ED3046
IV	8423844	Tc1	exon	T26A8.5	srz-84	pseudogene	NA	NA	2	CB4851,ECA252
IV	8651072	MARINER2	promoter	C49C8.2	NA	protein_coding	NA	NA	1	CB4856
IV	8651072	MARINER2	intron	C49C8.5	NA	protein_coding	NA	GO:0045087	1	CB4856
IV	8680733	MARINER2	promoter	F08B4.4	NA	protein_coding	NA	NA	1	JU2001
IV	8779977	Tc5	exon	C33D9.5	NA	pseudogene	NA	NA	1	DL238
IV	8817515	MIRAGE1	CDS	T28C6.1	grsp-2	protein_coding	NA	NA	1	NIC199
IV	8833979	Tc1	CDS	T28C6.7	NA	protein_coding	NA	NA	1	ECA252
IV	8972679	Tc1	intron	C53B4.3	NA	protein_coding	NA	GO:0005634,GO:0005215,GO:0005886,GO:0016021,GO:0055085,GO:0040039,GO:0071688	2	CB4851,ECA252
IV	8978077	MARINER2	intron	C53B4.4	NA	protein_coding	NA	GO:0005515,GO:0035556	1	JU775
IV	9111204	MIRAGE1	intergenic	NA	NA	NA	NA	NA	1	JU561
IV	9140307	Tc2	intron	F23B2.4	daf-10	protein_coding	NA	GO:0035058,GO:0042221,GO:0043053,GO:0046626,GO:0097500,GO:0005515	1	JU2007
IV	9145037	Tc2	intron	F23B2.4	daf-10	protein_coding	NA	GO:0035058,GO:0042221,GO:0043053,GO:0046626,GO:0097500,GO:0005515	1	JU642
IV	9145037	Tc2	intron	F23B2.5	flp-1	protein_coding	NA	GO:0006972,GO:0007218,GO:0007626,GO:0007638,GO:0046662	1	JU642
IV	9157901	MARINER2	intron	F23B2.11	pcp-3	protein_coding	NA	GO:0045121,GO:0006508,GO:0008236	3	MY16,MY23,QX1794
IV	9197755	Tc5	intergenic	NA	NA	NA	NA	NA	1	JU778
IV	9226380	MARINER2	intron	C46C2.3	NA	protein_coding	NA	NA	1	QX1211
IV	9229934	MIRAGE1	gene	Y11D7A.1	Y11D7A.1	pseudogene	NA	NA	1	CB4856
IV	9234616	Tc2	intron	Y11D7A.3	NA	protein_coding	NA	NA	1	ECA36
IV	9288698	MIRAGE1	intergenic	NA	NA	NA	NA	NA	18	CB4932,ED3052,JU1212,JU1213,JU1491,JU1581,JU2001,JU393,JU394,JU397,JU561,JU782,JU792,JU847,LKC34,NIC199,NIC269,NIC271
IV	9305979	Tc1	intron	F49C12.5	NA	protein_coding	NA	NA	1	ECA252
IV	9307076	Tc1	CDS	F49C12.5	NA	protein_coding	NA	NA	1	ECA252
IV	9370984	Tc1	promoter	C10C5.2	NA	protein_coding	NA	GO:0045087	1	ECA252
IV	9382915	Tc1	intron	C10C5.5	NA	protein_coding	NA	GO:0008152,GO:0016787,GO:0004046,GO:0005737,GO:0006520	1	ECA252
IV	9398693	WBT00000416	promoter	F56D5.2	NA	protein_coding	NA	NA	2	EG4725,NIC266
IV	9398693	WBT00000416	promoter	F56D5.3	NA	protein_coding	NA	GO:0010181,GO:0016491,GO:0055114,GO:0003824	2	EG4725,NIC266
IV	9450361	Tc1	promoter	F38E11.3	cpin-1	protein_coding	NA	GO:0016787,GO:0016810	1	CB4851
IV	9450361	Tc1	intron	F38E11.4	cutl-17	protein_coding	NA	NA	1	CB4851
IV	9483818	Tc1	CDS	C33A12.12	gadr-2	protein_coding	NA	GO:0005488	1	CB4851
IV	9497240	MIRAGE1	CDS	C33A12.11	sru-3	protein_coding	NA	NA	1	JU1581
IV	9502424	Tc1	CDS	C33A12.6	ugt-21	protein_coding	NA	GO:0008152,GO:0016758,GO:0019915	1	ECA252
IV	9538153	Tc6	intergenic	NA	NA	NA	NA	NA	34	AB1,CB4852,CB4853,CB4856,CB4858,CX11264,CX11271,CX11276,CX11285,CX11314,DL238,ECA252,ED3040,JU1581,JU311,JU394,JU774,JU775,JU778,JU847,LSJ1,MY16,MY1,MY23,NIC195,NIC1,NIC231,NIC236,NIC3,PX179,QG536,QX1212,QX1793,RC301
IV	9571046	Tc9	intron	T05A1.1	npr-2	protein_coding	NA	GO:0004930,GO:0007186,GO:0016021,GO:0004983,GO:0040011	2	ECA36,QX1211
IV	9578495	MARINER2	intron	T05A1.1	npr-2	protein_coding	NA	GO:0004930,GO:0007186,GO:0016021,GO:0004983,GO:0040011	1	EG4349
IV	9583571	Tc1	intergenic	NA	NA	NA	NA	NA	1	ECA252
IV	9606574	MARINER2	intergenic	NA	NA	NA	NA	NA	1	QX1211
IV	9636444	MIRAGE1	promoter	W09C2.3	mca-1	protein_coding	slow growth	GO:0005388,GO:0005516,GO:0006816,GO:0006874,GO:0016020,GO:0006812,GO:0016021,GO:0019829,GO:0005524,GO:0070588,GO:0000166,GO:0046872,GO:0040011	1	NIC271
IV	9698421	Tc1	intron	ZK1251.9	dcaf-1	protein_coding	slow growth,sterile progeny,embryonic lethal,sterile F1	GO:0005515,GO:0005488,GO:0040035,GO:0000003,GO:0009792,GO:0006898	1	CB4851
IV	9713605	Tc1	intron	K01H12.4	NA	protein_coding	NA	NA	1	ECA252
IV	9749153	Tc1	exon	C28D4.11	NA	pseudogene	NA	NA	1	CB4851
IV	9758185	Tc1	intron	H27C11.1	nhr-97	protein_coding	NA	GO:0003700,GO:0003707,GO:0005634,GO:0006355,GO:0043401,GO:0008270,GO:0043565,GO:0003677	1	ECA252
IV	9761390	MARINER2	intron	H27C11.1	nhr-97	protein_coding	NA	GO:0003700,GO:0003707,GO:0005634,GO:0006355,GO:0043401,GO:0008270,GO:0043565,GO:0003677	4	JU775,NIC251,NIC261,NIC265
IV	9769903	PALTA3_CE	promoter	T13F2.11	msp-78	protein_coding	NA	GO:0005198,GO:0019915	1	QX1793
IV	9771970	Tc9	intron	T13F2.8	cav-1	protein_coding	sick	GO:0005887,GO:0005901,GO:0005938,GO:0007126,GO:0007265,GO:0009898,GO:0030133,GO:0040007,GO:0045121,GO:0046662,GO:0048471,GO:0060473,GO:0040011	2	ECA36,QX1211
IV	9792992	Tc4v	intron	T13F2.3	pis-1	protein_coding	NA	GO:0040018,GO:0040018	1	QX1211
IV	9809638	Tc1	CDS	W08D2.3	dct-15	protein_coding	NA	NA	1	CB4851
IV	9896127	Tc1	three_prime_UTR	F32B6.7	ssp-32	protein_coding	slow growth	GO:0005198	1	CB4851
IV	9896383	Tc1	intergenic	NA	NA	NA	NA	NA	1	ECA252
IV	9909029	PALNN1_CE	gene	F25H8.24	NA	other	NA	NA	8	CB4851,ECA252,JU1652,JU1896,MY10,NIC259,NIC262,QW947
IV	9909031	CEMUDR1	gene	F25H8.24	NA	other	NA	NA	8	CB4851,ECA252,JU1652,JU1896,MY10,NIC259,NIC262,QW947
IV	9912944	Tc1	intergenic	NA	NA	NA	NA	NA	1	CB4851
IV	9916452	Tc1	promoter	F25H8.6	bed-3	protein_coding	larval arrest,slow growth	GO:0018996,GO:0051302,GO:0072327,GO:0003677,GO:0002119,GO:0018996,GO:0018991	1	CB4851
IV	9977447	Tc6	promoter	C47E12.14	NA	protein_coding	NA	NA	1	QX1211
IV	9977447	Tc6	promoter	C47E12.8	dhp-2	protein_coding	NA	GO:0004157,GO:0005737,GO:0006208,GO:0016812,GO:0046113,GO:0016787,GO:0016810	1	QX1211
IV	10026371	Tc1	intergenic	NA	NA	NA	NA	NA	1	QX1211
IV	10117116	Tc2	intron	C04G2.10	NA	protein_coding	NA	GO:0016772	8	CB4851,ECA252,JU1652,JU1896,MY10,NIC259,NIC262,QW947
IV	10208274	HELITRONY1A_CE	intron	C24F3.5	abt-1	protein_coding	NA	GO:0016246,GO:0005524,GO:0016887	1	QX1211
IV	10213949	Tc1	intron	C24F3.5	abt-1	protein_coding	NA	GO:0016246,GO:0005524,GO:0016887	1	ECA252
IV	10227874	MARINER2	promoter	F01G10.6	NA	protein_coding	NA	NA	1	NIC231
IV	10249016	Tc1	intron	F01G10.10	NA	protein_coding	NA	GO:0008289	1	CB4851
IV	10271715	Tc1	CDS	Y43C5A.2	NA	protein_coding	NA	NA	1	ECA252
IV	10321241	LTRCER1	promoter	R09E10.1	NA	protein_coding	NA	NA	1	QG2075
IV	10332112	Tc1	intron	K11E8.1	unc-43	protein_coding	NA	GO:0004683,GO:0006468,GO:0006952,GO:0009931,GO:0018107,GO:0040011,GO:0040017,GO:0040018,GO:0043005,GO:0044325,GO:0051932,GO:0004672,GO:0005524,GO:0016772,GO:0005516,GO:0040011,GO:0007067	1	CB4851
IV	10420304	MARINER2	intergenic	NA	NA	NA	NA	NA	4	JU775,NIC251,NIC261,NIC265
IV	10468242	Tc1	promoter	F01D4.2	ugt-44	protein_coding	NA	GO:0045087,GO:0008152,GO:0016758	1	CB4851
IV	10520125	LTRCER1	intergenic	NA	NA	NA	NA	NA	1	JU2526
IV	10587412	Tc1A	three_prime_UTR	C43F9.10	oac-8	protein_coding	NA	GO:0016747	1	CB4851
IV	10630006	Tc1	intron	F56C4.4	NA	protein_coding	NA	NA	1	CB4851
IV	10656657	MARINCE1	promoter	K08C7.1	NA	protein_coding	NA	GO:0016021,GO:0055085	4	JU778,JU782,NIC256,NIC271
IV	10659634	Tc1	intron	K08C7.1	NA	protein_coding	NA	GO:0016021,GO:0055085	2	MY16,MY23
IV	10846489	Tc1	promoter	T11G6.7	NA	pseudogene	NA	NA	2	CB4851,ECA252
IV	10900676	Tc4v	intron	ZK596.1	NA	protein_coding	NA	NA	1	QX1211
IV	10900694	Tc1	intron	ZK596.1	NA	protein_coding	NA	NA	1	CB4851
IV	10966757	MIRAGE1	intron	Y69E1A.8	NA	protein_coding	NA	NA	1	QX1792
IV	10981300	Tc2	promoter	Y43E12A.2	NA	protein_coding	NA	GO:0005739	2	CB4851,ECA252
IV	11043785	Tc2	intron	F36H1.2	kdin-1	protein_coding	slow growth,sterile progeny,sterile F1	GO:0005515,GO:0010171,GO:0040035,GO:0010171,GO:0000003,GO:0010171,GO:0040035,GO:0006898	1	JU2466
IV	11047976	Tc1	promoter	F36H1.11	NA	protein_coding	NA	NA	1	CB4851
IV	11068983	MARINER2	promoter	Y5F2A.2	ttr-17	protein_coding	NA	GO:0005615	1	JU775
IV	11068983	MARINER2	promoter	Y5F2A.3	NA	pseudogene	NA	NA	1	JU775
IV	11112455	Tc5	promoter	T05E11.1	rps-5	protein_coding	sterile,maternal sterile,early larval arrest,embryonic lethal,pleiotropic defects severe early emb,slow growth,larval arrest	GO:0006412,GO:0003735,GO:0015935,GO:0000003,GO:0000003,GO:0002119,GO:0009792,GO:0008340,GO:0006915,GO:0000003,GO:0002119	1	QX1211
IV	11112455	Tc5	promoter	T05E11.2	NA	protein_coding	NA	GO:0016021	1	QX1211
IV	11266207	Tc1	promoter	F54D1.3	col-127	protein_coding	NA	GO:0042302	1	DL238
IV	11272418	Tc2	promoter	F54D1.5	gtl-2	protein_coding	NA	GO:0009925,GO:0005216,GO:0006811,GO:0016020,GO:0055085	1	JU2007
IV	11293062	Tc1	intron	F54D1.6	NA	protein_coding	slow growth,early larval arrest,larval arrest,maternal sterile	GO:0007160,GO:0002119,GO:0000003,GO:0006898	1	CB4851
IV	11387516	Tc1	intergenic	NA	NA	NA	NA	NA	1	CB4851
IV	11446789	Tc1	three_prime_UTR	C10C6.1	kin-4	protein_coding	embryonic lethal,sterile progeny	GO:0004672,GO:0005524,GO:0006468,GO:0005515,GO:0016772,GO:0000287,GO:0004674,GO:0000003,GO:0009792	1	CB4851
IV	11561932	Chapaev-1_CE	promoter	F12F6.7	NA	protein_coding	embryonic lethal,slow growth,maternal sterile,sterile progeny,lethal	GO:0003677,GO:0003887,GO:0006260,GO:0009792,GO:0009792,GO:0000003,GO:0009792,GO:0040011,GO:0040035,GO:0000003,GO:0000003,GO:0009792	1	ECA36
IV	11650256	Tc3	promoter	ZK809.8	NA	protein_coding	slow growth	GO:0040018	4	JU2526,JU775,NIC251,NIC261
IV	11709103	MIRAGE1	intergenic	NA	NA	NA	NA	NA	1	DL238
IV	11711052	Tc1	intergenic	NA	NA	NA	NA	NA	2	CB4851,ECA252
IV	11725508	MARINER2	intron	K01A6.2	magi-1	protein_coding	NA	GO:0005912,GO:0007616,GO:0008013,GO:0032880,GO:0035254,GO:0045202,GO:0046959,GO:0005515	1	JU394
IV	11750696	Tc1	CDS	T12A7.6	NA	protein_coding	NA	NA	1	ECA252
IV	11756433	Tc1	three_prime_UTR	T12A7.2	NA	protein_coding	NA	GO:0005515	1	CB4851
IV	11758734	MARINER2	intron	T12A7.2	NA	protein_coding	NA	GO:0005515	1	JU1440
IV	11766541	Tc1	intergenic	NA	NA	NA	NA	NA	1	ECA252
IV	11789917	Tc5	intron	H01G02.3	NA	protein_coding	NA	NA	1	JU1213
IV	11808883	Tc1	gene	M117.14	linc-151	other	NA	NA	1	CB4851
IV	11813041	Tc3	promoter	M117.1	NA	protein_coding	NA	GO:0016021,GO:0055085	1	MY1
IV	11840884	MIRAGE1	intergenic	NA	NA	NA	NA	NA	1	EG4349
IV	11874481	Tc1	intron	C29E6.2	trpa-1	protein_coding	embryonic lethal,sterile progeny,maternal sterile	GO:0031513,GO:0043025,GO:0005515,GO:0005216,GO:0006811,GO:0016020,GO:0055085,GO:0009792,GO:0000003,GO:0000003	1	CB4851
IV	11915321	Tc1	five_prime_UTR	VZK822L.1	fat-6	protein_coding	sterile,maternal sterile,embryonic lethal,sterile progeny,slow growth,larval arrest	GO:0004768,GO:0007275,GO:0030176,GO:0042759,GO:0045087,GO:0006629,GO:0016717,GO:0055114,GO:0009792,GO:0000003,GO:0040011,GO:0000003,GO:0006898,GO:0040018,GO:0008340,GO:0000003,GO:0018991,GO:0008340,GO:0019915,GO:0009792,GO:0040018,GO:0002119,GO:0002119,GO:0000003,GO:0000003	1	CB4851
IV	11915321	Tc1	promoter	ZK822.9	NA	protein_coding	NA	NA	1	CB4851
IV	11968695	Chapaev-1_CE	exon	ZK829.10	snf-8	pseudogene	NA	NA	1	JU1568
IV	11993201	Tc1	intron	ZK617.1	unc-22	protein_coding	sterile	GO:0004674,GO:0018105,GO:0018107,GO:0031672,GO:0004672,GO:0005524,GO:0006468,GO:0005515,GO:0016772,GO:0040011,GO:0040011,GO:0040011,GO:0040011,GO:0040011,GO:0040011,GO:0040011,GO:0000003,GO:0040011,GO:0040011,GO:0040011,GO:0040011,GO:0040011,GO:0040027,GO:0040011,GO:0040027,GO:0040018,GO:0040011,GO:0040018,GO:0040011,GO:0040011,GO:0040011,GO:0040011,GO:0030163,GO:0040011	1	CX11315
IV	12008793	MARINER2	intron	ZK617.1	unc-22	protein_coding	sterile	GO:0004674,GO:0018105,GO:0018107,GO:0031672,GO:0004672,GO:0005524,GO:0006468,GO:0005515,GO:0016772,GO:0040011,GO:0040011,GO:0040011,GO:0040011,GO:0040011,GO:0040011,GO:0040011,GO:0000003,GO:0040011,GO:0040011,GO:0040011,GO:0040011,GO:0040011,GO:0040027,GO:0040011,GO:0040027,GO:0040018,GO:0040011,GO:0040018,GO:0040011,GO:0040011,GO:0040011,GO:0040011,GO:0030163,GO:0040011	1	JU775
IV	12021902	Tc5	intergenic	NA	NA	NA	NA	NA	1	QX1793
IV	12072678	MARINCE1	intron	K08E4.5	bath-37	protein_coding	NA	GO:0016021	1	CX11276
IV	12212998	MIRAGE1	intron	F35G2.4	phy-2	protein_coding	NA	GO:0005783,GO:0031545,GO:0043412,GO:0055114,GO:0016491,GO:0016706,GO:0005506,GO:0016705,GO:0031418,GO:0005515,GO:0004656,GO:0016702	1	NIC199
IV	12234055	Tc1	promoter	Y39C12A.4	sre-17	pseudogene	NA	NA	1	DL238
IV	12292016	Tc2	intron	C42C1.8	NA	protein_coding	NA	GO:0016021,GO:0055085	1	MY10
IV	12345533	MARINCE1	intergenic	NA	NA	NA	NA	NA	1	ECA36
IV	12354739	Tc1	intron	ZC518.1	best-22	protein_coding	NA	NA	2	NIC231,QG557
IV	12381300	Tc4v	promoter	F28D1.4	thn-3	protein_coding	slow growth	NA	1	ECA36
IV	12427307	Tc3	intron	F08G5.5	ugt-65	protein_coding	NA	GO:0008152,GO:0016758	1	QX1211
IV	12430562	IR1_CE	intron	F08G5.5	ugt-65	protein_coding	NA	GO:0008152,GO:0016758	36	AB1,BRC20067,CB4858,CX11264,CX11292,CX11307,ED3017,ED3046,ED3048,EG4724,JU1409,JU1440,JU1581,JU1586,JU2007,JU2316,JU2466,JU2513,JU2526,JU258,JU360,JU782,MY23,N2,NIC242,NIC251,NIC256,NIC259,NIC261,NIC262,NIC266,NIC268,NIC269,NIC271,QX1211,QX1212
IV	12538522	Tc1	intergenic	NA	NA	NA	NA	NA	1	CB4851
IV	12561909	Tc6	gene	K08E7.10	K08E7.10	pseudogene	NA	NA	6	CB4851,EG4349,JU1896,MY10,NIC259,QW947
IV	12563276	Tc2	gene	K08E7.10	K08E7.10	pseudogene	NA	NA	1	JU1246
IV	12576606	Tc3	intron	K08E7.5	NA	protein_coding	NA	NA	4	JU2526,JU775,NIC251,NIC261
IV	12615381	LTRCER1	promoter	Y55D9A.1	efa-6	protein_coding	embryonic lethal	GO:0005938,GO:0005086,GO:0032012,GO:0005515,GO:0005543,GO:0009792,GO:0009792	1	JU2513
IV	12790039	LTRCER1	intron	F07C6.3	NA	protein_coding	NA	NA	1	NIC276
IV	12798233	Tc1	gene	F07C6.8	NA	other	NA	NA	1	CB4851
IV	12853255	MARINCE1	intron	M02B1.1	srf-3	protein_coding	NA	GO:0005459,GO:0005462,GO:0005794,GO:0015785,GO:0015788,GO:0048471,GO:0005338,GO:0015780,GO:0016021,GO:0000139,GO:0005351,GO:0008643	2	CB4856,QX1794
IV	12876677	Tc3	promoter	ZK896.1	NA	protein_coding	NA	NA	1	JU2007
IV	12883499	Tc1	promoter	ZK896.4	NA	protein_coding	NA	NA	1	CB4851
IV	12951315	MIRAGE1	exon	F55G11.9	abt-3	pseudogene	NA	NA	1	JU1400
IV	12952411	Tc1	gene	F55G11.9	F55G11.9	pseudogene	NA	NA	1	CB4851
IV	12974816	Tc4v	intron	F55G11.4	NA	protein_coding	NA	GO:0050829	3	CB4856,NIC207,NIC268
IV	12993526	MIRAGE1	CDS	K10D11.4	NA	protein_coding	NA	NA	1	JU1491
IV	13012037	Tc3	intron	F49E11.1	mbk-2	protein_coding	sterile progeny,embryonic lethal	GO:0000281,GO:0000910,GO:0004672,GO:0004674,GO:0004713,GO:0005515,GO:0005524,GO:0005694,GO:0005737,GO:0005813,GO:0005938,GO:0006468,GO:0007017,GO:0009792,GO:0009880,GO:0018105,GO:0018107,GO:0018108,GO:0043186,GO:0045167,GO:0045732,GO:0046777,GO:0016772,GO:0009792,GO:0010171,GO:0000003,GO:0009792,GO:0040025,GO:0009792,GO:0009792,GO:0035046,GO:0009792,GO:0000910,GO:0007052,GO:0035046,GO:0007052,GO:…	2	CB4856,NIC268
IV	13061455	MARINCE1	promoter	C39E9.1	scl-4	pseudogene	NA	GO:0008340	1	NIC272
IV	13120623	Tc2	intron	B0564.10	unc-30	protein_coding	NA	GO:0000983,GO:0005634,GO:0033563,GO:0040011,GO:0040012,GO:0043565,GO:0045944,GO:0097154,GO:0003677,GO:0003700,GO:0040011	1	CB4851
IV	13122607	MIRAGE1	intron	B0564.10	unc-30	protein_coding	NA	GO:0000983,GO:0005634,GO:0033563,GO:0040011,GO:0040012,GO:0043565,GO:0045944,GO:0097154,GO:0003677,GO:0003700,GO:0040011	1	QX1792
IV	13293290	Tc5	intron	Y67H2A.2	NA	protein_coding	NA	GO:0005515	1	CB4856
IV	13346815	Tc3	promoter	W02A2.9	NA	protein_coding	NA	GO:0016021	2	JU782,NIC256
IV	13356176	LTRCER1	intergenic	NA	NA	NA	NA	NA	7	CB4932,JU1242,JU1568,JU311,JU397,JU406,JU792
IV	13399226	MARINER2	three_prime_UTR	Y62E10A.14	NA	protein_coding	one cell arrest early emb,embryonic lethal	GO:0009792,GO:0009792	1	JU1200
IV	13405189	MARINER2	intron	Y62E10A.19	NA	protein_coding	embryonic lethal	NA	3	CB4932,JU1242,JU311
IV	13503736	LINE2G_CE	promoter	Y45F10A.6	tbc-9	protein_coding	NA	GO:0005097,GO:0032313,GO:0005509	8	CB4851,CB4932,DL238,JU1491,JU1580,MY16,QX1211,QX1791
IV	13506590	MARINER2	intron	Y45F10A.4	seld-1	protein_coding	NA	GO:0003824,GO:0004756,GO:0005524	1	JU394
IV	13506666	Tc2	intron	Y45F10A.4	seld-1	protein_coding	NA	GO:0003824,GO:0004756,GO:0005524	1	CB4851
IV	13519766	CELE42	intron	F52G2.1	dcap-2	protein_coding	embryonic lethal	GO:0000290,GO:0000932,GO:0043186,GO:0050072,GO:0016787,GO:0003723,GO:0030145,GO:0009792	1	JU394
IV	13544031	Tc1	intron	F52G2.3	NA	protein_coding	embryonic lethal	GO:0009792	1	CB4851
IV	13604980	WBT00000074	exon	Y45F10B.18	NA	pseudogene	NA	NA	4	JU2526,JU258,NIC251,NIC265
IV	13610894	Tc1	promoter	C08F11.13	NA	protein_coding	NA	NA	1	CB4851
IV	13610894	Tc1	promoter	C08F11.19	NA	pseudogene	NA	NA	1	CB4851
IV	13623335	MARINER2	promoter	C08F11.1	NA	protein_coding	NA	NA	6	CB4932,JU1242,JU1568,JU2001,JU311,JU397
IV	13659759	MARINCE1	promoter	Y45F10C.1	NA	protein_coding	NA	GO:0040011	19	CB4851,CB4856,JU1213,JU1246,JU1491,JU1580,JU1581,JU1652,JU1896,JU394,JU751,JU778,JU847,LKC34,MY16,MY23,NIC272,QX1791,QX1793
IV	13663581	Tc1	CDS	Y45F10C.4	NA	protein_coding	NA	NA	1	CB4851
IV	13674274	Tc4v	intron	T23G4.4	oac-48	protein_coding	NA	GO:0016747	1	QG556
IV	13706030	LINE2D	intergenic	NA	NA	NA	NA	NA	1	QX1211
IV	13774807	Tc5	promoter	Y45F10D.16	NA	protein_coding	NA	NA	1	CB4932
IV	13774807	Tc5	promoter	Y45F10D.2	NA	protein_coding	NA	NA	1	CB4932
IV	13801610	MARINER2	intergenic	NA	NA	NA	NA	NA	1	QX1794
IV	13807288	MARINER2	intron	Y45F10D.14	NA	protein_coding	NA	NA	1	CX11262
IV	13818414	Tc1	intron	Y45F10D.15	NA	protein_coding	NA	NA	1	CB4851
IV	13898640	MARINER2	intron	Y37A1A.3	NA	protein_coding	NA	GO:0016020,GO:0022891,GO:0055085,GO:0016021,GO:0022857	2	CB4856,NIC268
IV	13900364	Tc3	intron	Y37A1A.3	NA	protein_coding	NA	GO:0016020,GO:0022891,GO:0055085,GO:0016021,GO:0022857	1	QG556
IV	13935621	Tc2	intron	Y37A1A.4	NA	protein_coding	NA	NA	1	CB4851
IV	13976843	MARINER2	intron	Y37A1B.17	NA	protein_coding	NA	GO:0005089,GO:0035023,GO:0005515,GO:0040011	1	NIC269
IV	13976843	MARINER2	gene	Y37A1B.287	21ur-7241	other	NA	NA	1	NIC269
IV	13987483	Tc3	promoter	Y37A1B.11	egl-23	protein_coding	NA	GO:0040017,GO:0005267,GO:0016020,GO:0071805	1	QX1792
IV	13987483	Tc3	promoter	Y37A1B.12	tor-1	protein_coding	embryonic lethal	GO:0005524,GO:0051085	1	QX1792
IV	14008885	MARINER2	intron	Y37A1B.11	egl-23	protein_coding	NA	GO:0040017,GO:0005267,GO:0016020,GO:0071805	1	QX1211
IV	14008885	MARINER2	gene	Y37A1B.89	21ur-2949	other	NA	NA	1	QX1211
IV	14045315	MARINER2	gene	Y37A1B.212	21ur-10425	other	NA	NA	12	CB4851,JU1652,JU1896,JU394,JU440,JU642,NIC207,NIC242,NIC255,NIC259,NIC277,NIC3
IV	14045315	MARINER2	promoter	Y37A1B.7	NA	protein_coding	NA	NA	12	CB4851,JU1652,JU1896,JU394,JU440,JU642,NIC207,NIC242,NIC255,NIC259,NIC277,NIC3
IV	14064962	MARINER2	intron	Y37A1B.2	lst-4	protein_coding	embryonic lethal	GO:0005547,GO:0005737,GO:0043621,GO:0045335,GO:0051020,GO:0090386,GO:0090389,GO:0005515,GO:0035091,GO:0007067,GO:0015031,GO:0006886,GO:0009792,GO:0040027	1	NIC3
IV	14110142	LTRCER1	intron	Y37A1C.1	nkcc-1	protein_coding	NA	GO:0006810,GO:0016020,GO:0055085,GO:0006811,GO:0015377,GO:0016021	1	JU440
IV	14171062	HELITRONY1_CE	promoter	R05A10.4	NA	protein_coding	NA	NA	1	QX1211
IV	14175089	Tc1	intron	R05A10.3	NA	protein_coding	NA	NA	1	CB4851
IV	14175089	Tc1	gene	R05A10.47	21ur-59	other	NA	NA	1	CB4851
IV	14175089	Tc1	gene	R05A10.86	21ur-10003	other	NA	NA	1	CB4851
IV	14224620	MARINER2	intergenic	NA	NA	NA	NA	NA	1	MY1
IV	14262535	Tc1	intergenic	NA	NA	NA	NA	NA	17	DL238,ED3012,JU1212,JU1213,JU1246,JU1491,JU1580,JU1581,JU2464,JU393,JU751,JU778,MY16,MY23,NIC236,NIC269,NIC272
IV	14278779	MARINER2	gene	Y64G10A.342	21ur-8006	other	NA	NA	1	QX1794
IV	14278779	MARINER2	intron	Y64G10A.6	NA	protein_coding	sterile progeny,maternal sterile	GO:0000003,GO:0000003	1	QX1794
IV	14278945	MARINER2	intron	Y64G10A.6	NA	protein_coding	sterile progeny,maternal sterile	GO:0000003,GO:0000003	50	CB4856,CB4932,DL238,ED3012,EG4725,JU1212,JU1213,JU1242,JU1246,JU1491,JU1568,JU1580,JU1581,JU2001,JU2316,JU2464,JU258,JU311,JU397,JU406,JU440,JU642,JU751,JU775,JU778,JU782,JU792,KR314,MY16,MY23,NIC195,NIC199,NIC207,NIC236,NIC242,NIC255,NIC256,NIC261,NIC262,NIC266,NIC268,NIC269,NIC271,NIC272,NIC277,NIC3,PS2025,QG556,QX1792,QX1793
IV	14311085	MARINER2	intron	Y64G10A.7	NA	protein_coding	NA	GO:0005515,GO:0005509	2	CB4851,JU394
IV	14328461	PALTA3_CE	intergenic	NA	NA	NA	NA	NA	1	JU394
IV	14328723	PALTA3_CE	intergenic	NA	NA	NA	NA	NA	1	CB4851
IV	14385467	Tc4v	promoter	Y67A10A.8	paqr-3	protein_coding	NA	GO:0016021	22	CB4932,EG4725,JU1242,JU1568,JU2001,JU311,JU397,JU406,JU440,JU642,JU792,JU847,KR314,NIC166,NIC195,NIC207,NIC242,NIC255,NIC259,NIC266,NIC277,NIC3
IV	14395706	Tc1	intron	Y67A10A.9	NA	protein_coding	NA	GO:0016021	1	CB4851
IV	14420581	LINE2C	intron	F55B11.7	NA	protein_coding	NA	GO:0005515	10	CB4856,JU1491,JU2464,JU311,JU778,MY16,NIC236,NIC242,NIC272,QX1792
IV	14511737	HELITRON2_CE	intergenic	NA	NA	NA	NA	NA	2	JU1580,MY16
IV	14542797	MARINER2	promoter	T27E7.6	NA	protein_coding	NA	NA	3	PS2025,QG556,QG557
IV	14550077	Tc1A	intron	Y57G11B.1	NA	protein_coding	NA	NA	34	CB4932,DL238,ED3012,EG4725,JU1212,JU1242,JU1246,JU1491,JU1568,JU1580,JU1581,JU2001,JU2464,JU311,JU393,JU397,JU440,JU642,JU751,JU778,KR314,MY16,MY23,NIC166,NIC195,NIC207,NIC236,NIC242,NIC269,NIC272,NIC277,NIC3,QX1792,QX1793
IV	14648573	Tc3	intron	Y57G11C.32	NA	protein_coding	NA	NA	11	ED3012,JU1491,JU1580,JU1581,JU2464,JU778,MY16,MY23,NIC236,NIC269,NIC272
IV	14648573	Tc3	gene	Y57G11C.387	21ur-2317	other	NA	NA	11	ED3012,JU1491,JU1580,JU1581,JU2464,JU778,MY16,MY23,NIC236,NIC269,NIC272
IV	14692912	LTRCER1	intergenic	NA	NA	NA	NA	NA	1	JU2001
IV	14703023	MARINER2	intergenic	NA	NA	NA	NA	NA	1	QX1211
IV	14707905	Tc1	promoter	Y57G11C.2	lgc-7	protein_coding	NA	GO:0006811,GO:0016020,GO:0016021,GO:0005230,GO:0006810	1	CB4851
IV	14707905	Tc1	promoter	Y57G11C.41	NA	protein_coding	NA	NA	1	CB4851
IV	14721993	Tc9	intergenic	NA	NA	NA	NA	NA	5	JU258,JU775,JU782,NIC199,NIC251
IV	14724469	MARINER2	intergenic	NA	NA	NA	NA	NA	2	ECA36,QX1211
IV	14727697	Tc4v	promoter	Y57G11C.42	NA	protein_coding	NA	NA	3	EG4725,NIC195,NIC266
IV	14729854	WBT00000074	gene	Y57G11C.42	Y57G11C.42	protein_coding	NA	NA	4	CB4851,JU1652,JU1896,JU394
IV	14755295	NPAL5A_CE	promoter	Y57G11C.499	NA	protein_coding	NA	GO:0005515	12	JU2316,JU258,JU775,JU782,NIC199,NIC251,NIC256,NIC260,NIC261,NIC262,NIC265,NIC271
IV	14774521	Tc3	five_prime_UTR	Y57G11C.51	NA	protein_coding	NA	NA	8	JU258,JU775,JU782,NIC199,NIC251,NIC256,NIC260,NIC262
IV	14807810	MARINCE1	intron	Y57G11C.50	oig-5	protein_coding	NA	NA	3	CB4856,QG556,QG557
IV	14808286	MARINCE1	CDS	Y57G11C.50	oig-5	protein_coding	NA	NA	1	PS2025
IV	14810729	WBT00000074	intergenic	NA	NA	NA	NA	NA	6	JU258,JU775,JU782,NIC199,NIC260,NIC265
IV	14814437	MARINER2	intron	Y57G11C.46	NA	protein_coding	NA	GO:0004888,GO:0007606,GO:0016021	1	NIC269
IV	14816194	LONGPAL1	intron	Y57G11C.46	NA	protein_coding	NA	GO:0004888,GO:0007606,GO:0016021	1	EG4349
IV	14849032	LTRCER1	intron	Y57G11C.22	NA	protein_coding	NA	GO:0005080,GO:0005515,GO:0019904	2	QX1792,QX1793
IV	14863777	MARINCE1	intron	Y57G11C.38	NA	protein_coding	NA	NA	1	CB4856
IV	14870624	Tc1	intergenic	NA	NA	NA	NA	NA	1	CB4851
IV	14873733	Tc3	intergenic	NA	NA	NA	NA	NA	8	JU1242,JU642,KR314,NIC207,NIC242,NIC259,NIC277,NIC3
IV	14879836	Tc4v	intron	Y57G11C.24	eps-8	protein_coding	sterile,three fold arrest,slow growth,larval lethal,L1 arrest,larval arrest,embryonic lethal,two fold arrest	GO:0002119,GO:0005903,GO:0008092,GO:0009792,GO:0031012,GO:0045109,GO:0045177,GO:0045185,GO:0048546,GO:0048598,GO:0048730,GO:0051015,GO:0051016,GO:0051017,GO:0005515,GO:0002119,GO:0040011,GO:0009792,GO:0009792,GO:0002119,GO:0040011,GO:0009792,GO:0002119,GO:0009792,GO:0002119,GO:0030421,GO:0009792,GO:0002119,GO:0030421,GO:0030421,GO:0009792,GO:0000003,GO:0009792,GO:0006898,GO:0009792,GO:0040027,GO:…	4	CB4851,JU1652,JU1896,JU394
IV	14879836	Tc4v	gene	Y57G11C.718	21ur-7632	other	NA	NA	4	CB4851,JU1652,JU1896,JU394
IV	14893385	MARINER2	intron	Y57G11C.24	eps-8	protein_coding	sterile,three fold arrest,slow growth,larval lethal,L1 arrest,larval arrest,embryonic lethal,two fold arrest	GO:0002119,GO:0005903,GO:0008092,GO:0009792,GO:0031012,GO:0045109,GO:0045177,GO:0045185,GO:0048546,GO:0048598,GO:0048730,GO:0051015,GO:0051016,GO:0051017,GO:0005515,GO:0002119,GO:0040011,GO:0009792,GO:0009792,GO:0002119,GO:0040011,GO:0009792,GO:0002119,GO:0009792,GO:0002119,GO:0030421,GO:0009792,GO:0002119,GO:0030421,GO:0030421,GO:0009792,GO:0000003,GO:0009792,GO:0006898,GO:0009792,GO:0040027,GO:…	1	QX1794
IV	14893385	MARINER2	gene	Y57G11C.60	21ur-1571	other	NA	NA	1	QX1794
IV	14903340	Tc1	intergenic	NA	NA	NA	NA	NA	7	CB4851,JU1652,JU1896,JU394,PS2025,QG556,QG557
IV	14933701	MARINER2	promoter	Y57G11C.1133	NA	pseudogene	NA	NA	11	JU258,JU775,JU782,NIC199,NIC251,NIC256,NIC260,NIC261,NIC262,NIC265,NIC271
IV	14935435	MARINCE1	gene	Y57G11C.1134	linc-121	other	NA	NA	1	QX1794
IV	14953017	NPALTA1_CE	intron	Y41E3.22	NA	protein_coding	NA	NA	1	EG4725
IV	14953078	NPALTA1_CE	intron	Y41E3.22	NA	protein_coding	NA	NA	55	CB4851,CB4856,CB4932,DL238,ECA36,JU1212,JU1213,JU1242,JU1246,JU1491,JU1568,JU1581,JU1652,JU1896,JU2001,JU2464,JU258,JU311,JU397,JU406,JU440,JU642,JU751,JU775,JU778,JU782,JU847,KR314,MY16,MY23,NIC166,NIC195,NIC199,NIC207,NIC236,NIC251,NIC255,NIC256,NIC259,NIC260,NIC261,NIC265,NIC266,NIC268,NIC269,NIC272,NIC277,NIC3,PS2025,QG556,QX1211,QX1791,QX1792,QX1793,QX1794
IV	15008252	MARINCE1	intergenic	NA	NA	NA	NA	NA	1	JU1581
IV	15029279	Tc2	promoter	Y41E3.8	NA	protein_coding	NA	GO:0009566	1	JU1580
IV	15029279	Tc2	intron	Y41E3.9	fcd-2	protein_coding	embryonic lethal	GO:0005634,GO:0006289,GO:0006915,GO:0007050,GO:0090329,GO:0005488,GO:0006281,GO:0009792,GO:0009792,GO:0009566	1	JU1580
IV	15084126	Tc9	intron	Y41E3.17	srt-50	protein_coding	NA	NA	1	QX1211
IV	15137807	Tc1	intergenic	NA	NA	NA	NA	NA	1	CB4851
IV	15143148	MARINER2	intergenic	NA	NA	NA	NA	NA	3	JU751,MY16,MY23
IV	15148674	PAL3A_CE	promoter	Y40H7A.1	str-78	protein_coding	NA	GO:0019915	3	EG4349,JU311,MY16
IV	15155037	MARINER2	promoter	Y40H7A.2	NA	protein_coding	NA	NA	1	JU311
IV	15178158	LTRCER1	promoter	Y40H7A.14	NA	pseudogene	NA	NA	1	JU2001
IV	15178158	LTRCER1	promoter	Y40H7A.5	srd-23	protein_coding	NA	GO:0031513,GO:0043025	1	JU2001
IV	15192777	Tc2	intron	Y40H7A.6	sra-30	protein_coding	NA	GO:0004930,GO:0007606,GO:0016021,GO:0019915,GO:0019915,GO:0019915,GO:0019915	2	ECA36,QX1211
IV	15194175	MARINER2	intron	Y40H7A.6	sra-30	protein_coding	NA	GO:0004930,GO:0007606,GO:0016021,GO:0019915,GO:0019915,GO:0019915,GO:0019915	8	JU1491,JU1580,JU2464,JU258,JU782,MY16,MY23,NIC269
IV	15194518	CER15-1-LTR_CE	intron	Y40H7A.6	sra-30	protein_coding	NA	GO:0004930,GO:0007606,GO:0016021,GO:0019915,GO:0019915,GO:0019915,GO:0019915	1	MY1
IV	15219369	Tc4v	intergenic	NA	NA	NA	NA	NA	5	CX11285,PS2025,QG556,QG557,QX1793
IV	15237095	Tc4v	five_prime_UTR	Y73F8A.1	pkd-2	protein_coding	NA	GO:0005886,GO:0007617,GO:0030424,GO:0030425,GO:0031090,GO:0031513,GO:0034606,GO:0043025,GO:0048471,GO:0005509,GO:0016020	10	CB4932,CX11285,JU1568,JU2001,JU311,JU406,JU440,PS2025,QG556,QX1793
IV	15237095	Tc4v	intron	Y73F8A.2	lgc-52	protein_coding	NA	GO:0006811,GO:0016021,GO:0016020,GO:0005230,GO:0006810	10	CB4932,CX11285,JU1568,JU2001,JU311,JU406,JU440,PS2025,QG556,QX1793
IV	15245225	MIRAGE1	promoter	Y73F8A.36	NA	protein_coding	NA	NA	1	JU830
IV	15261778	MARINER2	intron	Y73F8A.5	NA	protein_coding	NA	NA	1	EG4349
IV	15263849	MARINER2	intron	Y73F8A.5	NA	protein_coding	NA	NA	2	EG4349,NIC272
IV	15312796	Tc1A	intron	Y73F8A.13	NA	protein_coding	NA	NA	5	JU258,JU775,NIC251,NIC260,NIC261
IV	15322494	MARINER2	promoter	Y73F8A.16	tbx-39	protein_coding	NA	GO:0003700,GO:0005634,GO:0006355	1	QX1794
IV	15337663	WBT00000074	intron	Y73F8A.18	irld-59	protein_coding	NA	GO:0016020	1	QX1791
IV	15337663	WBT00000074	gene	Y73F8A.571	21ur-6366	other	NA	NA	1	QX1791
IV	15429680	Tc3	intergenic	NA	NA	NA	NA	NA	1	JU1491
IV	15511166	MARINER2	intergenic	NA	NA	NA	NA	NA	1	QX1791
IV	15535182	Tc3	intron	Y73F8A.35	NA	protein_coding	NA	GO:0003824,GO:0008152	2	JU360,NIC199
IV	15589693	Tc3	promoter	Y105C5A.4	abu-5	protein_coding	NA	GO:0030968,GO:0008340,GO:0008340,GO:0008340	5	CX11285,PS2025,QG556,QG557,QX1793
IV	15716577	MARINER2	intron	Y105C5A.15	NA	protein_coding	NA	GO:0003676	1	QX1794
IV	15724238	MARINER2	intergenic	NA	NA	NA	NA	NA	11	CB4851,CX11285,DL238,JU1652,JU394,NIC195,PS2025,QX1791,QX1792,QX1793,QX1794
IV	15752116	MARINER2	promoter	Y105C5A.1285	NA	protein_coding	NA	NA	5	DL238,MY16,MY23,NIC268,QX1791
IV	15770878	MARINER2	intergenic	NA	NA	NA	NA	NA	2	ECA36,QX1211
IV	15772102	MARINER2	gene	Y105C5A.873	21ur-8393	other	NA	NA	1	DL200
IV	15776367	HAT1_CE	intergenic	NA	NA	NA	NA	NA	5	JU1200,JU1491,JU1581,JU642,NIC3
IV	15788444	Chapaev-1_CE	intergenic	NA	NA	NA	NA	NA	6	CB4932,JU2001,JU311,JU406,JU440,JU847
IV	15836163	WBT00000074	intergenic	NA	NA	NA	NA	NA	1	NIC268
IV	15837772	LTRCER1	intergenic	NA	NA	NA	NA	NA	1	JU2316
IV	15896641	Tc2	gene	Y105C5B.74	21ur-963	other	NA	NA	1	NIC260
IV	15902928	MIRAGE1	promoter	Y105C5B.5	NA	protein_coding	NA	NA	8	EG4724,JU2007,JU2522,JU2526,MY1,NIC252,NIC258,NIC274
IV	15910398	Tc3	gene	Y105C5B.461	21ur-3815	other	NA	NA	1	CB4856
IV	15910398	Tc3	gene	Y105C5B.828	21ur-15454	other	NA	NA	1	CB4856
IV	15919987	CELE45	promoter	Y105C5B.7	NA	pseudogene	NA	NA	1	QX1793
IV	15927381	MARINER2	promoter	Y105C5B.8	NA	protein_coding	NA	NA	5	JU258,JU360,NIC199,NIC251,NIC261
IV	15977547	PALTA3_CE	intergenic	NA	NA	NA	NA	NA	1	MY1
IV	16003322	MARINER2	intron	Y105C5B.21	jac-1	protein_coding	NA	GO:0005913,GO:0010172,GO:0032880,GO:0032956,GO:0045296,GO:0005515,GO:0005488,GO:0016337	1	JU1400
IV	16019572	MARINER2	intron	Y105C5B.21	jac-1	protein_coding	NA	GO:0005913,GO:0010172,GO:0032880,GO:0032956,GO:0045296,GO:0005515,GO:0005488,GO:0016337	1	JU2513
IV	16020460	LTRCER1	intron	Y105C5B.21	jac-1	protein_coding	NA	GO:0005913,GO:0010172,GO:0032880,GO:0032956,GO:0045296,GO:0005515,GO:0005488,GO:0016337	1	JU1568
IV	16029360	MARINER2	intergenic	NA	NA	NA	NA	NA	1	DL238
IV	16033884	Tc3	intergenic	NA	NA	NA	NA	NA	7	CB4851,ED3012,JU1896,JU394,MY16,MY23,NIC195
IV	16035720	Tc2	intergenic	NA	NA	NA	NA	NA	1	DL226
IV	16054944	Tc1	intergenic	NA	NA	NA	NA	NA	11	ED3048,EG4349,EG4725,JU2007,JU258,JU360,JU775,NIC199,NIC251,NIC262,NIC272
IV	16066284	NDNAX2_CE	intergenic	NA	NA	NA	NA	NA	1	CB4856
IV	16066533	NDNAX2_CE	intergenic	NA	NA	NA	NA	NA	1	MY1
IV	16077719	MARINER2	intergenic	NA	NA	NA	NA	NA	17	JU1200,JU1213,JU1242,JU1246,JU1491,JU1580,JU2464,JU397,JU642,NIC166,NIC207,NIC236,NIC242,NIC255,NIC259,NIC269,NIC3
IV	16088213	MARINER2	intergenic	NA	NA	NA	NA	NA	10	CB4851,CX11285,ED3012,JU1896,JU394,NIC195,PS2025,QG556,QG557,QX1793
IV	16116216	LTRCER1	intergenic	NA	NA	NA	NA	NA	1	NIC272
IV	16131694	MARINER2	promoter	Y105C5B.29	hlh-32	protein_coding	NA	GO:0046983,GO:0018991,GO:0018991	9	CB4932,JU2001,JU311,JU440,MY16,MY18,MY23,QX1791,QX1792
IV	16153077	Tc3	intergenic	NA	NA	NA	NA	NA	5	CB4851,ED3012,JU1896,JU394,NIC195
IV	16159236	WBT00000613	intergenic	NA	NA	NA	NA	NA	2	ED3048,JU775
IV	16161087	WBT00000613	intergenic	NA	NA	NA	NA	NA	1	JU1896
IV	16172075	CELE45	promoter	Y105C5B.28	gln-3	protein_coding	NA	GO:0004356,GO:0006807,GO:0006542,GO:0003824	3	CX11285,JU2464,QG556
IV	16172456	CELE45	promoter	Y105C5B.28	gln-3	protein_coding	NA	GO:0004356,GO:0006807,GO:0006542,GO:0003824	16	CB4932,DL238,ED3048,EG4349,EG4725,JU2001,JU2007,JU258,JU360,JU775,MY18,NIC199,NIC251,NIC262,NIC272,QX1211
IV	16195512	Tc3	promoter	Y7A9A.1	NA	protein_coding	NA	GO:0003840,GO:0006749	2	JU1581,NIC261
IV	16214752	Tc2	intergenic	NA	NA	NA	NA	NA	10	CX11285,JU1200,JU1491,JU1580,JU2464,JU642,NIC259,NIC269,NIC3,PS2025
IV	16217536	WBT00000074	intergenic	NA	NA	NA	NA	NA	1	JU311
IV	16220728	Tc3	intron	H25K10.3	srv-11	protein_coding	NA	GO:0016021	1	JU393
IV	16229561	MARINER2	intergenic	NA	NA	NA	NA	NA	1	QX1211
IV	16246066	MARINER2	promoter	F38C2.1	NA	protein_coding	NA	NA	1	QX1211
IV	16266291	LINE2C	intergenic	NA	NA	NA	NA	NA	1	QX1211
IV	16298793	MARINER2	promoter	Y7A9C.13	NA	pseudogene	NA	NA	16	JU1200,JU1212,JU1213,JU1242,JU1246,JU1491,JU1580,JU2464,JU397,JU642,KR314,NIC166,NIC207,NIC236,NIC269,NIC3
IV	16310780	Tc6	promoter	K03D3.13	rac-3	pseudogene	early larval lethal,embryonic lethal	GO:0016477,GO:0016477,GO:0007411,GO:0007411,GO:0007411,GO:0007411,GO:0007411,GO:0007411,GO:0040039,GO:0040039,GO:0040039,GO:0040039,GO:0007411,GO:0043652,GO:0040039,GO:0007411,GO:0007411,GO:0007411,GO:0040039,GO:0010171,GO:0040011,GO:0040039,GO:0010171,GO:0040011,GO:0009792,GO:0010171,GO:0040011,GO:0043652,GO:0043652,GO:0007411,GO:0007411,GO:0007411,GO:0007413,GO:0007409,GO:0007411,GO:0007413,GO:…	13	ED3048,EG4349,EG4725,JU2007,JU258,JU360,JU775,MY18,NIC199,NIC251,NIC262,NIC266,NIC272
IV	16319745	Chapaev-1_CE	intergenic	NA	NA	NA	NA	NA	1	QX1211
IV	16321411	MARINER2	intron	K03D3.4	srz-61	protein_coding	NA	NA	24	CB4851,ED3012,JU1200,JU1213,JU1242,JU1246,JU1491,JU1580,JU1896,JU2464,JU2513,JU394,JU397,JU642,JU792,KR314,NIC195,NIC207,NIC236,NIC242,NIC255,NIC259,NIC269,NIC3
IV	16324114	MARINER2	CDS	K03D3.11	srz-104	protein_coding	NA	NA	11	CB4932,JU1568,JU2001,JU311,JU406,JU440,JU778,JU782,JU847,NIC256,NIC271
IV	16352365	HELITRONY1A_CE	intergenic	NA	NA	NA	NA	NA	5	CB4856,CX11285,MY16,MY1,MY23
IV	16460134	LTRCER1	intergenic	NA	NA	NA	NA	NA	1	JU751
IV	16473563	MARINCE1	intergenic	NA	NA	NA	NA	NA	3	MY16,MY23,NIC268
IV	16482634	Tc5A	intergenic	NA	NA	NA	NA	NA	1	CB4856
IV	16503199	CEREP1A	intergenic	NA	NA	NA	NA	NA	12	CB4932,ECA36,JU2001,JU311,JU440,JU778,JU782,NIC256,NIC262,NIC274,QX1211,QX1791
IV	16528304	MARINCE1	promoter	Y51H4A.937	NA	protein_coding	NA	NA	31	CB4851,DL238,ED3012,JU1200,JU1212,JU1213,JU1242,JU1652,JU1896,JU2464,JU2513,JU394,JU397,JU561,JU642,JU792,KR314,MY16,MY23,NIC166,NIC195,NIC207,NIC236,NIC242,NIC255,NIC259,NIC269,NIC277,NIC3,QX1794,WN2002
IV	16531764	MARINER2	promoter	Y51H4A.6	NA	protein_coding	NA	NA	21	CB4851,CB4856,CX11285,ED3012,EG4724,JU1491,JU1581,JU1652,JU1896,JU2513,JU2519,JU394,JU561,MY1,NIC195,NIC258,NIC260,NIC275,PS2025,QG556,QG557
IV	16549358	MARINER2	gene	Y51H4A.659	21ur-10814	other	NA	NA	9	CB4851,ED3012,JU1652,JU1896,JU2513,JU394,JU561,NIC195,WN2002
IV	16588810	Chapaev-1_CE	intergenic	NA	NA	NA	NA	NA	1	QX1211
IV	16613255	MARINER2	intergenic	NA	NA	NA	NA	NA	1	QX1211
IV	16622211	MARINER2	intergenic	NA	NA	NA	NA	NA	20	CB4855,CB4857,CB4858,CX11254,CX11262,CX11264,CX11271,CX11292,CX11314,CX11315,ED3005,MY16,MY23,NIC268,PB306,QX1212,QX1233,QX1792,QX1793,WN2001
IV	16689729	MIRAGE1	intergenic	NA	NA	NA	NA	NA	1	NIC251
IV	16692923	Tc3	gene	Y51H4A.915	21ur-10588	other	NA	NA	1	QX1793
IV	16696947	Tc3	gene	Y51H4A.427	21ur-14638	other	NA	NA	16	CB4855,CB4857,CB4858,CX11254,CX11264,CX11271,CX11292,ED3005,ED3011,MY16,MY23,NIC268,PB306,QX1212,QX1233,WN2001
IV	16710475	LTRCER1	intergenic	NA	NA	NA	NA	NA	1	CB4932
IV	16720646	MARINER2	promoter	Y51H4A.22	NA	protein_coding	NA	NA	8	ED3048,EG4349,EG4725,JU2007,JU360,JU775,MY18,NIC272
IV	16738813	MARINER2	CDS	Y51H4A.24	NA	protein_coding	NA	NA	2	CX11285,PS2025
IV	16738813	MARINER2	intron	Y51H4A.25	NA	protein_coding	NA	GO:0008375,GO:0016020	2	CX11285,PS2025
IV	16747623	LONGPAL1	intron	Y43D4A.2	NA	protein_coding	NA	GO:0008152,GO:0016758	1	QX1211
IV	16749585	LONGPAL1	intron	Y43D4A.2	NA	protein_coding	NA	GO:0008152,GO:0016758	2	EG4349,MY18
IV	16828657	WBT00000642	promoter	Y116A8A.6	NA	protein_coding	NA	NA	1	MY18
IV	16828657	WBT00000642	promoter	Y116A8A.7	NA	protein_coding	NA	GO:0005198	1	MY18
IV	16828731	WBT00000642	promoter	Y116A8A.6	NA	protein_coding	NA	NA	5	ED3048,JU2007,JU360,JU775,NIC199
IV	16828731	WBT00000642	promoter	Y116A8A.7	NA	protein_coding	NA	GO:0005198	5	ED3048,JU2007,JU360,JU775,NIC199
IV	16839556	MARINER2	intergenic	NA	NA	NA	NA	NA	1	QX1792
IV	16853599	PAL5A_CE	intron	Y116A8A.9	map-2	protein_coding	slow growth,sterile progeny,embryonic lethal	GO:0006508,GO:0007276,GO:0008238,GO:0004177,GO:0008235,GO:0000003,GO:0000003,GO:0009792,GO:0007276,GO:0008406,GO:0007276,GO:0008406,GO:0007276,GO:0008406,GO:0007276,GO:0008406,GO:0006898	12	CB4851,ED3012,ED3046,ED3049,JU1200,JU642,JU778,JU782,KR314,MY18,NIC3,QX1211
IV	16888744	Tc1	intergenic	NA	NA	NA	NA	NA	1	CB4851
IV	16897656	Tc3	intergenic	NA	NA	NA	NA	NA	1	JU1580
IV	16897861	PAL8C_2	intergenic	NA	NA	NA	NA	NA	30	CB4856,CB4932,CX11285,DL238,JU1200,JU1213,JU1242,JU1491,JU1580,JU1581,JU2001,JU2522,JU2526,JU311,JU393,JU397,JU406,JU440,JU642,KR314,MY1,NIC166,NIC236,NIC269,NIC277,NIC3,PS2025,QX1791,QX1792,QX1793
IV	16972283	LTRCER1	promoter	Y116A8C.14	rom-3	protein_coding	NA	GO:0004252,GO:0006508,GO:0016021	1	NIC260
IV	17008593	Tc3	intron	Y116A8C.16	rom-4	protein_coding	NA	GO:0004252,GO:0006508,GO:0016021	1	JU1580
IV	17022399	Tc5	intergenic	NA	NA	NA	NA	NA	9	ED3046,ED3049,JU778,JU782,NIC256,NIC262,NIC271,NIC272,NIC274
IV	17031652	Tc3	promoter	Y116A8C.18	nhr-229	protein_coding	NA	GO:0003700,GO:0005634,GO:0006355,GO:0008270,GO:0043565	1	CB4856
IV	17040251	MARINCE1	promoter	Y116A8C.19	NA	protein_coding	NA	GO:0046872	14	CB4851,ECA36,ED3012,EG4724,JU1652,JU1896,JU2513,JU258,JU394,JU561,JU847,NIC195,QX1211,WN2002
IV	17040251	MARINCE1	promoter	Y116A8C.20	NA	protein_coding	NA	GO:0046872	14	CB4851,ECA36,ED3012,EG4724,JU1652,JU1896,JU2513,JU258,JU394,JU561,JU847,NIC195,QX1211,WN2002
IV	17041636	MARINER2	intergenic	NA	NA	NA	NA	NA	10	CB4851,ED3012,EG4724,JU1652,JU1896,JU258,JU394,JU561,NIC195,QX1211
IV	17058830	PALTA3_CE	promoter	Y116A8C.44	NA	protein_coding	NA	NA	1	JU1581
IV	17096949	PAL5A_CE	intron	Y116A8C.28	bca-2	protein_coding	NA	GO:0004089,GO:0044237,GO:0008270	1	JU311
IV	17147525	MIRAGE1	intron	Y116A8C.40	NA	protein_coding	NA	NA	8	ED3046,ED3049,JU778,JU782,NIC256,NIC262,NIC271,NIC272
IV	17159292	NPALTA1_CE	intergenic	NA	NA	NA	NA	NA	9	ED3048,EG4724,EG4725,JU1652,JU561,JU775,NIC195,QX1211,QX1791
IV	17188095	MARINER2	intron	C52D10.1	NA	protein_coding	sick	NA	4	CB4932,JU2001,JU311,JU440
IV	17188095	MARINER2	gene	C52D10.76	21ur-10563	other	NA	NA	4	CB4932,JU2001,JU311,JU440
IV	17188095	MARINER2	gene	C52D10.99	21ur-12686	other	NA	NA	4	CB4932,JU2001,JU311,JU440
IV	17211034	Tc1	intergenic	NA	NA	NA	NA	NA	1	CB4851
IV	17215584	Tc3	promoter	Y116A8B.1	NA	protein_coding	NA	NA	1	NIC199
IV	17222942	LTRCER1	promoter	Y116A8B.4	NA	protein_coding	NA	NA	1	QX1791
IV	17226850	Tc1	intron	Y116A8B.5	npr-32	protein_coding	NA	GO:0004930,GO:0007186,GO:0016021	8	ED3048,EG4725,JU2007,JU360,JU775,MY18,NIC199,NIC265
IV	17226850	Tc1	gene	Y116A8B.89	21ur-9205	other	NA	NA	8	ED3048,EG4725,JU2007,JU360,JU775,MY18,NIC199,NIC265
IV	17244720	MIRAGE1	promoter	ZK550.2	NA	protein_coding	NA	GO:0016021,GO:0055085	1	JU1581
IV	17269334	Tc2	promoter	F26D10.9	atgp-1	protein_coding	NA	GO:0005886,GO:0003824,GO:0005975,GO:0043169	2	MY16,MY23
IV	17351225	MARINER2	promoter	C30H6.1	clec-199	protein_coding	NA	GO:0030246	1	ED3046
IV	17375640	LINE2F	promoter	C30H6.6	haf-1	protein_coding	NA	GO:0015197,GO:0015833,GO:0031305,GO:0034514,GO:0005524,GO:0006810,GO:0016021,GO:0042626,GO:0055085,GO:0016887	5	JU782,NIC258,NIC272,NIC275,QX1211
IV	17395854	HELITRONY2_CE	promoter	T02D1.3	sru-15	protein_coding	NA	NA	3	JU394,MY1,QX1211
IV	17412748	Tc1	intron	T02D1.6	npr-26	protein_coding	NA	GO:0004930,GO:0007186,GO:0016021	1	CB4851
IV	17436417	MARINER2	intron	C06A12.4	gcy-27	protein_coding	NA	GO:0009190,GO:0016849,GO:0035556,GO:0004672,GO:0006468,GO:0005524,GO:0016772	14	ED3046,ED3049,JU2522,JU2526,JU778,JU782,MY1,NIC252,NIC256,NIC258,NIC262,NIC271,NIC272,NIC275
IV	17436417	MARINER2	promoter	C06A12.8	NA	protein_coding	NA	NA	14	ED3046,ED3049,JU2522,JU2526,JU778,JU782,MY1,NIC252,NIC256,NIC258,NIC262,NIC271,NIC272,NIC275
IV	17464007	MARINER2	promoter	F11E6.10	NA	protein_coding	NA	NA	13	JU1200,JU1242,JU397,JU642,JU792,KR314,NIC166,NIC207,NIC242,NIC255,NIC259,NIC277,NIC3
V	55693	Tc3	intron	Y38C9B.2	srt-52	protein_coding	NA	GO:0018996	1	QX1211
V	207976	Tc3	intron	DC2.3	lec-12	protein_coding	NA	GO:0030246	3	QW947,QX1793,QX1794
V	226038	NPAL0A_CE	intron	DC2.6	srh-77	protein_coding	NA	NA	144	AB1,BRC20067,CB4851,CB4852,CB4853,CB4854,CB4855,CB4856,CB4857,CB4858,CB4932,CX11254,CX11262,CX11264,CX11271,CX11276,CX11285,CX11292,CX11307,CX11314,CX11315,DL200,DL226,DL238,ECA252,ED3005,ED3011,ED3012,ED3017,ED3040,ED3046,ED3048,ED3049,ED3052,ED3073,ED3077,EG4347,EG4349,EG4724,EG4725,EG4946,GXW1,JT11398,JU1088,JU1172,JU1200,JU1212,JU1213,JU1242,JU1246,JU1400,JU1409,JU1440,JU1491,JU1530,JU1580,JU…
V	239465	Tc5	intron	R02C2.6	NA	protein_coding	NA	GO:0004672,GO:0005524,GO:0006468,GO:0016772	1	ECA36
V	243303	LONGPAL1	promoter	R02C2.7	NA	protein_coding	NA	NA	2	CX11285,PS2025
V	280436	LTRCER1	intron	Y58G8A.4	npr-5	protein_coding	NA	GO:0004930,GO:0007186,GO:0016021	1	JU2001
V	282727	Tc5	promoter	Y58G8A.4	npr-5	protein_coding	NA	GO:0004930,GO:0007186,GO:0016021	1	QX1211
V	286950	Tc1	intergenic	NA	NA	NA	NA	NA	1	CB4851
V	293968	Tc1	intergenic	NA	NA	NA	NA	NA	1	CB4851
V	363775	Tc9	promoter	Y39D8B.2	mltn-6	protein_coding	NA	NA	2	EG4725,JU1400
V	397326	Tc1	CDS	ZK6.4	nhr-253	protein_coding	NA	GO:0003700,GO:0003707,GO:0005634,GO:0006355,GO:0043401,GO:0008270,GO:0043565,GO:0040011	1	ECA252
V	406334	Tc1	promoter	ZK6.1	nhr-278	protein_coding	NA	GO:0003700,GO:0003707,GO:0005634,GO:0006355,GO:0043401,GO:0008270,GO:0043565	1	ECA252
V	416634	Tc2	intron	ZK6.11	NA	protein_coding	NA	GO:0045087,GO:0045121	2	NIC275,NIC276
V	501831	LINE2C	promoter	T01G6.9	str-256	protein_coding	NA	NA	2	DL238,QX1211
V	505936	LTRCER1	CDS	R11G11.6	NA	protein_coding	NA	NA	1	JT11398
V	514403	Tc1	gene	R11G11.10	R11G11.10	pseudogene	NA	NA	1	ECA252
V	595837	PAL3A_CE	intergenic	NA	NA	NA	NA	NA	2	DL238,MY23
V	595962	PAL3A_CE	intergenic	NA	NA	NA	NA	NA	1	JU1580
V	597862	MIRAGE1	intergenic	NA	NA	NA	NA	NA	1	QX1233
V	609225	MIRAGE1	CDS	ZK488.10	pqn-97	protein_coding	NA	NA	1	JU1581
V	612084	Tc1	intron	ZK488.2	nhr-90	protein_coding	NA	GO:0003700,GO:0003707,GO:0005634,GO:0006355,GO:0043401,GO:0008270,GO:0043565	1	ECA252
V	634501	MARINER2	intron	F48G7.10	NA	protein_coding	NA	GO:0035556,GO:0004697,GO:0005524,GO:0006468	1	PB306
V	653205	Tc1	promoter	F31F4.16	srj-5	protein_coding	NA	NA	1	ECA252
V	654114	MARINER2	CDS	F31F4.8	srj-6	protein_coding	NA	NA	1	PB306
V	670647	Tc5	intron	F31F4.13	sru-24	protein_coding	NA	NA	1	EG4349
V	670726	Tc1	intron	F31F4.13	sru-24	protein_coding	NA	NA	1	ECA252
V	677135	Tc1	five_prime_UTR	F31F4.4	srx-21	protein_coding	NA	GO:0016021	1	ECA252
V	691361	TIR9TA1A_CE	intron	Y49C4A.5	srx-4	protein_coding	NA	GO:0016021	14	CB4851,CB4856,CB4932,CX11285,JU1400,JU1530,JU1580,JU1586,JU310,JU782,NIC266,NIC272,NIC3,QX1211
V	691455	TIR9TA1A_CE	intron	Y49C4A.5	srx-4	protein_coding	NA	GO:0016021	2	NIC258,NIC265
V	701918	Tc3	promoter	Y49C4A.3	srbc-37	protein_coding	NA	NA	1	QX1211
V	710473	MARINER2	CDS	Y49C4A.1	srbc-39	protein_coding	NA	NA	1	CB4856
V	711867	MIRAGE1	intron	Y49C4A.9	cyp-33C11	protein_coding	NA	GO:0005506,GO:0016705,GO:0020037,GO:0055114	1	JU367
V	797368	CER16-I_CE	intergenic	NA	NA	NA	NA	NA	34	AB1,CB4851,CB4856,CB4932,CX11285,ECA252,ECA36,ED3052,EG4725,JU1242,JU1400,JU1491,JU1580,JU1581,JU1586,JU394,JU406,JU440,JU774,JU778,JU782,JU792,JU847,NIC195,NIC236,NIC242,NIC251,NIC252,NIC266,NIC269,NIC272,PS2025,QX1791,QX1792
V	812768	Tc2	intron	R13D11.4	NA	protein_coding	NA	GO:0008080	1	CB4851
V	827800	LONGPAL1	intron	F41H8.2	NA	protein_coding	NA	NA	1	QX1211
V	857694	RTransposon1	CDS	K09C6.2	NA	protein_coding	NA	NA	1	QX1211
V	858579	CELE45	promoter	K09C6.1	NA	protein_coding	NA	GO:0004672,GO:0005524,GO:0006468,GO:0016772	1	QX1211
V	890915	HELITRONY2_CE	promoter	T02B11.6	NA	protein_coding	NA	GO:0016021,GO:0055085	51	CB4851,CB4856,CB4932,CX11285,DL200,DL238,ECA252,ECA36,ED3017,ED3052,ED3077,JU1213,JU1242,JU1246,JU1400,JU1530,JU1580,JU1581,JU1586,JU2001,JU2519,JU2526,JU258,JU310,JU393,JU394,JU397,JU440,JU778,JU782,JU792,JU847,MY23,NIC195,NIC242,NIC258,NIC259,NIC261,NIC265,NIC266,NIC269,NIC271,NIC3,PB306,PS2025,QW947,QX1211,QX1791,QX1792,QX1794,WN2002
V	898005	MARINCE1	intron	T02B11.7	nas-32	protein_coding	NA	GO:0004222,GO:0006508,GO:0008237,GO:0008270,GO:0018996	2	CX11285,PS2025
V	904274	Tc3	promoter	H24K24.4	NA	protein_coding	NA	GO:0003676,GO:0000166	1	QX1792
V	904274	Tc3	promoter	H24K24.5	fmo-5	protein_coding	NA	GO:0004499,GO:0050660,GO:0050661,GO:0055114	1	QX1792
V	916289	Tc1	three_prime_UTR	H24K24.3	NA	protein_coding	NA	GO:0008270,GO:0016491,GO:0055114,GO:0006069,GO:0051903	2	PB306,QX1211
V	920012	Tc1	CDS	H24K24.2	NA	protein_coding	NA	NA	1	ECA252
V	927164	MARINER3	intergenic	NA	NA	NA	NA	NA	1	JU394
V	934373	MARINER2	intergenic	NA	NA	NA	NA	NA	1	DL238
V	934386	Tc1	intergenic	NA	NA	NA	NA	NA	8	AB1,CX11285,ECA252,JU1440,JU1491,JU774,JU782,PS2025
V	985799	WBT00000416	intron	Y50D4C.1	unc-34	protein_coding	NA	GO:0005737,GO:0007411,GO:0008045,GO:0016477,GO:0030054,GO:0031103,GO:0031252,GO:0032433,GO:0033563,GO:0040011,GO:0048675,GO:0016477,GO:0040011	3	JU1242,QX1791,QX1792
V	1013743	Tc3	intron	R09A1.1	ergo-1	protein_coding	NA	GO:0005515,GO:0003676	4	CX11285,PS2025,QX1791,QX1792
V	1028709	Tc1	intron	R09A1.5	flp-34	protein_coding	NA	NA	1	ECA252
V	1056824	Tc1	CDS	K10C9.8	str-224	protein_coding	NA	NA	1	ECA252
V	1102955	Tc2	intron	Y50D4B.2	NA	protein_coding	NA	NA	1	CB4851
V	1105699	Tc1	intergenic	NA	NA	NA	NA	NA	1	CB4851
V	1152521	LTRCER1	gene	T21H3.11	linc-128	other	NA	NA	1	NIC274
V	1210655	MAR_CE	intron	Y50D4A.1	NA	protein_coding	NA	NA	1	AB1
V	1210656	PAL5A_CE	intron	Y50D4A.1	NA	protein_coding	NA	NA	89	AB1,CB4851,CB4852,CB4853,CB4854,CB4855,CB4856,CB4857,CB4858,CB4932,CX11264,CX11271,CX11285,CX11292,DL226,DL238,ED3005,ED3012,ED3017,ED3040,ED3046,ED3048,ED3049,ED3073,ED3077,EG4347,EG4349,EG4724,EG4946,GXW1,JU1088,JU1172,JU1200,JU1213,JU1242,JU1400,JU1409,JU1440,JU1491,JU1530,JU1580,JU1581,JU1586,JU1652,JU2001,JU2007,JU2522,JU258,JU310,JU311,JU346,JU360,JU367,JU394,JU397,JU440,JU642,JU751,JU774,J…
V	1214226	WBT00000046	intron	Y50D4A.1	NA	protein_coding	NA	NA	1	QX1211
V	1226160	Tc1	intron	C39F7.2	madd-2	protein_coding	NA	GO:0004842,GO:0005102,GO:0005515,GO:0016567,GO:0030031,GO:0031175,GO:0031252,GO:0033563,GO:0042803,GO:0043005,GO:0043025,GO:0055120,GO:0005622,GO:0008270,GO:0046872,GO:0008340	1	ECA252
V	1261571	Tc3	intron	C39F7.1	NA	protein_coding	slow growth	GO:0010171,GO:0040011,GO:0040011	1	EG4725
V	1267915	Tc1	intron	C39F7.5	NA	protein_coding	NA	NA	1	QX1211
V	1270402	Tc5	promoter	Y75B7B.1	NA	protein_coding	NA	NA	1	CX11315
V	1288275	WBT00000074	intergenic	NA	NA	NA	NA	NA	6	CB4851,ECA252,JU394,JU397,NIC166,NIC242
V	1302369	MARINCE1	intergenic	NA	NA	NA	NA	NA	2	EG4725,NIC266
V	1306155	Tc5	intergenic	NA	NA	NA	NA	NA	1	GXW1
V	1321790	Tc1	intergenic	NA	NA	NA	NA	NA	1	ECA252
V	1336683	Tc4v	intron	Y75B7AL.2	NA	protein_coding	NA	NA	26	DL238,ED3017,ED3077,EG4349,JU1212,JU1242,JU1246,JU1400,JU1530,JU1580,JU2001,JU2316,JU258,JU310,JU346,JU393,JU782,JU792,MY23,NIC195,NIC199,NIC251,NIC272,NIC3,QW947,QX1794
V	1445952	Tc1	promoter	R09B5.9	cnc-4	protein_coding	NA	GO:0045087,GO:0050832	1	ECA252
V	1448066	LTRCER1	five_prime_UTR	R09B5.8	cnc-3	protein_coding	NA	NA	1	CX11292
V	1481473	Tc1	promoter	C38C3.4	NA	protein_coding	NA	GO:0004672,GO:0005524,GO:0006468,GO:0016772	1	ECA252
V	1506295	LTRCER1	CDS	C38C3.1	sru-28	protein_coding	NA	NA	1	JU1409
V	1521068	Tc1	intron	K02H11.2	str-240	protein_coding	NA	GO:0040011	1	ECA252
V	1533528	Tc1	promoter	K02H11.5	str-216	pseudogene	NA	NA	1	ECA252
V	1546047	Tc1	promoter	F52F10.4	oac-32	protein_coding	NA	GO:0016747	1	ECA252
V	1574195	Tc1	intergenic	NA	NA	NA	NA	NA	1	ECA252
V	1582595	Tc5	intron	F16B4.8	cdc-25.2	protein_coding	embryonic lethal,larval lethal,slow growth,sterile progeny	GO:0000087,GO:0004725,GO:0005622,GO:0006470,GO:0009792,GO:0002119,GO:0010171,GO:0000003,GO:0009792,GO:0002119,GO:0010171,GO:0009792,GO:0006898	1	CB4851
V	1600872	MIRAGE1	promoter	F16B4.2	NA	protein_coding	NA	NA	16	DL200,ED3017,ED3077,EG4725,JU1213,JU2519,JU2526,JU258,JU782,NIC199,NIC256,NIC258,NIC261,NIC262,NIC266,NIC271
V	1614313	Tc6	intron	F16B4.10	srbc-41	protein_coding	NA	NA	2	ECA36,QX1211
V	1628069	HELITRONY3_CE	promoter	Y46H3D.6	nhr-237	protein_coding	NA	GO:0003700,GO:0003707,GO:0005634,GO:0006355,GO:0043401,GO:0008270,GO:0043565	1	PB306
V	1673478	Tc1	intergenic	NA	NA	NA	NA	NA	1	ECA252
V	1689746	Tc1A	intergenic	NA	NA	NA	NA	NA	5	CB4856,EG4349,JU1530,JU310,QW947
V	1737395	MARINER2	intergenic	NA	NA	NA	NA	NA	2	CX11285,PS2025
V	1748273	MARINCE1	intergenic	NA	NA	NA	NA	NA	1	ECA36
V	1753246	WBT00000074	intron	ZK697.1	NA	protein_coding	NA	NA	5	CB4851,ECA252,JU394,NIC166,NIC242
V	1764547	CELE1	intron	Y46H3B.1	clec-205	protein_coding	sterile progeny	GO:0030246,GO:0000003,GO:0007276	2	MY16,RC301
V	1815120	Tc5	promoter	Y46H3A.5	NA	protein_coding	NA	GO:0006629	1	CB4851
V	1898298	Tc3	intron	Y32G9A.6	nphp-2	protein_coding	NA	GO:0005515	14	ED3017,ED3077,EG4349,JU1530,JU2519,JU258,JU310,JU782,NIC195,NIC1,NIC258,NIC266,NIC3,QX1791
V	1928095	Tc1	intron	T06A1.5	NA	protein_coding	NA	NA	3	CX11285,PS2025,QG556
V	1942619	Tc3	intergenic	NA	NA	NA	NA	NA	18	ED3017,ED3077,EG4349,EG4725,JU1213,JU1530,JU2519,JU2526,JU310,JU782,NIC195,NIC199,NIC1,NIC256,NIC266,NIC271,NIC3,QX1791
V	1947228	MIRAGE1	intron	T06A1.4	glb-25	protein_coding	slow growth	GO:0005506,GO:0020037,GO:0015671,GO:0019825	4	JU1246,JU1580,JU397,MY10
V	1976185	LTRCER1	CDS	T08B1.5	fbxa-201	protein_coding	NA	NA	1	EG4725
V	1994492	LTRCER1	promoter	T08B1.2	tnt-4	protein_coding	early larval arrest	GO:0006936,GO:0005861,GO:0006937	1	NIC262
V	1994870	LTRCER1	promoter	T08B1.2	tnt-4	protein_coding	early larval arrest	GO:0006936,GO:0005861,GO:0006937	12	ED3017,ED3077,JU2526,JU258,JU782,NIC195,NIC1,NIC256,NIC258,NIC261,NIC271,WN2002
V	2000648	Tc1	intron	F59A7.1	clec-206	protein_coding	NA	GO:0030246	1	ECA252
V	2011837	Tc5	promoter	F59A7.7	NA	protein_coding	NA	NA	1	PB306
V	2041794	Tc5	intron	Y40B10A.4	NA	protein_coding	NA	GO:0005515,GO:0010171	1	PB306
V	2043603	MIRAGE1	intron	Y40B10A.5	NA	protein_coding	NA	GO:0016021	2	JU1172,QW947
V	2059506	Chapaev-1_CE	intron	Y40B10A.2	comt-3	protein_coding	NA	GO:0008171	1	ED3040
V	2121265	LTRCER1	intron	F22F7.8	NA	protein_coding	NA	NA	2	CX11271,CX11276
V	2131508	Tc1	intergenic	NA	NA	NA	NA	NA	1	CB4851
V	2153534	Tc1	promoter	C45H4.9	srbc-23	protein_coding	NA	NA	1	DL238
V	2162337	Tc1	intron	C45H4.15	str-255	protein_coding	NA	NA	1	ECA252
V	2195266	Tc5	intron	Y5H2B.2	nhr-13	protein_coding	NA	GO:0003700,GO:0003707,GO:0005634,GO:0006355,GO:0043401,GO:0008270,GO:0043565	1	AB1
V	2218108	Tc3	promoter	F44C8.6	nhr-56	protein_coding	NA	GO:0003700,GO:0003707,GO:0005634,GO:0006355,GO:0043401,GO:0008270,GO:0043565	1	CB4856
V	2232202	Tc1	CDS	F44C8.2	nhr-134	protein_coding	NA	GO:0003700,GO:0003707,GO:0005634,GO:0006355,GO:0043401,GO:0008270,GO:0043565	1	ECA252
V	2235760	MARINCE1	promoter	F44C8.1	cyp-33C4	protein_coding	slow growth	GO:0005506,GO:0016705,GO:0020037,GO:0055114	1	QX1791
V	2240991	WBT00000746	intergenic	NA	NA	NA	NA	NA	1	JU1530
V	2241108	WBT00000746	intergenic	NA	NA	NA	NA	NA	9	EG4349,JU1400,JU2526,JU258,LKC34,MY10,NIC266,NIC268,NIC3
V	2277622	Tc1	intron	T27B7.1	nhr-59	protein_coding	NA	GO:0003700,GO:0003707,GO:0005634,GO:0006355,GO:0043401,GO:0008270,GO:0043565	1	QX1791
V	2343948	Tc3	intron	F15E11.5	irld-31	protein_coding	NA	GO:0016020	1	NIC268
V	2344161	MIRAGE1	CDS	F15E11.5	irld-31	protein_coding	NA	GO:0016020	1	QX1791
V	2568135	Tc3	intron	Y45G12C.1	NA	protein_coding	NA	NA	7	CX11285,MY23,PB306,PS2025,QG556,QX1792,QX1794
V	2595541	Tc1	intergenic	NA	NA	NA	NA	NA	1	CB4851
V	2611970	Tc1	intron	F53E10.2	acr-17	protein_coding	NA	GO:0006811,GO:0016020,GO:0016021,GO:0005230,GO:0006810	1	QX1791
V	2638187	CELE42	intron	W02H5.11	NA	protein_coding	NA	NA	3	EG4724,JU782,NIC3
V	2749011	Tc1	CDS	C24B9.16	srx-24	protein_coding	NA	GO:0016021	1	ECA252
V	2759761	MARINER2	promoter	R05D8.6	srg-58	protein_coding	NA	GO:0004888,GO:0007606,GO:0016020	3	NIC195,NIC199,NIC251
V	2772492	Tc3	intron	R05D8.3	srh-56	protein_coding	NA	NA	2	MY23,QX1792
V	2820993	LTRCER1	intron	T03D3.4	srh-36	protein_coding	NA	NA	1	PB306
V	2848915	Tc1	promoter	T03D3.1	ugt-53	protein_coding	NA	GO:0008152,GO:0016758	1	CB4851
V	2848915	Tc1	promoter	T03D3.12	srj-49	protein_coding	NA	NA	1	CB4851
V	2850872	HELITRONY1_CE	CDS	T03D3.1	ugt-53	protein_coding	NA	GO:0008152,GO:0016758	1	EG4946
V	2855604	Tc1	promoter	T03D3.14	srj-57	protein_coding	NA	NA	1	ECA252
V	2855739	Tc1	promoter	T03D3.14	srj-57	protein_coding	NA	NA	1	CB4856
V	2882324	Tc1	intron	F37B4.2	ifc-1	protein_coding	larval arrest,embryonic lethal	GO:0005198,GO:0005882,GO:0009792,GO:0002119,GO:0010171,GO:0002119,GO:0010171	1	QX1791
V	2892687	CELE45	promoter	F37B4.1	srh-127	protein_coding	NA	NA	7	DL238,JU1172,MY23,NIC199,NIC251,QW947,QX1792
V	2897543	LONGPAL1	intron	C31B8.4	NA	protein_coding	NA	NA	2	DL238,QX1792
V	2914930	Tc1	gene	C31B8.3	C31B8.3	pseudogene	NA	NA	1	CB4856
V	2928932	MARINER2	promoter	C31B8.12	NA	protein_coding	NA	NA	1	QG536
V	2928932	MARINER2	promoter	C31B8.16	NA	protein_coding	NA	NA	1	QG536
V	2968145	MARINER2	promoter	C44C3.10	srw-116	pseudogene	NA	NA	2	ECA36,QX1211
V	3039853	MIRAGE1	promoter	F59D6.7	NA	protein_coding	NA	GO:0005509	1	CB4853
V	3055559	LONGPAL1	three_prime_UTR	C50H11.8	NA	protein_coding	NA	NA	1	DL238
V	3099776	Tc4v	promoter	C50H11.17	NA	protein_coding	NA	NA	1	CB4851
V	3128315	Tc1	promoter	F02C9.3	tat-6	protein_coding	NA	GO:0006812,GO:0016021,GO:0019829,GO:0000287,GO:0004012,GO:0005524,GO:0015914,GO:0000166,GO:0046872	1	CB4851
V	3128315	Tc1	promoter	Y73C8C.10	NA	protein_coding	NA	GO:0010181,GO:0016491,GO:0055114,GO:0003824	1	CB4851
V	3136683	MIRAGE1	intron	F02C9.2	NA	protein_coding	NA	NA	1	JU847
V	3171196	MARINER2	CDS	C36C5.3	srbc-6	protein_coding	NA	GO:0016021	1	CB4856
V	3171675	MARINER2	intergenic	NA	NA	NA	NA	NA	1	QX1792
V	3175713	Tc3	promoter	C36C5.2	srab-8	protein_coding	NA	NA	1	QX1211
V	3179173	MARINER2	promoter	C36C5.1	srab-5	pseudogene	NA	NA	1	QX1791
V	3187857	Tc1	promoter	Y73C8B.4	lag-2	protein_coding	NA	GO:0001708,GO:0002119,GO:0005887,GO:0008406,GO:0031253,GO:0032809,GO:0040028,GO:0042078,GO:0043055,GO:0005515,GO:0007154,GO:0016020,GO:0006898,GO:0042127,GO:0040020,GO:0042127,GO:0040020,GO:0042127,GO:0040020,GO:0042127,GO:0040020	1	CB4851
V	3214108	LONGPAL1	intron	K08D9.3	apx-1	protein_coding	embryonic lethal	GO:0009880,GO:0016331,GO:0040028,GO:0046331,GO:0005515,GO:0007154,GO:0016020,GO:0009792,GO:0042127,GO:0040020,GO:0042127,GO:0040020,GO:0042127,GO:0040020,GO:0042127,GO:0040020,GO:0042127,GO:0040020,GO:0042127,GO:0040020,GO:0042127,GO:0040020,GO:0042127,GO:0040020,GO:0042127,GO:0040020,GO:0042127,GO:0040020,GO:0042127,GO:0040020,GO:0042127,GO:0040020,GO:0042127,GO:0040020,GO:0042127,GO:0040020,GO:…	1	CB4856
V	3238781	Tc1	intron	Y73C8A.1	str-16	protein_coding	NA	NA	1	NIC268
V	3265316	Tc1	intron	T28A11.17	NA	protein_coding	NA	GO:0004222,GO:0006508,GO:0008237	1	CB4851
V	3295258	MIRAGE1	intergenic	NA	NA	NA	NA	NA	1	CB4856
V	3384856	Tc1A	exon	C04E12.1	srbc-4	pseudogene	NA	NA	1	DL238
V	3395814	MIRAGE1	intron	T20D4.17	NA	protein_coding	NA	NA	1	CX11292
V	3416427	LTRCER1	intron	T20D4.4	NA	protein_coding	NA	GO:0005737,GO:0006516	3	CX11285,PS2025,QG556
V	3424504	WBT00000074	promoter	T20D4.18	srab-21	protein_coding	NA	NA	1	QX1211
V	3424504	WBT00000074	promoter	T20D4.2	srab-22	protein_coding	NA	NA	1	QX1211
V	3504030	Tc1	intron	C07G3.9	ugt-64	protein_coding	NA	GO:0008152,GO:0016758	1	ECA252
V	3533961	Tc9	intron	T24A6.8	nhr-221	protein_coding	NA	GO:0003700,GO:0003707,GO:0005634,GO:0006355,GO:0043401,GO:0008270,GO:0043565	1	QX1791
V	3536673	Tc1	gene	T24A6.9	T24A6.9	pseudogene	NA	NA	1	ECA252
V	3544956	MARINER2	exon	T24A6.12	srbc-69	pseudogene	NA	NA	7	CX11285,JU1172,PB306,PS2025,QG556,QX1793,QX1794
V	3546021	LONGPAL1	CDS	T24A6.13	srbc-68	protein_coding	NA	NA	1	QX1791
V	3589465	Tc1	intron	T22F3.12	NA	protein_coding	NA	GO:0000413,GO:0003755,GO:0006457	1	CB4851
V	3716919	HELITRONY1_CE	promoter	T27C4.1	NA	protein_coding	NA	NA	1	QX1791
V	3730962	MARINER2	intron	T27C4.2	hpo-36	protein_coding	larval arrest,embryonic lethal,slow growth	GO:0009792,GO:0002119,GO:0009792	1	CB4856
V	3752906	Tc3	intron	Y39H10A.6	NA	protein_coding	lethal,embryonic lethal,maternal sterile	GO:0005515,GO:0009792,GO:0000003,GO:0009792,GO:0000003,GO:0007049,GO:0008340	1	JU360
V	3755193	CELE14B	intron	Y39H10A.6	NA	protein_coding	lethal,embryonic lethal,maternal sterile	GO:0005515,GO:0009792,GO:0000003,GO:0009792,GO:0000003,GO:0007049,GO:0008340	13	CB4856,DL238,ED3017,ED3046,ED3049,ED3077,JU1246,JU1580,JU258,JU775,MY10,QX1791,WN2001
V	3774720	MARINER2	three_prime_UTR	R08E5.2	cysl-3	protein_coding	NA	GO:0004124,GO:0006535	1	CB4856
V	3774720	MARINER2	three_prime_UTR	R08E5.3	NA	protein_coding	NA	NA	1	CB4856
V	3779116	Tc3	intron	R08F11.1	NA	protein_coding	NA	GO:0004348,GO:0006665,GO:0016021,GO:0003824,GO:0006680,GO:0016020	1	DL238
V	3810042	PAL3A_CE	intron	H10D18.3	srw-6	protein_coding	NA	GO:0016021	1	EG4349
V	3878301	Tc4v	CDS	C17E7.7	nhr-159	protein_coding	NA	GO:0003700,GO:0003707,GO:0005634,GO:0006355,GO:0043401,GO:0008270,GO:0043565	6	ED3017,EG4349,JU1580,JU2519,JU775,MY10
V	3902184	MIRAGE1	CDS	C17E7.11	str-229	protein_coding	NA	NA	1	CB4856
V	3945558	DNA-3-1_CE	intron	K07C6.2	cyp-35B3	protein_coding	NA	GO:0005506,GO:0016705,GO:0020037,GO:0055114	1	ED3049
V	3968199	Tc1	three_prime_UTR	B0213.15	cyp-34A9	protein_coding	NA	GO:0005506,GO:0016705,GO:0020037,GO:0055114,GO:0008340,GO:0008340	5	ED3046,ED3049,JU258,QX1212,WN2001
V	3997787	Tc6	CDS	K09D9.11	NA	protein_coding	NA	GO:0005515	9	ED3017,JU1212,JU1246,JU1580,JU2519,JU2526,JU775,NIC258,QG2075
V	4014319	MARINER2	exon	K09D9.5	str-42	pseudogene	NA	NA	6	ED3046,ED3049,JU258,NIC268,QX1212,WN2001
V	4018631	Tc3	CDS	K09D9.13	srw-89	protein_coding	NA	GO:0016021	1	DL238
V	4026659	Tc5	intergenic	NA	NA	NA	NA	NA	1	CB4856
V	4039392	LTRCER1	CDS	C49G7.12	NA	protein_coding	NA	NA	1	QG2075
V	4040477	PALNN1_CE	CDS	C49G7.10	NA	protein_coding	NA	GO:0045087	1	CB4857
V	4040477	PALNN1_CE	promoter	C49G7.6	NA	protein_coding	NA	NA	1	CB4857
V	4040481	CEMUDR1	CDS	C49G7.10	NA	protein_coding	NA	GO:0045087	1	CB4857
V	4040481	CEMUDR1	promoter	C49G7.6	NA	protein_coding	NA	NA	1	CB4857
V	4044258	MIRAGE1	CDS	C49G7.4	phat-3	protein_coding	NA	NA	1	PB306
V	4046252	Tc1	promoter	C49G7.3	NA	protein_coding	NA	NA	1	CB4851
V	4074038	Tc2	intron	D1065.1	otpl-2	protein_coding	NA	NA	1	JU1246
V	4079899	Tc1	promoter	D1065.5	srh-211	protein_coding	NA	NA	1	CB4851
V	4089587	MARINER2	intergenic	NA	NA	NA	NA	NA	1	CB4856
V	4193495	PAL8D_CE	promoter	Y45G5AM.9	NA	protein_coding	NA	NA	2	ECA36,QX1211
V	4230652	Tc3	intergenic	NA	NA	NA	NA	NA	1	MY18
V	4259919	Tc5	intron	F47D2.3	srt-3	protein_coding	NA	NA	3	JU2522,NIC252,NIC268
V	4264754	Tc1	promoter	F47D2.4	srt-35	protein_coding	NA	GO:0016021	1	CB4851
V	4302304	CER7-I_CE	intron	ZC132.4	NA	protein_coding	NA	NA	1	WN2001
V	4312277	MIRAGE1	CDS	ZC132.7	srh-192	protein_coding	NA	NA	1	JU2001
V	4359420	Tc1A	intron	F32D1.3	NA	protein_coding	larval arrest,embryonic lethal,sick,slow growth,sterile progeny	GO:0005515	4	MY23,NIC199,PB306,WN2001
V	4413614	LTRCER1	CDS	Y47D7A.5	grl-5	protein_coding	NA	NA	1	JU775
V	4425441	LONGPAL1	promoter	Y47D7A.9	NA	protein_coding	NA	NA	6	EG4724,EG4725,JU2522,NIC252,NIC266,NIC268
V	4433866	Tc1	promoter	Y47D7A.15	NA	protein_coding	NA	NA	1	CB4851
V	4452080	Tc2	intron	H22D07.1	gnrr-5	protein_coding	NA	GO:0004930,GO:0007186,GO:0016021	3	JU1246,JU1580,QG2075
V	4503636	MARINER2	intron	T28F12.2	unc-62	protein_coding	larval lethal,embryonic lethal	GO:0005515,GO:0005634,GO:0007501,GO:0009792,GO:0040011,GO:0042692,GO:0045727,GO:0003677,GO:0006355,GO:0009792,GO:0010171,GO:0018991,GO:0040011,GO:0009792,GO:0048477,GO:0018991,GO:0040011,GO:0040035,GO:0009792,GO:0016477,GO:0008340,GO:0019915,GO:0009792,GO:0002119,GO:0032502,GO:0008340,GO:0040011,GO:0030163	1	NIC269
V	4513102	MARINER2	intron	T28F12.1	NA	protein_coding	NA	NA	10	ED3040,EG4724,EG4725,JU1400,JU2522,MY23,NIC252,QX1212,QX1791,QX1794
V	4538225	Tc2	intron	T28F12.3	sos-1	protein_coding	sterile,early larval lethal,slow growth,embryonic lethal	GO:0005088,GO:0005516,GO:0007292,GO:0009790,GO:0016477,GO:0040026,GO:0005089,GO:0035023,GO:0005085,GO:0005622,GO:0051056,GO:0007264,GO:0046982,GO:0010171,GO:0018991,GO:0000003,GO:0032940,GO:0009792	2	ED3046,ED3049
V	4679615	Tc1	intergenic	NA	NA	NA	NA	NA	1	CB4851
V	4705738	WBT00000074	intergenic	NA	NA	NA	NA	NA	1	ECA36
V	4736867	Tc1	promoter	F39G3.2	NA	protein_coding	NA	NA	1	CB4851
V	4761236	Tc6	intron	C18G1.3	NA	protein_coding	NA	NA	2	QX1211,WN2001
V	4781257	LONGPAL1	intergenic	NA	NA	NA	NA	NA	1	WN2001
V	4813106	Tc3	intron	R02F11.4	NA	protein_coding	NA	NA	4	ED3040,EG4724,JU2522,NIC269
V	4861462	MARINER2	intron	C37H5.13	NA	protein_coding	NA	GO:0006637,GO:0047617	1	WN2001
V	4906174	LTRCER1	promoter	H23N18.2	ugt-14	protein_coding	slow growth	GO:0008152,GO:0016758	1	WN2001
V	4906607	LTRCER1	intron	H23N18.2	ugt-14	protein_coding	slow growth	GO:0008152,GO:0016758	1	NIC236
V	4914042	PALTA3_CE	intron	H23N18.6	NA	protein_coding	NA	NA	47	CB4851,CB4852,CB4853,CB4856,CB4857,CB4858,CB4932,CX11264,CX11271,CX11285,CX11292,DL238,ED3017,ED3040,ED3046,ED3073,EG4349,EG4946,JU1200,JU1400,JU1580,JU1581,JU1586,JU2007,JU311,JU360,JU394,JU440,JU782,MY16,MY1,MY23,NIC1,NIC259,NIC261,NIC2,NIC3,PB306,PS2025,PX179,QG2075,QG536,QW947,QX1212,QX1792,QX1793,RC301
V	4928853	Tc5	intron	C02E7.9	str-205	protein_coding	NA	NA	8	ED3040,EG4724,EG4725,JU2522,NIC252,NIC266,NIC268,NIC269
V	4973968	Tc5	intron	F26G5.12	srsx-10	protein_coding	NA	GO:0016021	1	NIC252
V	4995724	Tc3	promoter	C13D9.8	ncx-9	protein_coding	NA	GO:0016021,GO:0055085,GO:0040011	1	JU2007
V	5018135	MARINCE1	promoter	K11D12.3	srr-4	protein_coding	NA	NA	1	NIC3
V	5059803	MIRAGE1	intron	K11D12.10	mlk-1	protein_coding	NA	GO:0006468,GO:0019901,GO:0046688,GO:0004672,GO:0005515,GO:0005524,GO:0016772,GO:0008340	1	JU1581
V	5077638	Tc1	intergenic	NA	NA	NA	NA	NA	1	QX1211
V	5101664	Tc3	intron	C04F5.4	srab-1	protein_coding	NA	NA	2	JU775,NIC251
V	5142230	MARINER2	intergenic	NA	NA	NA	NA	NA	1	CB4856
V	5165688	PALNN1_CE	promoter	C03A7.3	srw-140	protein_coding	NA	GO:0016021	2	QX1793,QX1794
V	5165688	PALNN1_CE	promoter	C03A7.8	abu-7	protein_coding	NA	GO:0030968,GO:0006952,GO:0006952,GO:0006952,GO:0006952,GO:0006952,GO:0006952,GO:0006952,GO:0006952,GO:0006952,GO:0006952	2	QX1793,QX1794
V	5181459	MIRAGE1	promoter	C03A7.12	NA	protein_coding	NA	GO:0008152,GO:0016758	1	NIC3
V	5181459	MIRAGE1	promoter	C03A7.2	NA	protein_coding	sterile progeny,lethal	GO:0040018,GO:0018991,GO:0040011,GO:0040011,GO:0040035,GO:0000003	1	NIC3
V	5184304	Tc3	intergenic	NA	NA	NA	NA	NA	1	WN2001
V	5204408	CEREP1A	promoter	Y47A7.1	NA	protein_coding	NA	GO:0005515	6	CX11285,ED3040,JU775,NIC195,QG556,QX1211
V	5240531	Tc3	intergenic	NA	NA	NA	NA	NA	5	JU2519,JU2526,JU775,NIC258,NIC265
V	5315606	MIRAGE1	three_prime_UTR	C10G8.6	ceh-34	protein_coding	NA	GO:0005634,GO:0007501,GO:0043565,GO:0003677,GO:0006915	1	NIC252
V	5403550	Tc5	promoter	C35A11.1	dmsr-7	protein_coding	NA	GO:0004930,GO:0007186,GO:0016021	1	CB4851
V	5452553	Tc5	intron	ZC317.3	glc-3	protein_coding	NA	GO:0031987,GO:0006811,GO:0016021,GO:0016020,GO:0005230,GO:0006810	5	JU2519,JU775,NIC251,NIC258,WN2001
V	5452770	Tc5	intron	ZC317.3	glc-3	protein_coding	NA	GO:0031987,GO:0006811,GO:0016021,GO:0016020,GO:0005230,GO:0006810	3	JU2316,NIC195,NIC265
V	5452919	MIRAGE1	intron	ZC317.3	glc-3	protein_coding	NA	GO:0031987,GO:0006811,GO:0016021,GO:0016020,GO:0005230,GO:0006810	7	JU2519,JU2526,JU775,NIC195,NIC251,NIC258,WN2001
[truncated: 1,001 more rows]
