# Supplementary material for: Natural Variation in the Distribution and Abundance of Transposable Elements Across the Caenorhabditis elegans Species
Source: Mol Biol Evol. 2017 May 9;34(9):2187–202. doi: 10.1093/molbev/msx155 (PMC5850821; doi:10.1093/molbev/msx155)
Supplement: Supplementary Data [file msx155_Supp.zip › Supplemental_Table_S7.txt]

Trait	AB1	BRC20067	CB4851	CB4852	CB4853	CB4854	CB4855	CB4856	CB4857	CB4858	CB4932	CX11254	CX11262	CX11264	CX11271	CX11276	CX11285	CX11292	CX11307	CX11314	CX11315	DL200	DL226	DL238	ECA252	ECA36	ED3005	ED3011	ED3012	ED3017	ED3040	ED3046	ED3048	ED3049	ED3052	ED3073	ED3077	EG4347	EG4349	EG4724	EG4725	EG4946	GXW1	JT11398	JU1088	JU1172	JU1200	JU1212	JU1213
CELE1(ins)	0	0	0	0	0	0	0	0	0	0	0	0	0	0	1	0	0	0	0	0	0	0	0	0	0	0	0	NA	0	0	0	0	0	0	0	0	0	0	0	0	0	0	0	0	0	0	0	0	0
CELE14A(ins)	0	0	0	0	0	0	0	0	0	0	0	0	0	0	0	0	0	0	0	0	0	0	0	NA	0	NA	0	0	0	0	0	0	0	0	0	0	0	0	0	0	0	0	0	0	0	NA	0	0	0
CELE14B(ins)	0	0	0	0	0	0	0	1	0	0	0	0	0	0	0	0	0	0	0	0	0	0	0	1	0	0	0	0	0	1	0	1	0	1	0	0	1	0	0	0	0	0	0	0	0	0	0	0	0
CELE42(ins)	1	0	0	1	0	2	0	1	0	0	0	0	NA	0	1	0	0	0	0	0	0	0	0	0	0	NA	0	NA	0	0	0	0	0	0	0	0	0	0	0	0	0	0	0	0	0	0	0	0	0
CELE45(ins)	2	1	0	1	3	0	2	3	2	2	3	3	NA	2	2	2	2	0	1	2	2	1	2	8	0	NA	1	1	0	1	0	1	1	1	0	1	1	2	NA	2	1	2	1	1	0	2	0	1	1
CELE46B(ins)	0	0	0	0	0	0	0	1	0	0	0	0	0	0	0	0	0	0	NA	0	0	0	0	0	0	NA	0	0	0	0	0	0	0	0	0	0	0	0	0	0	0	0	0	0	0	0	0	0	0
CELETC2(ins)	0	0	0	0	0	0	0	0	0	0	0	0	0	0	0	0	0	0	0	0	0	0	0	0	0	0	0	0	0	0	0	0	0	0	0	0	0	0	0	0	0	0	0	0	2	0	0	0	0
CEMUDR1(ins)	0	0	1	0	0	0	0	1	2	0	0	0	0	0	0	0	0	0	0	0	0	0	0	0	1	1	0	0	0	0	0	0	0	0	0	0	0	0	0	0	0	0	0	0	0	0	0	0	0
CEMUDR2(ins)	0	0	0	0	0	0	0	0	0	0	0	0	0	0	0	0	0	0	0	0	0	0	0	0	0	0	0	0	0	0	0	0	0	0	0	0	0	0	0	0	0	0	0	0	0	0	0	0	0
CER10-I(ins)	0	0	0	0	0	0	0	0	0	0	0	0	0	0	0	0	0	0	0	0	0	1	0	0	0	0	0	0	0	0	0	0	0	0	0	0	0	0	0	0	0	0	0	0	0	0	0	0	0
CER11-I(ins)	0	0	0	0	0	0	0	0	0	0	0	0	0	0	0	0	0	0	0	0	0	0	0	0	0	0	0	0	0	0	0	0	0	0	0	0	0	0	0	0	0	0	0	0	0	0	0	0	0
CER13-I(ins)	0	0	0	0	0	0	0	NA	0	0	0	0	0	0	0	0	0	0	0	0	0	0	0	0	0	0	0	0	0	0	0	0	0	0	0	0	0	0	0	0	0	0	0	0	0	0	0	0	0
CER15-1-LTR(ins)	0	0	0	0	0	0	0	0	0	0	0	0	0	0	0	0	0	0	0	0	0	0	0	0	0	NA	0	0	0	0	0	0	0	0	0	0	0	0	0	0	0	0	0	0	0	0	0	0	0
CER16-2-I(ins)	0	0	0	0	0	0	0	0	0	0	0	0	0	0	0	0	0	0	0	0	0	0	0	0	0	0	0	0	0	0	0	0	0	0	0	0	0	0	0	0	0	0	0	0	0	0	0	0	0
CER16-2-LTR(ins)	0	0	0	0	1	0	0	1	0	1	0	0	0	1	1	0	0	1	0	0	0	0	0	1	0	0	0	0	0	1	1	0	0	0	0	0	1	1	1	1	0	1	0	0	1	0	1	0	0
CER16-I(ins)	1	0	1	0	0	0	0	1	0	0	1	0	0	0	0	0	1	0	0	0	0	0	0	0	1	1	0	0	0	0	0	0	0	0	1	0	0	0	0	0	1	0	0	0	0	0	0	0	0
CER16-LTR(ins)	0	0	0	0	0	0	0	0	0	0	0	0	0	0	0	0	0	0	0	0	0	0	0	0	0	0	0	0	0	0	0	0	0	0	0	0	0	0	0	0	0	0	0	0	0	0	0	0	0
CER2-I(ins)	0	1	0	0	1	1	1	1	1	1	1	1	1	1	1	1	1	1	1	1	1	1	0	1	0	1	1	1	0	1	1	1	1	1	1	1	1	0	1	1	1	1	1	1	1	1	0	0	1
CER2-LTR(ins)	0	0	0	0	0	0	0	0	0	0	0	0	0	0	0	0	0	1	0	0	0	0	0	0	0	0	0	0	0	0	0	0	0	0	0	0	0	0	0	0	0	0	0	0	0	0	0	0	0
CER3-1-LTR(ins)	0	0	0	0	0	0	0	0	0	0	0	0	0	0	1	0	0	0	0	0	0	0	0	0	0	0	0	0	0	0	0	0	0	0	0	0	0	0	0	0	0	0	0	0	0	0	0	0	0
CER3-I(ins)	0	0	0	0	0	0	0	0	0	0	0	0	0	0	0	0	0	0	0	0	0	0	0	0	0	0	0	0	0	0	0	0	0	0	0	0	0	0	0	0	0	0	0	0	0	0	0	0	NA
CER3-LTR(ins)	0	0	0	0	0	0	0	0	0	0	0	0	0	0	0	0	0	0	0	0	0	0	0	0	0	0	0	0	0	0	0	0	0	0	0	0	0	0	0	0	0	0	0	0	0	0	0	0	0
CER7-I(ins)	0	0	0	0	0	0	0	0	0	0	0	0	0	0	0	0	0	0	0	0	0	0	0	NA	0	0	0	0	0	0	NA	0	0	0	0	0	0	0	0	0	0	0	0	0	0	0	0	0	0
CER8-I(ins)	1	0	0	1	1	0	0	0	0	1	0	0	0	1	0	0	0	1	0	0	0	0	0	0	0	0	0	0	1	0	0	1	0	0	0	0	0	1	0	0	0	1	0	0	1	0	0	0	0
CER8-LTR(ins)	0	1	0	0	0	0	0	0	0	0	0	0	0	0	0	0	0	0	0	0	0	0	0	0	0	0	0	0	0	0	0	0	0	0	0	0	0	0	0	0	0	0	0	0	0	0	0	0	0
CER9-I(ins)	0	0	0	0	0	0	0	0	0	0	0	0	0	0	0	0	0	0	0	0	0	0	0	0	0	0	0	0	0	0	0	0	0	0	0	0	0	0	0	0	0	0	0	0	0	0	0	0	0
CEREP1A(ins)	0	0	0	0	0	0	0	0	0	0	1	0	0	0	0	0	1	0	0	0	0	0	0	0	0	NA	0	0	0	0	1	0	0	0	0	0	0	0	0	0	1	0	0	0	0	0	0	0	0
Chapaev-1(ins)	2	0	0	0	1	0	1	0	1	1	1	3	2	3	0	0	1	1	3	1	0	2	3	0	0	1	0	0	0	0	2	1	0	1	0	2	1	0	2	1	0	0	1	0	0	1	0	0	0
Chapaev-2(ins)	0	0	0	0	0	0	0	0	0	0	0	0	0	0	0	0	0	0	0	0	0	0	0	0	0	0	0	0	0	0	0	0	0	0	0	0	0	0	0	0	0	0	0	0	0	0	0	NA	0
DNA-3-1(ins)	0	0	0	0	0	0	0	NA	0	0	NA	0	0	0	0	0	0	0	NA	0	0	0	0	NA	0	NA	0	0	NA	0	0	0	0	1	0	0	0	0	0	0	0	0	0	0	0	0	0	0	0
DNA-8-1(ins)	0	0	0	0	0	0	0	0	0	0	0	0	0	0	0	0	0	0	0	0	0	0	0	0	0	0	0	0	0	0	0	0	0	0	0	0	0	0	0	0	0	0	0	0	0	0	0	0	0
HAT1(ins)	2	0	0	0	1	0	2	2	0	0	1	1	0	2	1	0	0	0	0	1	1	0	1	1	0	0	0	0	0	2	2	2	0	3	1	1	1	0	2	0	2	0	2	0	2	0	1	0	0
HAT2(ins)	0	0	0	0	0	0	0	0	0	0	0	0	0	0	1	0	0	0	1	0	0	0	0	0	0	NA	0	NA	0	0	0	0	0	0	0	0	0	0	1	0	0	0	0	0	0	0	0	NA	0
HAT3(ins)	0	0	0	0	0	0	0	0	0	0	0	0	0	0	0	0	0	0	0	0	0	0	NA	0	0	NA	0	0	0	0	0	0	0	0	0	0	0	0	0	0	0	0	0	0	0	0	0	0	0
HAT4(ins)	0	0	0	0	0	0	0	NA	0	0	0	0	0	1	0	0	0	0	0	0	NA	0	0	0	0	NA	0	0	0	0	0	0	0	0	0	0	0	0	0	0	0	0	0	0	0	0	0	NA	0
HELITRON1(ins)	0	NA	0	0	1	0	0	0	1	0	1	0	0	0	0	0	0	0	1	0	0	0	0	3	0	3	0	NA	0	1	0	0	3	0	0	1	1	0	1	2	0	0	1	0	2	0	0	0	0
HELITRON2(ins)	1	NA	0	1	1	0	1	1	0	1	1	0	1	1	1	0	1	1	0	0	1	1	0	1	0	1	0	0	0	0	1	1	0	1	0	1	1	1	1	1	1	1	1	1	1	0	0	NA	1
HELITRONY1A(ins)	1	NA	0	0	0	0	0	NA	0	0	0	0	0	0	0	0	1	0	NA	0	0	0	0	1	0	0	0	0	0	0	0	0	0	0	0	0	0	0	1	0	NA	0	NA	0	NA	0	0	0	0
HELITRONY1(ins)	0	0	0	0	0	0	0	0	0	0	0	0	0	0	0	0	0	0	0	0	0	0	0	0	0	0	0	0	0	0	0	0	0	0	0	0	0	0	0	0	0	1	0	0	0	0	0	0	0
HELITRONY2(ins)	0	0	1	0	0	0	0	NA	0	0	1	0	0	1	0	0	2	0	0	0	NA	NA	1	2	NA	NA	0	0	0	1	0	0	0	0	1	0	1	0	1	0	0	1	0	0	0	0	0	NA	1
HELITRONY3(ins)	0	0	0	0	0	0	0	0	0	0	0	0	0	0	0	0	NA	0	0	NA	0	0	0	0	0	1	0	0	0	0	0	0	0	0	0	0	0	0	0	0	0	0	0	0	0	0	0	NA	0
HELITRONY4(ins)	0	0	0	0	0	0	0	0	0	0	0	0	0	0	0	0	0	0	0	0	0	0	0	0	0	0	0	0	0	0	0	0	0	0	0	0	0	0	0	0	0	0	0	0	0	0	0	0	0
IR1(ins)	1	2	0	3	0	0	1	2	0	2	0	0	0	2	2	0	0	3	1	0	0	1	0	0	0	1	0	0	1	2	3	2	1	1	0	1	2	1	0	2	0	2	1	0	0	0	1	0	0
LINE2A(ins)	0	0	0	0	0	0	0	0	0	0	0	0	0	0	0	0	0	0	0	0	0	0	0	0	0	NA	0	0	0	0	0	0	0	1	0	1	0	0	1	0	0	0	1	0	1	0	0	NA	0
LINE2C(ins)	NA	0	0	0	0	0	0	1	0	0	0	0	0	0	0	0	NA	0	0	0	0	0	0	1	0	NA	0	0	1	0	0	1	0	1	0	0	0	0	0	0	0	0	0	0	1	0	0	0	0
LINE2C1(ins)	0	NA	0	0	1	0	1	NA	1	1	0	0	0	0	1	NA	0	1	1	0	0	0	1	NA	0	2	1	0	0	0	1	1	1	1	1	0	1	0	0	0	0	0	0	0	1	0	0	NA	0
LINE2D(ins)	0	0	0	0	0	0	0	0	0	0	0	0	0	0	0	NA	0	0	1	0	0	0	0	0	0	NA	0	0	0	0	0	0	0	0	0	0	0	0	0	0	1	0	1	0	2	0	0	0	0
LINE2E(ins)	0	0	0	0	0	0	0	0	0	0	0	0	0	0	0	0	0	0	0	0	0	0	0	0	0	NA	0	0	0	0	0	0	0	0	0	0	0	0	0	0	0	0	0	0	0	0	0	0	0
LINE2F(ins)	0	0	0	0	0	0	0	0	0	0	0	0	0	0	0	0	0	0	0	0	0	0	0	0	0	0	0	0	0	0	0	0	0	0	0	0	0	0	0	0	0	0	0	0	0	0	0	0	0
LINE2G(ins)	0	0	1	0	0	0	0	0	0	0	1	0	0	0	0	0	0	0	0	0	NA	0	0	3	0	1	0	NA	0	0	0	0	0	0	0	0	0	0	0	0	0	0	0	0	0	0	0	NA	0
LONGPAL1(ins)	0	0	0	0	0	1	2	3	1	0	1	1	1	3	1	1	3	0	1	1	0	1	1	3	0	NA	0	2	0	1	1	2	0	1	1	0	0	0	3	2	2	0	1	2	0	0	0	0	1
LONGPAL2(ins)	0	0	0	0	0	0	0	0	0	0	0	0	0	1	0	0	0	0	0	0	0	0	0	NA	0	0	0	0	0	0	0	NA	0	NA	0	0	0	0	0	0	0	0	0	0	0	0	0	0	0
LTR1(ins)	0	0	0	0	0	0	0	0	0	0	0	0	0	0	0	0	0	0	0	0	0	0	0	0	0	NA	0	0	0	0	0	0	0	0	0	0	0	0	0	0	0	0	0	0	0	0	0	NA	NA
LTRCER1(ins)	0	0	0	0	1	0	1	0	1	2	3	3	5	3	6	1	4	2	5	3	1	1	1	1	0	3	4	2	0	2	3	1	0	1	0	0	1	2	4	0	3	1	0	2	0	2	0	0	2
MARINCE1(ins)	1	1	4	2	1	3	2	6	1	1	0	1	1	1	1	2	3	1	1	1	1	1	2	4	0	14	1	1	4	1	1	2	1	2	1	1	2	1	1	2	2	1	1	2	2	1	1	3	3
MARINER2(ins)	12	4	10	7	3	6	3	26	5	5	16	9	10	11	8	5	18	6	9	5	6	6	16	22	2	22	16	8	11	8	11	11	5	10	8	9	9	4	14	16	14	6	6	9	8	3	5	7	9
MARINER3(ins)	0	1	0	0	0	0	0	0	0	0	0	0	0	0	0	0	0	0	1	0	0	0	0	0	0	0	0	0	0	0	1	0	0	0	0	0	0	0	1	0	0	0	1	0	1	0	0	0	0
MARINER4(ins)	0	0	0	0	0	0	1	0	0	0	0	1	0	0	0	1	0	0	1	0	1	0	0	NA	0	NA	0	0	NA	0	0	NA	0	NA	0	0	0	0	0	1	0	0	0	0	0	0	0	0	0
MARINER5(ins)	0	0	0	0	0	0	0	0	0	0	0	0	0	0	0	0	0	0	0	0	0	0	0	0	0	0	0	0	0	0	0	0	0	0	0	0	0	0	0	0	0	0	0	0	0	0	0	0	0
MAR(ins)	2	NA	1	3	1	0	0	1	0	2	3	0	0	2	0	0	4	2	0	0	0	NA	0	3	0	0	0	1	1	2	3	4	0	3	1	0	0	1	0	1	0	3	2	1	0	0	2	NA	1
MIRAGE1(ins)	2	5	0	2	5	2	5	5	2	3	4	1	3	1	2	1	3	4	1	3	1	7	5	7	0	2	3	2	0	5	4	5	2	5	3	2	5	1	5	7	8	3	3	2	5	2	0	3	7
NDNAX2(ins)	0	0	0	0	0	0	0	0	0	0	0	0	0	0	0	0	0	0	0	0	0	0	0	0	0	0	0	0	0	0	0	0	0	0	0	0	0	0	0	0	0	0	0	0	0	0	0	0	0
NDNAX3(ins)	1	0	0	0	0	0	0	1	0	0	1	0	0	1	0	0	0	0	0	0	0	0	0	NA	0	NA	0	0	0	1	0	0	0	0	0	0	0	0	1	0	0	0	0	0	0	0	0	0	0
NPAL0A(ins)	1	1	1	1	1	1	1	1	1	1	1	2	2	2	1	1	1	1	1	2	2	1	1	1	1	0	1	1	1	1	1	1	1	1	1	1	1	1	1	1	1	1	1	1	1	1	1	1	1
NPAL5A(ins)	0	0	0	0	1	0	0	0	1	0	0	0	0	0	0	0	0	0	0	0	0	0	0	2	0	0	0	0	0	0	0	0	0	0	0	0	0	0	0	0	0	0	0	0	0	0	0	0	0
NPALTA1(ins)	2	0	1	1	1	0	0	1	0	1	1	0	0	1	1	0	1	1	0	0	0	0	0	1	0	NA	0	0	0	0	1	0	1	NA	0	0	0	0	0	1	2	1	0	0	0	0	0	NA	1
NTc2A(ins)	0	0	0	0	0	0	0	1	0	0	0	1	0	1	0	0	0	0	NA	1	0	0	0	1	0	NA	0	0	0	0	0	0	0	0	0	0	0	0	1	0	NA	0	NA	0	1	0	0	0	0
NeSL-1(ins)	0	0	0	0	0	0	0	NA	0	0	0	0	0	0	0	0	NA	0	0	0	0	0	0	NA	0	0	0	0	0	0	0	0	0	0	0	NA	NA	0	0	0	0	0	0	0	0	NA	0	0	0
PAL3A(ins)	0	0	0	0	0	0	0	0	0	1	0	0	0	0	0	0	0	0	0	0	0	0	0	1	0	NA	0	0	0	0	0	1	0	1	0	1	0	0	NA	0	0	0	0	0	0	0	0	NA	0
PAL5A(ins)	6	0	6	3	4	1	2	3	1	3	4	0	0	7	5	0	5	3	0	1	0	NA	3	3	1	NA	1	NA	4	3	3	3	2	4	1	4	3	4	8	4	1	6	4	1	5	2	4	NA	2
PAL8D(ins)	1	0	0	0	1	0	0	1	1	1	0	1	0	1	1	NA	1	2	0	1	0	0	0	2	0	1	1	2	0	0	1	2	2	1	0	1	0	0	0	1	0	2	0	0	2	1	0	0	0
PAL9A(ins)	0	0	0	0	0	0	0	0	0	0	0	0	0	0	0	0	0	0	0	0	0	0	0	1	0	1	0	0	0	0	0	0	0	0	0	0	0	0	0	0	0	0	0	0	0	0	0	NA	0
PALNN1(ins)	0	0	1	0	0	0	0	1	2	0	0	0	0	0	0	0	0	0	0	0	0	0	0	1	1	1	0	0	0	0	0	0	0	0	0	0	0	0	0	0	0	0	0	0	0	0	0	0	1
PALTA1(ins)	0	0	0	0	0	0	0	0	0	0	0	0	0	0	0	0	0	0	0	0	0	0	0	0	0	0	0	0	0	0	0	0	0	0	0	0	0	0	0	0	0	0	0	0	0	0	0	0	0
PALTA2(ins)	0	0	0	0	0	0	0	0	0	0	0	0	0	0	0	0	0	0	0	0	0	0	0	0	0	0	0	0	0	0	0	0	0	0	0	0	0	0	0	0	0	0	0	0	0	0	0	0	0
PALTA3(ins)	4	0	2	2	2	0	0	2	1	4	2	0	0	3	1	0	3	2	0	0	0	0	0	4	0	0	0	0	0	1	2	3	0	0	0	1	0	0	3	0	0	3	0	0	1	0	1	0	0
PALTA4(ins)	1	1	1	1	2	1	2	1	2	2	1	1	1	1	1	1	1	2	1	2	1	1	1	1	1	1	2	2	1	1	1	1	1	2	1	1	1	1	0	1	0	2	1	2	1	1	1	1	1
PALTTAA1(ins)	0	NA	0	0	0	0	0	0	0	0	0	0	0	0	0	0	0	0	0	0	0	0	0	0	0	0	0	NA	NA	0	0	0	0	0	0	0	0	0	0	0	0	0	0	0	0	0	0	NA	0
PALTTTAAA3(ins)	0	0	0	0	0	0	0	0	0	0	0	0	0	0	0	0	0	0	0	0	0	0	0	0	0	0	0	NA	0	0	0	0	0	0	0	0	0	0	0	0	0	0	0	0	0	0	0	0	0
RTE1(ins)	0	0	1	0	0	0	0	0	0	0	0	0	0	0	0	0	0	0	0	0	0	0	0	0	0	1	0	0	0	0	0	0	0	0	0	0	0	0	0	0	0	0	0	1	1	0	0	1	0
SINE1(ins)	1	0	0	1	0	0	0	0	0	0	0	0	0	0	0	0	0	0	0	0	1	0	0	0	0	1	0	0	0	0	0	0	0	0	0	0	0	0	1	0	0	0	0	0	0	0	0	0	0
TIR21T5A(ins)	0	0	0	0	2	0	2	NA	2	2	0	2	2	2	2	1	3	1	NA	2	2	1	2	NA	0	NA	2	1	1	0	1	2	1	2	1	0	1	0	1	0	0	1	0	0	1	2	0	NA	0
TIR23T5A(ins)	0	0	0	0	0	0	0	0	0	0	0	0	0	0	0	0	0	0	0	0	0	0	0	0	0	0	0	0	0	0	0	0	0	0	0	0	0	0	0	0	0	0	0	0	0	0	0	0	0
TIR54TA1(ins)	0	0	0	0	0	0	0	0	0	1	0	0	0	1	0	0	0	0	0	0	0	0	0	0	0	0	0	0	0	0	0	0	0	1	0	0	0	0	0	0	0	0	0	0	0	0	1	0	0
TIR9TA1A(ins)	0	0	1	0	0	0	0	1	0	0	1	0	0	0	0	0	1	0	0	0	0	0	0	NA	0	0	0	0	0	0	0	0	0	0	0	0	0	0	0	0	0	0	0	0	0	0	0	0	0
Tc1(ins)	1	1	389	3	3	1	3	17	3	4	4	3	1	1	4	2	6	2	5	1	3	3	1	13	162	7	5	0	1	4	2	3	2	2	1	2	0	2	4	2	3	5	2	3	1	2	1	1	4
Tc1A(ins)	1	0	13	0	1	0	1	2	1	1	1	1	1	2	1	1	1	1	1	1	1	0	1	5	0	2	1	1	1	0	1	1	1	1	1	0	0	0	2	1	4	1	0	0	0	0	0	1	0
Tc2(ins)	3	0	15	0	3	0	2	1	3	3	2	1	1	3	2	0	2	2	0	0	1	0	3	0	5	5	0	0	0	1	2	5	0	4	0	0	0	0	3	1	2	2	1	3	0	3	1	1	1
Tc3(ins)	11	5	4	14	9	7	11	12	7	12	6	6	6	14	8	4	17	10	4	8	9	2	7	9	1	8	9	6	12	15	13	11	8	10	12	12	15	8	11	11	9	11	10	6	16	4	8	0	3
Tc4v(ins)	2	0	5	1	2	2	3	3	2	3	3	1	2	3	4	4	1	1	3	2	3	1	1	3	0	9	3	0	0	4	1	2	0	2	2	2	2	2	5	5	3	3	0	2	1	1	0	1	1
Tc5(ins)	3	1	26	3	2	1	3	8	2	3	2	3	1	4	3	1	3	3	4	3	7	3	2	6	0	3	3	2	3	3	2	3	1	2	0	2	2	2	6	5	8	2	6	2	4	4	1	0	2
Tc5A(ins)	1	0	0	0	0	1	0	1	0	1	0	0	0	0	0	0	0	0	0	0	0	0	0	0	0	0	1	0	0	0	0	1	0	0	0	0	0	0	1	2	1	0	0	0	0	0	0	0	1
Tc5B(ins)	0	0	0	0	0	0	0	0	0	0	0	0	0	0	0	0	0	0	1	0	0	0	0	0	0	0	0	0	0	0	0	0	0	0	0	0	0	0	0	0	0	0	0	0	0	0	0	0	0
Tc6(ins)	1	0	2	1	1	0	0	2	0	1	0	0	0	1	1	1	1	0	0	1	0	0	0	1	1	1	0	0	0	1	1	0	0	0	0	0	0	0	1	1	1	0	0	0	0	0	0	1	0
Tc9(ins)	0	0	0	0	0	0	1	4	0	0	0	0	0	0	1	0	1	0	0	0	0	0	2	3	0	NA	0	1	0	0	1	0	0	0	0	0	0	1	0	1	2	0	0	1	0	0	0	1	0
WBT00000046(ins)	2	1	3	2	1	1	1	1	2	2	1	1	1	1	1	0	1	1	1	1	0	0	1	2	0	1	2	1	0	1	1	1	0	1	1	1	1	2	1	2	1	2	1	1	0	0	0	0	1
WBT00000074(ins)	0	3	3	1	2	0	3	2	1	1	0	2	1	3	0	0	0	0	0	1	1	1	0	1	2	2	0	0	0	2	0	0	1	0	1	2	2	0	1	1	0	1	1	0	1	0	0	0	0
WBT00000084(ins)	0	0	0	0	0	0	0	0	0	0	0	0	0	0	0	0	0	0	0	0	0	0	0	0	0	0	NA	0	0	0	0	0	0	0	0	0	NA	0	1	0	0	0	0	0	0	NA	0	NA	0
WBT00000132(ins)	NA	0	0	0	0	NA	0	1	0	0	1	0	0	0	0	0	0	0	0	0	0	0	1	0	0	NA	0	0	0	1	0	0	1	0	0	0	0	1	0	1	0	0	0	0	0	0	0	0	0
WBT00000134(ins)	0	0	0	0	0	0	0	0	0	0	0	0	NA	0	0	0	0	0	0	0	0	0	0	0	0	0	0	0	0	0	0	0	0	0	0	0	0	0	0	0	0	0	0	0	0	0	0	0	0
WBT00000207(ins)	0	0	0	0	0	0	0	0	0	0	0	0	0	0	0	0	0	0	0	0	0	0	0	0	0	0	0	0	0	0	0	0	0	0	0	0	0	0	0	0	0	0	0	0	0	0	0	0	0
WBT00000416(ins)	0	0	1	0	0	0	0	0	0	0	0	1	0	0	0	0	1	0	1	0	0	0	0	3	0	1	0	1	0	2	1	0	0	0	0	0	0	0	0	0	1	0	0	0	0	0	0	0	0
WBT00000581(ins)	1	0	NA	0	0	0	0	1	0	0	0	0	0	0	0	0	0	0	0	0	0	0	0	1	0	NA	0	0	0	0	0	0	0	0	0	0	0	0	0	0	0	0	0	0	0	0	0	0	0
WBT00000613(ins)	0	0	0	0	0	0	0	0	0	0	NA	0	0	0	0	0	0	0	0	0	0	0	0	0	0	0	0	0	0	0	0	0	1	0	0	0	0	0	0	0	0	0	0	0	0	0	0	0	0
WBT00000628(ins)	0	0	1	1	0	1	0	0	0	1	0	0	1	0	1	0	0	1	0	0	0	0	0	0	0	0	1	0	1	0	0	0	0	0	1	0	0	0	0	0	0	1	0	1	0	1	0	1	0
WBT00000637(ins)	NA	0	0	0	0	NA	0	0	0	0	0	0	0	0	0	0	0	0	0	0	0	0	0	0	0	NA	0	0	0	0	0	0	0	0	0	0	0	0	0	0	0	0	0	NA	0	0	0	0	0
WBT00000642(ins)	0	0	0	0	0	0	0	0	0	0	0	0	0	0	0	0	0	0	0	0	0	0	0	0	0	0	0	0	0	0	0	0	1	0	0	0	0	0	0	0	0	0	0	0	0	0	0	0	0
WBT00000661(ins)	0	0	0	0	0	0	0	0	0	0	0	0	0	0	0	0	0	0	0	0	0	0	0	1	0	0	0	NA	0	0	0	0	0	0	0	0	0	0	0	0	0	0	0	0	0	0	0	NA	0
WBT00000746(ins)	0	0	0	0	0	0	0	0	0	0	0	0	0	0	0	0	0	0	0	0	0	0	0	0	0	0	0	0	0	0	0	0	0	0	0	0	0	0	1	0	0	0	0	0	0	0	0	0	0
total(ins)	72	30	495	56	60	33	58	129	50	71	70	50	45	89	69	30	95	58	53	45	46	38	59	132	180	112	59	36	44	70	71	77	39	69	42	51	57	39	98	80	76	68	51	45	67	34	30	27	46
CEMUDR1(AR)	0	0	0	0	0	0	0	0	0	0	0	0	0	0	0	0	0	0	0	0	0	0	0	0	0	0	0	0	0	0	0	0	0	0	0	0	0	0	0	0	0	0	0	0	0	0	0	NA	0
CER1(AR)	0	1	0	0	1	1	1	1	1	1	0	1	1	1	1	1	0	1	1	1	1	1	1	1	0	1	1	1	0	1	1	1	1	1	1	1	1	0	1	1	1	0	1	1	1	1	0	0	1
CER4-I(AR)	0	0	0	0	0	1	0	1	1	0	0	1	0	0	0	1	1	1	1	1	0	1	0	0	0	0	0	1	0	0	0	0	1	0	0	1	1	0	0	0	1	0	1	0	0	0	0	1	1
Chapaev-1(AR)	2	NA	2	0	1	3	3	3	1	1	1	1	NA	0	2	NA	2	1	1	1	0	NA	2	2	1	3	3	3	0	0	4	3	1	3	3	1	2	0	2	2	2	0	2	1	1	NA	0	NA	NA
LINE2C(AR)	0	1	0	1	1	1	1	0	1	1	0	1	1	1	0	0	1	1	0	1	1	0	1	0	0	2	1	1	0	0	1	0	1	0	1	0	1	0	0	0	1	1	1	0	1	1	0	0	0
LINE2D(AR)	0	0	0	0	0	0	0	0	0	0	0	0	0	0	0	0	0	0	0	0	0	NA	0	0	0	1	0	0	0	0	0	0	0	0	0	0	0	0	0	0	0	0	0	0	0	0	0	0	0
LINE2E(AR)	0	0	0	0	0	0	0	1	0	0	0	0	1	1	0	0	0	0	0	0	0	0	0	0	0	1	0	0	0	0	0	0	0	0	1	0	0	0	0	0	0	0	0	0	0	0	0	0	0
LINE2F(AR)	0	0	0	0	0	0	0	0	0	1	0	0	0	0	0	0	0	0	0	0	0	0	0	0	0	0	0	0	0	0	0	0	0	1	0	0	0	0	0	0	0	0	0	0	0	0	0	0	0
MARINCE1(AR)	1	1	1	0	2	1	1	5	2	1	2	NA	5	4	1	NA	2	1	2	2	3	3	4	3	NA	9	2	NA	1	1	3	2	1	2	NA	0	1	0	2	3	4	0	0	1	1	NA	0	4	3
MARINER2(AR)	5	7	12	6	8	7	10	32	9	10	9	11	14	12	8	11	17	8	10	12	11	10	7	28	2	51	9	8	8	12	7	11	8	12	10	8	10	2	15	11	21	6	5	6	9	11	3	NA	17
MARINER3(AR)	1	0	0	0	0	0	0	0	0	0	0	0	0	0	0	0	0	0	0	0	0	0	0	0	0	3	1	0	0	0	0	0	0	0	0	0	0	0	0	0	0	0	0	0	0	0	0	0	0
MARINER4(AR)	1	NA	0	1	1	0	1	0	1	1	0	1	1	1	1	1	1	1	1	1	1	0	1	1	0	NA	1	1	0	1	1	1	1	1	1	1	1	0	1	0	1	1	1	0	1	1	0	NA	0
MAR(AR)	0	0	0	0	0	0	0	0	0	0	0	0	0	0	0	0	0	0	0	0	0	0	0	1	0	0	0	0	0	0	0	0	0	0	0	0	0	0	0	0	0	0	0	0	0	0	0	0	0
MIRAGE1(AR)	1	1	3	0	2	1	4	5	2	2	3	NA	2	2	3	2	5	1	3	2	2	4	2	4	1	5	1	4	0	4	3	3	1	3	3	1	3	0	4	2	5	1	3	3	2	NA	0	2	4
RTE1(AR)	1	0	1	0	0	1	1	0	0	0	1	1	0	0	0	0	1	0	NA	0	0	1	0	1	0	NA	1	1	0	0	1	1	0	1	1	0	0	0	1	0	0	0	1	1	0	0	0	1	1
TURMOIL1(AR)	0	0	0	0	0	NA	0	0	0	0	0	0	0	0	0	0	0	0	NA	0	0	0	0	0	0	0	0	0	0	0	0	0	0	0	0	0	0	0	0	0	0	0	0	0	0	0	0	0	0
Tc1(AR)	3	5	15	3	4	7	5	12	4	3	3	7	3	5	3	8	5	2	3	6	NA	6	4	11	15	21	4	4	1	6	4	7	3	7	7	6	6	2	6	8	9	4	6	6	4	3	2	NA	6
Tc1A(AR)	3	4	6	4	3	5	5	6	4	3	2	6	5	5	3	7	6	4	4	4	5	3	6	5	4	11	3	7	4	3	5	5	4	5	5	6	5	2	4	6	7	3	4	5	4	3	3	NA	3
Tc3(AR)	3	6	0	3	6	5	6	6	6	6	5	5	6	6	5	5	5	5	5	6	5	6	6	6	NA	7	6	6	1	6	4	6	5	6	4	6	5	4	6	6	5	5	6	4	5	6	2	NA	6
Tc4v(AR)	1	2	1	0	4	NA	4	5	4	3	4	NA	4	4	4	NA	5	2	NA	3	3	3	3	4	NA	8	4	4	1	2	3	4	2	4	3	2	2	1	3	3	3	3	3	3	2	3	1	NA	3
Tc5(AR)	2	2	1	1	2	2	3	4	2	2	3	3	NA	3	3	2	3	2	2	2	3	3	4	3	1	NA	2	3	0	3	3	3	2	3	3	2	2	1	3	3	3	2	3	3	2	2	0	1	3
Tc6(AR)	1	1	0	0	2	1	2	3	2	2	1	2	2	2	2	NA	2	2	2	2	2	3	2	NA	0	4	2	2	0	2	2	3	2	3	2	1	2	0	3	3	3	2	2	1	2	2	0	NA	3
Tc9(AR)	0	0	0	0	0	0	0	1	0	0	0	0	0	0	0	0	0	0	0	0	0	0	0	1	0	1	0	0	0	0	0	0	0	0	0	0	1	0	1	0	1	0	0	0	0	0	0	1	0
Vingi-1(AR)	0	1	0	0	0	0	0	1	1	0	0	1	1	0	1	0	1	0	1	0	0	1	0	1	0	0	0	0	0	0	1	1	1	1	1	1	1	0	1	0	0	0	1	0	1	0	0	0	0
WBT00000074(AR)	1	1	1	1	2	1	2	3	1	2	1	NA	NA	2	NA	NA	3	2	NA	NA	NA	NA	NA	3	0	NA	NA	NA	1	2	1	2	1	2	NA	1	1	1	2	1	2	2	0	1	1	NA	1	NA	2
WBT00000134(AR)	0	0	1	0	0	0	0	0	0	0	0	0	0	0	1	0	0	0	0	0	0	0	0	0	0	1	0	0	1	0	0	1	0	1	0	0	0	0	0	1	0	0	0	0	0	0	0	0	0
WBT00000212(AR)	0	0	0	0	0	0	0	0	0	0	0	0	0	0	0	0	0	0	0	0	0	0	0	0	0	0	0	0	0	0	0	0	0	0	0	0	0	0	0	0	0	0	0	0	0	0	0	0	0
WBT00000416(AR)	0	0	0	0	0	0	0	1	0	0	0	0	0	0	0	0	0	0	NA	0	0	1	0	1	0	1	0	0	0	1	0	0	0	0	0	0	1	0	1	1	1	0	0	0	0	1	0	1	1
WBT00000425(AR)	0	0	0	0	0	0	0	0	0	0	0	0	0	0	0	0	0	0	0	0	0	0	0	0	0	0	0	0	0	0	0	0	0	0	0	0	0	0	0	0	0	0	0	0	0	0	0	0	0
WBT00000581(AR)	0	0	0	0	0	0	0	0	0	0	0	0	0	0	0	0	0	0	0	0	0	0	0	0	0	0	0	0	0	0	0	0	0	0	0	0	0	0	0	0	0	0	0	0	0	0	0	0	0
WBT00000617(AR)	0	0	1	0	0	0	0	1	0	0	1	0	0	0	0	0	0	0	0	0	0	0	0	1	0	1	0	0	1	0	0	0	0	0	0	0	0	0	0	0	1	0	0	0	0	0	0	1	1
WBT00000634(AR)	0	0	0	0	0	0	0	NA	0	0	0	1	1	1	0	0	NA	0	0	1	1	0	0	NA	0	1	1	0	0	0	0	0	0	0	0	0	NA	0	0	0	0	0	0	0	0	NA	0	1	1
WBT00000661(AR)	0	0	0	0	0	0	1	0	0	0	0	0	0	0	0	0	0	0	0	0	0	0	0	0	0	1	0	0	0	0	0	0	0	0	NA	0	0	0	0	0	0	0	0	0	0	0	0	NA	0
WBT00000665(AR)	0	1	0	1	1	1	1	0	1	1	0	1	1	1	0	0	1	1	0	1	1	0	1	0	0	1	1	1	0	0	1	0	1	0	1	0	1	0	0	0	1	1	1	0	1	1	0	0	0
WBT00000746(AR)	0	0	0	0	0	0	0	0	0	0	0	0	0	1	0	0	0	0	0	0	0	0	NA	0	0	0	0	0	0	0	0	NA	0	NA	0	0	0	0	0	0	0	0	0	0	0	0	0	0	0
total(AR)	26	35	45	21	40	40	51	91	43	40	36	51	51	52	39	44	61	35	39	48	43	49	45	80	24	144	45	50	19	44	45	54	36	56	49	38	47	13	56	51	72	31	41	36	38	41	12	38	58
coverage	116.65	33.77	122.47	297.43	179.17	68.59	65.19	183.6	96.58	268.65	116.82	52.82	41.57	135.47	66.32	50.26	166.27	98.29	72.41	60.31	50.55	37.7	80.7	128.77	56.52	30.85	94.1	50.52	59.83	129.75	162.41	120.96	83.21	147.81	83.51	146.31	102.13	67.72	53.45	96.67	47.72	111.22	98.4	63.89	96.43	45.65	150.44	41.81	61.91
total_dnatransposon(ins)	66	27	491	52	52	30	53	119	45	62	60	43	37	81	56	26	87	50	44	39	41	34	54	114	179	99	51	32	41	64	65	71	33	63	38	48	52	32	87	75	69	61	47	39	58	28	29	24	42
total_unknown(AR)	0	1	2	1	1	1	2	1	1	1	1	2	2	3	1	0	1	1	0	2	2	0	1	1	0	5	2	1	2	0	1	1	1	1	1	0	1	0	0	1	2	1	1	0	1	1	0	2	2
total_unknown(ins)	1	0	1	1	0	2	0	2	0	1	1	0	1	0	1	0	0	1	0	0	0	0	1	2	0	0	1	0	1	1	0	0	3	0	1	0	0	1	1	1	0	1	0	1	0	1	0	1	0
total_retrotransposon(AR)	1	3	1	1	2	4	3	4	4	3	1	5	4	3	2	2	4	3	3	3	2	4	2	3	0	6	3	4	0	1	4	3	4	4	5	3	4	0	3	1	3	1	5	2	3	2	0	2	3
total_retrotransposon(ins)	5	3	3	3	8	1	5	8	5	8	9	7	7	8	12	4	8	7	9	6	5	4	4	16	1	13	7	4	2	5	6	6	3	6	3	3	5	6	10	4	7	6	4	5	9	5	1	2	4
total_dnatransposon(AR)	25	31	42	19	37	35	46	86	38	36	34	44	45	46	36	42	56	31	36	43	39	45	42	76	24	133	40	45	17	43	40	50	31	51	43	35	42	13	53	49	67	29	35	34	34	38	12	34	53
Tc1A(all)	10.0	8.0	19.0	8.0	10.0	7.0	8.0	8.0	9.0	10.0	11.0	7.0	8.0	9.0	10.0	6.0	7.0	9.0	9.0	9.0	8.0	9.0	7.0	12.0	8.0	2.0	10.0	6.0	9.0	9.0	8.0	8.0	9.0	8.0	8.0	6.0	7.0	10.0	10.0	7.0	9.0	10.0	8.0	7.0	8.0	9.0	9.0	NA	9.0
WBT00000134(all)	1.0	1.0	0.0	1.0	1.0	1.0	1.0	1.0	1.0	1.0	1.0	1.0	NA	1.0	0.0	1.0	1.0	1.0	1.0	1.0	1.0	1.0	1.0	1.0	1.0	0.0	1.0	1.0	0.0	1.0	1.0	0.0	1.0	0.0	1.0	1.0	1.0	1.0	1.0	0.0	1.0	1.0	1.0	1.0	1.0	1.0	1.0	1.0	1.0
MIRAGE1(all)	6.0	9.0	2.0	7.0	8.0	6.0	6.0	5.0	5.0	6.0	6.0	NA	6.0	4.0	4.0	4.0	3.0	8.0	3.0	6.0	4.0	8.0	8.0	8.0	4.0	2.0	7.0	3.0	5.0	6.0	6.0	7.0	6.0	7.0	5.0	6.0	7.0	6.0	6.0	10.0	8.0	7.0	5.0	4.0	8.0	NA	5.0	6.0	8.0
WBT00000581(all)	2.0	1.0	NA	1.0	1.0	1.0	1.0	2.0	1.0	1.0	1.0	1.0	1.0	1.0	1.0	1.0	1.0	1.0	1.0	1.0	1.0	1.0	1.0	2.0	1.0	NA	1.0	1.0	1.0	1.0	1.0	1.0	1.0	1.0	1.0	1.0	1.0	1.0	1.0	1.0	1.0	1.0	1.0	1.0	1.0	1.0	1.0	1.0	1.0
LINE2F(all)	1.0	1.0	1.0	1.0	1.0	1.0	1.0	1.0	1.0	0.0	1.0	1.0	1.0	1.0	1.0	1.0	1.0	1.0	1.0	1.0	1.0	1.0	1.0	1.0	1.0	1.0	1.0	1.0	1.0	1.0	1.0	1.0	1.0	0.0	1.0	1.0	1.0	1.0	1.0	1.0	1.0	1.0	1.0	1.0	1.0	1.0	1.0	1.0	1.0
LINE2D(all)	1.0	1.0	1.0	1.0	1.0	1.0	1.0	1.0	1.0	1.0	1.0	1.0	1.0	1.0	1.0	NA	1.0	1.0	2.0	1.0	1.0	NA	1.0	1.0	1.0	NA	1.0	1.0	1.0	1.0	1.0	1.0	1.0	1.0	1.0	1.0	1.0	1.0	1.0	1.0	2.0	1.0	2.0	1.0	3.0	1.0	1.0	1.0	1.0
LINE2E(all)	1.0	1.0	1.0	1.0	1.0	1.0	1.0	0.0	1.0	1.0	1.0	1.0	0.0	0.0	1.0	1.0	1.0	1.0	1.0	1.0	1.0	1.0	1.0	1.0	1.0	NA	1.0	1.0	1.0	1.0	1.0	1.0	1.0	1.0	0.0	1.0	1.0	1.0	1.0	1.0	1.0	1.0	1.0	1.0	1.0	1.0	1.0	1.0	1.0
RTE1(all)	2.0	3.0	3.0	3.0	3.0	2.0	2.0	3.0	3.0	3.0	2.0	2.0	3.0	3.0	3.0	3.0	2.0	3.0	NA	3.0	3.0	2.0	3.0	2.0	3.0	NA	2.0	2.0	3.0	3.0	2.0	2.0	3.0	2.0	2.0	3.0	3.0	3.0	2.0	3.0	3.0	3.0	2.0	3.0	4.0	3.0	3.0	3.0	2.0
LINE2C(all)	NA	1.0	2.0	1.0	1.0	1.0	1.0	3.0	1.0	1.0	2.0	1.0	1.0	1.0	2.0	2.0	NA	1.0	2.0	1.0	1.0	2.0	1.0	3.0	2.0	NA	1.0	1.0	3.0	2.0	1.0	3.0	1.0	3.0	1.0	2.0	1.0	2.0	2.0	2.0	1.0	1.0	1.0	2.0	2.0	1.0	2.0	2.0	2.0
MARINER4(all)	1.0	NA	2.0	1.0	1.0	2.0	2.0	2.0	1.0	1.0	2.0	2.0	1.0	1.0	1.0	2.0	1.0	1.0	2.0	1.0	2.0	2.0	1.0	NA	2.0	NA	1.0	1.0	NA	1.0	1.0	NA	1.0	NA	1.0	1.0	1.0	2.0	1.0	3.0	1.0	1.0	1.0	2.0	1.0	1.0	2.0	NA	2.0
total_dnatransposon(all)	197.0	146.0	605.0	189.0	171.0	147.0	160.0	189.0	163.0	182.0	182.0	145.0	141.0	191.0	175.0	127.0	187.0	175.0	157.0	148.0	153.0	140.0	165.0	193.0	300.0	112.0	166.0	136.0	180.0	177.0	181.0	177.0	155.0	168.0	149.0	169.0	166.0	175.0	189.0	182.0	158.0	188.0	167.0	161.0	180.0	140.0	173.0	118.0	141.0
MARINER2(all)	63.0	51.0	54.0	57.0	51.0	53.0	47.0	50.0	52.0	51.0	63.0	51.0	50.0	55.0	56.0	48.0	57.0	54.0	55.0	48.0	50.0	52.0	65.0	50.0	53.0	23.0	63.0	54.0	59.0	52.0	60.0	56.0	52.0	54.0	54.0	57.0	55.0	58.0	54.0	61.0	49.0	56.0	56.0	59.0	55.0	48.0	58.0	NA	46.0
MARINER3(all)	4.0	6.0	5.0	5.0	5.0	5.0	5.0	5.0	5.0	5.0	5.0	5.0	5.0	5.0	5.0	5.0	5.0	5.0	6.0	5.0	5.0	5.0	5.0	5.0	5.0	2.0	4.0	5.0	5.0	5.0	6.0	5.0	5.0	5.0	5.0	5.0	5.0	5.0	6.0	5.0	5.0	5.0	6.0	5.0	6.0	5.0	5.0	5.0	5.0
Chapaev-1(all)	4.0	NA	2.0	4.0	4.0	1.0	2.0	1.0	4.0	4.0	4.0	6.0	NA	7.0	2.0	NA	3.0	4.0	6.0	4.0	4.0	NA	5.0	2.0	3.0	2.0	1.0	1.0	4.0	4.0	2.0	2.0	3.0	2.0	1.0	5.0	3.0	4.0	4.0	3.0	2.0	4.0	3.0	3.0	3.0	NA	4.0	NA	NA
total(all)	225.0	168.0	629.0	214.0	199.0	168.0	183.0	216.0	186.0	210.0	213.0	168.0	166.0	216.0	208.0	152.0	212.0	202.0	185.0	172.0	177.0	162.0	189.0	229.0	324.0	135.0	192.0	158.0	204.0	205.0	205.0	201.0	179.0	191.0	169.0	192.0	188.0	205.0	220.0	208.0	183.0	216.0	188.0	188.0	208.0	165.0	197.0	139.0	163.0
WBT00000661(all)	2.0	2.0	2.0	2.0	2.0	2.0	1.0	2.0	2.0	2.0	2.0	2.0	2.0	2.0	2.0	2.0	2.0	2.0	2.0	2.0	2.0	2.0	2.0	3.0	2.0	1.0	2.0	NA	2.0	2.0	2.0	2.0	2.0	2.0	NA	2.0	2.0	2.0	2.0	2.0	2.0	2.0	2.0	2.0	2.0	2.0	2.0	NA	2.0
total_unknown(all)	12.0	10.0	10.0	11.0	10.0	12.0	9.0	11.0	10.0	11.0	11.0	9.0	10.0	8.0	11.0	11.0	9.0	11.0	11.0	9.0	9.0	11.0	10.0	11.0	11.0	6.0	10.0	10.0	10.0	12.0	10.0	9.0	13.0	9.0	10.0	11.0	9.0	12.0	12.0	11.0	9.0	11.0	10.0	12.0	10.0	10.0	11.0	9.0	9.0
WBT00000074(all)	5.0	8.0	8.0	6.0	6.0	5.0	7.0	5.0	6.0	5.0	5.0	NA	NA	7.0	NA	NA	3.0	4.0	NA	NA	NA	NA	NA	4.0	8.0	NA	NA	NA	5.0	6.0	5.0	4.0	6.0	4.0	NA	7.0	7.0	5.0	5.0	6.0	4.0	5.0	7.0	5.0	6.0	NA	5.0	NA	4.0
Tc9(all)	1.0	1.0	1.0	1.0	1.0	1.0	2.0	4.0	1.0	1.0	1.0	1.0	1.0	1.0	2.0	1.0	2.0	1.0	1.0	1.0	1.0	1.0	3.0	3.0	1.0	NA	1.0	2.0	1.0	1.0	2.0	1.0	1.0	1.0	1.0	1.0	0.0	2.0	0.0	2.0	2.0	1.0	1.0	2.0	1.0	1.0	1.0	1.0	1.0
Tc6(all)	7.0	6.0	9.0	8.0	6.0	6.0	5.0	6.0	5.0	6.0	6.0	5.0	5.0	6.0	6.0	NA	6.0	5.0	5.0	6.0	5.0	4.0	5.0	NA	8.0	4.0	5.0	5.0	7.0	6.0	6.0	4.0	5.0	4.0	5.0	6.0	5.0	7.0	5.0	5.0	5.0	5.0	5.0	6.0	5.0	5.0	7.0	NA	4.0
MARINCE1(all)	10.0	10.0	13.0	12.0	9.0	12.0	11.0	11.0	9.0	10.0	8.0	NA	6.0	7.0	10.0	NA	11.0	10.0	9.0	9.0	8.0	8.0	8.0	11.0	NA	15.0	9.0	NA	13.0	10.0	8.0	10.0	10.0	10.0	NA	11.0	11.0	11.0	9.0	9.0	8.0	11.0	11.0	11.0	11.0	NA	11.0	9.0	10.0
Tc5(all)	6.0	4.0	30.0	7.0	5.0	4.0	5.0	9.0	5.0	6.0	4.0	5.0	NA	6.0	5.0	4.0	5.0	6.0	7.0	6.0	9.0	5.0	3.0	8.0	4.0	NA	6.0	4.0	8.0	5.0	4.0	5.0	4.0	4.0	2.0	5.0	5.0	6.0	8.0	7.0	10.0	5.0	8.0	4.0	7.0	7.0	6.0	4.0	4.0
Tc3(all)	15.0	6.0	11.0	18.0	10.0	9.0	12.0	13.0	8.0	13.0	8.0	8.0	7.0	15.0	10.0	6.0	19.0	12.0	6.0	9.0	11.0	3.0	8.0	10.0	NA	8.0	10.0	7.0	18.0	16.0	16.0	12.0	10.0	11.0	15.0	13.0	17.0	11.0	12.0	12.0	11.0	13.0	11.0	9.0	18.0	5.0	13.0	NA	4.0
MAR(all)	3.0	NA	2.0	4.0	2.0	1.0	1.0	2.0	1.0	3.0	4.0	1.0	1.0	3.0	1.0	1.0	5.0	3.0	1.0	1.0	1.0	NA	1.0	3.0	1.0	1.0	1.0	2.0	2.0	3.0	4.0	5.0	1.0	4.0	2.0	1.0	1.0	2.0	1.0	2.0	1.0	4.0	3.0	2.0	1.0	1.0	3.0	NA	2.0
Tc1(all)	22.0	18.0	398.0	24.0	23.0	18.0	21.0	29.0	23.0	25.0	25.0	18.0	20.0	20.0	25.0	17.0	25.0	24.0	24.0	17.0	NA	19.0	19.0	26.0	171.0	8.0	25.0	19.0	24.0	22.0	22.0	20.0	21.0	19.0	18.0	20.0	18.0	24.0	22.0	18.0	18.0	25.0	20.0	21.0	21.0	21.0	23.0	NA	21.0
total_retrotransposon(all)	16.0	12.0	14.0	14.0	18.0	9.0	14.0	16.0	13.0	17.0	20.0	14.0	15.0	17.0	22.0	14.0	16.0	16.0	17.0	15.0	15.0	11.0	14.0	25.0	13.0	17.0	16.0	12.0	14.0	16.0	14.0	15.0	11.0	14.0	10.0	12.0	13.0	18.0	19.0	15.0	16.0	17.0	11.0	15.0	18.0	15.0	13.0	12.0	13.0
Tc4v(all)	9.0	6.0	12.0	9.0	6.0	NA	7.0	6.0	6.0	8.0	7.0	NA	6.0	7.0	8.0	NA	4.0	7.0	NA	7.0	8.0	6.0	6.0	7.0	NA	9.0	7.0	4.0	7.0	10.0	6.0	6.0	6.0	6.0	7.0	8.0	8.0	9.0	10.0	10.0	8.0	8.0	5.0	7.0	7.0	6.0	7.0	NA	6.0
WBT00000746(all)	3.0	3.0	3.0	3.0	3.0	3.0	3.0	3.0	3.0	3.0	3.0	3.0	3.0	2.0	3.0	3.0	3.0	3.0	3.0	3.0	3.0	3.0	NA	3.0	3.0	3.0	3.0	3.0	3.0	3.0	3.0	NA	3.0	NA	3.0	3.0	3.0	3.0	4.0	3.0	3.0	3.0	3.0	3.0	3.0	3.0	3.0	3.0	3.0
CEMUDR1(all)	1.0	1.0	2.0	1.0	1.0	1.0	1.0	2.0	3.0	1.0	1.0	1.0	1.0	1.0	1.0	1.0	1.0	1.0	1.0	1.0	1.0	1.0	1.0	1.0	2.0	2.0	1.0	1.0	1.0	1.0	1.0	1.0	1.0	1.0	1.0	1.0	1.0	1.0	1.0	1.0	1.0	1.0	1.0	1.0	1.0	1.0	1.0	NA	1.0
WBT00000416(all)	1.0	1.0	2.0	1.0	1.0	1.0	1.0	0.0	1.0	1.0	1.0	2.0	1.0	1.0	1.0	1.0	2.0	1.0	NA	1.0	1.0	0.0	1.0	3.0	1.0	1.0	1.0	2.0	1.0	2.0	2.0	1.0	1.0	1.0	1.0	1.0	0.0	1.0	0.0	0.0	1.0	1.0	1.0	1.0	1.0	0.0	1.0	0.0	0.0
[truncated: 103 more columns]
