# Supplementary material for: Natural Variation in the Distribution and Abundance of Transposable Elements Across the Caenorhabditis elegans Species
Source: Mol Biol Evol. 2017 May 9;34(9):2187–202. doi: 10.1093/molbev/msx155 (PMC5850821; doi:10.1093/molbev/msx155)
Supplement: Supplementary Data [file msx155_Supp.zip › Supplemental_Table_S8.txt]

Trait	PeakID	Chromosome	BasePosition	VarianceExplained(%)	-log10p	LeftCI	RightCI	Distance to TE Position	Median Value
CER4-I(AR)	1	III	12454868	28.5	10.2	11764033	13514616	far	different
HELITRONY1A(ins)	1	III	10731446	32.59	8.4	10069771	10934569	far	different
LINE2A(ins)	1	I	11960401	20.07	7.9	7643111	13103633	near	same
LINE2A(ins)	2	II	12743355	19.06	7.15	12581085	12863445	far	different
MIRAGE1(all)	1	X	917271	16.36	5.76	174589	1450832	near	different
PAL3A(ins)	1	III	3185709	2.5	6	3052328	3420817	far	same
PAL3A(ins)	2	X	14454948	12.96	6.92	13777119	14749877	far	different
Tc1(AR)	1	V	1825241	35.93	5.87	1626674	2108139	near	different
WBT00000046(ins)	1	III	10984200	18.78	6.46	10857514	11247636	near	same
WBT00000046(ins)	2	IV	753331	15.49	7.05	129823	1502149	near	different
CELE14B(ins)	1	III	10928591	21.1	8.99	10663887	11277052	far	different
CELE14B(ins)	2	V	3785397	45.32	14.43	3246767	4131368	near	different
CELE42(ins)	1	III	12613203	10.29	5.98	12379323	13035604	far	same
CELE42(ins)	2	IV	5409635	19.6	6.62	4661284	6470567	far	same
CELE45(ins)	1	II	2866121	39.37	6.86	2660294	3364693	near	different
CELETC2(ins)	1	III	3771827	23.47	6.29	3472538	4558397	far	same
CEMUDR1(all)	1	IV	9753758	43.46	16.23	6664424	12853988	near	different
CEMUDR1(all)	2	X	4451792	19.42	6.91	3888794	4726590	near	different
CEMUDR1(all)	3	X	11720614	3.05	5.73	11309927	12154935	far	different
CEMUDR1(all)	4	X	13953175	4.61	6.02	13706468	14244301	near	different
CEMUDR1(ins)	1	IV	9879165	49.6	16.87	6664424	12853988	near	different
CEMUDR1(ins)	2	X	4451792	20.23	7.04	3888794	5753745	near	different
CEMUDR1(ins)	3	X	11720614	3.08	5.63	11337914	12100119	far	same
CEMUDR1(ins)	4	X	13953175	4.69	6.11	13706468	14244301	near	same
CER1(AR)	1	I	4031580	53.08	7.82	10031	4902407	far	different
CER1(AR)	2	II	9034924	63.46	20.95	5496592	11808207	far	different
CER1(AR)	3	II	13776440	45	7.88	13625009	14149650	far	different
CER1(AR)	4	III	9076918	84.59	62.07	3255057	10583506	near	different
CER16-2-LTR(ins)	1	X	14221918	17.12	7.94	13842381	14537380	near	same
CER16-I(ins)	1	V	524046	64.86	25.38	26833	1584099	near	different
CER2-I(ins)	1	II	10881274	100	Inf	4411072	12203344	near	different
CER8-I(ins)	1	III	11820342	13.99	6.22	11649030	12048496	far	different
CER8-I(ins)	2	V	18565003	20.37	10.73	17202282	18871420	near	different
CEREP1A(ins)	1	IV	16510344	44.95	13.79	14867576	17020019	near	different
CEREP1A(ins)	2	V	1300515	7.93	7.07	875389	1626674	far	different
CEREP1A(ins)	3	V	5202194	19.69	7.52	4930696	5790312	near	different
Chapaev-1(AR)	1	I	2111365	5.84	8.39	1582134	2425186	near	different
Chapaev-1(AR)	2	IV	4656046	50.37	20.85	2476957	6339582	near	different
Chapaev-1(all)	1	IV	4177294	40.11	8.37	3797678	6117073	near	different
Chapaev-1(ins)	1	I	14028533	25.38	6.28	13788926	15051164	near	different
Chapaev-1(ins)	2	III	9109018	30.97	7.29	7987366	9937731	near	different
HELITRON1(ins)	1	II	6427156	14.22	6.63	5758154	6958143	near	different
HELITRON1(ins)	2	X	16154984	16.86	5.55	15875278	16696678	near	different
HELITRON2(ins)	1	II	3088934	32.75	10.5	2646209	5417700	near	different
HELITRON2(ins)	2	II	8080160	21.96	5.82	7796319	10696862	far	different
HELITRON2(ins)	3	II	12279090	24.71	6.98	12055387	12453031	far	different
HELITRONY2(ins)	1	V	642433	58.33	16.77	56354	1818255	near	different
LINE2C(AR)	1	II	3903834	55.49	30.36	3137182	6778057	near	different
LINE2C(all)	1	II	4870368	58.16	8.51	3503528	5850681	near	different
LINE2C1(ins)	1	I	2111365	57.9	19.43	1415277	3039817	near	different
LINE2D(all)	1	III	759615	92.3	59.46	1306	1648503	near	different
LINE2D(ins)	1	III	759615	99.94	83.62	1934	1702845	near	different
LINE2E(AR)	1	V	7857946	36.97	5.88	7600345	9368499	far	different
LINE2E(AR)	2	V	19511037	19.38	6.17	18642688	19694338	far	different
LINE2E(AR)	3	X	1559986	100	Inf	21131	2757493	near	different
LONGPAL1(ins)	1	X	12238156	47.16	11.56	11276223	12532445	near	different
LTRCER1(ins)	1	III	7064189	32.97	9.21	4846153	9928342	near	different
MAR(AR)	1	II	13216163	21.89	7.5	13031416	13604034	far	different
MAR(AR)	2	V	8960543	91.02	79.66	4431710	13194958	near	different
MAR(AR)	3	V	17435709	21.89	6.69	17088622	17659207	near	different
MAR(AR)	4	X	8626536	37.64	5.8	8012845	9795255	far	different
MARINCE1(AR)	1	X	5181315	32.21	6.59	4829417	5606294	near	different
MARINCE1(all)	1	IV	15044238	18.84	5.89	14829641	15240028	near	different
MARINCE1(all)	2	X	5193340	13.84	5.71	4839634	5598338	near	different
MARINCE1(ins)	1	IV	13921507	17.26	5.88	13621830	14150033	near	different
MARINCE1(ins)	2	IV	16083067	24.52	7.56	15543205	17489301	near	different
MARINER2(AR)	1	IV	13574073	47.33	11.82	12912807	15918794	near	different
MARINER3(AR)	1	V	3242075	21.04	5.68	2922427	3577668	far	different
MARINER3(AR)	2	V	16377971	60.28	15.07	16154022	16601996	near	different
MARINER3(all)	1	I	8211945	38.82	12.95	4668223	9890579	near	different
MARINER3(ins)	1	I	8211945	43.61	16.33	4722280	11508762	near	different
MARINER4(AR)	1	III	907601	60.12	19.74	37889	1789541	near	different
MARINER4(all)	1	III	907601	57.33	10.9	37907	1311051	near	different
MIRAGE1(AR)	1	IV	304776	60.63	28.54	122112	1826125	near	different
NDNAX3(ins)	1	IV	1163931	18.68	9.36	734642	1347032	near	same
NPAL0A(ins)	1	II	2582871	33.59	8.88	2188008	3123902	far	different
NPAL0A(ins)	2	III	13035544	27.62	6.31	12613203	13769949	far	different
NPAL0A(ins)	3	V	16112216	49.33	19.53	12702185	17368870	near	different
NPAL5A(ins)	1	IV	5141339	26.19	6.92	4529531	8799332	near	different
NPAL5A(ins)	2	IV	14945423	47.59	6.95	14127399	15262223	near	different
NPAL5A(ins)	3	X	8527865	24.03	14.72	7369927	8808710	near	different
NPAL5A(ins)	4	X	10105646	4.4	6.2	9777821	10332260	far	same
NPALTA1(ins)	1	IV	14422112	47.57	10.88	13181453	16384544	near	different
NTc2A(ins)	1	V	7591991	59.08	11.22	6504239	13592355	near	different
NTc2A(ins)	2	V	15896444	35.77	6.42	15590505	16018510	near	different
PAL8D(ins)	1	III	1298709	35.83	6.76	1080505	1529774	near	different
PAL9A(ins)	1	III	811896	35.95	10.76	1306	1167976	near	different
PALNN1(ins)	1	IV	10231023	47.73	12.02	6512005	12110683	near	different
PALNN1(ins)	2	X	7641302	8.05	6	7369927	7996147	far	different
PALNN1(ins)	3	X	11720614	6.11	6.69	11352950	12102981	far	same
PALTA4(ins)	1	II	12859112	33.25	7.79	11950727	13129688	near	different
RTE1(AR)	1	IV	4612501	83.81	42.71	3775948	6459413	near	different
RTE1(all)	1	IV	4656046	61.2	22.11	3775948	6459413	near	different
RTE1(ins)	1	IV	577864	16.17	5.71	122112	803215	far	different
RTE1(ins)	2	IV	2286383	24.85	11.6	1400763	3000100	far	different
RTE1(ins)	3	X	11991311	54.76	33.76	10481456	13706483	near	different
SINE1(ins)	1	III	10399357	14.74	5.61	10031480	10652221	far	different
SINE1(ins)	2	V	15883184	28.04	9.98	15575715	16601861	near	different
SINE1(ins)	3	X	11306188	26.47	5.64	10793361	11714425	far	different
Tc1A(AR)	1	X	9350385	26.42	7.7	8033013	9676534	near	different
Tc1A(all)	1	X	9350385	24.15	7.18	7978726	9676534	near	different
Tc1A(all)	2	X	12576756	11.38	5.59	12297605	12869606	near	different
Tc2(ins)	1	III	10260130	7.74	7.53	7265764	10550188	near	different
Tc2(ins)	2	X	4018372	5.78	6.01	2143459	4564994	near	different
Tc2(ins)	3	X	12472120	5.9	8.45	11734726	12977576	near	different
Tc3(AR)	1	II	6050915	33.81	10.32	2660306	12199657	near	different
Tc3(AR)	2	III	7044766	28.87	7	6676431	7219587	near	different
Tc3(AR)	3	III	10301222	28.87	7	9942136	10572258	near	different
Tc3(AR)	4	V	18434217	22.11	9.15	18127722	18592585	near	different
Tc3(AR)	5	X	13787312	20.58	11.59	13347087	14461793	near	different
Tc3(ins)	1	X	8421335	29.23	7	7970055	8618334	near	different
Tc4v(AR)	1	IV	3533990	27.58	9.65	2860173	4003546	near	different
Tc4v(AR)	2	X	5193221	43.58	9.46	4624590	5894162	near	different
Tc4v(AR)	3	X	13787312	13.99	6.98	13347087	14511240	near	different
Tc5(AR)	1	II	8666198	34.9	13.47	3470028	10643785	near	different
Tc5(AR)	2	IV	2348347	47.62	10.55	2115313	2920417	near	different
Tc6(AR)	1	II	7323087	36.41	7.07	5888467	11950727	near	different
Tc6(AR)	2	III	1298693	49.89	9.82	1048589	2581045	near	different
Tc6(AR)	3	V	3084859	51.78	9.69	2647913	3951627	near	different
Tc6(all)	1	III	1298693	37.52	5.51	1140930	1507960	near	different
Tc9(AR)	1	V	6504239	68.41	36.05	4438698	14629769	near	different
Tc9(ins)	1	I	6402041	13.56	5.71	4795002	7886023	near	different
TIR21T5A(ins)	1	I	1912337	62.25	12.12	1287916	2334229	near	different
TIR9TA1A(ins)	1	V	676493	22.39	8.51	14588	1486528	near	same
total_dnatransposon(AR)	1	II	8666198	26.3	5.86	8259056	9207886	NA	different
total_dnatransposon(AR)	2	IV	8598829	13.18	6.08	7707158	10777079	NA	different
total_dnatransposon(all)	1	IV	6753403	9.44	6.56	6246979	7743245	NA	different
total_dnatransposon(ins)	1	IV	6753403	16.31	7.56	4874060	8690836	NA	different
total_retrotransposon(AR)	1	II	3995895	5.32	5.88	3764615	4321071	NA	same
total_retrotransposon(AR)	2	IV	4472158	16.67	9.75	4062158	5368422	NA	different
total_unknown(AR)	1	II	3903834	11.47	5.93	3678271	4265033	NA	different
total_unknown(AR)	2	IV	14141025	27.94	6.45	13894269	14983965	NA	different
total(all)	1	IV	6753403	9.12	6.3	6246979	7743245	NA	different
total(ins)	1	IV	6753403	15.82	7.12	5280823	8690836	NA	different
Vingi-1(AR)	1	II	13643172	61.47	21.26	13338160	14644602	near	different
WBT00000074(AR)	1	I	3573372	30.54	9.9	2989847	4382830	near	different
WBT00000074(AR)	2	IV	15763697	36.64	6.78	15142026	15918721	near	different
WBT00000074(AR)	3	X	17274823	11.39	5.57	16586419	17718796	near	different
WBT00000074(ins)	1	X	16781215	19.09	5.6	16271566	17718796	near	different
WBT00000134(AR)	1	IV	17256096	88.64	71.05	16999215	17489301	near	different
WBT00000134(all)	1	IV	17256096	86.23	55.11	16999215	17489301	near	different
WBT00000416(AR)	1	V	2799910	96.15	108.05	1825241	3248610	near	different
WBT00000416(all)	1	V	2799910	34.02	7.89	2262932	3180357	near	different
WBT00000416(ins)	1	IV	6339582	22.83	6.56	4529531	8799332	near	different
WBT00000416(ins)	2	X	14217950	14.2	6.48	13915035	14779260	near	different
WBT00000581(all)	1	X	6227419	19.09	6.19	5963700	6648544	far	different
WBT00000617(AR)	1	IV	14141025	100	Inf	12853989	16431941	near	different
WBT00000628(ins)	1	X	13248447	41.71	18.32	12672774	17374837	near	different
WBT00000634(AR)	1	V	17229419	86.21	50.18	16581068	18585283	near	different
WBT00000661(all)	1	III	12529042	6.19	7.16	12327141	12950231	far	different
WBT00000665(AR)	1	I	14518306	2.44	6.92	13103633	14898607	far	different
WBT00000665(AR)	2	II	5041550	68.28	37.51	3264339	6944300	near	different
WBT00000746(AR)	1	I	13183418	48.3	6.7	12957337	13323790	near	different
WBT00000746(AR)	2	II	104876	4.27	7.06	24284	288203	far	same
WBT00000746(AR)	3	V	12045766	54.1	16.62	3098409	13304172	near	different
WBT00000746(AR)	4	X	3342241	40.59	7.83	2489696	4012998	far	different
WBT00000746(AR)	5	X	6871942	47.49	8.86	6420231	8456266	far	different
WBT00000746(all)	1	II	13466617	5.55	6.56	12998175	13861284	far	different
WBT00000746(ins)	1	V	2199997	23.51	7.01	1921216	2990158	near	same
WBT00000746(ins)	2	V	17072655	21.7	6.64	16987265	17558178	far	same
