# Supplementary material for: Natural Variation in the Distribution and Abundance of Transposable Elements Across the Caenorhabditis elegans Species
Source: Mol Biol Evol. 2017 May 9;34(9):2187–202. doi: 10.1093/molbev/msx155 (PMC5850821; doi:10.1093/molbev/msx155)
Supplement: Supplementary Data [file msx155_Supp.zip › Supplemental_Table_S9.txt]

Trait	Chromosome	Position	Reference Allele	Alternative Allele	Nucleotide Change	Amino Acid Change	Gene Name	Gene ID	Transcript Name	Effect	Strain	Genotype	Left Confidence Interval	Right Confidence Interval	log10p	Absoulte Value Spearman Correlation Coefficient	Concise Description	Gene Class Description
CER4-I(AR)	III	12435078	G	A	c.344G>A	p.Gly115Glu	NA	WBGene00013045	Y49E10.27	missense_variant	CB4854	ALT	11764033	13514616	10.2	0.3706	none available	not known
CER4-I(AR)	III	12435104	G	A	c.370G>A	p.Gly124Arg	NA	WBGene00013045	Y49E10.27	missense_variant	CB4854	ALT	11764033	13514616	10.2	0.3706	none available	not known
CER4-I(AR)	III	12434546	A	C,G	c.136A>C	p.Lys46Gln	NA	WBGene00013045	Y49E10.27	missense_variant	CB4854	ALT	11764033	13514616	10.2	0.3568	none available	not known
CER4-I(AR)	III	12755422	A	T	c.75A>T	p.Lys25Asn	srw-10	WBGene00005757	ZC482.6	missense_variant	CB4854	ALT	11764033	13514616	10.2	0.3505	none available	Serpentine Receptor, class W
CER4-I(AR)	III	12762945	C	T	c.734G>A	p.Arg245Gln	irld-19	WBGene00013912	ZC482.3	missense_variant	CB4854	ALT	11764033	13514616	10.2	0.3505	none available	Insulin/EGF-Receptor L Domain protein
CER4-I(AR)	III	12788014	A	G	c.683T>C	p.Ile228Thr	NA	WBGene00007209	BE10.1	missense_variant	CB4854	ALT	11764033	13514616	10.2	0.3505	none available	not known
CER4-I(AR)	III	12788863	T	C,A	c.47A>G	p.Glu16Gly	NA	WBGene00007209	BE10.1	missense_variant	CB4854	ALT	11764033	13514616	10.2	0.3505	none available	not known
CER4-I(AR)	III	12470154	C	T	c.455C>T	p.Pro152Leu	NA	WBGene00045239	Y49E10.29	missense_variant	CB4854	REF	11764033	13514616	10.2	0.3427	none available	not known
CER4-I(AR)	III	13424385	A	G	c.542A>G	p.Glu181Gly	exo-1	WBGene00009731	F45G2.3	missense_variant	CB4854	ALT	11764033	13514616	10.2	0.3398	exo-1 encodes a 5'-3' exonuclease; by homology, EXO-1 is predicted to play a role in DNA metabolic processes, including recombination, double-strand break repair and DNA mismatch repair.	EXOnuclease
CER4-I(AR)	III	12516924	A	G	c.2413A>G	p.Lys805Glu	sql-1	WBGene00013730	Y111B2A.4a	missense_variant	CB4854	REF	11764033	13514616	10.2	0.3364	none available	Suppressor of gpa-3QL dye-filling defect
CER4-I(AR)	III	12488739	G	C	c.1041C>G	p.Ile347Met	NA	WBGene00013044	Y49E10.25	missense_variant	CB4854	REF	11764033	13514616	10.2	0.3309	none available	not known
CER4-I(AR)	III	12465744	G	T	c.2047G>T	p.Ala683Ser	NA	WBGene00013040	Y49E10.21a	missense_variant	CB4854	ALT	11764033	13514616	10.2	0.3262	none available	not known
CER4-I(AR)	III	12857793	G	A	c.104C>T	p.Pro35Leu	NA	WBGene00012548	Y37D8A.6	missense_variant	CB4854	ALT	11764033	13514616	10.2	0.3162	none available	not known
CER4-I(AR)	III	12245955	G	C	c.2049C>G	p.Asp683Glu	tim-1	WBGene00006571	Y75B8A.22	missense_variant	CB4854	ALT	11764033	13514616	10.2	0.3128	tim-1 encodes the C. elegans ortholog of mammalian timeless and Drosophila timeout proteins; in C. elegans, TIM-1 activity is essential for regulation of chromatid cohesion and thus, for proper meiotic and mitotic chromosome behavior and normal embryonic development; in addition, TIM-1 appears to also play a role in regulation of developmental timing, controlling the temporal identity of hypoderm…	TIMeless (Drosophila/mammal) related
CER4-I(AR)	III	12248112	C	T	c.1892G>A	p.Arg631Lys	tim-1	WBGene00006571	Y75B8A.22	missense_variant	CB4854	ALT	11764033	13514616	10.2	0.3128	tim-1 encodes the C. elegans ortholog of mammalian timeless and Drosophila timeout proteins; in C. elegans, TIM-1 activity is essential for regulation of chromatid cohesion and thus, for proper meiotic and mitotic chromosome behavior and normal embryonic development; in addition, TIM-1 appears to also play a role in regulation of developmental timing, controlling the temporal identity of hypoderm…	TIMeless (Drosophila/mammal) related
CER4-I(AR)	III	12450494	A	G	c.1154T>C	p.Ile385Thr	ani-1	WBGene00013038	Y49E10.19	missense_variant	CB4854	ALT	11764033	13514616	10.2	0.3125	ani-1 encodes one of three C. elegans anillins; ANI-1 activity is required in the early embryo for cortical contractile events, including polar body extrusion, membrane ruffling, and pseudocleavage; at later stages of development, ANI-1 also plays a role in cuticle formation, coordinated locomotion, vulval development, and male tail formation; in regulating cortical events, ANI-1 appears to funct…	ANIllin (actin binding protein)
CER4-I(AR)	III	12458143	A	G	c.439A>G	p.Lys147Glu	NA	WBGene00013040	Y49E10.21a	missense_variant	CB4854	ALT	11764033	13514616	10.2	0.3125	none available	not known
CER4-I(AR)	III	12952306	A	C	c.366A>C	p.Leu122Phe	NA	WBGene00012711	Y39E4A.1	missense_variant	CB4854	ALT	11764033	13514616	10.2	0.3125	none available	not known
CER4-I(AR)	III	13003990	C	G	c.25C>G	p.Gln9Glu	NA	WBGene00164985	ZK1010.10	missense_variant	CB4854	ALT	11764033	13514616	10.2	0.3125	none available	not known
CER4-I(AR)	III	13026229	T	A	c.782T>A	p.Leu261Gln	cyp-13A12	WBGene00008810	F14F7.3	missense_variant	CB4854	ALT	11764033	13514616	10.2	0.3125	cyp-13A12 encodes one of ~80 C. elegans cytochrome P450s: membrane-associated, heme-containing NADPH-dependent monooxygenases that catalyze the oxidative metabolism of a variety of exogenous compounds and endogenous substrates.	CYtochrome P450 family
CER4-I(AR)	III	13240046	T	A	c.481A>T	p.Thr161Ser	NA	WBGene00012798	Y43F4A.3	missense_variant	CB4854	ALT	11764033	13514616	10.2	0.3125	none available	not known
CER4-I(AR)	III	13266453	G	C	c.532G>C	p.Ala178Pro	NA	WBGene00010141	F56A8.5	missense_variant	CB4854	ALT	11764033	13514616	10.2	0.3093	This gene encodes a protein containing an F-box, a motif predicted to mediate protein-protein interactions either with homologs of yeast Skp-1p or with other proteins.	not known
CER4-I(AR)	III	13389700	A	C	c.241A>C	p.Thr81Pro	NA	WBGene00011399	T03F6.3	missense_variant	CB4854	ALT	11764033	13514616	10.2	0.3093	none available	not known
CER4-I(AR)	III	13431370	C	T	c.458C>T	p.Pro153Leu	trf-1	WBGene00006612	F45G2.6	missense_variant	CB4854	ALT	11764033	13514616	10.2	0.3093	trf-1 encodes the sole C. elegans ortholog of the Tumor Necrosis Factor (TNF) receptor-associated factor adaptor protein; from N- to C-terminus, TRF-1 has five domains: a RING finger domain, three cysteine-rich (CART) domains and a meprin-associated Traf homology (MATH) domain; trf-1(nr2014) mutant animals display a shortened lifespan and a diminished immune response to Salmonella enterica infect…	TNF Receptor Associated Factor (TRAF) homolog
CER4-I(AR)	III	13463856	T	C	c.302T>C	p.Leu101Ser	ant-1.1	WBGene00006439	T27E9.1a	missense_variant	CB4854	ALT	11764033	13514616	10.2	0.3093	ant-1.1 encodes one of four C. elegans mitochondrial adenine nucleotide transporters; by homology, ANT-1.1 is predicted to facilitate ADP/ATP exchange between the cytosol and mitochondria; ant-1.1 is an essential gene, required for embryogenesis as well as for normal postembryonic body size and adult lifespan; in addition, ANT-1.1 plays a critical role in promoting somatic and germline programmed…	Adenine Nucleotide Translocator
CER4-I(AR)	III	13355035	T	G	c.1972T>G	p.Ser658Ala	mtm-6	WBGene00003478	F53A2.8a	missense_variant	CB4854	ALT	11764033	13514616	10.2	0.2971	mtm-6 encodes a myotubularin lipid phosphatase orthologous to human MTMR6, MTMR7, and MTMR8, that regulates phosphoinositide 3-phosphate levels in vivo and whose mutation blocks endocytosis by coelomocytes; the MTM-6A isoform, which rescues the endocytic defect of mtm-6 mutants, is believed to function as part of a complex with MTM-9 and MTM-6A and is predominantly localized to the coelomocyte cy…	MTM (myotubularin) family
CER4-I(AR)	III	12278217	T	C	c.1934T>C	p.Val645Ala	NA	WBGene00013558	Y75B8A.25	missense_variant	CB4854	ALT	11764033	13514616	10.2	0.2968	none available	not known
CER4-I(AR)	III	12940705	T	A	c.1310T>A	p.Val437Glu	epg-3	WBGene00012559	Y37D8A.22	missense_variant	CB4854	ALT	11764033	13514616	10.2	0.2954	none available	Ectopic P Granules
CER4-I(AR)	III	12563005	C	A	c.74G>T	p.Gly25Val	NA	WBGene00013733	Y111B2A.9a	missense_variant	CB4854	REF	11764033	13514616	10.2	0.283	none available	not known
CER4-I(AR)	III	12237866	C	T	c.403C>T	p.Leu135Phe	fbxa-89	WBGene00013555	Y75B8A.21	missense_variant	CB4854	ALT	11764033	13514616	10.2	0.2745	This gene encodes a protein containing an F-box, a motif predicted to mediate protein-protein interactions either with homologs of yeast Skp-1p or with other proteins; this gene's encoded protein also contains an FTH/DUF38 motif, which may also mediate protein-protein interaction.	F-box A protein
CER4-I(AR)	III	12727868	T	A	c.4875T>A	p.Asn1625Lys	ssl-1	WBGene00007027	Y111B2A.22a	missense_variant	CB4854	ALT	11764033	13514616	10.2	0.274	The protein product of this gene is predicted to contain a glutamine/asparagine (Q/N)-rich ('prion') domain, by the algorithm of Michelitsch and Weissman (as of the WS77 release of WormBase, i.e., in wormpep77)	yeast Swi2/Snf2-Like
CER4-I(AR)	III	13338874	T	A	c.189A>T	p.Gln63His	NA	WBGene00009951	F53A2.3	missense_variant	CB4854	ALT	11764033	13514616	10.2	0.2721	none available	not known
CER4-I(AR)	III	12629160	C	T	c.793C>T	p.Pro265Ser	pqn-80	WBGene00004161	Y111B2A.14a	missense_variant	CB4854	REF	11764033	13514616	10.2	0.2705	The protein product of this gene is predicted to contain a glutamine/asparagine (Q/N)-rich ('prion') domain, by the algorithm of Michelitsch and Weissman (as of the WS77 release of WormBase, i.e., in wormpep77).	Prion-like-(Q/N-rich)-domain-bearing protein
CER4-I(AR)	III	13504113	G	A	c.329G>A	p.Arg110Lys	NA	WBGene00012110	T28A8.4	missense_variant	CB4854	ALT	11764033	13514616	10.2	0.2691	none available	not known
CER4-I(AR)	III	12505034	T	C	c.815T>C	p.Val272Ala	sql-1	WBGene00013730	Y111B2A.4a	missense_variant	CB4854	REF	11764033	13514616	10.2	0.2684	none available	Suppressor of gpa-3QL dye-filling defect
CER4-I(AR)	III	12505066	G	A	c.847G>A	p.Glu283Lys	sql-1	WBGene00013730	Y111B2A.4a	missense_variant	CB4854	REF	11764033	13514616	10.2	0.2684	none available	Suppressor of gpa-3QL dye-filling defect
CER4-I(AR)	III	12505068	A	T	c.849A>T	p.Glu283Asp	sql-1	WBGene00013730	Y111B2A.4a	missense_variant	CB4854	REF	11764033	13514616	10.2	0.2684	none available	Suppressor of gpa-3QL dye-filling defect
CER4-I(AR)	III	12504956	G	A	c.737G>A	p.Gly246Glu	sql-1	WBGene00013730	Y111B2A.4a	missense_variant	CB4854	REF	11764033	13514616	10.2	0.2683	none available	Suppressor of gpa-3QL dye-filling defect
CER4-I(AR)	III	13053579	C	T	c.507G>A	p.Met169Ile	NA	WBGene00010072	F54F12.1	missense_variant	CB4854	ALT	11764033	13514616	10.2	0.2679	none available	not known
CER4-I(AR)	III	12288943	G	T	c.2497C>A	p.Gln833Lys	mrp-8	WBGene00003414	Y75B8A.26	missense_variant	CB4854	ALT	11764033	13514616	10.2	0.2671	mrp-8 encodes a predicted ATP-binding cassette (ABC) transporter that is a member of the ABCC subfamily of ABC transporters that includes the multidrug resistance-associated proteins and the cystic fibrosis transmembrane conductance regulator; by homology, MRP-8 is predicted to function as an ATP-dependent organic anion transporter that transports molecules across the plasma membrane into the ext…	Multidrug Resistance Protein family
CER4-I(AR)	III	12319309	A	G	c.202A>G	p.Asn68Asp	NA	WBGene00013559	Y75B8A.28	missense_variant	CB4854	ALT	11764033	13514616	10.2	0.2671	none available	not known
CER4-I(AR)	III	12321187	C	T	c.533C>T	p.Ser178Leu	NA	WBGene00013559	Y75B8A.28	missense_variant	CB4854	ALT	11764033	13514616	10.2	0.2671	none available	not known
CER4-I(AR)	III	12352250	T	A	c.482T>A	p.Ile161Lys	NA	WBGene00013561	Y75B8A.31	missense_variant	CB4854	ALT	11764033	13514616	10.2	0.2671	none available	not known
CER4-I(AR)	III	12352257	T	G	c.489T>G	p.Cys163Trp	NA	WBGene00013561	Y75B8A.31	missense_variant	CB4854	ALT	11764033	13514616	10.2	0.2671	none available	not known
CER4-I(AR)	III	12360273	G	T	c.449G>T	p.Gly150Val	NA	WBGene00013564	Y75B8A.34	missense_variant	CB4854	ALT	11764033	13514616	10.2	0.2671	none available	not known
CER4-I(AR)	III	12361900	A	G	c.985T>C	p.Ser329Pro	NA	WBGene00013563	Y75B8A.33	missense_variant	CB4854	ALT	11764033	13514616	10.2	0.2671	none available	not known
CER4-I(AR)	III	12364528	G	A	c.608C>T	p.Ala203Val	NA	WBGene00013563	Y75B8A.33	missense_variant	CB4854	ALT	11764033	13514616	10.2	0.2671	none available	not known
CER4-I(AR)	III	12367703	G	A	c.410C>T	p.Ala137Val	his-72	WBGene00001946	Y49E10.6a	missense_variant	CB4854	ALT	11764033	13514616	10.2	0.2671	his-72 encodes an H3 histone required for embryonic viability.	HIStone
CER4-I(AR)	III	12466872	A	G	c.254A>G	p.His85Arg	pstk-1	WBGene00013041	Y49E10.22	missense_variant	CB4854	ALT	11764033	13514616	10.2	0.2671	none available	Phosphoryl Seryl-TRNA (Ser/Sec) Kinase
CER4-I(AR)	III	12493166	A	C	c.972T>G	p.Asp324Glu	NA	WBGene00013727	Y111B2A.1	missense_variant	CB4854	ALT	11764033	13514616	10.2	0.2669	none available	not known
CER4-I(AR)	III	12493171	T	C	c.967A>G	p.Ile323Val	NA	WBGene00013727	Y111B2A.1	missense_variant	CB4854	ALT	11764033	13514616	10.2	0.2669	none available	not known
CER4-I(AR)	III	12494545	A	G	c.919T>C	p.Tyr307His	NA	WBGene00013727	Y111B2A.1	missense_variant	CB4854	ALT	11764033	13514616	10.2	0.2667	none available	not known
CER4-I(AR)	III	12207804	G	T	c.1601C>A	p.Ala534Asp	NA	WBGene00013549	Y75B8A.13	missense_variant	CB4854	ALT	11764033	13514616	10.2	0.2653	none available	not known
CER4-I(AR)	III	12208059	A	G	c.1346T>C	p.Val449Ala	NA	WBGene00013549	Y75B8A.13	missense_variant	CB4854	ALT	11764033	13514616	10.2	0.2653	none available	not known
CER4-I(AR)	III	12466695	G	C	c.77G>C	p.Arg26Pro	pstk-1	WBGene00013041	Y49E10.22	missense_variant	CB4854	ALT	11764033	13514616	10.2	0.2612	none available	Phosphoryl Seryl-TRNA (Ser/Sec) Kinase
CER4-I(AR)	III	12329490	G	T	c.26G>T	p.Arg9Leu	zip-12	WBGene00013560	Y75B8A.29	missense_variant	CB4854	REF	11764033	13514616	10.2	0.2536	none available	bZIP transcription factor family
CER4-I(AR)	III	12321120	T	G	c.466T>G	p.Ser156Ala	NA	WBGene00013559	Y75B8A.28	missense_variant	CB4854	REF	11764033	13514616	10.2	0.2529	none available	not known
CER4-I(AR)	III	12321196	C	T	c.542C>T	p.Thr181Ile	NA	WBGene00013559	Y75B8A.28	missense_variant	CB4854	REF	11764033	13514616	10.2	0.2529	none available	not known
CER4-I(AR)	III	12562801	G	A	c.278C>T	p.Ser93Phe	NA	WBGene00013733	Y111B2A.9a	missense_variant	CB4854	ALT	11764033	13514616	10.2	0.2529	none available	not known
CER4-I(AR)	III	12280614	A	G	c.2183A>G	p.Gln728Arg	NA	WBGene00013558	Y75B8A.25	missense_variant	CB4854	ALT	11764033	13514616	10.2	0.2515	none available	not known
CER4-I(AR)	III	12308100	T	C	c.247T>C	p.Ser83Pro	pqn-92	WBGene00004172	Y75B8A.27	missense_variant	CB4854	ALT	11764033	13514616	10.2	0.2474	The protein product of this gene is predicted to contain a glutamine/asparagine (Q/N)-rich ('prion') domain, by the algorithm of Michelitsch and Weissman (as of the WS77 release of WormBase, i.e., in wormpep77).	Prion-like-(Q/N-rich)-domain-bearing protein
CER4-I(AR)	III	12276497	A	G	c.1010A>G	p.Asp337Gly	NA	WBGene00013558	Y75B8A.25	missense_variant	CB4854	ALT	11764033	13514616	10.2	0.2428	none available	not known
CER4-I(AR)	III	12787791	A	G	c.863T>C	p.Leu288Pro	NA	WBGene00007209	BE10.1	missense_variant	CB4854	ALT	11764033	13514616	10.2	0.2381	none available	not known
CER4-I(AR)	III	12854889	C	T	c.350G>A	p.Arg117His	NA	WBGene00012547	Y37D8A.5	missense_variant	CB4854	ALT	11764033	13514616	10.2	0.2381	none available	not known
CER4-I(AR)	III	12243592	C	T	c.3237G>A	p.Met1079Ile	tim-1	WBGene00006571	Y75B8A.22	missense_variant	CB4854	REF	11764033	13514616	10.2	0.2347	tim-1 encodes the C. elegans ortholog of mammalian timeless and Drosophila timeout proteins; in C. elegans, TIM-1 activity is essential for regulation of chromatid cohesion and thus, for proper meiotic and mitotic chromosome behavior and normal embryonic development; in addition, TIM-1 appears to also play a role in regulation of developmental timing, controlling the temporal identity of hypoderm…	TIMeless (Drosophila/mammal) related
CER4-I(AR)	III	12319217	C	T	c.110C>T	p.Ala37Val	NA	WBGene00013559	Y75B8A.28	missense_variant	CB4854	REF	11764033	13514616	10.2	0.2347	none available	not known
CER4-I(AR)	III	12439713	C	T	c.589C>T	p.Pro197Ser	fbxa-218	WBGene00013036	Y49E10.17a	missense_variant	CB4854	REF	11764033	13514616	10.2	0.2347	none available	F-box A protein
CER4-I(AR)	III	12446077	T	A	c.25A>T	p.Ile9Leu	NA	WBGene00013037	Y49E10.18	missense_variant	CB4854	REF	11764033	13514616	10.2	0.2347	none available	not known
CER4-I(AR)	III	12435122	G	A	c.388G>A	p.Ala130Thr	NA	WBGene00013045	Y49E10.27	missense_variant	CB4854	REF	11764033	13514616	10.2	0.2308	none available	not known
CER4-I(AR)	III	12238909	T	A	c.934T>A	p.Cys312Ser	fbxa-89	WBGene00013555	Y75B8A.21	missense_variant	CB4854	ALT	11764033	13514616	10.2	0.2301	This gene encodes a protein containing an F-box, a motif predicted to mediate protein-protein interactions either with homologs of yeast Skp-1p or with other proteins; this gene's encoded protein also contains an FTH/DUF38 motif, which may also mediate protein-protein interaction.	F-box A protein
CER4-I(AR)	III	12374570	G	A	c.499C>T	p.Pro167Ser	pph-4.2	WBGene00004086	Y49E10.3a	missense_variant	CB4854	ALT	11764033	13514616	10.2	0.2301	pph-4.2 encodes a member of the PPP family of protein serine threonine phosphatases and is a homolog of protein phosphatase 4 (PP4); affects larval viability at low penetrance in RNAi screens.	Protein PHosphatase
CER4-I(AR)	III	12341972	G	T	c.746G>T	p.Gly249Val	zip-1	WBGene00006986	Y75B8A.35a	missense_variant	CB4854	ALT	11764033	13514616	10.2	0.2267	zip-1 encodes a protein with weak similarity to basic-leucine zipper-type transcription factors; ZIP-1 was identified in a screen for proteins able to bind a pharyngeal muscle-specific enhancer in the promoter of myo-2, which encodes a pharyngeal muscle-specific myosin; as loss of ZIP-1 activity via RNA-mediated interference (RNAi) does not result in any abnormalities, ZIP-1 may function redundan…	bZIP transcription factor family
CER4-I(AR)	III	12361036	G	A	c.823G>A	p.Ala275Thr	NA	WBGene00013564	Y75B8A.34	missense_variant	CB4854	ALT	11764033	13514616	10.2	0.2262	none available	not known
CER4-I(AR)	III	12367673	A	T	c.440T>A	p.Phe147Tyr	his-72	WBGene00001946	Y49E10.6a	missense_variant	CB4854	ALT	11764033	13514616	10.2	0.2262	his-72 encodes an H3 histone required for embryonic viability.	HIStone
CER4-I(AR)	III	12367811	T	A	c.302A>T	p.His101Leu	his-72	WBGene00001946	Y49E10.6a	missense_variant	CB4854	ALT	11764033	13514616	10.2	0.2262	his-72 encodes an H3 histone required for embryonic viability.	HIStone
CER4-I(AR)	III	12367879	G	A	c.293C>T	p.Ser98Phe	his-72	WBGene00001946	Y49E10.6a	missense_variant	CB4854	ALT	11764033	13514616	10.2	0.2262	his-72 encodes an H3 histone required for embryonic viability.	HIStone
CER4-I(AR)	III	12367957	A	T	c.215T>A	p.Leu72His	his-72	WBGene00001946	Y49E10.6a	missense_variant	CB4854	ALT	11764033	13514616	10.2	0.2262	his-72 encodes an H3 histone required for embryonic viability.	HIStone
CER4-I(AR)	III	12368068	A	G	c.104T>C	p.Leu35Pro	his-72	WBGene00001946	Y49E10.6a	missense_variant	CB4854	ALT	11764033	13514616	10.2	0.2262	his-72 encodes an H3 histone required for embryonic viability.	HIStone
CER4-I(AR)	III	12397540	T	C	c.782T>C	p.Val261Ala	NA	WBGene00013033	Y49E10.10	missense_variant	CB4854	ALT	11764033	13514616	10.2	0.2207	none available	not known
CER4-I(AR)	III	12235642	C	T	c.8G>A	p.Ser3Asn	grl-15	WBGene00001724	Y75B8A.20	missense_variant	CB4854	ALT	11764033	13514616	10.2	0.2206	grl-15 encodes a hedgehog-like protein, with an N-terminal signal sequence, a central proline-rich low-complexity region, and a C-terminal Ground-like (Grl) domain; GRL-15 is expressed in the reproductive system, vulva, and larval hypodermis; the Grl domain is predicted to form a cysteine-crosslinked protein involved in intercellular signalling, and it has subtle similarity to the N-terminal Hedg…	GRound-Like (grd related)
CER4-I(AR)	III	12479881	C	G	c.1444C>G	p.Gln482Glu	cccp-1	WBGene00013042	Y49E10.23a	missense_variant	CB4854	ALT	11764033	13514616	10.2	0.2198	none available	Conserved Coiled-Coil Protein
CER4-I(AR)	III	13168886	T	A	c.456A>T	p.Gln152His	snpc-1.2	WBGene00012715	Y39E4B.2	missense_variant	CB4854	ALT	11764033	13514616	10.2	0.2169	none available	SNAPc (Small Nuclear RNA Activating Complex) homolog
CER4-I(AR)	III	12359583	C	G	c.19C>G	p.Pro7Ala	NA	WBGene00013564	Y75B8A.34	missense_variant	CB4854	ALT	11764033	13514616	10.2	0.2152	none available	not known
CER4-I(AR)	III	12359655	A	C	c.91A>C	p.Thr31Pro	NA	WBGene00013564	Y75B8A.34	missense_variant	CB4854	ALT	11764033	13514616	10.2	0.2152	none available	not known
CER4-I(AR)	III	12360131	C	T	c.307C>T	p.Leu103Phe	NA	WBGene00013564	Y75B8A.34	missense_variant	CB4854	ALT	11764033	13514616	10.2	0.2152	none available	not known
CER4-I(AR)	III	12361881	A	C	c.1004T>G	p.Ile335Ser	NA	WBGene00013563	Y75B8A.33	missense_variant	CB4854	ALT	11764033	13514616	10.2	0.2152	none available	not known
CER4-I(AR)	III	12365092	A	G	c.371T>C	p.Val124Ala	NA	WBGene00013563	Y75B8A.33	missense_variant	CB4854	ALT	11764033	13514616	10.2	0.2152	none available	not known
CER4-I(AR)	III	12366264	C	T	c.232G>A	p.Asp78Asn	NA	WBGene00013563	Y75B8A.33	missense_variant	CB4854	ALT	11764033	13514616	10.2	0.2152	none available	not known
CER4-I(AR)	III	12367897	C	A	c.275G>T	p.Arg92Leu	his-72	WBGene00001946	Y49E10.6a	missense_variant	CB4854	ALT	11764033	13514616	10.2	0.2152	his-72 encodes an H3 histone required for embryonic viability.	HIStone
CER4-I(AR)	III	12367924	G	A	c.248C>T	p.Thr83Ile	his-72	WBGene00001946	Y49E10.6a	missense_variant	CB4854	ALT	11764033	13514616	10.2	0.2152	his-72 encodes an H3 histone required for embryonic viability.	HIStone
CER4-I(AR)	III	12368020	A	G	c.152T>C	p.Leu51Pro	his-72	WBGene00001946	Y49E10.6a	missense_variant	CB4854	ALT	11764033	13514616	10.2	0.2152	his-72 encodes an H3 histone required for embryonic viability.	HIStone
CER4-I(AR)	III	12368113	C	T	c.59G>A	p.Arg20Lys	his-72	WBGene00001946	Y49E10.6a	missense_variant	CB4854	ALT	11764033	13514616	10.2	0.2152	his-72 encodes an H3 histone required for embryonic viability.	HIStone
CER4-I(AR)	III	12369050	T	C	c.1A>G	p.Met1?	his-72	WBGene00001946	Y49E10.6a	start_lost	CB4854	ALT	11764033	13514616	10.2	0.2152	his-72 encodes an H3 histone required for embryonic viability.	HIStone
CER4-I(AR)	III	12370542	A	G	c.82A>G	p.Lys28Glu	rpt-6	WBGene00004506	Y49E10.1	missense_variant	CB4854	ALT	11764033	13514616	10.2	0.2152	rpt-6 encodes a triple A ATPase that is a subunit of the 26S proteasome 19S regulatory particle (RP) base subcomplex; RPT-6 is required for embryonic and larval development and by homology, is predicted to function in unfolding protein substrates and translocating them into the core proteolytic particle (CP) of the proteasome.	proteasome Regulatory Particle, ATPase-like
CER4-I(AR)	III	12737995	T	C	c.5879T>C	p.Leu1960Ser	ssl-1	WBGene00007027	Y111B2A.22a	missense_variant	CB4854	ALT	11764033	13514616	10.2	0.2134	The protein product of this gene is predicted to contain a glutamine/asparagine (Q/N)-rich ('prion') domain, by the algorithm of Michelitsch and Weissman (as of the WS77 release of WormBase, i.e., in wormpep77)	yeast Swi2/Snf2-Like
CER4-I(AR)	III	12559979	C	A	c.1205G>T	p.Trp402Leu	NA	WBGene00013733	Y111B2A.9a	missense_variant	CB4854	REF	11764033	13514616	10.2	0.21	none available	not known
CER4-I(AR)	III	12360437	T	A	c.613T>A	p.Leu205Met	NA	WBGene00013564	Y75B8A.34	missense_variant	CB4854	ALT	11764033	13514616	10.2	0.2098	none available	not known
CER4-I(AR)	III	12360446	G	A	c.622G>A	p.Val208Ile	NA	WBGene00013564	Y75B8A.34	missense_variant	CB4854	ALT	11764033	13514616	10.2	0.2098	none available	not known
CER4-I(AR)	III	12695670	A	G	c.1475A>G	p.Asp492Gly	spin-4	WBGene00013739	Y111B2A.19	missense_variant	CB4854	ALT	11764033	13514616	10.2	0.2088	none available	SPINster (Drosophila lysosomal permease) homolog
CER4-I(AR)	III	12854249	C	T	c.990G>A	p.Met330Ile	NA	WBGene00012547	Y37D8A.5	missense_variant	CB4854	REF	11764033	13514616	10.2	0.2081	none available	not known
CER4-I(AR)	III	12297623	C	T	c.704G>A	p.Gly235Glu	mrp-8	WBGene00003414	Y75B8A.26	missense_variant	CB4854	REF	11764033	13514616	10.2	0.2078	mrp-8 encodes a predicted ATP-binding cassette (ABC) transporter that is a member of the ABCC subfamily of ABC transporters that includes the multidrug resistance-associated proteins and the cystic fibrosis transmembrane conductance regulator; by homology, MRP-8 is predicted to function as an ATP-dependent organic anion transporter that transports molecules across the plasma membrane into the ext…	Multidrug Resistance Protein family
CER4-I(AR)	III	12493110	A	T	c.1028T>A	p.Leu343His	NA	WBGene00013727	Y111B2A.1	missense_variant	CB4854	REF	11764033	13514616	10.2	0.2078	none available	not known
CER4-I(AR)	III	12977844	G	A	c.19C>T	p.Arg7Trp	NA	WBGene00014176	ZK1010.2	missense_variant	CB4854	REF	11764033	13514616	10.2	0.2074	none available	not known
CER4-I(AR)	III	13007179	G	T	c.718G>T	p.Ala240Ser	snf-7	WBGene00004906	ZK1010.9	missense_variant	CB4854	REF	11764033	13514616	10.2	0.2074	none available	Sodium: Neurotransmitter symporter Family
CER4-I(AR)	III	13031283	G	A	c.13G>A	p.Glu5Lys	NA	WBGene00206390	F14F7.7	missense_variant	CB4854	REF	11764033	13514616	10.2	0.2074	none available	not known
CER4-I(AR)	III	12360367	A	G	c.543A>G	p.Ile181Met	NA	WBGene00013564	Y75B8A.34	missense_variant	CB4854	ALT	11764033	13514616	10.2	0.2058	none available	not known
CER4-I(AR)	III	12206212	T	C	c.3193A>G	p.Asn1065Asp	NA	WBGene00013549	Y75B8A.13	missense_variant	CB4854	ALT	11764033	13514616	10.2	0.2056	none available	not known
CER4-I(AR)	III	12855201	C	T	c.253G>A	p.Val85Ile	NA	WBGene00012547	Y37D8A.5	missense_variant	CB4854	REF	11764033	13514616	10.2	0.2042	none available	not known
CER4-I(AR)	III	12630421	C	T	c.988C>T	p.Pro330Ser	pqn-80	WBGene00004161	Y111B2A.14a	missense_variant	CB4854	REF	11764033	13514616	10.2	0.2041	The protein product of this gene is predicted to contain a glutamine/asparagine (Q/N)-rich ('prion') domain, by the algorithm of Michelitsch and Weissman (as of the WS77 release of WormBase, i.e., in wormpep77).	Prion-like-(Q/N-rich)-domain-bearing protein
CER4-I(AR)	III	13093204	A	C	c.237A>C	p.Glu79Asp	NA	WBGene00012721	Y39E4B.13	missense_variant	CB4854	REF	11764033	13514616	10.2	0.2028	none available	not known
CER4-I(AR)	III	12470544	C	T	c.845C>T	p.Pro282Leu	NA	WBGene00045239	Y49E10.29	missense_variant	CB4854	REF	11764033	13514616	10.2	0.2013	none available	not known
CER4-I(AR)	III	12479682	G	A	c.1294G>A	p.Glu432Lys	cccp-1	WBGene00013042	Y49E10.23a	missense_variant	CB4854	REF	11764033	13514616	10.2	0.2013	none available	Conserved Coiled-Coil Protein
CER4-I(AR)	III	12479797	G	T	c.1409G>T	p.Arg470Met	cccp-1	WBGene00013042	Y49E10.23a	missense_variant	CB4854	REF	11764033	13514616	10.2	0.2013	none available	Conserved Coiled-Coil Protein
CER4-I(AR)	III	12361063	A	C	c.850A>C	p.Thr284Pro	NA	WBGene00013564	Y75B8A.34	missense_variant	CB4854	ALT	11764033	13514616	10.2	0.2007	none available	not known
CER4-I(AR)	III	12361064	C	A	c.851C>A	p.Thr284Asn	NA	WBGene00013564	Y75B8A.34	missense_variant	CB4854	ALT	11764033	13514616	10.2	0.2007	none available	not known
CER4-I(AR)	III	12956760	C	T	c.253G>A	p.Gly85Arg	ttm-1	WBGene00012712	Y39E4A.2a	missense_variant	CB4854	REF	11764033	13514616	10.2	0.1989	none available	Toxin-regulated Targets of MAPK
CER4-I(AR)	III	13024812	G	C	c.125G>C	p.Ser42Thr	cyp-13A12	WBGene00008810	F14F7.3	missense_variant	CB4854	REF	11764033	13514616	10.2	0.1989	cyp-13A12 encodes one of ~80 C. elegans cytochrome P450s: membrane-associated, heme-containing NADPH-dependent monooxygenases that catalyze the oxidative metabolism of a variety of exogenous compounds and endogenous substrates.	CYtochrome P450 family
CER4-I(AR)	III	13032956	G	T	c.141G>T	p.Lys47Asn	NA	WBGene00008812	F14F7.5a	missense_variant	CB4854	REF	11764033	13514616	10.2	0.1989	none available	not known
CER4-I(AR)	III	13034711	G	T	c.1896G>T	p.Leu632Phe	NA	WBGene00008812	F14F7.5a	missense_variant	CB4854	REF	11764033	13514616	10.2	0.1989	none available	not known
CER4-I(AR)	III	13034722	C	A	c.1907C>A	p.Thr636Lys	NA	WBGene00008812	F14F7.5a	missense_variant	CB4854	REF	11764033	13514616	10.2	0.1989	none available	not known
CER4-I(AR)	III	11909209	G	A	c.199G>A	p.Glu67Lys	fbxb-24	WBGene00013234	Y56A3A.15	missense_variant	CB4856	REF	11764033	13514616	10.2	0.1972	This gene encodes a protein containing an F-box, a motif predicted to mediate protein-protein interactions either with homologs of yeast Skp-1p or with other proteins.	F-box B protein
CER4-I(AR)	III	12492964	A	G	c.1118T>C	p.Leu373Pro	NA	WBGene00013727	Y111B2A.1	missense_variant	CB4854	REF	11764033	13514616	10.2	0.1958	none available	not known
CER4-I(AR)	III	12757793	C	T	c.127C>T	p.Leu43Phe	srw-9	WBGene00005756	ZC482.8	missense_variant	CB4854	ALT	11764033	13514616	10.2	0.1943	none available	Serpentine Receptor, class W
CER4-I(AR)	III	12764075	T	A	c.206A>T	p.Tyr69Phe	irld-19	WBGene00013912	ZC482.3	missense_variant	CB4854	ALT	11764033	13514616	10.2	0.1943	none available	Insulin/EGF-Receptor L Domain protein
CER4-I(AR)	III	12530514	T	C	c.574A>G	p.Asn192Asp	NA	WBGene00013744	Y111B2A.27	missense_variant	CB4854	ALT	11764033	13514616	10.2	0.1941	none available	not known
CER4-I(AR)	III	12764135	C	T	c.146G>A	p.Arg49Gln	irld-19	WBGene00013912	ZC482.3	missense_variant	CB4854	ALT	11764033	13514616	10.2	0.1931	none available	Insulin/EGF-Receptor L Domain protein
CER4-I(AR)	III	12764616	G	A	c.64G>A	p.Ala22Thr	irld-61	WBGene00013913	ZC482.4	missense_variant	CB4854	ALT	11764033	13514616	10.2	0.1931	none available	Insulin/EGF-Receptor L Domain protein
CER4-I(AR)	III	12765141	T	G	c.151T>G	p.Phe51Val	irld-61	WBGene00013913	ZC482.4	missense_variant	CB4854	ALT	11764033	13514616	10.2	0.1931	none available	Insulin/EGF-Receptor L Domain protein
CER4-I(AR)	III	12765207	C	G	c.217C>G	p.Gln73Glu	irld-61	WBGene00013913	ZC482.4	missense_variant	CB4854	ALT	11764033	13514616	10.2	0.1931	none available	Insulin/EGF-Receptor L Domain protein
CER4-I(AR)	III	12766747	A	G	c.761A>G	p.Glu254Gly	irld-61	WBGene00013913	ZC482.4	missense_variant	CB4854	ALT	11764033	13514616	10.2	0.1931	none available	Insulin/EGF-Receptor L Domain protein
CER4-I(AR)	III	12767261	G	A	c.899G>A	p.Gly300Glu	irld-61	WBGene00013913	ZC482.4	missense_variant	CB4854	ALT	11764033	13514616	10.2	0.1931	none available	Insulin/EGF-Receptor L Domain protein
CER4-I(AR)	III	12767365	C	T	c.1003C>T	p.His335Tyr	irld-61	WBGene00013913	ZC482.4	missense_variant	CB4854	ALT	11764033	13514616	10.2	0.1931	none available	Insulin/EGF-Receptor L Domain protein
CER4-I(AR)	III	12229613	A	G	c.1090A>G	p.Ile364Val	NA	WBGene00013554	Y75B8A.19	missense_variant	CB4854	ALT	11764033	13514616	10.2	0.1931	none available	not known
CER4-I(AR)	III	12231880	A	T	c.1853A>T	p.Asp618Val	NA	WBGene00013554	Y75B8A.19	missense_variant	CB4854	ALT	11764033	13514616	10.2	0.1931	none available	not known
CER4-I(AR)	III	12699538	G	A	c.40G>A	p.Asp14Asn	NA	WBGene00013742	Y111B2A.24	missense_variant	CB4854	ALT	11764033	13514616	10.2	0.1929	none available	not known
CER4-I(AR)	III	13035280	C	A	c.2465C>A	p.Pro822Gln	NA	WBGene00008812	F14F7.5a	missense_variant	CB4854	REF	11764033	13514616	10.2	0.1927	none available	not known
CER4-I(AR)	III	12238184	A	T	c.721A>T	p.Met241Leu	fbxa-89	WBGene00013555	Y75B8A.21	missense_variant	CB4854	ALT	11764033	13514616	10.2	0.1923	This gene encodes a protein containing an F-box, a motif predicted to mediate protein-protein interactions either with homologs of yeast Skp-1p or with other proteins; this gene's encoded protein also contains an FTH/DUF38 motif, which may also mediate protein-protein interaction.	F-box A protein
CER4-I(AR)	III	12249643	A	T	c.361T>A	p.Ser121Thr	tim-1	WBGene00006571	Y75B8A.22	missense_variant	CB4854	ALT	11764033	13514616	10.2	0.1923	tim-1 encodes the C. elegans ortholog of mammalian timeless and Drosophila timeout proteins; in C. elegans, TIM-1 activity is essential for regulation of chromatid cohesion and thus, for proper meiotic and mitotic chromosome behavior and normal embryonic development; in addition, TIM-1 appears to also play a role in regulation of developmental timing, controlling the temporal identity of hypoderm…	TIMeless (Drosophila/mammal) related
CER4-I(AR)	III	12259951	A	G	c.4712T>C	p.Val1571Ala	NA	WBGene00013557	Y75B8A.24	missense_variant	CB4854	ALT	11764033	13514616	10.2	0.1923	none available	not known
CER4-I(AR)	III	12259953	A	T	c.4710T>A	p.Asp1570Glu	NA	WBGene00013557	Y75B8A.24	missense_variant	CB4854	ALT	11764033	13514616	10.2	0.1923	none available	not known
CER4-I(AR)	III	13036203	G	A	c.2626G>A	p.Val876Ile	NA	WBGene00008812	F14F7.5a	missense_variant	CB4854	REF	11764033	13514616	10.2	0.1906	none available	not known
CER4-I(AR)	III	12401895	T	A	c.3366A>T	p.Lys1122Asn	tat-1	WBGene00013034	Y49E10.11a	missense_variant	CB4854	REF	11764033	13514616	10.2	0.1893	tat-1 encodes one of six C. elegans subfamily IV P-type ATPase that, by sequence similarity, is proposed to function as an aminophospholipid translocase (flippase); TAT-1 activity is required for regulating phosphatidylserine asymmetry on the plasma membrane and thus, for regulation of phagocytic engulfment of cells; in addition, TAT-1 activity is required for phosphatidylserine transport across …	Transbilayer Amphipath Transporters (subfamily IV P-type ATPase)
CER4-I(AR)	III	12401913	C	A	c.3348G>T	p.Lys1116Asn	tat-1	WBGene00013034	Y49E10.11a	missense_variant	CB4854	REF	11764033	13514616	10.2	0.1893	tat-1 encodes one of six C. elegans subfamily IV P-type ATPase that, by sequence similarity, is proposed to function as an aminophospholipid translocase (flippase); TAT-1 activity is required for regulating phosphatidylserine asymmetry on the plasma membrane and thus, for regulation of phagocytic engulfment of cells; in addition, TAT-1 activity is required for phosphatidylserine transport across …	Transbilayer Amphipath Transporters (subfamily IV P-type ATPase)
CER4-I(AR)	III	12061886	G	A	c.148G>A	p.Ala50Thr	zyg-8	WBGene00006993	Y79H2A.11	missense_variant	CB4854	ALT	11764033	13514616	10.2	0.1882	The zyg-8 gene encodes a protein with a doublecortin-like domain and a protein kinase domain; mutations of zyg-8 impair mitosis at the one-cell embryonic stage, which is normally asymmetrical, but which fails to show proper asymmetry in zyg-8 mutant embryos.	ZYGote defective : embryonic lethal
CER4-I(AR)	III	13051715	T	A	c.2324A>T	p.Asp775Val	NA	WBGene00010072	F54F12.1	missense_variant	CB4854	REF	11764033	13514616	10.2	0.186	none available	not known
CER4-I(AR)	III	13053479	G	A	c.607C>T	p.His203Tyr	NA	WBGene00010072	F54F12.1	missense_variant	CB4854	REF	11764033	13514616	10.2	0.1847	none available	not known
CER4-I(AR)	III	12288684	G	C	c.2756C>G	p.Thr919Ser	mrp-8	WBGene00003414	Y75B8A.26	missense_variant	CB4854	ALT	11764033	13514616	10.2	0.1842	mrp-8 encodes a predicted ATP-binding cassette (ABC) transporter that is a member of the ABCC subfamily of ABC transporters that includes the multidrug resistance-associated proteins and the cystic fibrosis transmembrane conductance regulator; by homology, MRP-8 is predicted to function as an ATP-dependent organic anion transporter that transports molecules across the plasma membrane into the ext…	Multidrug Resistance Protein family
CER4-I(AR)	III	12368134	A	G	c.38T>C	p.Leu13Pro	his-72	WBGene00001946	Y49E10.6a	missense_variant	CB4854	ALT	11764033	13514616	10.2	0.1842	his-72 encodes an H3 histone required for embryonic viability.	HIStone
CER4-I(AR)	III	12602372	C	G	c.1935G>C	p.Gln645His	epc-1	WBGene00007030	Y111B2A.11	missense_variant	CB4854	REF	11764033	13514616	10.2	0.1831	none available	Enhancer of PolyComb-like
CER4-I(AR)	III	13248112	C	G	c.208C>G	p.Arg70Gly	anoh-1	WBGene00010138	F56A8.1a	missense_variant	CB4854	REF	11764033	13514616	10.2	0.1827	none available	ANOctamin (calcium-activated chloride channel) Homolog
CER4-I(AR)	III	13297581	T	C	c.524T>C	p.Val175Ala	npp-18	WBGene00003804	Y43F4B.4	missense_variant	CB4854	REF	11764033	13514616	10.2	0.1827	none available	Nuclear Pore complex Protein
CER4-I(AR)	III	13356931	T	C	c.1170A>G	p.Ile390Met	NA	WBGene00009953	F53A2.9	missense_variant	CB4854	REF	11764033	13514616	10.2	0.1827	none available	not known
CER4-I(AR)	III	13425135	T	C	c.1115T>C	p.Leu372Pro	exo-1	WBGene00009731	F45G2.3	missense_variant	CB4854	REF	11764033	13514616	10.2	0.1827	exo-1 encodes a 5'-3' exonuclease; by homology, EXO-1 is predicted to play a role in DNA metabolic processes, including recombination, double-strand break repair and DNA mismatch repair.	EXOnuclease
CER4-I(AR)	III	13460478	C	T	c.755C>T	p.Thr252Ile	tag-164	WBGene00006509	Y76A2A.1	missense_variant	CB4854	REF	11764033	13514616	10.2	0.1827	none available	Temporarily Assigned Gene name
CER4-I(AR)	III	13511222	C	T	c.1325G>A	p.Arg442Lys	mlh-1	WBGene00003373	T28A8.7	missense_variant	CB4854	REF	11764033	13514616	10.2	0.1827	The mlh-1 gene encodes a DNA mismatch repair protein homolog that is orthologous to human MLH1.	MLH (MutL Homolog) family
CER4-I(AR)	III	12680936	C	T	c.1457C>T	p.Pro486Leu	elpc-2	WBGene00013738	Y111B2A.17	missense_variant	CB4854	REF	11764033	13514616	10.2	0.1825	none available	ELongator complex Protein Component
CER4-I(AR)	III	12680949	T	G	c.1470T>G	p.Ser490Arg	elpc-2	WBGene00013738	Y111B2A.17	missense_variant	CB4854	REF	11764033	13514616	10.2	0.1825	none available	ELongator complex Protein Component
CER4-I(AR)	III	12787966	T	A	c.731A>T	p.Gln244Leu	NA	WBGene00007209	BE10.1	missense_variant	CB4854	REF	11764033	13514616	10.2	0.182	none available	not known
CER4-I(AR)	III	12747943	A	C	c.1537T>G	p.Ser513Ala	irld-60	WBGene00013911	ZC482.2	missense_variant	CB4854	REF	11764033	13514616	10.2	0.1811	none available	Insulin/EGF-Receptor L Domain protein
CER4-I(AR)	III	12469884	C	A	c.185C>A	p.Ala62Asp	NA	WBGene00045239	Y49E10.29	missense_variant	CB4854	REF	11764033	13514616	10.2	0.1791	none available	not known
CER4-I(AR)	III	12470192	C	T	c.493C>T	p.Pro165Ser	NA	WBGene00045239	Y49E10.29	missense_variant	CB4854	REF	11764033	13514616	10.2	0.1791	none available	not known
CER4-I(AR)	III	12470262	A	G	c.563A>G	p.Gln188Arg	NA	WBGene00045239	Y49E10.29	missense_variant	CB4854	REF	11764033	13514616	10.2	0.1791	none available	not known
CER4-I(AR)	III	12470695	G	T	c.996G>T	p.Gln332His	NA	WBGene00045239	Y49E10.29	missense_variant	CB4854	REF	11764033	13514616	10.2	0.1791	none available	not known
CER4-I(AR)	III	12497387	G	A	c.704G>A	p.Ser235Asn	NA	WBGene00013729	Y111B2A.3	missense_variant	CB4854	REF	11764033	13514616	10.2	0.1791	none available	not known
CER4-I(AR)	III	12523758	A	T	c.3373A>T	p.Asn1125Tyr	sql-1	WBGene00013730	Y111B2A.4a	missense_variant	CB4854	REF	11764033	13514616	10.2	0.1791	none available	Suppressor of gpa-3QL dye-filling defect
CER4-I(AR)	III	12351284	A	G	c.47T>C	p.Val16Ala	pph-4.1	WBGene00004085	Y75B8A.30	missense_variant	CB4854	ALT	11764033	13514616	10.2	0.179	none available	Protein PHosphatase
CER4-I(AR)	III	12951632	G	C	c.161G>C	p.Gly54Ala	NA	WBGene00012711	Y39E4A.1	missense_variant	CB4854	REF	11764033	13514616	10.2	0.1787	none available	not known
CER4-I(AR)	III	12756068	T	C	c.674T>C	p.Leu225Pro	srw-10	WBGene00005757	ZC482.6	missense_variant	CB4854	REF	11764033	13514616	10.2	0.1762	none available	Serpentine Receptor, class W
CER4-I(AR)	III	12351957	T	G	c.242T>G	p.Phe81Cys	NA	WBGene00013561	Y75B8A.31	missense_variant	CB4854	ALT	11764033	13514616	10.2	0.1751	none available	not known
CER4-I(AR)	III	12360162	C	G	c.338C>G	p.Thr113Ser	NA	WBGene00013564	Y75B8A.34	missense_variant	CB4854	ALT	11764033	13514616	10.2	0.1751	none available	not known
CER4-I(AR)	III	12360168	C	T	c.344C>T	p.Ser115Phe	NA	WBGene00013564	Y75B8A.34	missense_variant	CB4854	ALT	11764033	13514616	10.2	0.1751	none available	not known
CER4-I(AR)	III	12360298	T	A,G	c.474T>G	p.Ile158Met	NA	WBGene00013564	Y75B8A.34	missense_variant	CB4854	ALT	11764033	13514616	10.2	0.1751	none available	not known
CER4-I(AR)	III	12360350	A	G	c.526A>G	p.Ile176Val	NA	WBGene00013564	Y75B8A.34	missense_variant	CB4854	ALT	11764033	13514616	10.2	0.1751	none available	not known
CER4-I(AR)	III	12360353	T	G	c.529T>G	p.Ser177Ala	NA	WBGene00013564	Y75B8A.34	missense_variant	CB4854	ALT	11764033	13514616	10.2	0.1751	none available	not known
CER4-I(AR)	III	12361165	G	A	c.952G>A	p.Glu318Lys	NA	WBGene00013564	Y75B8A.34	missense_variant	CB4854	ALT	11764033	13514616	10.2	0.1751	none available	not known
CER4-I(AR)	III	12361207	A	G	c.994A>G	p.Met332Val	NA	WBGene00013564	Y75B8A.34	missense_variant	CB4854	ALT	11764033	13514616	10.2	0.1751	none available	not known
CER4-I(AR)	III	12361208	T	C	c.995T>C	p.Met332Thr	NA	WBGene00013564	Y75B8A.34	missense_variant	CB4854	ALT	11764033	13514616	10.2	0.1751	none available	not known
CER4-I(AR)	III	12361893	G	A	c.992C>T	p.Ala331Val	NA	WBGene00013563	Y75B8A.33	missense_variant	CB4854	ALT	11764033	13514616	10.2	0.1751	none available	not known
CER4-I(AR)	III	12366938	G	A	c.59C>T	p.Ser20Phe	NA	WBGene00013563	Y75B8A.33	missense_variant	CB4854	ALT	11764033	13514616	10.2	0.1751	none available	not known
CER4-I(AR)	III	12367660	A	T	c.453T>A	p.Phe151Leu	his-72	WBGene00001946	Y49E10.6a	missense_variant	CB4854	ALT	11764033	13514616	10.2	0.1751	his-72 encodes an H3 histone required for embryonic viability.	HIStone
CER4-I(AR)	III	12755394	C	A	c.47C>A	p.Ser16Tyr	srw-10	WBGene00005757	ZC482.6	missense_variant	CB4854	REF	11764033	13514616	10.2	0.1749	none available	Serpentine Receptor, class W
CER4-I(AR)	III	13071042	A	G	c.34A>G	p.Thr12Ala	NA	WBGene00012717	Y39E4B.6a	missense_variant	CB4854	REF	11764033	13514616	10.2	0.1745	none available	not known
CER4-I(AR)	III	12033002	T	C	c.5491A>G	p.Met1831Val	NA	WBGene00013580	Y79H2A.3a	missense_variant	CB4854	REF	11764033	13514616	10.2	0.1744	The protein product of this gene is predicted to contain a glutamine/asparagine (Q/N)-rich ('prion') domain, by the algorithm of Michelitsch and Weissman (as of the WS77 release of WormBase, i.e., in wormpep77).	not known
CER4-I(AR)	III	12440210	A	C	c.773A>C	p.Gln258Pro	fbxa-218	WBGene00013036	Y49E10.17a	missense_variant	CB4854	REF	11764033	13514616	10.2	0.1744	none available	F-box A protein
CER4-I(AR)	III	12440278	G	T	c.841G>T	p.Ala281Ser	fbxa-218	WBGene00013036	Y49E10.17a	missense_variant	CB4854	REF	11764033	13514616	10.2	0.1744	none available	F-box A protein
CER4-I(AR)	III	12915364	A	G	c.425T>C	p.Val142Ala	NA	WBGene00012554	Y37D8A.16	missense_variant	CB4854	ALT	11764033	13514616	10.2	0.1743	none available	not known
CER4-I(AR)	III	12818734	A	G	c.416T>C	p.Met139Thr	NA	WBGene00012560	Y37D8A.25	missense_variant	CB4854	REF	11764033	13514616	10.2	0.1743	none available	not known
CER4-I(AR)	III	12677426	T	G	c.814T>G	p.Tyr272Asp	elpc-2	WBGene00013738	Y111B2A.17	missense_variant	CB4854	ALT	11764033	13514616	10.2	0.1739	none available	ELongator complex Protein Component
CER4-I(AR)	III	11897021	C	A	c.298G>T	p.Ala100Ser	tsen-2	WBGene00013231	Y56A3A.11	missense_variant	CB4854	REF	11764033	13514616	10.2	0.1739	none available	not known
CER4-I(AR)	III	12041690	T	A	c.245T>A	p.Val82Glu	NA	WBGene00013581	Y79H2A.4	missense_variant	CB4854	ALT	11764033	13514616	10.2	0.1733	none available	not known
CER4-I(AR)	III	12474250	A	G	c.535A>G	p.Ser179Gly	cccp-1	WBGene00013042	Y49E10.23a	missense_variant	CB4854	ALT	11764033	13514616	10.2	0.1731	none available	Conserved Coiled-Coil Protein
CER4-I(AR)	III	12321179	T	A,G	c.525T>A	p.Asn175Lys	NA	WBGene00013559	Y75B8A.28	missense_variant	CB4854	ALT	11764033	13514616	10.2	0.1722	none available	not known
CER4-I(AR)	III	13431358	G	C,T	c.446G>C	p.Arg149Pro	trf-1	WBGene00006612	F45G2.6	missense_variant	CB4854	REF	11764033	13514616	10.2	0.1713	trf-1 encodes the sole C. elegans ortholog of the Tumor Necrosis Factor (TNF) receptor-associated factor adaptor protein; from N- to C-terminus, TRF-1 has five domains: a RING finger domain, three cysteine-rich (CART) domains and a meprin-associated Traf homology (MATH) domain; trf-1(nr2014) mutant animals display a shortened lifespan and a diminished immune response to Salmonella enterica infect…	TNF Receptor Associated Factor (TRAF) homolog
CER4-I(AR)	III	12360354	C	T	c.530C>T	p.Ser177Leu	NA	WBGene00013564	Y75B8A.34	missense_variant	CB4854	ALT	11764033	13514616	10.2	0.1709	none available	not known
CER4-I(AR)	III	12359742	G	A	c.178G>A	p.Val60Ile	NA	WBGene00013564	Y75B8A.34	missense_variant	CB4854	ALT	11764033	13514616	10.2	0.1699	none available	not known
CER4-I(AR)	III	12360435	A	G	c.611A>G	p.Lys204Arg	NA	WBGene00013564	Y75B8A.34	missense_variant	CB4854	ALT	11764033	13514616	10.2	0.1699	none available	not known
CER4-I(AR)	III	11933622	T	A	c.17A>T	p.Tyr6Phe	NA	WBGene00044233	Y56A3A.36	missense_variant	CB4854	ALT	11764033	13514616	10.2	0.1697	none available	not known
CER4-I(AR)	III	12355239	G	T	c.1177C>A	p.Gln393Lys	NA	WBGene00013562	Y75B8A.32	missense_variant	CB4854	ALT	11764033	13514616	10.2	0.1696	none available	not known
CER4-I(AR)	III	12361225	G	T	c.1012G>T	p.Val338Leu	NA	WBGene00013564	Y75B8A.34	missense_variant	CB4854	ALT	11764033	13514616	10.2	0.1693	none available	not known
CER4-I(AR)	III	12838071	C	T	c.370G>A	p.Asp124Asn	NA	WBGene00012546	Y37D8A.4	missense_variant	CB4854	REF	11764033	13514616	10.2	0.1688	none available	not known
CER4-I(AR)	III	12277195	G	A	c.1708G>A	p.Ala570Thr	NA	WBGene00013558	Y75B8A.25	missense_variant	CB4854	ALT	11764033	13514616	10.2	0.168	none available	not known
CER4-I(AR)	III	11907545	T	A	c.17T>A	p.Phe6Tyr	sdz-33	WBGene00013233	Y56A3A.14	missense_variant	CB4854	REF	11764033	13514616	10.2	0.1674	This gene encodes a protein containing an F-box, a motif predicted to mediate protein-protein interactions either with homologs of yeast Skp-1p or with other proteins.	SKN-1 Dependent Zygotic transcript
CER4-I(AR)	III	11913743	C	T	c.511G>A	p.Ala171Thr	NA	WBGene00013235	Y56A3A.16a	missense_variant	CB4854	REF	11764033	13514616	10.2	0.1674	none available	not known
CER4-I(AR)	III	11922732	A	T	c.472A>T	p.Met158Leu	NA	WBGene00013239	Y56A3A.22	missense_variant	CB4854	REF	11764033	13514616	10.2	0.1674	none available	not known
CER4-I(AR)	III	12434556	G	A	c.146G>A	p.Arg49Lys	NA	WBGene00013045	Y49E10.27	missense_variant&splice_region_variant	CB4854	ALT	11764033	13514616	10.2	0.165	none available	not known
CER4-I(AR)	III	12361235	G	C	c.1022G>C	p.Gly341Ala	NA	WBGene00013564	Y75B8A.34	missense_variant	CB4854	ALT	11764033	13514616	10.2	0.1649	none available	not known
CER4-I(AR)	III	12360179	T	C	c.355T>C	p.Phe119Leu	NA	WBGene00013564	Y75B8A.34	missense_variant	CB4854	ALT	11764033	13514616	10.2	0.1639	none available	not known
CER4-I(AR)	III	12360181	T	G,C	c.357T>G	p.Phe119Leu	NA	WBGene00013564	Y75B8A.34	missense_variant	CB4854	ALT	11764033	13514616	10.2	0.1639	none available	not known
CER4-I(AR)	III	12366184	G	C	c.312C>G	p.Ile104Met	NA	WBGene00013563	Y75B8A.33	missense_variant	CB4854	ALT	11764033	13514616	10.2	0.1639	none available	not known
CER4-I(AR)	III	12486968	G	T	c.1027G>T	p.Ala343Ser	arrd-16	WBGene00013043	Y49E10.24a	missense_variant	CB4854	REF	11764033	13514616	10.2	0.1627	none available	ARRestin Domain protein
CER4-I(AR)	III	12644595	A	C	c.3248A>C	p.His1083Pro	pqn-80	WBGene00004161	Y111B2A.14a	missense_variant&splice_region_variant	CB4854	ALT	11764033	13514616	10.2	0.1619	The protein product of this gene is predicted to contain a glutamine/asparagine (Q/N)-rich ('prion') domain, by the algorithm of Michelitsch and Weissman (as of the WS77 release of WormBase, i.e., in wormpep77).	Prion-like-(Q/N-rich)-domain-bearing protein
CER4-I(AR)	III	12355206	G	A	c.1210C>T	p.Leu404Phe	NA	WBGene00013562	Y75B8A.32	missense_variant	CB4854	ALT	11764033	13514616	10.2	0.1607	none available	not known
CER4-I(AR)	III	11883523	T	A	c.17A>T	p.Tyr6Phe	fbxb-22	WBGene00013230	Y56A3A.10	missense_variant	CB4854	REF	11764033	13514616	10.2	0.1599	This gene encodes a protein containing an F-box, a motif predicted to mediate protein-protein interactions either with homologs of yeast Skp-1p or with other proteins.	F-box B protein
CER4-I(AR)	III	12361226	T	G	c.1013T>G	p.Val338Gly	NA	WBGene00013564	Y75B8A.34	missense_variant	CB4854	ALT	11764033	13514616	10.2	0.1597	none available	not known
CER4-I(AR)	III	12461544	T	C	c.1361T>C	p.Ile454Thr	NA	WBGene00013040	Y49E10.21a	missense_variant	CB4854	REF	11764033	13514616	10.2	0.1595	none available	not known
CER4-I(AR)	III	12645943	C	T	c.3797C>T	p.Ala1266Val	pqn-80	WBGene00004161	Y111B2A.14a	missense_variant	CB4854	REF	11764033	13514616	10.2	0.1588	The protein product of this gene is predicted to contain a glutamine/asparagine (Q/N)-rich ('prion') domain, by the algorithm of Michelitsch and Weissman (as of the WS77 release of WormBase, i.e., in wormpep77).	Prion-like-(Q/N-rich)-domain-bearing protein
CER4-I(AR)	III	12359751	T	G	c.187T>G	p.Leu63Val	NA	WBGene00013564	Y75B8A.34	missense_variant	CB4854	ALT	11764033	13514616	10.2	0.1585	none available	not known
CER4-I(AR)	III	12645088	G	C	c.3313G>C	p.Glu1105Gln	pqn-80	WBGene00004161	Y111B2A.14a	missense_variant	CB4854	ALT	11764033	13514616	10.2	0.1562	The protein product of this gene is predicted to contain a glutamine/asparagine (Q/N)-rich ('prion') domain, by the algorithm of Michelitsch and Weissman (as of the WS77 release of WormBase, i.e., in wormpep77).	Prion-like-(Q/N-rich)-domain-bearing protein
CER4-I(AR)	III	11911771	G	A	c.1441C>T	p.His481Tyr	NA	WBGene00013235	Y56A3A.16a	missense_variant	CB4854	ALT	11764033	13514616	10.2	0.1556	none available	not known
CER4-I(AR)	III	12355235	T	A	c.1181A>T	p.Asn394Ile	NA	WBGene00013562	Y75B8A.32	missense_variant	CB4854	ALT	11764033	13514616	10.2	0.1554	none available	not known
CER4-I(AR)	III	12023883	T	A	c.1253T>A	p.Val418Asp	brp-1	WBGene00000273	Y79H2A.1a	missense_variant	CB4854	REF	11764033	13514616	10.2	0.1553	brp-1 encodes a glutamine-rich protein that is conserved in nematodes, but that has no known homologies or sequence motifs; BRP-1 is able to bypass the need for the S. cerevisiae mating pheromone MAP kinase cascade to activate the mating pheromone-responsive gene FUSl.	Bypass of Response to Pheromone in yeast
CER4-I(AR)	III	13072077	A	G	c.364A>G	p.Ile122Val	NA	WBGene00012717	Y39E4B.6a	missense_variant	CB4854	REF	11764033	13514616	10.2	0.1545	none available	not known
CER4-I(AR)	III	12360365	A	G	c.541A>G	p.Ile181Val	NA	WBGene00013564	Y75B8A.34	missense_variant	CB4854	ALT	11764033	13514616	10.2	0.1542	none available	not known
CER4-I(AR)	III	11888459	T	C	c.1460A>G	p.Gln487Arg	faah-5	WBGene00013226	Y56A3A.5	missense_variant	CB4854	ALT	11764033	13514616	10.2	0.1534	none available	Fatty Acid Amide Hydrolase homolog
CER4-I(AR)	III	11896072	T	A	c.415A>T	p.Ser139Cys	tsen-2	WBGene00013231	Y56A3A.11	missense_variant	CB4854	ALT	11764033	13514616	10.2	0.153	none available	not known
CER4-I(AR)	III	12323643	C	T	c.1037C>T	p.Ala346Val	NA	WBGene00013559	Y75B8A.28	missense_variant	CB4854	REF	11764033	13514616	10.2	0.1517	none available	not known
CER4-I(AR)	III	12276287	G	A	c.800G>A	p.Arg267Gln	NA	WBGene00013558	Y75B8A.25	missense_variant	CB4854	ALT	11764033	13514616	10.2	0.1507	none available	not known
CER4-I(AR)	III	13053646	A	G	c.440T>C	p.Leu147Pro	NA	WBGene00010072	F54F12.1	missense_variant	CB4854	REF	11764033	13514616	10.2	0.1502	none available	not known
CER4-I(AR)	III	12361867	G	A	c.1018C>T	p.His340Tyr	NA	WBGene00013563	Y75B8A.33	missense_variant	CB4854	ALT	11764033	13514616	10.2	0.1497	none available	not known
CER4-I(AR)	III	11990207	T	G	c.8T>G	p.Leu3Trp	wah-1	WBGene00006937	Y56A3A.32a	missense_variant	CB4854	REF	11764033	13514616	10.2	0.1494	wah-1 encodes a putative flavin-adenine dinucleotide (FAD)-binding oxidoreductase orthologous to mammalian PDCD8 (AIF; OMIM:300169, mutated in Harlequin mice); WAH-1 is required for apoptotic DNA degratation, SCRM-1 phospholipid scramblase activity, phosphatidylserine exposure, rapid apoptosis during embryonic development, and rapid engulfment of apoptotic cells in the germline; WAH-1 is also req…	Worm AIF (apoptosis inducing factor) Homolog
CER4-I(AR)	III	11992031	C	G	c.367C>G	p.Gln123Glu	wah-1	WBGene00006937	Y56A3A.32a	missense_variant	CB4854	REF	11764033	13514616	10.2	0.1494	wah-1 encodes a putative flavin-adenine dinucleotide (FAD)-binding oxidoreductase orthologous to mammalian PDCD8 (AIF; OMIM:300169, mutated in Harlequin mice); WAH-1 is required for apoptotic DNA degratation, SCRM-1 phospholipid scramblase activity, phosphatidylserine exposure, rapid apoptosis during embryonic development, and rapid engulfment of apoptotic cells in the germline; WAH-1 is also req…	Worm AIF (apoptosis inducing factor) Homolog
CER4-I(AR)	III	11925457	T	A	c.307T>A	p.Ser103Thr	nft-1	WBGene00003594	Y56A3A.13	missense_variant	CB4854	ALT	11764033	13514616	10.2	0.1489	The nft-1 gene encodes an ortholog of human FHIT, which when mutated is associated with head and neck cancers (OMIM:601153).	NitFhit family
CER4-I(AR)	III	11925518	C	T	c.368C>T	p.Ala123Val	nft-1	WBGene00003594	Y56A3A.13	missense_variant	CB4854	ALT	11764033	13514616	10.2	0.1489	The nft-1 gene encodes an ortholog of human FHIT, which when mutated is associated with head and neck cancers (OMIM:601153).	NitFhit family
CER4-I(AR)	III	12186442	G	A	c.19G>A	p.Val7Ile	NA	WBGene00013548	Y75B8A.11a	missense_variant	CB4854	REF	11764033	13514616	10.2	0.1485	none available	not known
CER4-I(AR)	III	12354476	A	C	c.723A>C	p.Glu241Asp	NA	WBGene00013561	Y75B8A.31	missense_variant	CB4854	REF	11764033	13514616	10.2	0.1485	none available	not known
CER4-I(AR)	III	12354832	G	C	c.913G>C	p.Ala305Pro	NA	WBGene00013561	Y75B8A.31	missense_variant	CB4854	REF	11764033	13514616	10.2	0.1485	none available	not known
CER4-I(AR)	III	12355167	G	T	c.1249C>A	p.His417Asn	NA	WBGene00013562	Y75B8A.32	missense_variant	CB4854	ALT	11764033	13514616	10.2	0.1482	none available	not known
CER4-I(AR)	III	11855776	G	T	c.742C>A	p.Leu248Ile	NA	WBGene00013225	Y56A3A.2	missense_variant	CB4854	REF	11764033	13514616	10.2	0.1476	none available	not known
CER4-I(AR)	III	13093489	T	C	c.287T>C	p.Ile96Thr	NA	WBGene00012721	Y39E4B.13	missense_variant	CB4854	REF	11764033	13514616	10.2	0.1473	none available	not known
CER4-I(AR)	III	13034999	G	T	c.2184G>T	p.Leu728Phe	NA	WBGene00008812	F14F7.5a	missense_variant	CB4854	REF	11764033	13514616	10.2	0.1468	none available	not known
CER4-I(AR)	III	11809555	G	A	c.306G>A	p.Trp102*	NA	WBGene00045211	C18D11.9	stop_gained	CB4854	REF	11764033	13514616	10.2	0.1462	none available	not known
CER4-I(AR)	III	12205833	G	A	c.3572C>T	p.Ala1191Val	NA	WBGene00013549	Y75B8A.13	missense_variant	CB4854	ALT	11764033	13514616	10.2	0.1446	none available	not known
CER4-I(AR)	III	12206404	G	A	c.3001C>T	p.Arg1001Cys	NA	WBGene00013549	Y75B8A.13	missense_variant	CB4854	ALT	11764033	13514616	10.2	0.1446	none available	not known
CER4-I(AR)	III	12208006	G	A	c.1399C>T	p.Leu467Phe	NA	WBGene00013549	Y75B8A.13	missense_variant	CB4854	ALT	11764033	13514616	10.2	0.1446	none available	not known
CER4-I(AR)	III	11932796	G	A	c.287C>T	p.Ala96Val	NA	WBGene00044233	Y56A3A.36	missense_variant	CB4854	ALT	11764033	13514616	10.2	0.1443	none available	not known
CER4-I(AR)	III	12439143	T	C	c.275T>C	p.Leu92Ser	fbxa-218	WBGene00013036	Y49E10.17a	missense_variant	CB4854	REF	11764033	13514616	10.2	0.1425	none available	F-box A protein
CER4-I(AR)	III	11909840	C	A	c.830C>A	p.Pro277His	fbxb-24	WBGene00013234	Y56A3A.15	missense_variant	CB4854	ALT	11764033	13514616	10.2	0.14	This gene encodes a protein containing an F-box, a motif predicted to mediate protein-protein interactions either with homologs of yeast Skp-1p or with other proteins.	F-box B protein
CER4-I(AR)	III	11907569	T	C	c.41T>C	p.Phe14Ser	sdz-33	WBGene00013233	Y56A3A.14	missense_variant	CB4854	ALT	11764033	13514616	10.2	0.14	This gene encodes a protein containing an F-box, a motif predicted to mediate protein-protein interactions either with homologs of yeast Skp-1p or with other proteins.	SKN-1 Dependent Zygotic transcript
CER4-I(AR)	III	12522455	A	C	c.3219A>C	p.Lys1073Asn	sql-1	WBGene00013730	Y111B2A.4a	missense_variant	CB4854	REF	11764033	13514616	10.2	0.1393	none available	Suppressor of gpa-3QL dye-filling defect
CER4-I(AR)	III	12527758	A	G	c.3926A>G	p.Asn1309Ser	sql-1	WBGene00013730	Y111B2A.4a	missense_variant	CB4854	REF	11764033	13514616	10.2	0.1393	none available	Suppressor of gpa-3QL dye-filling defect
CER4-I(AR)	III	11765227	C	A	c.1781G>T	p.Gly594Val	gbf-1	WBGene00007703	C24H11.7a	missense_variant	CB4854	REF	11764033	13514616	10.2	0.1393	none available	GBF1 (Golgi-specific Brefeldin-A-resistant Factor 1) homolog
CER4-I(AR)	III	12387099	A	G	c.203A>G	p.Lys68Arg	NA	WBGene00194981	Y49E10.30	missense_variant	CB4854	ALT	11764033	13514616	10.2	0.1392	none available	not known
CER4-I(AR)	III	12355226	C	G	c.1190G>C	p.Gly397Ala	NA	WBGene00013562	Y75B8A.32	missense_variant	CB4854	ALT	11764033	13514616	10.2	0.1387	none available	not known
CER4-I(AR)	III	12355229	C	A	c.1187G>T	p.Cys396Phe	NA	WBGene00013562	Y75B8A.32	missense_variant	CB4854	ALT	11764033	13514616	10.2	0.1387	none available	not known
CER4-I(AR)	III	12037233	C	T	c.4321G>A	p.Ala1441Thr	NA	WBGene00013580	Y79H2A.3a	missense_variant	CB4854	ALT	11764033	13514616	10.2	0.1386	The protein product of this gene is predicted to contain a glutamine/asparagine (Q/N)-rich ('prion') domain, by the algorithm of Michelitsch and Weissman (as of the WS77 release of WormBase, i.e., in wormpep77).	not known
CER4-I(AR)	III	11928802	C	G	c.907C>G	p.Arg303Gly	nft-1	WBGene00003594	Y56A3A.13	missense_variant	CB4854	ALT	11764033	13514616	10.2	0.138	The nft-1 gene encodes an ortholog of human FHIT, which when mutated is associated with head and neck cancers (OMIM:601153).	NitFhit family
CER4-I(AR)	III	11997030	A	T	c.1436A>T	p.Glu479Val	wah-1	WBGene00006937	Y56A3A.32a	missense_variant	CB4854	REF	11764033	13514616	10.2	0.138	wah-1 encodes a putative flavin-adenine dinucleotide (FAD)-binding oxidoreductase orthologous to mammalian PDCD8 (AIF; OMIM:300169, mutated in Harlequin mice); WAH-1 is required for apoptotic DNA degratation, SCRM-1 phospholipid scramblase activity, phosphatidylserine exposure, rapid apoptosis during embryonic development, and rapid engulfment of apoptotic cells in the germline; WAH-1 is also req…	Worm AIF (apoptosis inducing factor) Homolog
CER4-I(AR)	III	11909216	T	A	c.206T>A	p.Phe69Tyr	fbxb-24	WBGene00013234	Y56A3A.15	missense_variant	CB4854	REF	11764033	13514616	10.2	0.1379	This gene encodes a protein containing an F-box, a motif predicted to mediate protein-protein interactions either with homologs of yeast Skp-1p or with other proteins.	F-box B protein
CER4-I(AR)	III	12355174	G	C	c.1242C>G	p.Ile414Met	NA	WBGene00013562	Y75B8A.32	missense_variant	CB4854	ALT	11764033	13514616	10.2	0.1369	none available	not known
CER4-I(AR)	III	12352211	A	T	c.443A>T	p.Tyr148Phe	NA	WBGene00013561	Y75B8A.31	missense_variant&splice_region_variant	CB4854	REF	11764033	13514616	10.2	0.1365	none available	not known
CER4-I(AR)	III	12354747	G	A	c.828G>A	p.Met276Ile	NA	WBGene00013561	Y75B8A.31	missense_variant&splice_region_variant	CB4854	REF	11764033	13514616	10.2	0.1365	none available	not known
CER4-I(AR)	III	12354803	C	T	c.884C>T	p.Ser295Phe	NA	WBGene00013561	Y75B8A.31	missense_variant	CB4854	REF	11764033	13514616	10.2	0.1365	none available	not known
CER4-I(AR)	III	11892694	C	T,A	c.100G>A	p.Glu34Lys	faah-5	WBGene00013226	Y56A3A.5	missense_variant	CB4854	REF	11764033	13514616	10.2	0.1359	none available	Fatty Acid Amide Hydrolase homolog
CER4-I(AR)	III	11909218	A	G	c.208A>G	p.Lys70Glu	fbxb-24	WBGene00013234	Y56A3A.15	missense_variant	CB4854	REF	11764033	13514616	10.2	0.135	This gene encodes a protein containing an F-box, a motif predicted to mediate protein-protein interactions either with homologs of yeast Skp-1p or with other proteins.	F-box B protein
CER4-I(AR)	III	12157064	A	G	c.854A>G	p.Lys285Arg	NA	WBGene00013544	Y75B8A.7	missense_variant	CB4854	REF	11764033	13514616	10.2	0.1348	none available	not known
CER4-I(AR)	III	12176359	T	G	c.634A>C	p.Lys212Gln	gly-11	WBGene00001636	Y75B8A.9a	missense_variant	CB4854	REF	11764033	13514616	10.2	0.1348	none available	GLYcosylation related
CER4-I(AR)	III	12276415	G	A	c.928G>A	p.Glu310Lys	NA	WBGene00013558	Y75B8A.25	missense_variant	CB4854	REF	11764033	13514616	10.2	0.1348	none available	not known
CER4-I(AR)	III	12295865	C	T	c.746G>A	p.Arg249His	mrp-8	WBGene00003414	Y75B8A.26	missense_variant	CB4854	REF	11764033	13514616	10.2	0.1348	mrp-8 encodes a predicted ATP-binding cassette (ABC) transporter that is a member of the ABCC subfamily of ABC transporters that includes the multidrug resistance-associated proteins and the cystic fibrosis transmembrane conductance regulator; by homology, MRP-8 is predicted to function as an ATP-dependent organic anion transporter that transports molecules across the plasma membrane into the ext…	Multidrug Resistance Protein family
CER4-I(AR)	III	12297656	C	T	c.671G>A	p.Arg224Gln	mrp-8	WBGene00003414	Y75B8A.26	missense_variant	CB4854	REF	11764033	13514616	10.2	0.1348	mrp-8 encodes a predicted ATP-binding cassette (ABC) transporter that is a member of the ABCC subfamily of ABC transporters that includes the multidrug resistance-associated proteins and the cystic fibrosis transmembrane conductance regulator; by homology, MRP-8 is predicted to function as an ATP-dependent organic anion transporter that transports molecules across the plasma membrane into the ext…	Multidrug Resistance Protein family
CER4-I(AR)	III	12302550	A	G	c.119T>C	p.Val40Ala	mrp-8	WBGene00003414	Y75B8A.26	missense_variant	CB4854	REF	11764033	13514616	10.2	0.1348	mrp-8 encodes a predicted ATP-binding cassette (ABC) transporter that is a member of the ABCC subfamily of ABC transporters that includes the multidrug resistance-associated proteins and the cystic fibrosis transmembrane conductance regulator; by homology, MRP-8 is predicted to function as an ATP-dependent organic anion transporter that transports molecules across the plasma membrane into the ext…	Multidrug Resistance Protein family
CER4-I(AR)	III	12307978	T	A	c.125T>A	p.Leu42His	pqn-92	WBGene00004172	Y75B8A.27	missense_variant	CB4854	REF	11764033	13514616	10.2	0.1348	The protein product of this gene is predicted to contain a glutamine/asparagine (Q/N)-rich ('prion') domain, by the algorithm of Michelitsch and Weissman (as of the WS77 release of WormBase, i.e., in wormpep77).	Prion-like-(Q/N-rich)-domain-bearing protein
CER4-I(AR)	III	12307980	C	T	c.127C>T	p.His43Tyr	pqn-92	WBGene00004172	Y75B8A.27	missense_variant	CB4854	REF	11764033	13514616	10.2	0.1348	The protein product of this gene is predicted to contain a glutamine/asparagine (Q/N)-rich ('prion') domain, by the algorithm of Michelitsch and Weissman (as of the WS77 release of WormBase, i.e., in wormpep77).	Prion-like-(Q/N-rich)-domain-bearing protein
CER4-I(AR)	III	12307998	A	G	c.145A>G	p.Thr49Ala	pqn-92	WBGene00004172	Y75B8A.27	missense_variant	CB4854	REF	11764033	13514616	10.2	0.1348	The protein product of this gene is predicted to contain a glutamine/asparagine (Q/N)-rich ('prion') domain, by the algorithm of Michelitsch and Weissman (as of the WS77 release of WormBase, i.e., in wormpep77).	Prion-like-(Q/N-rich)-domain-bearing protein
CER4-I(AR)	III	12308025	A	C	c.172A>C	p.Asn58His	pqn-92	WBGene00004172	Y75B8A.27	missense_variant	CB4854	REF	11764033	13514616	10.2	0.1348	The protein product of this gene is predicted to contain a glutamine/asparagine (Q/N)-rich ('prion') domain, by the algorithm of Michelitsch and Weissman (as of the WS77 release of WormBase, i.e., in wormpep77).	Prion-like-(Q/N-rich)-domain-bearing protein
CER4-I(AR)	III	12308136	A	G	c.283A>G	p.Lys95Glu	pqn-92	WBGene00004172	Y75B8A.27	missense_variant	CB4854	REF	11764033	13514616	10.2	0.1348	The protein product of this gene is predicted to contain a glutamine/asparagine (Q/N)-rich ('prion') domain, by the algorithm of Michelitsch and Weissman (as of the WS77 release of WormBase, i.e., in wormpep77).	Prion-like-(Q/N-rich)-domain-bearing protein
CER4-I(AR)	III	12308250	T	A	c.397T>A	p.Ser133Thr	pqn-92	WBGene00004172	Y75B8A.27	missense_variant	CB4854	REF	11764033	13514616	10.2	0.1348	The protein product of this gene is predicted to contain a glutamine/asparagine (Q/N)-rich ('prion') domain, by the algorithm of Michelitsch and Weissman (as of the WS77 release of WormBase, i.e., in wormpep77).	Prion-like-(Q/N-rich)-domain-bearing protein
CER4-I(AR)	III	12308293	T	C	c.440T>C	p.Val147Ala	pqn-92	WBGene00004172	Y75B8A.27	missense_variant	CB4854	REF	11764033	13514616	10.2	0.1348	The protein product of this gene is predicted to contain a glutamine/asparagine (Q/N)-rich ('prion') domain, by the algorithm of Michelitsch and Weissman (as of the WS77 release of WormBase, i.e., in wormpep77).	Prion-like-(Q/N-rich)-domain-bearing protein
CER4-I(AR)	III	12308420	A	C	c.514A>C	p.Thr172Pro	pqn-92	WBGene00004172	Y75B8A.27	missense_variant	CB4854	REF	11764033	13514616	10.2	0.1348	The protein product of this gene is predicted to contain a glutamine/asparagine (Q/N)-rich ('prion') domain, by the algorithm of Michelitsch and Weissman (as of the WS77 release of WormBase, i.e., in wormpep77).	Prion-like-(Q/N-rich)-domain-bearing protein
CER4-I(AR)	III	12308451	C	G	c.545C>G	p.Ala182Gly	pqn-92	WBGene00004172	Y75B8A.27	missense_variant	CB4854	REF	11764033	13514616	10.2	0.1348	The protein product of this gene is predicted to contain a glutamine/asparagine (Q/N)-rich ('prion') domain, by the algorithm of Michelitsch and Weissman (as of the WS77 release of WormBase, i.e., in wormpep77).	Prion-like-(Q/N-rich)-domain-bearing protein
CER4-I(AR)	III	12309721	A	T	c.616A>T	p.Asn206Tyr	pqn-92	WBGene00004172	Y75B8A.27	missense_variant	CB4854	REF	11764033	13514616	10.2	0.1348	The protein product of this gene is predicted to contain a glutamine/asparagine (Q/N)-rich ('prion') domain, by the algorithm of Michelitsch and Weissman (as of the WS77 release of WormBase, i.e., in wormpep77).	Prion-like-(Q/N-rich)-domain-bearing protein
CER4-I(AR)	III	12310007	G	A	c.902G>A	p.Gly301Glu	pqn-92	WBGene00004172	Y75B8A.27	missense_variant	CB4854	REF	11764033	13514616	10.2	0.1348	The protein product of this gene is predicted to contain a glutamine/asparagine (Q/N)-rich ('prion') domain, by the algorithm of Michelitsch and Weissman (as of the WS77 release of WormBase, i.e., in wormpep77).	Prion-like-(Q/N-rich)-domain-bearing protein
CER4-I(AR)	III	12310100	G	A	c.995G>A	p.Arg332Gln	pqn-92	WBGene00004172	Y75B8A.27	missense_variant	CB4854	REF	11764033	13514616	10.2	0.1348	The protein product of this gene is predicted to contain a glutamine/asparagine (Q/N)-rich ('prion') domain, by the algorithm of Michelitsch and Weissman (as of the WS77 release of WormBase, i.e., in wormpep77).	Prion-like-(Q/N-rich)-domain-bearing protein
CER4-I(AR)	III	12311661	A	T	c.1211A>T	p.Gln404Leu	pqn-92	WBGene00004172	Y75B8A.27	missense_variant	CB4854	REF	11764033	13514616	10.2	0.1348	The protein product of this gene is predicted to contain a glutamine/asparagine (Q/N)-rich ('prion') domain, by the algorithm of Michelitsch and Weissman (as of the WS77 release of WormBase, i.e., in wormpep77).	Prion-like-(Q/N-rich)-domain-bearing protein
CER4-I(AR)	III	12311669	T	G	c.1219T>G	p.Leu407Val	pqn-92	WBGene00004172	Y75B8A.27	missense_variant	CB4854	REF	11764033	13514616	10.2	0.1348	The protein product of this gene is predicted to contain a glutamine/asparagine (Q/N)-rich ('prion') domain, by the algorithm of Michelitsch and Weissman (as of the WS77 release of WormBase, i.e., in wormpep77).	Prion-like-(Q/N-rich)-domain-bearing protein
CER4-I(AR)	III	12311673	T	C	c.1223T>C	p.Ile408Thr	pqn-92	WBGene00004172	Y75B8A.27	missense_variant	CB4854	REF	11764033	13514616	10.2	0.1348	The protein product of this gene is predicted to contain a glutamine/asparagine (Q/N)-rich ('prion') domain, by the algorithm of Michelitsch and Weissman (as of the WS77 release of WormBase, i.e., in wormpep77).	Prion-like-(Q/N-rich)-domain-bearing protein
CER4-I(AR)	III	12313793	A	T	c.191A>T	p.Lys64Ile	NA	WBGene00023483	Y75B8A.39	missense_variant	CB4854	REF	11764033	13514616	10.2	0.1348	none available	not known
CER4-I(AR)	III	12313835	T	C	c.233T>C	p.Phe78Ser	NA	WBGene00023483	Y75B8A.39	missense_variant	CB4854	REF	11764033	13514616	10.2	0.1348	none available	not known
CER4-I(AR)	III	12313844	T	C	c.242T>C	p.Leu81Ser	NA	WBGene00023483	Y75B8A.39	missense_variant	CB4854	REF	11764033	13514616	10.2	0.1348	none available	not known
CER4-I(AR)	III	12313858	A	G	c.256A>G	p.Asn86Asp	NA	WBGene00023483	Y75B8A.39	missense_variant	CB4854	REF	11764033	13514616	10.2	0.1348	none available	not known
CER4-I(AR)	III	12313862	A	G	c.260A>G	p.Asn87Ser	NA	WBGene00023483	Y75B8A.39	missense_variant	CB4854	REF	11764033	13514616	10.2	0.1348	none available	not known
CER4-I(AR)	III	12313885	G	T	c.283G>T	p.Val95Leu	NA	WBGene00023483	Y75B8A.39	missense_variant	CB4854	REF	11764033	13514616	10.2	0.1348	none available	not known
CER4-I(AR)	III	12313891	C	A	c.289C>A	p.His97Asn	NA	WBGene00023483	Y75B8A.39	missense_variant	CB4854	REF	11764033	13514616	10.2	0.1348	none available	not known
CER4-I(AR)	III	12313974	A	T	c.372A>T	p.Glu124Asp	NA	WBGene00023483	Y75B8A.39	missense_variant	CB4854	REF	11764033	13514616	10.2	0.1348	none available	not known
CER4-I(AR)	III	12314320	A	G	c.586A>G	p.Thr196Ala	NA	WBGene00023483	Y75B8A.39	missense_variant	CB4854	REF	11764033	13514616	10.2	0.1348	none available	not known
CER4-I(AR)	III	12314323	T	G	c.589T>G	p.Phe197Val	NA	WBGene00023483	Y75B8A.39	missense_variant	CB4854	REF	11764033	13514616	10.2	0.1348	none available	not known
CER4-I(AR)	III	12314335	T	A	c.601T>A	p.Leu201Ile	NA	WBGene00023483	Y75B8A.39	missense_variant	CB4854	REF	11764033	13514616	10.2	0.1348	none available	not known
CER4-I(AR)	III	12319162	A	G	c.55A>G	p.Thr19Ala	NA	WBGene00013559	Y75B8A.28	missense_variant	CB4854	REF	11764033	13514616	10.2	0.1348	none available	not known
CER4-I(AR)	III	12319171	C	G	c.64C>G	p.Gln22Glu	NA	WBGene00013559	Y75B8A.28	missense_variant	CB4854	REF	11764033	13514616	10.2	0.1348	none available	not known
CER4-I(AR)	III	12319184	T	C	c.77T>C	p.Leu26Pro	NA	WBGene00013559	Y75B8A.28	missense_variant	CB4854	REF	11764033	13514616	10.2	0.1348	none available	not known
CER4-I(AR)	III	12319216	G	A	c.109G>A	p.Ala37Thr	NA	WBGene00013559	Y75B8A.28	missense_variant	CB4854	REF	11764033	13514616	10.2	0.1348	none available	not known
CER4-I(AR)	III	12337093	G	A	c.170G>A	p.Arg57Gln	zip-1	WBGene00006986	Y75B8A.35a	missense_variant	CB4854	REF	11764033	13514616	10.2	0.1348	zip-1 encodes a protein with weak similarity to basic-leucine zipper-type transcription factors; ZIP-1 was identified in a screen for proteins able to bind a pharyngeal muscle-specific enhancer in the promoter of myo-2, which encodes a pharyngeal muscle-specific myosin; as loss of ZIP-1 activity via RNA-mediated interference (RNAi) does not result in any abnormalities, ZIP-1 may function redundan…	bZIP transcription factor family
CER4-I(AR)	III	12337117	C	A	c.194C>A	p.Pro65Gln	zip-1	WBGene00006986	Y75B8A.35a	missense_variant	CB4854	REF	11764033	13514616	10.2	0.1348	zip-1 encodes a protein with weak similarity to basic-leucine zipper-type transcription factors; ZIP-1 was identified in a screen for proteins able to bind a pharyngeal muscle-specific enhancer in the promoter of myo-2, which encodes a pharyngeal muscle-specific myosin; as loss of ZIP-1 activity via RNA-mediated interference (RNAi) does not result in any abnormalities, ZIP-1 may function redundan…	bZIP transcription factor family
CER4-I(AR)	III	12343465	C	A	c.928C>A	p.Gln310Lys	zip-1	WBGene00006986	Y75B8A.35a	missense_variant	CB4854	REF	11764033	13514616	10.2	0.1348	zip-1 encodes a protein with weak similarity to basic-leucine zipper-type transcription factors; ZIP-1 was identified in a screen for proteins able to bind a pharyngeal muscle-specific enhancer in the promoter of myo-2, which encodes a pharyngeal muscle-specific myosin; as loss of ZIP-1 activity via RNA-mediated interference (RNAi) does not result in any abnormalities, ZIP-1 may function redundan…	bZIP transcription factor family
CER4-I(AR)	III	12343559	T	G	c.1022T>G	p.Ile341Ser	zip-1	WBGene00006986	Y75B8A.35a	missense_variant	CB4854	REF	11764033	13514616	10.2	0.1348	zip-1 encodes a protein with weak similarity to basic-leucine zipper-type transcription factors; ZIP-1 was identified in a screen for proteins able to bind a pharyngeal muscle-specific enhancer in the promoter of myo-2, which encodes a pharyngeal muscle-specific myosin; as loss of ZIP-1 activity via RNA-mediated interference (RNAi) does not result in any abnormalities, ZIP-1 may function redundan…	bZIP transcription factor family
CER4-I(AR)	III	12343675	G	C	c.1138G>C	p.Val380Leu	zip-1	WBGene00006986	Y75B8A.35a	missense_variant	CB4854	REF	11764033	13514616	10.2	0.1348	zip-1 encodes a protein with weak similarity to basic-leucine zipper-type transcription factors; ZIP-1 was identified in a screen for proteins able to bind a pharyngeal muscle-specific enhancer in the promoter of myo-2, which encodes a pharyngeal muscle-specific myosin; as loss of ZIP-1 activity via RNA-mediated interference (RNAi) does not result in any abnormalities, ZIP-1 may function redundan…	bZIP transcription factor family
CER4-I(AR)	III	12344957	G	C	c.1405G>C	p.Ala469Pro	zip-1	WBGene00006986	Y75B8A.35a	missense_variant	CB4854	REF	11764033	13514616	10.2	0.1348	zip-1 encodes a protein with weak similarity to basic-leucine zipper-type transcription factors; ZIP-1 was identified in a screen for proteins able to bind a pharyngeal muscle-specific enhancer in the promoter of myo-2, which encodes a pharyngeal muscle-specific myosin; as loss of ZIP-1 activity via RNA-mediated interference (RNAi) does not result in any abnormalities, ZIP-1 may function redundan…	bZIP transcription factor family
CER4-I(AR)	III	12354447	T	G	c.694T>G	p.Leu232Val	NA	WBGene00013561	Y75B8A.31	missense_variant	CB4854	REF	11764033	13514616	10.2	0.1348	none available	not known
CER4-I(AR)	III	12379306	C	T	c.1091G>A	p.Ser364Asn	NA	WBGene00013030	Y49E10.4	missense_variant	CB4854	REF	11764033	13514616	10.2	0.1348	none available	not known
CER4-I(AR)	III	12417508	A	T	c.656T>A	p.Val219Asp	tat-1	WBGene00013034	Y49E10.11a	missense_variant	CB4854	REF	11764033	13514616	10.2	0.1348	tat-1 encodes one of six C. elegans subfamily IV P-type ATPase that, by sequence similarity, is proposed to function as an aminophospholipid translocase (flippase); TAT-1 activity is required for regulating phosphatidylserine asymmetry on the plasma membrane and thus, for regulation of phagocytic engulfment of cells; in addition, TAT-1 activity is required for phosphatidylserine transport across …	Transbilayer Amphipath Transporters (subfamily IV P-type ATPase)
CER4-I(AR)	III	12427143	C	T	c.251C>T	p.Pro84Leu	pie-1	WBGene00004027	Y49E10.14a	missense_variant	CB4854	REF	11764033	13514616	10.2	0.1348	pie-1 encodes a C-x8-C-x5-C-x3-H-type zinc-finger protein; maternally provided PIE-1 is essential for germline cell fate determination, as it functions as a repressor of RNA polymerase II-dependent gene expression in the developing germ line; PIE-1 localization, initially uniform and then concentrated in the posterior germ cell lineages, is regulated by other maternally supplied gene products inc…	Pharynx and Intestine in Excess
CER4-I(AR)	III	12439175	C	T	c.307C>T	p.Gln103*	fbxa-218	WBGene00013036	Y49E10.17a	stop_gained	CB4854	REF	11764033	13514616	10.2	0.1348	none available	F-box A protein
CER4-I(AR)	III	12455387	T	G	c.524A>C	p.Glu175Ala	scav-3	WBGene00013039	Y49E10.20	missense_variant	CB4854	REF	11764033	13514616	10.2	0.1348	Y49E10.20 encodes a ortholog of human CD36 antigen (OMIM:173510, mutated in platelet glycoprotein IV deficiency); Y49E10.20 is needed for cell corpse engulfment in the germline and in the three-fold embryo, and for migration of the anterior arm of the gonad.	SCAVenger receptor (CD36 family) related
CER4-I(AR)	III	11907815	T	A	c.244T>A	p.Ser82Thr	sdz-33	WBGene00013233	Y56A3A.14	missense_variant	CB4854	ALT	11764033	13514616	10.2	0.1335	This gene encodes a protein containing an F-box, a motif predicted to mediate protein-protein interactions either with homologs of yeast Skp-1p or with other proteins.	SKN-1 Dependent Zygotic transcript
CER4-I(AR)	III	12315492	T	A	c.14T>A	p.Ile5Lys	NA	WBGene00013565	Y75B8A.37	missense_variant	CB4854	REF	11764033	13514616	10.2	0.1332	none available	not known
CER4-I(AR)	III	12315557	T	C	c.79T>C	p.Phe27Leu	NA	WBGene00013565	Y75B8A.37	missense_variant	CB4854	REF	11764033	13514616	10.2	0.1332	none available	not known
CER4-I(AR)	III	12315715	A	G	c.179A>G	p.Lys60Arg	NA	WBGene00013565	Y75B8A.37	missense_variant	CB4854	REF	11764033	13514616	10.2	0.1332	none available	not known
CER4-I(AR)	III	12397241	A	G	c.589A>G	p.Lys197Glu	NA	WBGene00013033	Y49E10.10	missense_variant	CB4854	REF	11764033	13514616	10.2	0.133	none available	not known
HELITRONY1A(ins)	III	10310123	G	A	c.310C>T	p.Leu104Phe	NA	WBGene00045475	T07A5.7	missense_variant	QX1211	REF	10069771	10934569	8.401	0.1925	none available	not known
HELITRONY1A(ins)	III	10318103	T	C	c.28A>G	p.Thr10Ala	unc-50	WBGene00006785	T07A5.2	missense_variant	QX1211	ALT	10069771	10934569	8.401	0.1916	unc-50 encodes an integral membrane protein orthologous to the Saccharomyces cerevisiae Golgi component Gmh1p; UNC-50 is required for regulating subtype-specific nicotinic receptor trafficking to the cell surface and thus, for normal synaptic transmission at the neuromuscular junction; UNC-50 is ubiquitously expressed from early embryogenesis to adulthood and localizes to the Golgi.	UNCoordinated
HELITRONY1A(ins)	III	10895470	A	G	c.719A>G	p.Glu240Gly	fbxb-87	WBGene00043996	C44B9.6	missense_variant	QX1211	REF	10069771	10934569	8.401	0.189	This gene encodes a protein containing an F-box, a motif predicted to mediate protein-protein interactions either with homologs of yeast Skp-1p or with other proteins.	F-box B protein
HELITRONY1A(ins)	III	10414533	A	G	c.2351A>G	p.Asp784Gly	NA	WBGene00010840	M03C11.3a	missense_variant	QX1211	ALT	10069771	10934569	8.401	0.1867	none available	not known
HELITRONY1A(ins)	III	10858430	A	G	c.118A>G	p.Thr40Ala	oxi-1	WBGene00003898	Y39A1C.2	missense_variant	QX1211	REF	10069771	10934569	8.401	0.1858	none available	OXidative stress Induced
HELITRONY1A(ins)	III	10417092	A	G	c.80A>G	p.Asn27Ser	ymel-1	WBGene00010842	M03C11.5	missense_variant	QX1211	ALT	10069771	10934569	8.401	0.1826	ymel-1 encodes an ortholog of human YME1L1 (OMIM:607472) and budding yeast Yme1p; YMEL-1 can suppress the formation of alpha-synuclein inclusions in older adults; on the basis of orthology, YMEL-1 is predicted to be an AAA protease of the mitochondrial inner membrane; however, YMEL-1 has no obvious function in mass RNAi assays.	YME1-Like (Yeast Mitochondrial Escape) AAA protease
HELITRONY1A(ins)	III	10199419	C	T	c.61C>T	p.His21Tyr	NA	WBGene00011870	T20G5.8	missense_variant	QX1211	ALT	10069771	10934569	8.401	0.1787	none available	not known
HELITRONY1A(ins)	III	10893568	G	C	c.3446G>C	p.Arg1149Thr	athp-1	WBGene00008081	C44B9.4	missense_variant	QX1211	REF	10069771	10934569	8.401	0.1773	none available	AT Hook plus PHD finger transcription factor
HELITRONY1A(ins)	III	10895178	A	G	c.427A>G	p.Thr143Ala	fbxb-87	WBGene00043996	C44B9.6	missense_variant	QX1211	REF	10069771	10934569	8.401	0.1773	This gene encodes a protein containing an F-box, a motif predicted to mediate protein-protein interactions either with homologs of yeast Skp-1p or with other proteins.	F-box B protein
HELITRONY1A(ins)	III	10897210	T	C	c.278T>C	p.Ile93Thr	com-1	WBGene00008082	C44B9.5	missense_variant	QX1211	REF	10069771	10934569	8.401	0.1773	com-1 encodes an ortholog of budding yeast Sae2p, Arabidopsis AtCOM1, and human RBBP8 (CTIP; OMIM:604124) and C20orf151; like its yeast ortholog, COM-1 is probably required for completing meiotic recombination; meiotic chromosomes in com-1 mutants pair normally, but form irregular chromatin aggregates instead of diakinesis bivalents; while meiotic DNA double-strand breaks (DSBs) are formed, they …	Completion Of Meiotic recombination (budding yeast Com) related
HELITRONY1A(ins)	III	10304327	C	T	c.712G>A	p.Glu238Lys	NA	WBGene00011554	T07A5.1	missense_variant	QX1211	REF	10069771	10934569	8.401	0.1708	none available	not known
HELITRONY1A(ins)	III	10756723	A	T	c.852T>A	p.Asn284Lys	rnf-113	WBGene00010476	K01G5.1	missense_variant	QX1211	ALT	10069771	10934569	8.401	0.1687	none available	RiNg Finger protein
HELITRONY1A(ins)	III	10757256	A	T	c.319T>A	p.Ser107Thr	rnf-113	WBGene00010476	K01G5.1	missense_variant	QX1211	ALT	10069771	10934569	8.401	0.1687	none available	RiNg Finger protein
HELITRONY1A(ins)	III	10757714	A	C	c.709T>G	p.Tyr237Asp	NA	WBGene00010481	K01G5.10	missense_variant	QX1211	ALT	10069771	10934569	8.401	0.1687	none available	not known
HELITRONY1A(ins)	III	10758115	G	A	c.358C>T	p.Pro120Ser	NA	WBGene00010481	K01G5.10	missense_variant	QX1211	ALT	10069771	10934569	8.401	0.1687	none available	not known
HELITRONY1A(ins)	III	10439971	C	G	c.1474G>C	p.Ala492Pro	NA	WBGene00010363	H04D03.2a	missense_variant	QX1211	REF	10069771	10934569	8.401	0.1678	none available	not known
HELITRONY1A(ins)	III	10755859	C	T	c.994G>A	p.Asp332Asn	rnf-113	WBGene00010476	K01G5.1	missense_variant	QX1211	ALT	10069771	10934569	8.401	0.1678	none available	RiNg Finger protein
HELITRONY1A(ins)	III	10751667	T	C	c.923T>C	p.Leu308Pro	enu-3.6	WBGene00010477	K01G5.3	missense_variant	QX1211	ALT	10069771	10934569	8.401	0.1617	none available	ENhancer of Uncoordination
HELITRONY1A(ins)	III	10763198	G	A	c.52G>A	p.Glu18Lys	dpy-28	WBGene00001087	Y39A1B.3	missense_variant	QX1211	REF	10069771	10934569	8.401	0.1568	dpy-28 encodes a non-SMC condensin subunit homolog, similar to XCAP-D2 in Xenopus, CND1 in S. pombe, YCS4p in S. cerevisiae, and CNAP1 in humans; DPY-28 is required for negative, chromosome-wide regulation of X-chromosomal genes in XX but not XO animals (dosage compensation) and for regulation of meiotic crossover number and distribution; DPY-28 is also required for an undetermined aspect of body…	DumPY: shorter than wild-type
HELITRONY1A(ins)	III	10602737	T	C	c.476A>G	p.Lys159Arg	NA	WBGene00012642	Y39A1A.2	missense_variant	QX1211	REF	10069771	10934569	8.401	0.1522	none available	not known
HELITRONY1A(ins)	III	10447712	C	T	c.956G>A	p.Cys319Tyr	NA	WBGene00010365	H04D03.4	missense_variant	QX1211	REF	10069771	10934569	8.401	0.1511	none available	not known
HELITRONY1A(ins)	III	10454828	G	A	c.4004C>T	p.Thr1335Ile	NA	WBGene00008422	D2045.2	missense_variant	QX1211	REF	10069771	10934569	8.401	0.1511	none available	not known
HELITRONY1A(ins)	III	10537141	G	A	c.820G>A	p.Asp274Asn	hpd-1	WBGene00001993	T21C12.2	missense_variant	QX1211	REF	10069771	10934569	8.401	0.1511	hpd-1 encodes a putative 4-hydroxyphenylpyruvate dioxygenase required for normally short lifespan and for negative regulation of the dauer larval stage, with loss of hpd-1 function prolonging lifespan and promoting dauer formation; hpd-1 is a (perhaps evolutionarily conserved) target of transcriptional activation by DAF-16; HPD-1 is orthologous to human HPD (OMIM:609695, mutated in tyrosinemia ty…	4-HydroxyPhenylpyruvate Dioxygenase (HPD)
HELITRONY1A(ins)	III	10585913	C	A	c.223G>T	p.Ala75Ser	NA	WBGene00012862	Y45F3A.5	missense_variant	QX1211	REF	10069771	10934569	8.401	0.1511	none available	not known
HELITRONY1A(ins)	III	10591353	T	G	c.616A>C	p.Thr206Pro	NA	WBGene00012863	Y45F3A.8	missense_variant	QX1211	REF	10069771	10934569	8.401	0.1511	none available	not known
HELITRONY1A(ins)	III	10622065	T	C	c.287T>C	p.Val96Ala	hpr-9	WBGene00001997	Y39A1A.23	missense_variant	QX1211	REF	10069771	10934569	8.401	0.1511	none available	Homolog of S. Pombe Rad
HELITRONY1A(ins)	III	10624638	C	T	c.1030C>T	p.Leu344Phe	hpr-9	WBGene00001997	Y39A1A.23	missense_variant	QX1211	REF	10069771	10934569	8.401	0.1511	none available	Homolog of S. Pombe Rad
HELITRONY1A(ins)	III	10190526	G	C	c.736G>C	p.Glu246Gln	epac-1	WBGene00004255	T20G5.5	missense_variant	QX1211	ALT	10069771	10934569	8.401	0.1472	none available	Exchange Protein Activated by Cyclic AMP
HELITRONY1A(ins)	III	10199549	A	C	c.143A>C	p.Asp48Ala	NA	WBGene00011870	T20G5.8	missense_variant	QX1211	ALT	10069771	10934569	8.401	0.1472	none available	not known
HELITRONY1A(ins)	III	10199934	G	T	c.674C>A	p.Pro225Gln	NA	WBGene00011874	T20G5.13	missense_variant	QX1211	ALT	10069771	10934569	8.401	0.1472	none available	not known
HELITRONY1A(ins)	III	10256962	G	A	c.554G>A	p.Ser185Asn	NA	WBGene00010972	R01H10.4	missense_variant	QX1211	ALT	10069771	10934569	8.401	0.1472	none available	not known
HELITRONY1A(ins)	III	10356759	A	T	c.755T>A	p.Ile252Asn	umps-1	WBGene00011559	T07C4.1	missense_variant	QX1211	ALT	10069771	10934569	8.401	0.1472	umps-1 encodes an ortholog of the bifunctional mammalian enzyme uridine-5'-monophosphate synthase (UMPS); UMPS-1 catalyzes the conversion of orotic acid to UMP during pyrimidine biosynthesis; C. elegans UMPS-1 demonstrates both the orotate phosphoribosyltransferase and orotidine 5'-monophosphate decarboxylase activities invitro, that are required for the conversion of orotic acid to UMP; umps-1 i…	Uridine MonoPhosphate Synthetase
HELITRONY1A(ins)	III	10365156	A	G	c.91A>G	p.Ile31Val	tbc-8	WBGene00008018	C38H2.1a	missense_variant	QX1211	ALT	10069771	10934569	8.401	0.1472	none available	TBC (Tre-2/Bub2/Cdc16) domain family
HELITRONY1A(ins)	III	10368791	A	G	c.710A>G	p.Asn237Ser	tbc-8	WBGene00008018	C38H2.1a	missense_variant	QX1211	ALT	10069771	10934569	8.401	0.1472	none available	TBC (Tre-2/Bub2/Cdc16) domain family
HELITRONY1A(ins)	III	10680964	C	T	c.820C>T	p.Gln274*	NA	WBGene00012654	Y39A1A.16	stop_gained	QX1211	REF	10069771	10934569	8.401	0.1458	This gene encodes a protein containing an F-box, a motif predicted to mediate protein-protein interactions either with homologs of yeast Skp-1p or with other proteins.	not known
HELITRONY1A(ins)	III	10687241	T	G	c.1044A>C	p.Glu348Asp	NA	WBGene00012655	Y39A1A.17	missense_variant	QX1211	REF	10069771	10934569	8.401	0.1458	none available	not known
HELITRONY1A(ins)	III	10072001	A	C	c.1144A>C	p.Lys382Gln	NA	WBGene00011807	T16G12.6	missense_variant	QX1211	ALT	10069771	10934569	8.401	0.1457	none available	not known
HELITRONY1A(ins)	III	10614647	C	T	c.143C>T	p.Ala48Val	NA	WBGene00012660	Y39A1A.24	missense_variant	QX1211	ALT	10069771	10934569	8.401	0.1455	none available	not known
HELITRONY1A(ins)	III	10795634	A	T	c.515A>T	p.Gln172Leu	clec-163	WBGene00012661	Y39A1B.1	missense_variant	QX1211	REF	10069771	10934569	8.401	0.1449	none available	C-type LECtin
HELITRONY1A(ins)	III	10624880	A	C	c.1112A>C	p.Gln371Pro	hpr-9	WBGene00001997	Y39A1A.23	missense_variant	QX1211	ALT	10069771	10934569	8.401	0.1439	none available	Homolog of S. Pombe Rad
HELITRONY1A(ins)	III	10884178	G	A	c.658G>A	p.Val220Met	athp-1	WBGene00008081	C44B9.4	missense_variant	QX1211	REF	10069771	10934569	8.401	0.143	none available	AT Hook plus PHD finger transcription factor
HELITRONY1A(ins)	III	10933722	G	A	c.79G>A	p.Glu27Lys	NA	WBGene00043057	M142.8a	missense_variant	QX1211	REF	10069771	10934569	8.401	0.1398	none available	not known
HELITRONY1A(ins)	III	10933865	G	T	c.222G>T	p.Arg74Ser	NA	WBGene00043057	M142.8a	missense_variant	QX1211	REF	10069771	10934569	8.401	0.1398	none available	not known
HELITRONY1A(ins)	III	10755092	A	T	c.145T>A	p.Ser49Thr	hpl-2	WBGene00001996	K01G5.2a	missense_variant	QX1211	REF	10069771	10934569	8.401	0.139	hpl-2 encodes one of two C. elegans heterochromatin protein 1 (HP1) homologs; hpl-2 activity is required for silencing of transgenes in the germline, germline development, and vulval cell fate specification; in addition, hpl-2 negatively regulates RNA-mediated interference (RNAi); hpl-2 also functions redundantly with hpl-1 in larval, somatic gonad and germline development, and redundantly with h…	HP1 Like (heterochromatin protein)
HELITRONY1A(ins)	III	10554040	A	T	c.188T>A	p.Phe63Tyr	NA	WBGene00011900	T21C12.4a	missense_variant	QX1211	ALT	10069771	10934569	8.401	0.1355	none available	not known
HELITRONY1A(ins)	III	10753013	G	T	c.628C>A	p.Leu210Met	hpl-2	WBGene00001996	K01G5.2a	missense_variant	QX1211	ALT	10069771	10934569	8.401	0.1353	hpl-2 encodes one of two C. elegans heterochromatin protein 1 (HP1) homologs; hpl-2 activity is required for silencing of transgenes in the germline, germline development, and vulval cell fate specification; in addition, hpl-2 negatively regulates RNA-mediated interference (RNAi); hpl-2 also functions redundantly with hpl-1 in larval, somatic gonad and germline development, and redundantly with h…	HP1 Like (heterochromatin protein)
HELITRONY1A(ins)	III	10690003	G	A	c.326C>T	p.Thr109Ile	NA	WBGene00012655	Y39A1A.17	missense_variant	MY16	REF	10069771	10934569	8.401	0.1343	none available	not known
HELITRONY1A(ins)	III	10907662	A	G	c.200A>G	p.Asn67Ser	unc-119	WBGene00006843	M142.1a	missense_variant	QX1211	ALT	10069771	10934569	8.401	0.1333	unc-119 encodes a novel protein that is highly conserved amongst metazoans; unc-119 activity is required for proper development of the nervous system, including axonal branching and fasciculation, and hence, for normal movement, chemosensation, and feeding; unc-119 is expressed pan-neuronally beginning in the early embryo (~60 cells) and continuing through adulthood; although the molecular functi…	UNCoordinated
HELITRONY1A(ins)	III	10388697	G	T	c.82C>A	p.Leu28Ile	NA	WBGene00194868	M03C11.9	missense_variant	QX1211	ALT	10069771	10934569	8.401	0.1239	none available	not known
HELITRONY1A(ins)	III	10433216	G	T	c.1405C>A	p.Gln469Lys	NA	WBGene00010845	M03C11.8	missense_variant	QX1211	ALT	10069771	10934569	8.401	0.1197	none available	not known
HELITRONY1A(ins)	III	10444853	A	T	c.1138A>T	p.Arg380Trp	NA	WBGene00010364	H04D03.3	missense_variant	QX1211	ALT	10069771	10934569	8.401	0.1197	none available	not known
HELITRONY1A(ins)	III	10497793	A	C	c.2974A>C	p.Asn992His	NA	WBGene00009653	F43D9.1	missense_variant	QX1211	ALT	10069771	10934569	8.401	0.1197	none available	not known
HELITRONY1A(ins)	III	10585976	T	C	c.160A>G	p.Thr54Ala	NA	WBGene00012862	Y45F3A.5	missense_variant&splice_region_variant	QX1211	ALT	10069771	10934569	8.401	0.1197	none available	not known
HELITRONY1A(ins)	III	10596314	C	T	c.155G>A	p.Ser52Asn	NA	WBGene00012643	Y39A1A.3	missense_variant	QX1211	ALT	10069771	10934569	8.401	0.1197	none available	not known
HELITRONY1A(ins)	III	10810711	G	C	c.2205G>C	p.Gln735His	klp-7	WBGene00002219	K11D9.1a	missense_variant	QX1211	REF	10069771	10934569	8.401	0.1176	klp-7 encodes two isoforms of a kinesin, related to XKCM1/MCAK, that is required to pull mitotic spindles asymmetrically to the posterior, probably by means of their posterior spindle poles, at the end of anaphase during the first embryonic mitosis.	Kinesin-Like Protein
HELITRONY1A(ins)	III	10228540	G	C	c.4174C>G	p.Pro1392Ala	NA	WBGene00013498	Y70G10A.2	missense_variant	QX1211	REF	10069771	10934569	8.401	0.117	none available	not known
HELITRONY1A(ins)	III	10232847	G	A	c.830C>T	p.Ser277Leu	NA	WBGene00013498	Y70G10A.2	missense_variant	QX1211	REF	10069771	10934569	8.401	0.117	none available	not known
HELITRONY1A(ins)	III	10233276	G	T	c.401C>A	p.Thr134Asn	NA	WBGene00013498	Y70G10A.2	missense_variant	QX1211	REF	10069771	10934569	8.401	0.117	none available	not known
HELITRONY1A(ins)	III	10417227	C	T	c.215C>T	p.Thr72Met	ymel-1	WBGene00010842	M03C11.5	missense_variant	QX1211	ALT	10069771	10934569	8.401	0.1165	ymel-1 encodes an ortholog of human YME1L1 (OMIM:607472) and budding yeast Yme1p; YMEL-1 can suppress the formation of alpha-synuclein inclusions in older adults; on the basis of orthology, YMEL-1 is predicted to be an AAA protease of the mitochondrial inner membrane; however, YMEL-1 has no obvious function in mass RNAi assays.	YME1-Like (Yeast Mitochondrial Escape) AAA protease
HELITRONY1A(ins)	III	10840793	C	T	c.1715G>A	p.Ser572Asn	pde-12	WBGene00011268	R17.2	missense_variant	QX1211	ALT	10069771	10934569	8.401	0.1158	none available	PhosphoDiEsterase
HELITRONY1A(ins)	III	10438270	A	T	c.206T>A	p.Ile69Asn	NA	WBGene00194861	H04D03.6a	missense_variant	QX1211	ALT	10069771	10934569	8.401	0.1155	none available	not known
HELITRONY1A(ins)	III	10214706	C	T	c.1331C>T	p.Thr444Ile	best-18	WBGene00011868	T20G5.4a	missense_variant	QX1211	REF	10069771	10934569	8.401	0.1137	none available	BESTrophin (chloride channel) homolog
HELITRONY1A(ins)	III	10468252	C	G	c.911G>C	p.Gly304Ala	NA	WBGene00008423	D2045.5	missense_variant	QX1211	ALT	10069771	10934569	8.401	0.1119	none available	not known
HELITRONY1A(ins)	III	10690008	C	A	c.321G>T	p.Arg107Ser	NA	WBGene00012655	Y39A1A.17	missense_variant	MY16	REF	10069771	10934569	8.401	0.1113	none available	not known
HELITRONY1A(ins)	III	10468424	T	A	c.739A>T	p.Thr247Ser	NA	WBGene00008423	D2045.5	missense_variant	QX1211	ALT	10069771	10934569	8.401	0.1111	none available	not known
HELITRONY1A(ins)	III	10326223	T	C	c.1387A>G	p.Met463Val	nex-2	WBGene00003589	T07C4.9a	missense_variant	QX1211	REF	10069771	10934569	8.401	0.1106	nex-2 encodes an annexin, a member of a family of calcium-dependent phospholipid binding proteins; by homology, NEX-2 could function in a number of processes, such as membrane fusion, cytoskeletal interactions, and intracellular signaling; however, as loss of nex-2 function via RNA-mediated interference (RNAi) does not result in any abnormalities, the precise role of NEX-2 in C. elegans developme…	anNEXin family
HELITRONY1A(ins)	III	10446017	C	G	c.1855G>C	p.Asp619His	NA	WBGene00010365	H04D03.4	missense_variant	QX1211	REF	10069771	10934569	8.401	0.1106	none available	not known
HELITRONY1A(ins)	III	10425558	G	C	c.1409C>G	p.Ser470Cys	prp-3	WBGene00010844	M03C11.7	missense_variant	QX1211	REF	10069771	10934569	8.401	0.1069	none available	yeast PRP (splicing factor) related
HELITRONY1A(ins)	III	10844700	A	C,T	c.156T>G	p.Phe52Leu	pde-12	WBGene00011268	R17.2	missense_variant	QX1211	ALT	10069771	10934569	8.401	0.1066	none available	PhosphoDiEsterase
HELITRONY1A(ins)	III	10468385	G	A	c.778C>T	p.His260Tyr	NA	WBGene00008423	D2045.5	missense_variant	QX1211	ALT	10069771	10934569	8.401	0.106	none available	not known
HELITRONY1A(ins)	III	10468419	C	A	c.744G>T	p.Leu248Phe	NA	WBGene00008423	D2045.5	missense_variant	QX1211	ALT	10069771	10934569	8.401	0.1051	none available	not known
HELITRONY1A(ins)	III	10183044	G	A	c.11088G>A	p.Met3696Ile	mua-3	WBGene00003482	K08E5.3a	missense_variant	QX1211	REF	10069771	10934569	8.401	0.1017	none available	MUscle Attachment abnormal
HELITRONY1A(ins)	III	10232956	G	T	c.721C>A	p.Pro241Thr	NA	WBGene00013498	Y70G10A.2	missense_variant	QX1211	REF	10069771	10934569	8.401	0.1017	none available	not known
HELITRONY1A(ins)	III	10279232	A	G	c.104A>G	p.Tyr35Cys	pad-2	WBGene00010757	K10G9.3a	missense_variant	QX1211	REF	10069771	10934569	8.401	0.1017	pad-2 encodes an O-fucosyltransferase; by homology, PAD-2 is predicted to catalyze the transfer of fucose to serine or threonine residues on recipient proteins; RNAi experiments indicate that pad-2 activity is required for embryogenesis, particularly morphogenesis and late embryonic patterning, and for various aspects of post-embryonic development including neuronal, body wall muscle, and vulval …	PAtterning Defective
HELITRONY1A(ins)	III	10329262	T	A	c.428A>T	p.Tyr143Phe	nex-2	WBGene00003589	T07C4.9a	missense_variant	QX1211	REF	10069771	10934569	8.401	0.1017	nex-2 encodes an annexin, a member of a family of calcium-dependent phospholipid binding proteins; by homology, NEX-2 could function in a number of processes, such as membrane fusion, cytoskeletal interactions, and intracellular signaling; however, as loss of nex-2 function via RNA-mediated interference (RNAi) does not result in any abnormalities, the precise role of NEX-2 in C. elegans developme…	anNEXin family
HELITRONY1A(ins)	III	10762771	G	A	c.961G>A	p.Asp321Asn	NA	WBGene00010480	K01G5.9	missense_variant	QX1211	REF	10069771	10934569	8.401	0.1012	K01G5.9 encodes an L-asparaginase predicted to catalyze the conversion of asparagine to aspartic acid.	not known
HELITRONY1A(ins)	III	10789553	C	A	c.2056C>A	p.Leu686Met	ptr-19	WBGene00004233	Y39A1B.2a	missense_variant	QX1211	REF	10069771	10934569	8.401	0.1012	ptr-19 encodes an ortholog of Drosophila and human PTCHD3, which defines one of seven paralogous families of sterol sensing domain (SSD) proteins; PTR-19 is required for normal development in mass RNAi assays; PTR-19 is expressed in pharynx, hypodermis, nervous system (including head neurons), and other cells.	PaTched Related family
HELITRONY1A(ins)	III	10113727	C	T	c.835G>A	p.Val279Ile	NA	WBGene00014227	ZK1128.1	missense_variant	QX1211	REF	10069771	10934569	8.401	0.09859	none available	not known
HELITRONY1A(ins)	III	10365828	G	A	c.205G>A	p.Val69Ile	tbc-8	WBGene00008018	C38H2.1a	missense_variant	QX1211	REF	10069771	10934569	8.401	0.09835	none available	TBC (Tre-2/Bub2/Cdc16) domain family
HELITRONY1A(ins)	III	10625552	G	A	c.1349G>A	p.Arg450Lys	hpr-9	WBGene00001997	Y39A1A.23	missense_variant	QX1211	REF	10069771	10934569	8.401	0.09712	none available	Homolog of S. Pombe Rad
HELITRONY1A(ins)	III	10443535	C	T	c.148C>T	p.Leu50Phe	NA	WBGene00010364	H04D03.3	missense_variant	QX1211	ALT	10069771	10934569	8.401	0.0971	none available	not known
HELITRONY1A(ins)	III	10663887	G	T	c.227G>T	p.Gly76Val	cnt-2	WBGene00000566	Y39A1A.15a	missense_variant	QX1211	REF	10069771	10934569	8.401	0.09573	cnt-2 encodes an Arf GTPase-activating protein (GAP) of the AGAP family; cnt-2 is required for asymmetric cell divisions; genetic analyses suggest that cnt-2 influences asymmetric cell divisions through regulation of receptor-mediated endocytosis and regulation of actomyosin dynamics at the cell cortex.	CeNTaurin
HELITRONY1A(ins)	III	10454307	G	A	c.4351C>T	p.Leu1451Phe	NA	WBGene00008422	D2045.2	missense_variant	QX1211	ALT	10069771	10934569	8.401	0.09536	none available	not known
HELITRONY1A(ins)	III	10692853	A	C	c.355T>G	p.Tyr119Asp	NA	WBGene00012656	Y39A1A.18	missense_variant	QX1211	REF	10069771	10934569	8.401	0.09322	none available	not known
HELITRONY1A(ins)	III	10399357	C	G	c.2430G>C	p.Lys810Asn	chl-1	WBGene00010839	M03C11.2	missense_variant	QX1211	REF	10069771	10934569	8.401	0.09288	none available	CHL (yeast CHromosome Loss) homolog
HELITRONY1A(ins)	III	10441110	G	A	c.845C>T	p.Ser282Phe	NA	WBGene00010363	H04D03.2a	missense_variant	QX1211	REF	10069771	10934569	8.401	0.09223	none available	not known
HELITRONY1A(ins)	III	10448038	G	A	c.865C>T	p.Arg289Cys	NA	WBGene00010365	H04D03.4	missense_variant	QX1211	REF	10069771	10934569	8.401	0.09223	none available	not known
HELITRONY1A(ins)	III	10693611	G	A	c.236C>T	p.Thr79Met	NA	WBGene00012656	Y39A1A.18	missense_variant	QX1211	ALT	10069771	10934569	8.401	0.08821	none available	not known
HELITRONY1A(ins)	III	10083719	T	C	c.125T>C	p.Phe42Ser	NA	WBGene00011811	T16H12.1a	missense_variant	QX1211	REF	10069771	10934569	8.401	0.0878	none available	not known
HELITRONY1A(ins)	III	10085832	T	C	c.287T>C	p.Phe96Ser	NA	WBGene00194725	T16H12.13	missense_variant	QX1211	REF	10069771	10934569	8.401	0.0878	none available	not known
HELITRONY1A(ins)	III	10085967	G	C	c.422G>C	p.Arg141Pro	NA	WBGene00194725	T16H12.13	missense_variant	QX1211	REF	10069771	10934569	8.401	0.0878	none available	not known
HELITRONY1A(ins)	III	10446019	A	G	c.1853T>C	p.Phe618Ser	NA	WBGene00010365	H04D03.4	missense_variant	QX1211	REF	10069771	10934569	8.401	0.08758	none available	not known
HELITRONY1A(ins)	III	10506467	G	C	c.241C>G	p.His81Asp	sip-1	WBGene00004798	F43D9.4	missense_variant	QX1211	REF	10069771	10934569	8.401	0.08758	sip-1 encodes a member of the small heat shock family of proteins; loss of sip-1 function via antisense or large-scale RNAi experiments results in embryonic lethality and in a small but reproducible reduction in lifespan in otherwise long-lived animals, respectively, suggesting that sip-1 plays a role in embryonic development as well as regulation of adult lifespan; in addition, expression of sip…	Stress Induced Protein
HELITRONY1A(ins)	III	10536169	G	A	c.460G>A	p.Ala154Thr	hpd-1	WBGene00001993	T21C12.2	missense_variant	QX1211	REF	10069771	10934569	8.401	0.08758	hpd-1 encodes a putative 4-hydroxyphenylpyruvate dioxygenase required for normally short lifespan and for negative regulation of the dauer larval stage, with loss of hpd-1 function prolonging lifespan and promoting dauer formation; hpd-1 is a (perhaps evolutionarily conserved) target of transcriptional activation by DAF-16; HPD-1 is orthologous to human HPD (OMIM:609695, mutated in tyrosinemia ty…	4-HydroxyPhenylpyruvate Dioxygenase (HPD)
HELITRONY1A(ins)	III	10569325	T	C	c.1025T>C	p.Leu342Ser	acdh-11	WBGene00012860	Y45F3A.3a	missense_variant	QX1211	REF	10069771	10934569	8.401	0.08758	none available	Acyl CoA DeHydrogenase
HELITRONY1A(ins)	III	10600103	C	T	c.73G>A	p.Glu25Lys	epg-6	WBGene00012641	Y39A1A.1a	missense_variant	QX1211	REF	10069771	10934569	8.401	0.08758	epg-6 encodes a WD40 repeat-containing protein that is related to the mammalian WIPI3/4 family of proteins (WD40 repeat protein interacting with phosphoinositides); in C. elegans, epg-6 activity is required for autophagic processes, specifically for the formation of autophagosomes from omegasomes (PtdIns(3)P-enriched endoplasmic reticulum subdomains) and for proper distribution of the autophagic …	Ectopic P Granules
HELITRONY1A(ins)	III	10600117	C	A	c.59G>T	p.Ser20Ile	epg-6	WBGene00012641	Y39A1A.1a	missense_variant	QX1211	REF	10069771	10934569	8.401	0.08758	epg-6 encodes a WD40 repeat-containing protein that is related to the mammalian WIPI3/4 family of proteins (WD40 repeat protein interacting with phosphoinositides); in C. elegans, epg-6 activity is required for autophagic processes, specifically for the formation of autophagosomes from omegasomes (PtdIns(3)P-enriched endoplasmic reticulum subdomains) and for proper distribution of the autophagic …	Ectopic P Granules
HELITRONY1A(ins)	III	10679771	A	G	c.181A>G	p.Arg61Gly	NA	WBGene00012654	Y39A1A.16	missense_variant	QX1211	REF	10069771	10934569	8.401	0.08758	This gene encodes a protein containing an F-box, a motif predicted to mediate protein-protein interactions either with homologs of yeast Skp-1p or with other proteins.	not known
HELITRONY1A(ins)	III	10442078	T	C	c.221A>G	p.Asp74Gly	NA	WBGene00010363	H04D03.2a	missense_variant	QX1211	REF	10069771	10934569	8.401	0.08453	none available	not known
HELITRONY1A(ins)	III	10464687	C	T	c.1460C>T	p.Ala487Val	atx-2	WBGene00000231	D2045.1a	missense_variant	QX1211	REF	10069771	10934569	8.401	0.08453	atx-2 is required for early embryonic patterning; it encodes an ortholog of human ataxin-2.	human ATX (ataxin) related
HELITRONY1A(ins)	III	10118750	G	T	c.79C>A	p.Pro27Thr	NA	WBGene00014229	ZK1128.3	missense_variant&splice_region_variant	QX1211	REF	10069771	10934569	8.401	0.08439	none available	not known
HELITRONY1A(ins)	III	10757876	C	T	c.547G>A	p.Glu183Lys	NA	WBGene00010481	K01G5.10	missense_variant	QX1211	REF	10069771	10934569	8.401	0.08418	none available	not known
HELITRONY1A(ins)	III	10775158	A	G	c.4202A>G	p.Asn1401Ser	dpy-28	WBGene00001087	Y39A1B.3	missense_variant	QX1211	REF	10069771	10934569	8.401	0.08418	dpy-28 encodes a non-SMC condensin subunit homolog, similar to XCAP-D2 in Xenopus, CND1 in S. pombe, YCS4p in S. cerevisiae, and CNAP1 in humans; DPY-28 is required for negative, chromosome-wide regulation of X-chromosomal genes in XX but not XO animals (dosage compensation) and for regulation of meiotic crossover number and distribution; DPY-28 is also required for an undetermined aspect of body…	DumPY: shorter than wild-type
HELITRONY1A(ins)	III	10141275	A	G	c.244A>G	p.Thr82Ala	NA	WBGene00195174	K08E5.6	missense_variant	QX1211	ALT	10069771	10934569	8.401	0.08314	none available	not known
HELITRONY1A(ins)	III	10439848	G	A	c.1597C>T	p.Pro533Ser	NA	WBGene00010363	H04D03.2a	missense_variant	QX1211	REF	10069771	10934569	8.401	0.08218	none available	not known
HELITRONY1A(ins)	III	10456921	C	T	c.2335G>A	p.Gly779Ser	NA	WBGene00008422	D2045.2	missense_variant	QX1211	REF	10069771	10934569	8.401	0.08018	none available	not known
HELITRONY1A(ins)	III	10441723	G	T	c.526C>A	p.Gln176Lys	NA	WBGene00010363	H04D03.2a	missense_variant	QX1211	REF	10069771	10934569	8.401	0.08008	none available	not known
HELITRONY1A(ins)	III	10871365	A	C	c.1230A>C	p.Glu410Asp	vesa-1	WBGene00008078	C44B9.1	missense_variant	QX1211	ALT	10069771	10934569	8.401	0.07807	none available	VESicle-Associated
HELITRONY1A(ins)	III	10280741	C	A	c.970C>A	p.Gln324Lys	pad-2	WBGene00010757	K10G9.3a	missense_variant	QX1211	REF	10069771	10934569	8.401	0.07737	pad-2 encodes an O-fucosyltransferase; by homology, PAD-2 is predicted to catalyze the transfer of fucose to serine or threonine residues on recipient proteins; RNAi experiments indicate that pad-2 activity is required for embryogenesis, particularly morphogenesis and late embryonic patterning, and for various aspects of post-embryonic development including neuronal, body wall muscle, and vulval …	PAtterning Defective
LINE2A(ins)	I	12631550	C	T	c.877G>A	p.Ala293Thr	clec-15	WBGene00011584	T07D10.4	missense_variant	ED3049	REF	7643111	13103633	7.897	0.2591	none available	C-type LECtin
LINE2A(ins)	I	12358040	T	A	c.946T>A	p.Ser316Thr	oac-44	WBGene00011654	T09E11.5	missense_variant	ED3049	REF	7643111	13103633	7.897	0.2414	none available	O-ACyltransferase homolog
LINE2A(ins)	II	12787837	A	T,C	c.*343-2T>A		cpt-1	WBGene00012907	Y46G5A.17	splice_acceptor_variant&intron_variant	ED3049	ALT	12581085	12863445	7.148	0.2347	Y46G5A.17 is orthologous to the human gene SIMILAR TO CARNITINE PALMITOYLTRANSFERASE I, LIVER (CPT1A; OMIM:600528), which when mutated leads to disease.	Carnitine Palmitoyl Transferase
LINE2A(ins)	II	12773135	T	A	c.1218T>A	p.His406Gln	tiar-2	WBGene00012904	Y46G5A.13	missense_variant	ED3049	ALT	12581085	12863445	7.148	0.233	none available	TIA-1/TIAL RNA binding protein homolog
LINE2A(ins)	I	12636226	T	A	c.926T>A	p.Val309Asp	clec-13	WBGene00010399	H16D19.1	missense_variant	ED3049	REF	7643111	13103633	7.897	0.2314	none available	C-type LECtin
LINE2A(ins)	II	12783251	A	G	c.847T>C	p.Ser283Pro	NA	WBGene00012906	Y46G5A.15	missense_variant	ED3049	ALT	12581085	12863445	7.148	0.2303	none available	not known
LINE2A(ins)	II	12784303	T	C	c.229A>G	p.Asn77Asp	NA	WBGene00012906	Y46G5A.15	missense_variant	ED3049	ALT	12581085	12863445	7.148	0.2303	none available	not known
LINE2A(ins)	I	11902012	G	T	c.236G>T	p.Trp79Leu	fbxa-216	WBGene00012953	Y47H9C.10	missense_variant	ED3049	REF	7643111	13103633	7.897	0.2234	none available	F-box A protein
LINE2A(ins)	II	12637747	G	A	c.685G>A	p.Asp229Asn	nhr-234	WBGene00012596	Y38E10A.18	missense_variant	ED3049	REF	12581085	12863445	7.148	0.2202	none available	Nuclear Hormone Receptor family
LINE2A(ins)	II	12694469	A	T	c.17A>T	p.Gln6Leu	tbc-17	WBGene00012894	Y46G5A.1a	missense_variant	ED3049	REF	12581085	12863445	7.148	0.2085	none available	TBC (Tre-2/Bub2/Cdc16) domain family
LINE2A(ins)	II	12694815	G	A	c.137G>A	p.Gly46Asp	tbc-17	WBGene00012894	Y46G5A.1a	missense_variant	ED3049	REF	12581085	12863445	7.148	0.2085	none available	TBC (Tre-2/Bub2/Cdc16) domain family
LINE2A(ins)	I	12636424	A	G	c.1124A>G	p.Lys375Arg	clec-13	WBGene00010399	H16D19.1	missense_variant	ED3049	REF	7643111	13103633	7.897	0.206	none available	C-type LECtin
LINE2A(ins)	I	12636427	G	C	c.1127G>C	p.Gly376Ala	clec-13	WBGene00010399	H16D19.1	missense_variant	ED3049	REF	7643111	13103633	7.897	0.206	none available	C-type LECtin
LINE2A(ins)	II	12715764	C	T	c.59C>T	p.Pro20Leu	tbc-17	WBGene00012894	Y46G5A.1a	missense_variant	ED3049	REF	12581085	12863445	7.148	0.205	none available	TBC (Tre-2/Bub2/Cdc16) domain family
LINE2A(ins)	II	12698790	T	C	c.886T>C	p.Cys296Arg	tbc-17	WBGene00012894	Y46G5A.1a	missense_variant	ED3049	ALT	12581085	12863445	7.148	0.204	none available	TBC (Tre-2/Bub2/Cdc16) domain family
LINE2A(ins)	II	12681761	T	C	c.367T>C	p.Ser123Pro	cox-10	WBGene00012895	Y46G5A.2	missense_variant	ED3049	ALT	12581085	12863445	7.148	0.2026	Y46G5A.2 is orthologous to the human gene COX10 (YEAST) HOMOLOG, CYTOCHROME C OXIDASE ASSEMBLY PROTEIN (HEME A: FARNESYLTRANSFERASE) (COX10; OMIM:602125), which when mutated leads to disease.	Cytochrome OXidase assembly protein
LINE2A(ins)	I	12372013	G	A	c.364G>A	p.Asp122Asn	NA	WBGene00011778	T15D6.1	missense_variant	ED3049	REF	7643111	13103633	7.897	0.1991	none available	not known
LINE2A(ins)	II	12769395	G	A	c.457G>A	p.Val153Ile	tiar-2	WBGene00012904	Y46G5A.13	missense_variant	ED3049	ALT	12581085	12863445	7.148	0.198	none available	TIA-1/TIAL RNA binding protein homolog
LINE2A(ins)	II	12609057	T	C	c.101T>C	p.Leu34Pro	NA	WBGene00012587	Y38E10A.9	missense_variant	ED3049	ALT	12581085	12863445	7.148	0.1977	none available	not known
LINE2A(ins)	II	12641439	G	A	c.311G>A	p.Gly104Glu	nhr-235	WBGene00012597	Y38E10A.19	missense_variant	ED3049	ALT	12581085	12863445	7.148	0.1956	none available	Nuclear Hormone Receptor family
LINE2A(ins)	II	12753771	C	G	c.43G>C	p.Val15Leu	NA	WBGene00044164	Y46G5A.39	missense_variant	ED3073	ALT	12581085	12863445	7.148	0.1953	none available	not known
LINE2A(ins)	II	12641544	C	T	c.367C>T	p.His123Tyr	nhr-235	WBGene00012597	Y38E10A.19	missense_variant	ED3049	REF	12581085	12863445	7.148	0.1948	none available	Nuclear Hormone Receptor family
LINE2A(ins)	I	11626098	C	A	c.1127C>A	p.Thr376Asn	NA	WBGene00012945	Y47H9A.1	missense_variant	ED3049	REF	7643111	13103633	7.897	0.1902	none available	not known
LINE2A(ins)	II	12587439	A	G	c.2974T>C	p.Ser992Pro	ceh-100	WBGene00012584	Y38E10A.6a	missense_variant	ED3049	REF	12581085	12863445	7.148	0.1885	none available	C. Elegans Homeobox
LINE2A(ins)	I	11626088	T	G	c.1117T>G	p.Phe373Val	NA	WBGene00012945	Y47H9A.1	missense_variant	ED3049	REF	7643111	13103633	7.897	0.1863	none available	not known
LINE2A(ins)	II	12673501	G	A	c.1121C>T	p.Ala374Val	NA	WBGene00012600	Y38E10A.22a	missense_variant	ED3049	REF	12581085	12863445	7.148	0.1858	none available	not known
LINE2A(ins)	I	12371410	A	G	c.61A>G	p.Ile21Val	NA	WBGene00011778	T15D6.1	missense_variant	ED3049	REF	7643111	13103633	7.897	0.1845	none available	not known
LINE2A(ins)	I	12372022	A	C	c.373A>C	p.Lys125Gln	NA	WBGene00011778	T15D6.1	missense_variant	ED3049	REF	7643111	13103633	7.897	0.1842	none available	not known
LINE2A(ins)	II	12641670	G	C	c.493G>C	p.Glu165Gln	nhr-235	WBGene00012597	Y38E10A.19	missense_variant	ED3049	REF	12581085	12863445	7.148	0.1811	none available	Nuclear Hormone Receptor family
LINE2A(ins)	I	12371388	C	G	c.39C>G	p.Phe13Leu	NA	WBGene00011778	T15D6.1	missense_variant	ED3049	REF	7643111	13103633	7.897	0.1804	none available	not known
LINE2A(ins)	I	7863399	T	A	c.125A>T	p.Lys42Ile	NA	WBGene00011231	R11A5.3	missense_variant	ED3049	ALT	7643111	13103633	7.897	0.1795	none available	not known
LINE2A(ins)	II	12609559	A	G	c.197A>G	p.Asn66Ser	NA	WBGene00012587	Y38E10A.9	missense_variant	ED3049	ALT	12581085	12863445	7.148	0.1788	none available	not known
LINE2A(ins)	I	8106269	A	C	c.1826A>C	p.Lys609Thr	spr-4	WBGene00005009	C09H6.1a	missense_variant	ED3049	ALT	7643111	13103633	7.897	0.1786	none available	Suppressor of PResenilin defect
LINE2A(ins)	I	12982038	A	T	c.1174A>T	p.Ile392Phe	efsc-1	WBGene00008133	C47B2.7a	missense_variant	ED3049	ALT	7643111	13103633	7.897	0.1783	efsc-1 encodes an ortholog of the mammalian selenocysteine-specific elongation factor SelB that binds GTP, recognizes the Sec-tRNA(Sec) in vitro and in vivo, and is required for efficient selenoprotein translation in vivo; EFSC-1 activity is required for incorporation of selenocysteine into TRXR-1, and loss of EFSC-1 activity results in molting defects similar to those seen in trxr-1 mutant anima…	eukaryotic Elongation Factor, SelenoCysteine-tRNA-specific
LINE2A(ins)	I	12982039	T	A	c.1175T>A	p.Ile392Asn	efsc-1	WBGene00008133	C47B2.7a	missense_variant	ED3049	ALT	7643111	13103633	7.897	0.1783	efsc-1 encodes an ortholog of the mammalian selenocysteine-specific elongation factor SelB that binds GTP, recognizes the Sec-tRNA(Sec) in vitro and in vivo, and is required for efficient selenoprotein translation in vivo; EFSC-1 activity is required for incorporation of selenocysteine into TRXR-1, and loss of EFSC-1 activity results in molting defects similar to those seen in trxr-1 mutant anima…	eukaryotic Elongation Factor, SelenoCysteine-tRNA-specific
LINE2A(ins)	II	12636984	G	A	c.82G>A	p.Val28Ile	nhr-234	WBGene00012596	Y38E10A.18	missense_variant	ED3049	REF	12581085	12863445	7.148	0.1781	none available	Nuclear Hormone Receptor family
LINE2A(ins)	II	12637369	A	G	c.370A>G	p.Lys124Glu	nhr-234	WBGene00012596	Y38E10A.18	missense_variant	ED3049	REF	12581085	12863445	7.148	0.1781	none available	Nuclear Hormone Receptor family
LINE2A(ins)	II	12638325	T	C	c.1001T>C	p.Ile334Thr	nhr-234	WBGene00012596	Y38E10A.18	missense_variant	ED3049	REF	12581085	12863445	7.148	0.1781	none available	Nuclear Hormone Receptor family
LINE2A(ins)	I	10782748	G	A	c.67C>T	p.Arg23Cys	gpx-8	WBGene00018850	F55A3.5	missense_variant	ED3049	ALT	7643111	13103633	7.897	0.177	none available	Glutathione PeroXidase
LINE2A(ins)	I	11381518	G	A	c.470G>A	p.Gly157Glu	png-1	WBGene00010160	F56G4.5	missense_variant	ED3049	ALT	7643111	13103633	7.897	0.177	png-1 encodes a peptide-N[4]-(N-acetyl-beta-D-glucosaminyl) asparagine amidase (i.e., peptide:N-glycanase or PNGase) orthologous to budding yeast PNG1 and human NGLY1; PNG-1 is atypically organized, with an N-terminal thioredoxin-like domain, a central transglutaminase domain, and a C-terminal DUF750 domain, while lacking the PUB domain found in mammalian or insect PNGases; both in vitro and in v…	PNG (Peptide:N-Glycanase) homolog
LINE2A(ins)	I	12631730	C	G	c.697G>C	p.Ala233Pro	clec-15	WBGene00011584	T07D10.4	missense_variant	ED3049	REF	7643111	13103633	7.897	0.1764	none available	C-type LECtin
LINE2A(ins)	II	12629881	A	G	c.148A>G	p.Thr50Ala	NA	WBGene00044034	Y38E10A.28	missense_variant	ED3049	ALT	12581085	12863445	7.148	0.1756	none available	not known
LINE2A(ins)	I	12271288	T	C	c.697A>G	p.Lys233Glu	oac-25	WBGene00009615	F41D3.10	missense_variant	ED3049	REF	7643111	13103633	7.897	0.1745	none available	O-ACyltransferase homolog
LINE2A(ins)	II	12587339	T	G	c.3074A>C	p.Gln1025Pro	ceh-100	WBGene00012584	Y38E10A.6a	missense_variant	ED3049	REF	12581085	12863445	7.148	0.1737	none available	C. Elegans Homeobox
LINE2A(ins)	I	12631571	C	G	c.856G>C	p.Ala286Pro	clec-15	WBGene00011584	T07D10.4	missense_variant	ED3049	REF	7643111	13103633	7.897	0.1731	none available	C-type LECtin
LINE2A(ins)	I	12631573	G	T	c.854C>A	p.Pro285Gln	clec-15	WBGene00011584	T07D10.4	missense_variant	ED3049	REF	7643111	13103633	7.897	0.1731	none available	C-type LECtin
LINE2A(ins)	II	12811210	G	A	c.110G>A	p.Arg37His	NA	WBGene00012910	Y46G5A.20	missense_variant	ED3049	REF	12581085	12863445	7.148	0.1722	none available	not known
LINE2A(ins)	I	11626122	T	A	c.1151T>A	p.Phe384Tyr	NA	WBGene00012945	Y47H9A.1	missense_variant	ED3049	REF	7643111	13103633	7.897	0.1694	none available	not known
LINE2A(ins)	I	12372019	C	G	c.370C>G	p.Leu124Val	NA	WBGene00011778	T15D6.1	missense_variant	ED3049	REF	7643111	13103633	7.897	0.1663	none available	not known
LINE2A(ins)	II	12807743	C	A	c.215C>A	p.Thr72Lys	spds-1	WBGene00012909	Y46G5A.19a	missense_variant&splice_region_variant	ED3049	REF	12581085	12863445	7.148	0.1657	spds-1 encodes a spermidine synthase ortholog coexpressed in intestinal cells with smd-1 and odc-1; spds-1, smd-1 and odc-1, on the basis of orthology, are expected to be required for spermidine synthesis; a loss-of-function mutation of odc-1 is lethal; the spds-1 promoter has GATA- and initiator-(Inr)-like-elements that are conserved with its C. briggsae ortholog, and that are also found in the …	SPermiDine Synthase
LINE2A(ins)	I	11499132	G	T	c.232C>A	p.Arg78Ser	NA	WBGene00010653	K08C9.6	missense_variant	ED3049	REF	7643111	13103633	7.897	0.1654	none available	not known
LINE2A(ins)	I	12631865	G	T	c.562C>A	p.Gln188Lys	clec-15	WBGene00011584	T07D10.4	missense_variant	ED3049	REF	7643111	13103633	7.897	0.1639	none available	C-type LECtin
LINE2A(ins)	I	12636377	A	T	c.1077A>T	p.Glu359Asp	clec-13	WBGene00010399	H16D19.1	missense_variant	ED3049	REF	7643111	13103633	7.897	0.1635	none available	C-type LECtin
LINE2A(ins)	I	12631889	A	T	c.538T>A	p.Ser180Thr	clec-15	WBGene00011584	T07D10.4	missense_variant	ED3049	REF	7643111	13103633	7.897	0.1606	none available	C-type LECtin
LINE2A(ins)	I	12631895	G	C	c.532C>G	p.Pro178Ala	clec-15	WBGene00011584	T07D10.4	missense_variant	ED3049	REF	7643111	13103633	7.897	0.1606	none available	C-type LECtin
LINE2A(ins)	I	12631900	T	A	c.527A>T	p.Asp176Val	clec-15	WBGene00011584	T07D10.4	missense_variant	ED3049	REF	7643111	13103633	7.897	0.1606	none available	C-type LECtin
LINE2A(ins)	I	10732655	G	A	c.814C>T	p.Pro272Ser	mrpl-9	WBGene00015025	B0205.11	missense_variant	ED3049	REF	7643111	13103633	7.897	0.1599	none available	Mitochondrial Ribosomal Protein, Large
LINE2A(ins)	I	12632204	T	C	c.305A>G	p.Glu102Gly	clec-15	WBGene00011584	T07D10.4	missense_variant	ED3049	REF	7643111	13103633	7.897	0.1591	none available	C-type LECtin
LINE2A(ins)	II	12717014	G	A	c.1606G>A	p.Ala536Thr	tbc-17	WBGene00012894	Y46G5A.1a	missense_variant	ED3049	REF	12581085	12863445	7.148	0.1591	none available	TBC (Tre-2/Bub2/Cdc16) domain family
LINE2A(ins)	I	8553974	G	A	c.3527C>T	p.Ala1176Val	gon-2	WBGene00001651	T01H8.5a	missense_variant	ED3049	ALT	7643111	13103633	7.897	0.1553	The gon-2 gene encodes a predicted transmembrane cation channel homologous to the long transient receptor potential channel (LTRPC) subfamily of TRP channels including Drosophila DLTRP and mammalian melastatin and LTRPC7; GON-2 regulates the onset and continuation of post-embryonic mitotic cell divisions in the somatic gonad precursor cells perhaps by mediating an increase in intracellular calciu…	abnormal GONad development
LINE2A(ins)	I	11737222	G	T	c.286C>A	p.Leu96Ile	NA	WBGene00009410	F35E2.2	missense_variant	ED3049	ALT	7643111	13103633	7.897	0.1553	This gene encodes a protein containing an F-box, a motif predicted to mediate protein-protein interactions either with homologs of yeast Skp-1p or with other proteins.	not known
LINE2A(ins)	I	11538079	C	T	c.7754G>A	p.Ser2585Asn	dys-1	WBGene00001131	F15D3.1a	missense_variant	ED3049	REF	7643111	13103633	7.897	0.1551	The dys-1 gene encodes an ortholog of human DMD, which when mutated leads to Duchenne muscular dystrophy (OMIM:310200).	DYStrophin related
LINE2A(ins)	I	11368525	T	C	c.1411A>G	p.Lys471Glu	NA	WBGene00010161	F56G4.6	missense_variant	ED3049	ALT	7643111	13103633	7.897	0.1551	none available	not known
LINE2A(ins)	I	12140683	C	A	c.124C>A	p.Pro42Thr	sri-13	WBGene00005525	M01G12.13	missense_variant	ED3049	REF	7643111	13103633	7.897	0.1541	none available	Serpentine Receptor, class I
LINE2A(ins)	I	12982044	C	A	c.1180C>A	p.Pro394Thr	efsc-1	WBGene00008133	C47B2.7a	missense_variant	ED3049	ALT	7643111	13103633	7.897	0.1541	efsc-1 encodes an ortholog of the mammalian selenocysteine-specific elongation factor SelB that binds GTP, recognizes the Sec-tRNA(Sec) in vitro and in vivo, and is required for efficient selenoprotein translation in vivo; EFSC-1 activity is required for incorporation of selenocysteine into TRXR-1, and loss of EFSC-1 activity results in molting defects similar to those seen in trxr-1 mutant anima…	eukaryotic Elongation Factor, SelenoCysteine-tRNA-specific
LINE2A(ins)	I	12982056	A	G	c.1192A>G	p.Lys398Glu	efsc-1	WBGene00008133	C47B2.7a	missense_variant	ED3049	ALT	7643111	13103633	7.897	0.1541	efsc-1 encodes an ortholog of the mammalian selenocysteine-specific elongation factor SelB that binds GTP, recognizes the Sec-tRNA(Sec) in vitro and in vivo, and is required for efficient selenoprotein translation in vivo; EFSC-1 activity is required for incorporation of selenocysteine into TRXR-1, and loss of EFSC-1 activity results in molting defects similar to those seen in trxr-1 mutant anima…	eukaryotic Elongation Factor, SelenoCysteine-tRNA-specific
LINE2A(ins)	I	12983118	G	A	c.94G>A	p.Gly32Ser	NA	WBGene00008134	C47B2.9	missense_variant	ED3049	ALT	7643111	13103633	7.897	0.1541	none available	not known
LINE2A(ins)	I	12369558	A	G	c.280A>G	p.Thr94Ala	NA	WBGene00011652	T09E11.3	missense_variant	ED3049	ALT	7643111	13103633	7.897	0.1535	none available	not known
LINE2A(ins)	I	12636177	G	A	c.877G>A	p.Ala293Thr	clec-13	WBGene00010399	H16D19.1	missense_variant	ED3049	REF	7643111	13103633	7.897	0.1524	none available	C-type LECtin
LINE2A(ins)	I	11440224	C	A	c.646C>A	p.Arg216Ser	NA	WBGene00007766	C27C7.1	missense_variant	ED3049	REF	7643111	13103633	7.897	0.1511	none available	not known
LINE2A(ins)	II	12812107	A	T	c.1883T>A	p.Phe628Tyr	acl-7	WBGene00012911	Y46G5A.21	missense_variant	ED3049	REF	12581085	12863445	7.148	0.1505	Y46G5A.21 is orthologous to the human gene GLYCERONEPHOSPHATE O-ACYLTRANSFERASE (GNPAT; OMIM:602744), which when mutated leads to disease.	ACyLtransferase-like
LINE2A(ins)	II	12831598	A	T	c.847A>T	p.Ser283Cys	bcmo-1	WBGene00012914	Y46G5A.24	missense_variant	ED3049	REF	12581085	12863445	7.148	0.1505	none available	Beta-Carotene 15,15'-MonoOxygenase
LINE2A(ins)	II	12831975	C	A	c.1162C>A	p.Leu388Ile	bcmo-1	WBGene00012914	Y46G5A.24	missense_variant	ED3049	REF	12581085	12863445	7.148	0.1505	none available	Beta-Carotene 15,15'-MonoOxygenase
LINE2A(ins)	I	12013811	G	A	c.1612G>A	p.Glu538Lys	abt-5	WBGene00000023	Y53C10A.9	missense_variant	ED3049	REF	7643111	13103633	7.897	0.1505	abt-5 encodes a predicted ATP-binding cassette (ABC) transporter that is a member of the ABCA subfamily of transport proteins; ABT-5 is predicted to function as a transmembrane protein that couples energy to transport of various molecules across membranes, but as loss of abt-5 activity via RNAi results in no obvious defects, the precise role of abt-5 in C. elegans development and/or behavior is n…	ABC Transporter family
LINE2A(ins)	I	11681274	A	T	c.642T>A	p.Asp214Glu	scrm-4	WBGene00008681	F11A6.2	missense_variant	ED3049	ALT	7643111	13103633	7.897	0.1498	scrm-4 encodes a putative phospholipid scramblase homologous to human PLSCR1-5, and paralogous to other C. elegans SCRMs (e.g., SCRM-1); in apoptotic germline cells, SCRM-4 is fully dispensable for normally rapid engulfment and largely dispensable for phosphatidylserine exposure; SCRM-4 does not bind WAH-1 in vitro, and scrm-4(tm624) mutants have no obvious phenotype.	SCRaMblase (phospholipid scramblase)
LINE2A(ins)	I	12635615	G	A	c.355G>A	p.Val119Ile	clec-13	WBGene00010399	H16D19.1	missense_variant	ED3049	REF	7643111	13103633	7.897	0.1479	none available	C-type LECtin
LINE2A(ins)	II	12631595	G	T	c.794G>T	p.Gly265Val	NA	WBGene00044034	Y38E10A.28	missense_variant	ED3049	REF	12581085	12863445	7.148	0.1471	none available	not known
LINE2A(ins)	II	12631730	G	T	c.929G>T	p.Cys310Phe	NA	WBGene00044034	Y38E10A.28	missense_variant	ED3049	REF	12581085	12863445	7.148	0.1471	none available	not known
LINE2A(ins)	II	12631795	C	A	c.994C>A	p.Leu332Ile	NA	WBGene00044034	Y38E10A.28	missense_variant	ED3049	REF	12581085	12863445	7.148	0.1471	none available	not known
LINE2A(ins)	II	12631873	A	G	c.1072A>G	p.Asn358Asp	NA	WBGene00044034	Y38E10A.28	missense_variant	ED3049	REF	12581085	12863445	7.148	0.1471	none available	not known
LINE2A(ins)	II	12846753	T	C	c.921A>G	p.Ile307Met	pes-10	WBGene00003983	Y46G5A.27	missense_variant	ED3049	REF	12581085	12863445	7.148	0.1463	This gene encodes a protein containing an F-box, a motif predicted to mediate protein-protein interactions either with homologs of yeast Skp-1p or with other proteins.	Patterned Expression Site
LINE2A(ins)	I	12134419	T	C	c.919A>G	p.Ser307Gly	sri-14	WBGene00005526	M01G12.1	missense_variant	ED3049	REF	7643111	13103633	7.897	0.1457	sri-14 encodes a seven transmembrane G protein-coupled olfactory receptor; SRI-14 activity is required in the ASH chemosensory neurons for specifically sensing and avoiding high concentrations of diacetyl; an sri-14 promoter fusion is expressed in the ASH and AWC chemosensory neurons.	Serpentine Receptor, class I
LINE2A(ins)	I	11516695	A	G	c.616A>G	p.Asn206Asp	NA	WBGene00009316	F32B4.6	missense_variant	ED3049	REF	7643111	13103633	7.897	0.1456	none available	not known
LINE2A(ins)	I	12631861	C	T	c.566G>A	p.Ser189Asn	clec-15	WBGene00011584	T07D10.4	missense_variant	ED3049	REF	7643111	13103633	7.897	0.1453	none available	C-type LECtin
LINE2A(ins)	II	12735956	T	C	c.871A>G	p.Lys291Glu	snrp-200	WBGene00012896	Y46G5A.4	missense_variant	ED3049	REF	12581085	12863445	7.148	0.1442	none available	Small Nuclear RibonucleoProtein homolog
LINE2A(ins)	I	12631904	C	A	c.523G>T	p.Ala175Ser	clec-15	WBGene00011584	T07D10.4	missense_variant	ED3049	REF	7643111	13103633	7.897	0.1429	none available	C-type LECtin
LINE2A(ins)	I	10269901	T	A	c.8050A>T	p.Met2684Leu	NA	WBGene00013859	ZC247.1	missense_variant	ED3049	REF	7643111	13103633	7.897	0.1428	none available	not known
LINE2A(ins)	I	12628136	A	T	c.293T>A	p.Leu98Gln	NA	WBGene00011583	T07D10.3	missense_variant	ED3049	REF	7643111	13103633	7.897	0.1424	none available	not known
LINE2A(ins)	I	12371434	G	A	c.85G>A	p.Glu29Lys	NA	WBGene00011778	T15D6.1	missense_variant	ED3049	ALT	7643111	13103633	7.897	0.142	none available	not known
LINE2A(ins)	I	12371436	A	T	c.87A>T	p.Glu29Asp	NA	WBGene00011778	T15D6.1	missense_variant	ED3049	ALT	7643111	13103633	7.897	0.142	none available	not known
LINE2A(ins)	I	12134311	C	G	c.983G>C	p.Arg328Pro	sri-14	WBGene00005526	M01G12.1	missense_variant	ED3049	REF	7643111	13103633	7.897	0.1418	sri-14 encodes a seven transmembrane G protein-coupled olfactory receptor; SRI-14 activity is required in the ASH chemosensory neurons for specifically sensing and avoiding high concentrations of diacetyl; an sri-14 promoter fusion is expressed in the ASH and AWC chemosensory neurons.	Serpentine Receptor, class I
LINE2A(ins)	I	12134312	G	T	c.982C>A	p.Arg328Ser	sri-14	WBGene00005526	M01G12.1	missense_variant	ED3049	REF	7643111	13103633	7.897	0.1418	sri-14 encodes a seven transmembrane G protein-coupled olfactory receptor; SRI-14 activity is required in the ASH chemosensory neurons for specifically sensing and avoiding high concentrations of diacetyl; an sri-14 promoter fusion is expressed in the ASH and AWC chemosensory neurons.	Serpentine Receptor, class I
LINE2A(ins)	I	12639591	T	A	c.305T>A	p.Leu102Gln	NA	WBGene00010401	H16D19.3	missense_variant	ED3049	REF	7643111	13103633	7.897	0.1413	none available	not known
LINE2A(ins)	I	12557411	C	T	c.155C>T	p.Ala52Val	NA	WBGene00012215	W02D9.9	missense_variant	ED3049	ALT	7643111	13103633	7.897	0.1405	none available	not known
LINE2A(ins)	I	12134418	C	G	c.920G>C	p.Ser307Thr	sri-14	WBGene00005526	M01G12.1	missense_variant	ED3049	REF	7643111	13103633	7.897	0.1399	sri-14 encodes a seven transmembrane G protein-coupled olfactory receptor; SRI-14 activity is required in the ASH chemosensory neurons for specifically sensing and avoiding high concentrations of diacetyl; an sri-14 promoter fusion is expressed in the ASH and AWC chemosensory neurons.	Serpentine Receptor, class I
LINE2A(ins)	II	12859480	G	A	c.1570G>A	p.Gly524Arg	NA	WBGene00012917	Y46G5A.29	missense_variant	ED3049	REF	12581085	12863445	7.148	0.1391	none available	not known
LINE2A(ins)	II	12859769	T	C	c.1817T>C	p.Ile606Thr	NA	WBGene00012917	Y46G5A.29	missense_variant	ED3049	REF	12581085	12863445	7.148	0.1391	none available	not known
LINE2A(ins)	II	12863319	T	C	c.1087A>G	p.Thr363Ala	snf-5	WBGene00004904	Y46G5A.30	missense_variant	ED3049	REF	12581085	12863445	7.148	0.1391	none available	Sodium: Neurotransmitter symporter Family
LINE2A(ins)	I	12635660	A	G	c.400A>G	p.Thr134Ala	clec-13	WBGene00010399	H16D19.1	missense_variant	ED3049	REF	7643111	13103633	7.897	0.1379	none available	C-type LECtin
LINE2A(ins)	I	11241582	C	T	c.389G>A	p.Gly130Glu	NA	WBGene00009747	F46A8.4	missense_variant	ED3049	REF	7643111	13103633	7.897	0.1374	none available	not known
LINE2A(ins)	II	12631923	G	C	c.1122G>C	p.Lys374Asn	NA	WBGene00044034	Y38E10A.28	missense_variant	ED3049	REF	12581085	12863445	7.148	0.1361	none available	not known
LINE2A(ins)	II	12818137	A	G	c.271T>C	p.Cys91Arg	NA	WBGene00012912	Y46G5A.22a	missense_variant	ED3049	REF	12581085	12863445	7.148	0.1359	none available	not known
LINE2A(ins)	II	12818387	T	C	c.76A>G	p.Arg26Gly	NA	WBGene00012912	Y46G5A.22a	missense_variant	ED3049	REF	12581085	12863445	7.148	0.1359	none available	not known
LINE2A(ins)	I	11519360	G	A	c.617C>T	p.Ser206Leu	NA	WBGene00009315	F32B4.5a	missense_variant	ED3049	ALT	7643111	13103633	7.897	0.1349	none available	not known
LINE2A(ins)	I	12689585	C	G	c.346C>G	p.Leu116Val	sra-17	WBGene00005043	F28C12.1	missense_variant	ED3049	REF	7643111	13103633	7.897	0.1348	none available	Serpentine Receptor, class A (alpha)
LINE2A(ins)	I	12699482	G	A	c.53G>A	p.Gly18Asp	sra-21	WBGene00005047	F28C12.5	missense_variant	ED3049	REF	7643111	13103633	7.897	0.1348	none available	Serpentine Receptor, class A (alpha)
LINE2A(ins)	I	12706916	G	T	c.953G>T	p.Gly318Val	sra-24	WBGene00005050	T06G6.2	missense_variant	ED3049	REF	7643111	13103633	7.897	0.1348	none available	Serpentine Receptor, class A (alpha)
LINE2A(ins)	I	12271890	A	C	c.248T>G	p.Leu83Arg	oac-25	WBGene00009615	F41D3.10	missense_variant	ED3049	REF	7643111	13103633	7.897	0.134	none available	O-ACyltransferase homolog
LINE2A(ins)	I	11023369	C	T	c.448G>A	p.Glu150Lys	mltn-2	WBGene00013126	Y52B11A.7	missense_variant	ED3049	REF	7643111	13103633	7.897	0.133	none available	MLt-TeN (mlt-10) related
LINE2A(ins)	I	11094134	C	T	c.5383G>A	p.Ala1795Thr	hmr-1	WBGene00001980	W02B9.1a	missense_variant	ED3049	REF	7643111	13103633	7.897	0.133	hmr-1 encodes two isoforms of a classical cadherin that contain extracellular cadherin, EGF-like, and laminin G domains as well as a highly conserved intracellular domain that binds beta-catenin; by homology, the HMR-1 proteins are predicted to function as calcium-dependent, homophilic cell-cell adhesion receptors; in vivo, HMR-1A activity is required for mediating the cell migrations, cell shape…	HaMmeRhead embryonic lethal
LINE2A(ins)	I	11123047	G	T	c.1241C>A	p.Ala414Glu	hmr-1	WBGene00001980	W02B9.1a	missense_variant	ED3049	REF	7643111	13103633	7.897	0.133	hmr-1 encodes two isoforms of a classical cadherin that contain extracellular cadherin, EGF-like, and laminin G domains as well as a highly conserved intracellular domain that binds beta-catenin; by homology, the HMR-1 proteins are predicted to function as calcium-dependent, homophilic cell-cell adhesion receptors; in vivo, HMR-1A activity is required for mediating the cell migrations, cell shape…	HaMmeRhead embryonic lethal
LINE2A(ins)	I	11144068	G	A	c.647G>A	p.Gly216Glu	clec-93	WBGene00013929	ZK39.4	missense_variant	ED3049	REF	7643111	13103633	7.897	0.133	none available	C-type LECtin
LINE2A(ins)	I	11455063	T	C	c.236T>C	p.Phe79Ser	nhr-244	WBGene00014186	ZK1025.6	missense_variant	ED3049	REF	7643111	13103633	7.897	0.1325	none available	Nuclear Hormone Receptor family
LINE2A(ins)	I	12982035	C	A	c.1171C>A	p.Gln391Lys	efsc-1	WBGene00008133	C47B2.7a	missense_variant	ED3049	ALT	7643111	13103633	7.897	0.1314	efsc-1 encodes an ortholog of the mammalian selenocysteine-specific elongation factor SelB that binds GTP, recognizes the Sec-tRNA(Sec) in vitro and in vivo, and is required for efficient selenoprotein translation in vivo; EFSC-1 activity is required for incorporation of selenocysteine into TRXR-1, and loss of EFSC-1 activity results in molting defects similar to those seen in trxr-1 mutant anima…	eukaryotic Elongation Factor, SelenoCysteine-tRNA-specific
LINE2A(ins)	I	12979132	G	C	c.294G>C	p.Met98Ile	efsc-1	WBGene00008133	C47B2.7a	missense_variant	ED3049	ALT	7643111	13103633	7.897	0.1311	efsc-1 encodes an ortholog of the mammalian selenocysteine-specific elongation factor SelB that binds GTP, recognizes the Sec-tRNA(Sec) in vitro and in vivo, and is required for efficient selenoprotein translation in vivo; EFSC-1 activity is required for incorporation of selenocysteine into TRXR-1, and loss of EFSC-1 activity results in molting defects similar to those seen in trxr-1 mutant anima…	eukaryotic Elongation Factor, SelenoCysteine-tRNA-specific
LINE2A(ins)	I	12980574	C	A	c.538C>A	p.Leu180Ile	efsc-1	WBGene00008133	C47B2.7a	missense_variant	ED3049	ALT	7643111	13103633	7.897	0.1311	efsc-1 encodes an ortholog of the mammalian selenocysteine-specific elongation factor SelB that binds GTP, recognizes the Sec-tRNA(Sec) in vitro and in vivo, and is required for efficient selenoprotein translation in vivo; EFSC-1 activity is required for incorporation of selenocysteine into TRXR-1, and loss of EFSC-1 activity results in molting defects similar to those seen in trxr-1 mutant anima…	eukaryotic Elongation Factor, SelenoCysteine-tRNA-specific
LINE2A(ins)	II	12684442	G	T	c.889G>T	p.Val297Phe	cox-10	WBGene00012895	Y46G5A.2	missense_variant	ED3049	REF	12581085	12863445	7.148	0.1304	Y46G5A.2 is orthologous to the human gene COX10 (YEAST) HOMOLOG, CYTOCHROME C OXIDASE ASSEMBLY PROTEIN (HEME A: FARNESYLTRANSFERASE) (COX10; OMIM:602125), which when mutated leads to disease.	Cytochrome OXidase assembly protein
LINE2A(ins)	I	11241922	A	T	c.49T>A	p.Ser17Thr	NA	WBGene00009747	F46A8.4	missense_variant	ED3049	REF	7643111	13103633	7.897	0.13	none available	not known
LINE2A(ins)	I	12981665	T	C	c.854T>C	p.Leu285Pro	efsc-1	WBGene00008133	C47B2.7a	missense_variant	ED3049	ALT	7643111	13103633	7.897	0.13	efsc-1 encodes an ortholog of the mammalian selenocysteine-specific elongation factor SelB that binds GTP, recognizes the Sec-tRNA(Sec) in vitro and in vivo, and is required for efficient selenoprotein translation in vivo; EFSC-1 activity is required for incorporation of selenocysteine into TRXR-1, and loss of EFSC-1 activity results in molting defects similar to those seen in trxr-1 mutant anima…	eukaryotic Elongation Factor, SelenoCysteine-tRNA-specific
LINE2A(ins)	I	11526371	G	A	c.3031G>A	p.Asp1011Asn	NA	WBGene00009314	F32B4.4a	missense_variant	ED3049	REF	7643111	13103633	7.897	0.1291	none available	not known
LINE2A(ins)	I	11542194	T	G	c.5912A>C	p.His1971Pro	dys-1	WBGene00001131	F15D3.1a	missense_variant	ED3049	REF	7643111	13103633	7.897	0.1291	The dys-1 gene encodes an ortholog of human DMD, which when mutated leads to Duchenne muscular dystrophy (OMIM:310200).	DYStrophin related
LINE2A(ins)	I	12582705	G	C	c.128G>C	p.Arg43Thr	NA	WBGene00009360	F33E2.4	missense_variant	ED3049	REF	7643111	13103633	7.897	0.1286	none available	not known
LINE2A(ins)	I	7987651	C	A	c.2786C>A	p.Ala929Asp	NA	WBGene00010367	H05L14.2	missense_variant	ED3049	REF	7643111	13103633	7.897	0.1279	none available	not known
LINE2A(ins)	I	11519400	G	A	c.577C>T	p.Pro193Ser	NA	WBGene00009315	F32B4.5a	missense_variant	ED3049	REF	7643111	13103633	7.897	0.1278	none available	not known
LINE2A(ins)	I	11043425	C	A	c.985C>A	p.Gln329Lys	NA	WBGene00013129	Y52B11A.10	missense_variant	ED3049	REF	7643111	13103633	7.897	0.1269	Y52B11A.10 encodes a protein containing a MIF4G domain found in proteins involved in RNA metabolism; loss of Y52B11A.10 activity via RNAi results in pharyngeal morphology defects.	not known
LINE2A(ins)	I	11162084	A	C	c.247A>C	p.Thr83Pro	NA	WBGene00050881	ZK39.10	missense_variant	ED3049	REF	7643111	13103633	7.897	0.1269	none available	not known
LINE2A(ins)	I	11213846	A	G	c.85A>G	p.Lys29Glu	NA	WBGene00206528	Y53H1A.7	missense_variant	ED3049	REF	7643111	13103633	7.897	0.1269	none available	not known
LINE2A(ins)	II	12586342	C	G	c.3219G>C	p.Glu1073Asp	ceh-100	WBGene00012584	Y38E10A.6a	missense_variant	ED3049	REF	12581085	12863445	7.148	0.1264	none available	C. Elegans Homeobox
LINE2A(ins)	I	11513653	G	A	c.161C>T	p.Ser54Leu	NA	WBGene00009313	F32B4.2	missense_variant	ED3049	REF	7643111	13103633	7.897	0.1253	none available	not known
LINE2A(ins)	I	12290566	A	G	c.118A>G	p.Thr40Ala	NA	WBGene00010165	F56H6.4	missense_variant	ED3049	ALT	7643111	13103633	7.897	0.1243	none available	not known
LINE2A(ins)	I	12291581	G	T	c.522G>T	p.Trp174Cys	NA	WBGene00010165	F56H6.4	missense_variant	ED3049	ALT	7643111	13103633	7.897	0.1243	none available	not known
LINE2A(ins)	I	12367775	C	T	c.1006C>T	p.Leu336Phe	NA	WBGene00011655	T09E11.6	missense_variant	ED3049	REF	7643111	13103633	7.897	0.1238	none available	not known
LINE2A(ins)	I	12368395	A	T	c.1309A>T	p.Ile437Phe	NA	WBGene00011655	T09E11.6	missense_variant	ED3049	REF	7643111	13103633	7.897	0.1238	none available	not known
LINE2A(ins)	II	12616082	T	C	c.85A>G	p.Ile29Val	nspe-6	WBGene00012603	Y38E10A.25	missense_variant	ED3049	REF	12581085	12863445	7.148	0.1235	none available	Nematode Specific Peptide family, group E
LINE2A(ins)	II	12616084	G	C	c.83C>G	p.Ala28Gly	nspe-6	WBGene00012603	Y38E10A.25	missense_variant	ED3049	REF	12581085	12863445	7.148	0.1235	none available	Nematode Specific Peptide family, group E
LINE2A(ins)	II	12616085	C	T	c.82G>A	p.Ala28Thr	nspe-6	WBGene00012603	Y38E10A.25	missense_variant	ED3049	REF	12581085	12863445	7.148	0.1235	none available	Nematode Specific Peptide family, group E
LINE2A(ins)	II	12616087	C	G	c.80G>C	p.Arg27Pro	nspe-6	WBGene00012603	Y38E10A.25	missense_variant	ED3049	REF	12581085	12863445	7.148	0.1235	none available	Nematode Specific Peptide family, group E
LINE2A(ins)	II	12616090	C	T	c.77G>A	p.Arg26His	nspe-6	WBGene00012603	Y38E10A.25	missense_variant	ED3049	REF	12581085	12863445	7.148	0.1235	none available	Nematode Specific Peptide family, group E
LINE2A(ins)	II	12616091	G	T	c.76C>A	p.Arg26Ser	nspe-6	WBGene00012603	Y38E10A.25	missense_variant	ED3049	REF	12581085	12863445	7.148	0.1235	none available	Nematode Specific Peptide family, group E
LINE2A(ins)	II	12632940	G	A	c.1457C>T	p.Ala486Val	NA	WBGene00012595	Y38E10A.17	missense_variant	ED3049	REF	12581085	12863445	7.148	0.1234	none available	not known
LINE2A(ins)	I	11631744	A	T	c.803A>T	p.Lys268Met	NA	WBGene00012265	W04G5.4	missense_variant	ED3049	REF	7643111	13103633	7.897	0.1234	none available	not known
LINE2A(ins)	I	11650367	G	T	c.328G>T	p.Asp110Tyr	NA	WBGene00012268	W04G5.8	missense_variant	ED3049	ALT	7643111	13103633	7.897	0.123	none available	not known
LINE2A(ins)	I	11650389	C	G	c.350C>G	p.Ala117Gly	NA	WBGene00012268	W04G5.8	missense_variant	ED3049	ALT	7643111	13103633	7.897	0.123	none available	not known
LINE2A(ins)	I	12631715	C	T	c.712G>A	p.Asp238Asn	clec-15	WBGene00011584	T07D10.4	missense_variant	ED3049	REF	7643111	13103633	7.897	0.1228	none available	C-type LECtin
LINE2A(ins)	I	11681858	T	G	c.292A>C	p.Lys98Gln	scrm-4	WBGene00008681	F11A6.2	missense_variant	ED3049	REF	7643111	13103633	7.897	0.1225	scrm-4 encodes a putative phospholipid scramblase homologous to human PLSCR1-5, and paralogous to other C. elegans SCRMs (e.g., SCRM-1); in apoptotic germline cells, SCRM-4 is fully dispensable for normally rapid engulfment and largely dispensable for phosphatidylserine exposure; SCRM-4 does not bind WAH-1 in vitro, and scrm-4(tm624) mutants have no obvious phenotype.	SCRaMblase (phospholipid scramblase)
LINE2A(ins)	I	11703568	A	G	c.1052A>G	p.Asp351Gly	pgrn-1	WBGene00011936	T22H2.6a	missense_variant	ED3049	REF	7643111	13103633	7.897	0.1225	pgrn-1 encodes an ortholog of human progranulin with three predicted granulin domains; pgrn-1 regulates the clearance of apoptotic cells, as loss of pgrn-1 results in an increased rate of apoptotic cell clearance; genetic studies indicate that the pgrn-1 activity requires the normal functioning of existing cell engulfment pathways; pgrn-1 is a secreted protein found in intestinal organelles, in t…	ProGRaNulin homolog
LINE2A(ins)	I	11797045	T	A	c.548A>T	p.Lys183Met	NA	WBGene00011384	T02G6.1	missense_variant	ED3049	REF	7643111	13103633	7.897	0.1225	none available	not known
LINE2A(ins)	I	11864721	C	T	c.475G>A	p.Gly159Arg	ced-1	WBGene00000415	Y47H9C.4a	missense_variant	ED3049	REF	7643111	13103633	7.897	0.1225	ced-1 encodes a single-pass transmembrane protein homologous to human CD91, a low density lipoprotein receptor; CED-1 is a component of the apoptotic pathway and functions to initiate a signaling pathway in phagocytic cells that promotes cell corpse engulfment, phagosome maturation as evidenced by enrichment of PtdIns(3)P, DYN-1, and RAB-5 on phagosomal surfaces and, ultimately, apoptotic cell de…	CEll Death abnormality
LINE2A(ins)	I	11920317	G	T	c.793C>A	p.Leu265Ile	fdps-1	WBGene00011058	R06C1.2	missense_variant	ED3049	REF	7643111	13103633	7.897	0.1225	none available	Farnesyl DiPhosphate Synthetase
LINE2A(ins)	I	12011517	C	A	c.187C>A	p.Leu63Ile	abt-5	WBGene00000023	Y53C10A.9	missense_variant	ED3049	REF	7643111	13103633	7.897	0.1225	abt-5 encodes a predicted ATP-binding cassette (ABC) transporter that is a member of the ABCA subfamily of transport proteins; ABT-5 is predicted to function as a transmembrane protein that couples energy to transport of various molecules across membranes, but as loss of abt-5 activity via RNAi results in no obvious defects, the precise role of abt-5 in C. elegans development and/or behavior is n…	ABC Transporter family
LINE2A(ins)	I	12012055	A	G	c.391A>G	p.Ile131Val	abt-5	WBGene00000023	Y53C10A.9	missense_variant	ED3049	REF	7643111	13103633	7.897	0.1225	abt-5 encodes a predicted ATP-binding cassette (ABC) transporter that is a member of the ABCA subfamily of transport proteins; ABT-5 is predicted to function as a transmembrane protein that couples energy to transport of various molecules across membranes, but as loss of abt-5 activity via RNAi results in no obvious defects, the precise role of abt-5 in C. elegans development and/or behavior is n…	ABC Transporter family
LINE2A(ins)	I	12013168	T	A	c.1024T>A	p.Phe342Ile	abt-5	WBGene00000023	Y53C10A.9	missense_variant	ED3049	REF	7643111	13103633	7.897	0.1225	abt-5 encodes a predicted ATP-binding cassette (ABC) transporter that is a member of the ABCA subfamily of transport proteins; ABT-5 is predicted to function as a transmembrane protein that couples energy to transport of various molecules across membranes, but as loss of abt-5 activity via RNAi results in no obvious defects, the precise role of abt-5 in C. elegans development and/or behavior is n…	ABC Transporter family
LINE2A(ins)	I	12013728	T	C	c.1529T>C	p.Ile510Thr	abt-5	WBGene00000023	Y53C10A.9	missense_variant	ED3049	REF	7643111	13103633	7.897	0.1225	abt-5 encodes a predicted ATP-binding cassette (ABC) transporter that is a member of the ABCA subfamily of transport proteins; ABT-5 is predicted to function as a transmembrane protein that couples energy to transport of various molecules across membranes, but as loss of abt-5 activity via RNAi results in no obvious defects, the precise role of abt-5 in C. elegans development and/or behavior is n…	ABC Transporter family
LINE2A(ins)	I	12034891	C	A	c.367C>A	p.Gln123Lys	NA	WBGene00010245	F58D5.6	missense_variant	ED3049	REF	7643111	13103633	7.897	0.1225	none available	not known
LINE2A(ins)	I	12046335	G	A	c.259C>T	p.His87Tyr	NA	WBGene00010248	F58D5.9	missense_variant	ED3049	REF	7643111	13103633	7.897	0.1225	none available	not known
LINE2A(ins)	I	12088731	C	T	c.635G>A	p.Gly212Glu	NA	WBGene00012959	Y47H10A.3	missense_variant	ED3049	REF	7643111	13103633	7.897	0.1225	none available	not known
LINE2A(ins)	I	12236927	A	G	c.221A>G	p.His74Arg	NA	WBGene00008785	F14B6.4	missense_variant	ED3049	REF	7643111	13103633	7.897	0.1225	none available	not known
LINE2A(ins)	II	12736104	A	T	c.723T>A	p.Asp241Glu	snrp-200	WBGene00012896	Y46G5A.4	missense_variant	ED3049	REF	12581085	12863445	7.148	0.1224	none available	Small Nuclear RibonucleoProtein homolog
LINE2A(ins)	I	12606226	C	T	c.22G>A	p.Val8Ile	NA	WBGene00011581	T07D10.1	missense_variant	ED3049	ALT	7643111	13103633	7.897	0.1218	none available	not known
LINE2A(ins)	I	12882291	T	A	c.1059T>A	p.His353Gln	pad-1	WBGene00003905	Y18D10A.13	missense_variant	ED3049	ALT	7643111	13103633	7.897	0.1217	The pad-1 gene encodes a highly conserved, but unfamiliar, protein that is required for embryonic development.	PAtterning Defective
LINE2A(ins)	I	12026693	A	G	c.3167A>G	p.Glu1056Gly	NA	WBGene00013138	Y53C10A.10	missense_variant	ED3049	REF	7643111	13103633	7.897	0.1215	none available	not known
LINE2A(ins)	I	12559531	G	A	c.128C>T	p.Ala43Val	NA	WBGene00012213	W02D9.7	missense_variant	ED3049	REF	7643111	13103633	7.897	0.1209	none available	not known
LINE2A(ins)	I	11630853	A	G	c.289A>G	p.Asn97Asp	NA	WBGene00012265	W04G5.4	missense_variant	ED3049	ALT	7643111	13103633	7.897	0.1204	none available	not known
LINE2A(ins)	II	12630189	C	G,T	c.402C>G	p.Ile134Met	NA	WBGene00044034	Y38E10A.28	missense_variant	ED3049	ALT	12581085	12863445	7.148	0.12	none available	not known
LINE2A(ins)	I	11437151	C	T	c.322C>T	p.His108Tyr	nhr-259	WBGene00007770	C27C7.8	missense_variant	ED3049	ALT	7643111	13103633	7.897	0.1181	none available	Nuclear Hormone Receptor family
LINE2A(ins)	I	12134273	G	A	c.1021C>T	p.Gln341*	sri-14	WBGene00005526	M01G12.1	stop_gained	ED3049	REF	7643111	13103633	7.897	0.118	sri-14 encodes a seven transmembrane G protein-coupled olfactory receptor; SRI-14 activity is required in the ASH chemosensory neurons for specifically sensing and avoiding high concentrations of diacetyl; an sri-14 promoter fusion is expressed in the ASH and AWC chemosensory neurons.	Serpentine Receptor, class I
LINE2A(ins)	I	12636186	T	C	c.886T>C	p.Ser296Pro	clec-13	WBGene00010399	H16D19.1	missense_variant	ED3049	REF	7643111	13103633	7.897	0.1176	none available	C-type LECtin
LINE2A(ins)	I	11631119	G	T	c.468G>T	p.Glu156Asp	NA	WBGene00012265	W04G5.4	missense_variant&splice_region_variant	ED3049	REF	7643111	13103633	7.897	0.1169	none available	not known
LINE2A(ins)	I	11345934	T	G	c.436A>C	p.Asn146His	oac-34	WBGene00010157	F56G4.1	missense_variant	ED3049	REF	7643111	13103633	7.897	0.1168	none available	O-ACyltransferase homolog
LINE2A(ins)	I	11437061	A	G	c.232A>G	p.Thr78Ala	nhr-259	WBGene00007770	C27C7.8	missense_variant	ED3049	REF	7643111	13103633	7.897	0.1161	none available	Nuclear Hormone Receptor family
LINE2A(ins)	I	11060995	T	C	c.215T>C	p.Leu72Pro	NA	WBGene00206497	Y52B11A.18	missense_variant	ED3073	REF	7643111	13103633	7.897	0.116	none available	not known
LINE2A(ins)	I	11526487	G	C	c.3147G>C	p.Gln1049His	NA	WBGene00009314	F32B4.4a	missense_variant	ED3049	ALT	7643111	13103633	7.897	0.1158	none available	not known
LINE2A(ins)	I	11541005	A	T	c.6414T>A	p.Asp2138Glu	dys-1	WBGene00001131	F15D3.1a	missense_variant	ED3049	ALT	7643111	13103633	7.897	0.1158	The dys-1 gene encodes an ortholog of human DMD, which when mutated leads to Duchenne muscular dystrophy (OMIM:310200).	DYStrophin related
LINE2A(ins)	I	13068012	C	T	c.829C>T	p.His277Tyr	hpo-2	WBGene00012500	Y26D4A.2	missense_variant	ED3049	REF	7643111	13103633	7.897	0.1153	none available	Hypersensitive to POre-forming toxin
LINE2A(ins)	I	11581951	C	A	c.36G>T	p.Glu12Asp	NA	WBGene00008858	F15D3.8	missense_variant	ED3049	REF	7643111	13103633	7.897	0.1153	none available	not known
LINE2A(ins)	I	11686187	G	C	c.52C>G	p.Gln18Glu	NA	WBGene00206532	F11A6.15	missense_variant	ED3049	REF	7643111	13103633	7.897	0.1153	none available	not known
LINE2A(ins)	I	11364974	A	G	c.2309T>C	p.Leu770Ser	NA	WBGene00010161	F56G4.6	missense_variant	ED3049	REF	7643111	13103633	7.897	0.1142	none available	not known
LINE2A(ins)	I	11644988	G	T	c.919G>T	p.Gly307*	NA	WBGene00012269	W04G5.9	stop_gained	ED3049	REF	7643111	13103633	7.897	0.114	none available	not known
LINE2A(ins)	I	12523589	A	T	c.293A>T	p.Gln98Leu	NA	WBGene00010770	K11D2.4a	missense_variant	ED3049	REF	7643111	13103633	7.897	0.1139	none available	not known
LINE2A(ins)	I	8239638	T	A	c.481A>T	p.Met161Leu	kri-1	WBGene00013955	ZK265.1a	missense_variant	ED3049	REF	7643111	13103633	7.897	0.1137	kri-1 encodes an ankyrin repeat and FERM domain-containing protein orthologous to human KRIT1 (Krev interaction trapped/cerebral cavernous malformation 1, OMIM:604214); kri-1 was identified in RNAi screens for genes required for DAF-16-dependent lifespan extension in germline-depleted animals; subsequent analysis of kri-1 mutations suggests that KRI-1 is required for proper localization of DAF-16…	human KRIT 1 (Krev interaction trapped/cerebral cavernous malformation 1) homolog
LINE2A(ins)	I	8314693	G	A	c.149C>T	p.Ser50Leu	NA	WBGene00009923	F52B5.7	missense_variant	ED3049	REF	7643111	13103633	7.897	0.1137	none available	not known
LINE2A(ins)	I	8322161	G	T	c.1570C>A	p.Arg524Ser	NA	WBGene00009922	F52B5.3	missense_variant	ED3049	REF	7643111	13103633	7.897	0.1137	The F52B5.3 gene encodes a DEAH helicase orthologous to the Drosophila SpindleE protein.	not known
LINE2A(ins)	I	8443360	C	T	c.1097G>A	p.Cys366Tyr	NA	WBGene00008651	F10D11.5	missense_variant	ED3049	REF	7643111	13103633	7.897	0.1137	none available	not known
LINE2A(ins)	I	9485127	A	G	c.772A>G	p.Lys258Glu	NA	WBGene00009263	F30A10.4	missense_variant	ED3049	REF	7643111	13103633	7.897	0.1131	none available	not known
LINE2A(ins)	I	11695721	A	G	c.1010T>C	p.Phe337Ser	sri-11	WBGene00005523	T22H2.3	missense_variant	ED3049	REF	7643111	13103633	7.897	0.113	none available	Serpentine Receptor, class I
LINE2A(ins)	I	10268471	A	T	c.9480T>A	p.Asp3160Glu	NA	WBGene00013859	ZC247.1	missense_variant	ED3049	REF	7643111	13103633	7.897	0.1128	none available	not known
LINE2A(ins)	I	12761303	C	A	c.1612G>T	p.Val538Leu	amx-2	WBGene00000138	B0019.1	missense_variant	ED3049	ALT	7643111	13103633	7.897	0.1123	none available	AMine oXidase family
LINE2A(ins)	I	10276190	G	C	c.1761C>G	p.Ile587Met	NA	WBGene00013859	ZC247.1	missense_variant	ED3049	REF	7643111	13103633	7.897	0.1114	none available	not known
LINE2A(ins)	II	12596270	G	T	c.1012C>A	p.Leu338Met	ceh-100	WBGene00012584	Y38E10A.6a	missense_variant	ED3049	REF	12581085	12863445	7.148	0.1112	none available	C. Elegans Homeobox
LINE2A(ins)	II	12594259	T	C	c.1450A>G	p.Lys484Glu	ceh-100	WBGene00012584	Y38E10A.6a	missense_variant	ED3049	REF	12581085	12863445	7.148	0.1108	none available	C. Elegans Homeobox
LINE2A(ins)	I	12758768	G	T	c.245G>T	p.Cys82Phe	bath-35	WBGene00012196	W02A11.8	missense_variant	ED3049	ALT	7643111	13103633	7.897	0.1107	none available	BTB and MATH domain containing
LINE2A(ins)	I	7781302	T	C	c.517A>G	p.Asn173Asp	NA	WBGene00012151	VH15N14R.1	missense_variant	ED3049	REF	7643111	13103633	7.897	0.1107	none available	not known
LINE2A(ins)	I	7941683	T	C	c.586T>C	p.Ser196Pro	NA	WBGene00011916	T22C1.5	missense_variant	ED3049	REF	7643111	13103633	7.897	0.1105	none available	not known
LINE2A(ins)	I	12292079	A	G	c.818A>G	p.Gln273Arg	NA	WBGene00010165	F56H6.4	missense_variant	ED3049	ALT	7643111	13103633	7.897	0.1104	none available	not known
LINE2A(ins)	I	12758748	C	T,G	c.225C>G	p.Asn75Lys	bath-35	WBGene00012196	W02A11.8	missense_variant	ED3049	ALT	7643111	13103633	7.897	0.1099	none available	BTB and MATH domain containing
LINE2A(ins)	I	12758766	G	T,A	c.243G>T	p.Lys81Asn	bath-35	WBGene00012196	W02A11.8	missense_variant	ED3049	ALT	7643111	13103633	7.897	0.1099	none available	BTB and MATH domain containing
LINE2A(ins)	I	12758769	T	C,G	c.246T>G	p.Cys82Trp	bath-35	WBGene00012196	W02A11.8	missense_variant	ED3049	ALT	7643111	13103633	7.897	0.1099	none available	BTB and MATH domain containing
LINE2A(ins)	I	12981738	T	G	c.927T>G	p.Asn309Lys	efsc-1	WBGene00008133	C47B2.7a	missense_variant	ED3049	ALT	7643111	13103633	7.897	0.1099	efsc-1 encodes an ortholog of the mammalian selenocysteine-specific elongation factor SelB that binds GTP, recognizes the Sec-tRNA(Sec) in vitro and in vivo, and is required for efficient selenoprotein translation in vivo; EFSC-1 activity is required for incorporation of selenocysteine into TRXR-1, and loss of EFSC-1 activity results in molting defects similar to those seen in trxr-1 mutant anima…	eukaryotic Elongation Factor, SelenoCysteine-tRNA-specific
LINE2A(ins)	I	12981809	A	C	c.998A>C	p.Lys333Thr	efsc-1	WBGene00008133	C47B2.7a	missense_variant	ED3049	ALT	7643111	13103633	7.897	0.1099	efsc-1 encodes an ortholog of the mammalian selenocysteine-specific elongation factor SelB that binds GTP, recognizes the Sec-tRNA(Sec) in vitro and in vivo, and is required for efficient selenoprotein translation in vivo; EFSC-1 activity is required for incorporation of selenocysteine into TRXR-1, and loss of EFSC-1 activity results in molting defects similar to those seen in trxr-1 mutant anima…	eukaryotic Elongation Factor, SelenoCysteine-tRNA-specific
LINE2A(ins)	I	12579177	G	A	c.29C>T	p.Ala10Val	NA	WBGene00077769	F33E2.10	missense_variant	ED3049	REF	7643111	13103633	7.897	0.1098	none available	not known
LINE2A(ins)	I	12589459	A	T	c.1128A>T	p.Glu376Asp	NA	WBGene00009362	F33E2.6	missense_variant	ED3049	REF	7643111	13103633	7.897	0.1098	none available	not known
LINE2A(ins)	I	12758737	A	T	c.214A>T	p.Met72Leu	bath-35	WBGene00012196	W02A11.8	missense_variant	ED3049	ALT	7643111	13103633	7.897	0.1096	none available	BTB and MATH domain containing
LINE2A(ins)	I	12758740	G	A	c.217G>A	p.Val73Met	bath-35	WBGene00012196	W02A11.8	missense_variant	ED3049	ALT	7643111	13103633	7.897	0.1096	none available	BTB and MATH domain containing
LINE2A(ins)	I	11265389	C	A	c.240C>A	p.Tyr80*	NA	WBGene00195231	F36D1.14	stop_gained	ED3049	REF	7643111	13103633	7.897	0.1093	none available	not known
LINE2A(ins)	I	7926310	C	T	c.28G>A	p.Glu10Lys	smgl-1	WBGene00008990	F20G4.1	missense_variant	ED3049	REF	7643111	13103633	7.897	0.109	none available	SMG-associated and Lethal
LINE2A(ins)	I	7940479	C	T	c.130G>A	p.Asp44Asn	NA	WBGene00011915	T22C1.4	missense_variant	ED3049	REF	7643111	13103633	7.897	0.109	none available	not known
LINE2A(ins)	I	7944141	G	A	c.389G>A	p.Ser130Asn	NA	WBGene00011917	T22C1.6	missense_variant	ED3049	REF	7643111	13103633	7.897	0.109	none available	not known
LINE2A(ins)	I	7983742	A	G	c.1327A>G	p.Ile443Val	NA	WBGene00010367	H05L14.2	missense_variant	ED3049	REF	7643111	13103633	7.897	0.109	none available	not known
LINE2A(ins)	I	8022089	T	C	c.749T>C	p.Leu250Ser	NA	WBGene00008317	C54G4.7	missense_variant	ED3049	REF	7643111	13103633	7.897	0.109	none available	not known
LINE2A(ins)	I	8024991	C	T	c.1383G>A	p.Met461Ile	NA	WBGene00008318	C54G4.9	missense_variant	ED3049	REF	7643111	13103633	7.897	0.109	none available	not known
LINE2A(ins)	I	8032964	G	T	c.2169C>A	p.Asn723Lys	cdc-48.3	WBGene00010562	K04G2.3	missense_variant	ED3049	REF	7643111	13103633	7.897	0.109	none available	Cell Division Cycle related
LINE2A(ins)	I	11765118	T	C	c.10030A>G	p.Met3344Val	vab-10	WBGene00006876	ZK1151.1a	missense_variant	ED3049	REF	7643111	13103633	7.897	0.1086	vab-10 encodes, by alternative splicing, two spectraplakins (VAB-10A and VAB-10B) that are jointly required for mechanical resilience of the epidermis under strain by the contraction of actin microfilaments mechanically linked to fibrous organelles (FOs); VAB-10A/B are, accordingly, required for elongation during embryonic morphogenesis; VAB-10A has C-terminal plectin repeats while VAB-10B has sp…	Variable ABnormal morphology
LINE2A(ins)	I	11889903	C	T	c.403G>A	p.Glu135Lys	NA	WBGene00012957	Y47H9C.15	missense_variant	ED3049	REF	7643111	13103633	7.897	0.1086	none available	not known
LINE2A(ins)	I	12144152	A	T	c.146A>T	p.Tyr49Phe	sri-17	WBGene00005529	F15H9.3	missense_variant	ED3049	REF	7643111	13103633	7.897	0.1085	none available	Serpentine Receptor, class I
LINE2A(ins)	I	11580635	T	C	c.514A>G	p.Asn172Asp	NA	WBGene00008858	F15D3.8	missense_variant	ED3049	ALT	7643111	13103633	7.897	0.1083	none available	not known
LINE2A(ins)	I	11013352	G	T	c.298G>T	p.Val100Leu	NA	WBGene00077539	Y52B11A.12	missense_variant	ED3049	ALT	7643111	13103633	7.897	0.1081	none available	not known
LINE2A(ins)	I	7675237	G	A	c.683C>T	p.Thr228Ile	NA	WBGene00009145	F26A3.7	missense_variant	ED3049	REF	7643111	13103633	7.897	0.1081	none available	not known
LINE2A(ins)	I	7734348	G	A	c.1405G>A	p.Val469Met	NA	WBGene00009190	F27D4.6a	missense_variant	ED3049	REF	7643111	13103633	7.897	0.1081	none available	not known
LINE2A(ins)	I	7788515	T	G	c.601A>C	p.Ile201Leu	NA	WBGene00008401	D2005.6	missense_variant	ED3049	REF	7643111	13103633	7.897	0.1081	none available	not known
LINE2A(ins)	I	7837290	A	T	c.140A>T	p.Tyr47Phe	NA	WBGene00009276	F30F8.9a	missense_variant	ED3049	REF	7643111	13103633	7.897	0.1081	none available	not known
LINE2A(ins)	I	7852459	A	T	c.1325A>T	p.Gln442Leu	taf-5	WBGene00006386	F30F8.8	missense_variant	ED3049	REF	7643111	13103633	7.897	0.1081	none available	TAF (TBP-associated transcription factor) family
LINE2A(ins)	I	7856487	G	T	c.2023G>T	p.Asp675Tyr	apb-3	WBGene00000163	R11A5.1a	missense_variant	ED3049	REF	7643111	13103633	7.897	0.1081	apb-3 encodes an adaptin, orthologous to the beta3 subunit of adaptor protein complex 3 (AP-3); based on structural similarity, APB-3 is predicted to be involved in the formation of intracellular transport vesicles, and genetic analyses indicate that apb-3 activity is required for biogenesis of lysosome-related gut granules.
LINE2A(ins)	I	8104847	C	T	c.1199C>T	p.Thr400Ile	spr-4	WBGene00005009	C09H6.1a	missense_variant	ED3049	REF	7643111	13103633	7.897	0.1081	none available	Suppressor of PResenilin defect
LINE2A(ins)	I	8117637	T	C	c.433A>G	p.Thr145Ala	lin-10	WBGene00002999	C09H6.2a	missense_variant	ED3049	REF	7643111	13103633	7.897	0.1081	lin-10 encodes a PDZ and PTB domain-containing protein that is homologous to mammalian Munc interacting proteins (Mint1, OMIM:602414) and is required for polarized protein localization; LIN-10 is required for proper localization of the LET-23 EGF receptor to the basolateral membrane of the vulval precursor cells and for proper postsynaptic localization of GLR-1, an AMPA-type glutamate receptor in…	abnormal cell LINeage
LINE2A(ins)	I	8163443	A	G	c.2035A>G	p.Lys679Glu	NA	WBGene00012115	T28B8.4	missense_variant	ED3049	REF	7643111	13103633	7.897	0.1081	none available	not known
LINE2A(ins)	I	8164044	G	A	c.2223G>A	p.Met741Ile	NA	WBGene00012115	T28B8.4	missense_variant	ED3049	REF	7643111	13103633	7.897	0.1081	none available	not known
LINE2A(ins)	I	12035029	G	T	c.505G>T	p.Ala169Ser	NA	WBGene00010245	F58D5.6	missense_variant	ED3049	REF	7643111	13103633	7.897	0.1081	none available	not known
LINE2A(ins)	I	12301551	C	T	c.1100G>A	p.Arg367His	clec-18	WBGene00010169	F56H6.8	missense_variant	ED3049	REF	7643111	13103633	7.897	0.1081	none available	C-type LECtin
LINE2A(ins)	I	12027494	C	T	c.3968C>T	p.Pro1323Leu	NA	WBGene00013138	Y53C10A.10	missense_variant	ED3049	REF	7643111	13103633	7.897	0.108	none available	not known
LINE2A(ins)	I	11303861	A	G	c.294A>G	p.Ile98Met	NA	WBGene00013184	Y53H1B.6	missense_variant	ED3049	ALT	7643111	13103633	7.897	0.108	none available	not known
LINE2A(ins)	I	12636098	C	G	c.798C>G	p.Asn266Lys	clec-13	WBGene00010399	H16D19.1	missense_variant	ED3049	REF	7643111	13103633	7.897	0.107	none available	C-type LECtin
LINE2A(ins)	I	8048026	T	C	c.328A>G	p.Met110Val	NA	WBGene00010566	K04G2.7a	missense_variant	ED3049	REF	7643111	13103633	7.897	0.107	none available	not known
LINE2A(ins)	I	8154074	T	G	c.1285T>G	p.Phe429Val	NA	WBGene00012114	T28B8.3a	missense_variant	ED3049	REF	7643111	13103633	7.897	0.107	none available	not known
LINE2A(ins)	I	12557520	G	A	c.217G>A	p.Glu73Lys	NA	WBGene00012215	W02D9.9	missense_variant	ED3049	REF	7643111	13103633	7.897	0.1067	none available	not known
LINE2A(ins)	I	12558571	T	C	c.25T>C	p.Cys9Arg	NA	WBGene00012214	W02D9.8	missense_variant	ED3049	REF	7643111	13103633	7.897	0.1067	none available	not known
LINE2A(ins)	I	12558861	A	G	c.148A>G	p.Ser50Gly	NA	WBGene00012214	W02D9.8	missense_variant	ED3049	REF	7643111	13103633	7.897	0.1067	none available	not known
LINE2A(ins)	I	12271959	C	T	c.179G>A	p.Ser60Asn	oac-25	WBGene00009615	F41D3.10	missense_variant	JU1088	ALT	7643111	13103633	7.897	0.1066	none available	O-ACyltransferase homolog
LINE2A(ins)	I	12972039	A	C	c.425A>C	p.Glu142Ala	prx-11	WBGene00004196	C47B2.8	missense_variant	ED3049	ALT	7643111	13103633	7.897	0.1066	prx-11 encodes the C. elegans ortholog of vertebrate peroxisomal membrane protein 11C; by homology, PRX-11 is predicted to be an integral peroxisomal membrane protein that functions in peroxisome organization; loss of prx-11 activity results in an extended lifespan and increased sensitivity to the Pseudomonas aeruginosa pathogen.	PeRoXisome assembly factor
LINE2A(ins)	I	12978430	C	A	c.980C>A	p.Thr327Asn	gale-1	WBGene00008132	C47B2.6a	missense_variant	ED3049	ALT	7643111	13103633	7.897	0.1066	gale-1 encodes a putative UDP-galactose-4-epimerase, orthologous to human GALE (OMIM:606953, mutated in galactose epimerase deficiency); GALE-1 is thought to interconvert UDP-N-acetylglucosamine and UDP-N-acetylgalactosamine at the end of the hexosamine pathway; gale-1 is expressed in neurons, intestine and the developing reproductive system, but has no observed function in mass RNAi assays.	UDP-GALactose 4-Epimerase
LINE2A(ins)	I	11570209	G	C	c.2398G>C	p.Ala800Pro	NA	WBGene00008854	F15D3.4	missense_variant	ED3049	ALT	7643111	13103633	7.897	0.1061	none available	not known
LINE2A(ins)	I	11061009	C	T	c.229C>T	p.Pro77Ser	NA	WBGene00206497	Y52B11A.18	missense_variant	ED3073	REF	7643111	13103633	7.897	0.106	none available	not known
LINE2A(ins)	I	12631925	A	G	c.502T>C	p.Tyr168His	clec-15	WBGene00011584	T07D10.4	missense_variant	ED3049	REF	7643111	13103633	7.897	0.1059	none available	C-type LECtin
LINE2A(ins)	I	11755059	T	C	c.8351A>G	p.Asp2784Gly	vab-10	WBGene00006876	ZK1151.1a	missense_variant	ED3049	ALT	7643111	13103633	7.897	0.1058	vab-10 encodes, by alternative splicing, two spectraplakins (VAB-10A and VAB-10B) that are jointly required for mechanical resilience of the epidermis under strain by the contraction of actin microfilaments mechanically linked to fibrous organelles (FOs); VAB-10A/B are, accordingly, required for elongation during embryonic morphogenesis; VAB-10A has C-terminal plectin repeats while VAB-10B has sp…	Variable ABnormal morphology
LINE2A(ins)	I	10269046	A	C	c.8905T>G	p.Phe2969Val	NA	WBGene00013859	ZC247.1	missense_variant	ED3049	ALT	7643111	13103633	7.897	0.1057	none available	not known
LINE2A(ins)	I	12369559	C	A	c.281C>A	p.Thr94Lys	NA	WBGene00011652	T09E11.3	missense_variant	ED3049	ALT	7643111	13103633	7.897	0.1057	none available	not known
LINE2A(ins)	II	12756372	C	T	c.20C>T	p.Ser7Leu	NA	WBGene00012900	Y46G5A.8	missense_variant	ED3073	REF	12581085	12863445	7.148	0.1054	This gene encodes a protein containing an F-box, a motif predicted to mediate protein-protein interactions either with homologs of yeast Skp-1p or with other proteins.	not known
LINE2A(ins)	I	11711813	C	T	c.334G>A	p.Ala112Thr	oac-19	WBGene00009413	F35E2.6	missense_variant	ED3049	ALT	7643111	13103633	7.897	0.1051	none available	O-ACyltransferase homolog
LINE2A(ins)	I	8064240	G	C	c.11113C>G	p.Leu3705Val	che-3	WBGene00000485	F18C12.1	missense_variant	ED3049	REF	7643111	13103633	7.897	0.105	che-3 encodes a dynein heavy chain (DHC) 1b isoform that affects the establishment and maintainance of the structural integrity of sensory cilia, and that also has a role in intraflagellar transport; CHE-3 is expressed in ciliated sensory neurons.	abnormal CHEmotaxis
LINE2A(ins)	I	11617860	G	A	c.922C>T	p.Arg308Cys	NA	WBGene00007638	C17D12.3	missense_variant	ED3049	REF	7643111	13103633	7.897	0.1048	none available	not known
LINE2A(ins)	II	12861681	C	A	c.2106C>A	p.Phe702Leu	NA	WBGene00012917	Y46G5A.29	missense_variant	ED3049	REF	12581085	12863445	7.148	0.1047	none available	not known
LINE2A(ins)	I	12657916	T	A	c.836A>T	p.Ter279Leuext*?	NA	WBGene00012041	T26E3.8	stop_lost	ED3049	REF	7643111	13103633	7.897	0.1041	none available	not known
LINE2A(ins)	I	12839241	C	T	c.1730C>T	p.Thr577Ile	ptr-17	WBGene00004231	Y18D10A.7a	missense_variant	ED3049	ALT	7643111	13103633	7.897	0.1037	ptr-17 encodes a divergent ortholog of Drosophila and human PTCHD3, which defines one of seven paralogous families of sterol sensing domain (SSD) proteins; PTR-17 is required for normal adult alae formation.	PaTched Related family
LINE2A(ins)	I	10271641	G	C	c.6310C>G	p.His2104Asp	NA	WBGene00013859	ZC247.1	missense_variant	ED3049	ALT	7643111	13103633	7.897	0.1037	none available	not known
LINE2A(ins)	II	12817284	C	A	c.602G>T	p.Cys201Phe	NA	WBGene00012912	Y46G5A.22a	missense_variant	ED3049	REF	12581085	12863445	7.148	0.1036	none available	not known
LINE2A(ins)	I	9430528	C	T	c.1118C>T	p.Ala373Val	NA	WBGene00007645	C17E4.6	missense_variant	ED3049	REF	7643111	13103633	7.897	0.1035	none available	not known
LINE2A(ins)	I	9534908	C	G	c.199G>C	p.Asp67His	NA	WBGene00008064	C41G7.7	missense_variant	ED3049	REF	7643111	13103633	7.897	0.1035	none available	not known
LINE2A(ins)	I	9538414	T	C	c.845A>G	p.Asp282Gly	irx-1	WBGene00007984	C36F7.1	missense_variant&splice_region_variant	ED3049	REF	7643111	13103633	7.897	0.1035	irx-1 encodes a homeodomain-containing protein that is most similar to members of the Iroquois subclass of TALE (three amino acid loop extension) superclass atypical homeodomain proteins; IRX-1 functions downstream of the UNC-55 nuclear receptor in a transcriptional regulatory network that controls remodeling of the GABAergic DD neuron synapses during larval development.	IRoquois subclass of homeoboX
LINE2A(ins)	I	9574307	C	T	c.71G>A	p.Cys24Tyr	rig-5	WBGene00004372	C36F7.4a	missense_variant	ED3049	REF	7643111	13103633	7.897	0.1035	none available	neuRonal IGCAM
LINE2A(ins)	I	9575713	G	A	c.224C>T	p.Pro75Leu	NA	WBGene00007986	C36F7.5	missense_variant	ED3049	REF	7643111	13103633	7.897	0.1035	none available	not known
LINE2A(ins)	I	9587330	C	T	c.574G>A	p.Val192Ile	NA	WBGene00010610	K07A1.3	missense_variant	ED3049	REF	7643111	13103633	7.897	0.1035	none available	not known
LINE2A(ins)	I	11580575	C	T	c.574G>A	p.Glu192Lys	NA	WBGene00008858	F15D3.8	missense_variant	ED3049	ALT	7643111	13103633	7.897	0.1032	none available	not known
LINE2A(ins)	I	11680619	A	G	c.2270A>G	p.Gln757Arg	kpc-1	WBGene00002232	F11A6.1a	missense_variant	ED3049	ALT	7643111	13103633	7.897	0.1031	kpc-1 encodes two isoforms of a Kex2/subtilisin-like proprotein convertase that is a member of the subtilase family of calcium-dependent serine endoproteinases that includes mammalian furin (OMIM:136950) and Saccharomyces cerevisiae Kex2p; KPC-1 is required for normal growth and locomotion and is likely responsible for the processing of transforming growth factor (TGF) beta proproteins encoded by…	Kex-2 Proprotein Convertase family
LINE2A(ins)	I	11681250	C	T	c.666G>A	p.Met222Ile	scrm-4	WBGene00008681	F11A6.2	missense_variant	ED3049	ALT	7643111	13103633	7.897	0.1031	scrm-4 encodes a putative phospholipid scramblase homologous to human PLSCR1-5, and paralogous to other C. elegans SCRMs (e.g., SCRM-1); in apoptotic germline cells, SCRM-4 is fully dispensable for normally rapid engulfment and largely dispensable for phosphatidylserine exposure; SCRM-4 does not bind WAH-1 in vitro, and scrm-4(tm624) mutants have no obvious phenotype.	SCRaMblase (phospholipid scramblase)
LINE2A(ins)	I	9140834	G	A	c.653C>T	p.Pro218Leu	NA	WBGene00014119	ZK858.6a	missense_variant	ED3049	REF	7643111	13103633	7.897	0.1029	none available	not known
LINE2A(ins)	I	9353603	T	G	c.283A>C	p.Asn95His	NA	WBGene00010858	M04C9.3a	missense_variant	ED3049	REF	7643111	13103633	7.897	0.1029	none available	not known
LINE2A(ins)	I	9356704	C	G	c.236G>C	p.Cys79Ser	NA	WBGene00010859	M04C9.4	missense_variant	ED3049	REF	7643111	13103633	7.897	0.1029	none available	not known
LINE2A(ins)	I	12100742	C	T	c.3497G>A	p.Arg1166Gln	rrf-2	WBGene00004509	M01G12.12	missense_variant	ED3049	REF	7643111	13103633	7.897	0.1025	rrf-2 encodes an RNA-directed RNA polymerase (RdRP) homolog of unknown function; RRF-2 is not obviously required for either somatic or germline RNAi, or for transitive RNAi.	RNA-dependent RNA polymerase Family
LINE2A(ins)	I	12101277	C	G	c.3289G>C	p.Val1097Leu	rrf-2	WBGene00004509	M01G12.12	missense_variant	ED3049	REF	7643111	13103633	7.897	0.1025	rrf-2 encodes an RNA-directed RNA polymerase (RdRP) homolog of unknown function; RRF-2 is not obviously required for either somatic or germline RNAi, or for transitive RNAi.	RNA-dependent RNA polymerase Family
LINE2A(ins)	I	12101381	T	A	c.3185A>T	p.Lys1062Met	rrf-2	WBGene00004509	M01G12.12	missense_variant	ED3049	REF	7643111	13103633	7.897	0.1025	rrf-2 encodes an RNA-directed RNA polymerase (RdRP) homolog of unknown function; RRF-2 is not obviously required for either somatic or germline RNAi, or for transitive RNAi.	RNA-dependent RNA polymerase Family
LINE2A(ins)	I	12101458	G	T	c.3108C>A	p.Asp1036Glu	rrf-2	WBGene00004509	M01G12.12	missense_variant	ED3049	REF	7643111	13103633	7.897	0.1025	rrf-2 encodes an RNA-directed RNA polymerase (RdRP) homolog of unknown function; RRF-2 is not obviously required for either somatic or germline RNAi, or for transitive RNAi.	RNA-dependent RNA polymerase Family
LINE2A(ins)	I	12101460	C	T	c.3106G>A	p.Asp1036Asn	rrf-2	WBGene00004509	M01G12.12	missense_variant&splice_region_variant	ED3049	REF	7643111	13103633	7.897	0.1025	rrf-2 encodes an RNA-directed RNA polymerase (RdRP) homolog of unknown function; RRF-2 is not obviously required for either somatic or germline RNAi, or for transitive RNAi.	RNA-dependent RNA polymerase Family
LINE2A(ins)	I	11585848	C	G	c.139G>C	p.Val47Leu	spe-9	WBGene00004963	C17D12.6a	missense_variant	ED3049	ALT	7643111	13103633	7.897	0.1023	spe-9 encodes an EGF repeat-containing protein with a short intracellular domain; SPE-9 is required autonomously in sperm for fertilization, and by homology, likely mediates an adhesive or signaling event necessary for proper oocyte fertilization; spe-9 mRNA is detected solely in animals that are engaged in spermatogenesis; in spermatids, SPE-9 is found at or near the cell surface; following sper…	defective SPErmatogenesis
LINE2A(ins)	I	11601240	A	G,C	c.1462A>G	p.Thr488Ala	unc-75	WBGene00006807	C17D12.2	missense_variant	ED3049	ALT	7643111	13103633	7.897	0.1023	unc-75 encodes an RNA-binding protein with two N-terminal RNA recognition motifs (RRMs), a glutamine/asparagine-rich linker domain, and a third C-terminal RRM that is orthologous to the mammalian CELF/BrunoL proteins that control pre-mRNA splicing; UNC-75 is required for neuron-specific splicing of unc-32 mRNA; UNC-75 binds the unc-32 intron 7a in vitro; both UNC-75 and EXC-7 are required in para…	UNCoordinated
LINE2A(ins)	I	11604686	A	C	c.1818T>G	p.Asp606Glu	NA	WBGene00007640	C17D12.7	missense_variant	ED3049	ALT	7643111	13103633	7.897	0.1023	none available	not known
LINE2A(ins)	I	12301538	G	T	c.1113C>A	p.Asn371Lys	clec-18	WBGene00010169	F56H6.8	missense_variant	ED3049	REF	7643111	13103633	7.897	0.1021	none available	C-type LECtin
LINE2A(ins)	I	12271610	A	C,G	c.480T>G	p.Ile160Met	oac-25	WBGene00009615	F41D3.10	missense_variant	ED3049	REF	7643111	13103633	7.897	0.1011	none available	O-ACyltransferase homolog
LINE2A(ins)	II	12766487	C	A	c.1961C>A	p.Pro654Gln	cnp-2	WBGene00012901	Y46G5A.10	missense_variant	ED3049	REF	12581085	12863445	7.148	0.1011	none available	CalciNeurin binding Protein
LINE2A(ins)	I	10267384	G	A	c.10567C>T	p.Pro3523Ser	NA	WBGene00013859	ZC247.1	missense_variant	ED3049	REF	7643111	13103633	7.897	0.1	none available	not known
LINE2A(ins)	I	12150644	C	G	c.98G>C	p.Gly33Ala	sri-16	WBGene00005528	F15H9.4	missense_variant	ED3049	REF	7643111	13103633	7.897	0.09991	none available	Serpentine Receptor, class I
LINE2A(ins)	II	12788113	G	T	c.28C>A	p.His10Asn	NA	WBGene00012920	Y46G5A.35	missense_variant	ED3049	REF	12581085	12863445	7.148	0.09977	none available	not known
LINE2A(ins)	I	11774536	C	A	c.3610G>T	p.Ala1204Ser	vab-10	WBGene00006876	ZK1151.1a	missense_variant	ED3049	ALT	7643111	13103633	7.897	0.09977	vab-10 encodes, by alternative splicing, two spectraplakins (VAB-10A and VAB-10B) that are jointly required for mechanical resilience of the epidermis under strain by the contraction of actin microfilaments mechanically linked to fibrous organelles (FOs); VAB-10A/B are, accordingly, required for elongation during embryonic morphogenesis; VAB-10A has C-terminal plectin repeats while VAB-10B has sp…	Variable ABnormal morphology
LINE2A(ins)	I	12758725	G	A	c.202G>A	p.Asp68Asn	bath-35	WBGene00012196	W02A11.8	missense_variant	ED3049	ALT	7643111	13103633	7.897	0.09954	none available	BTB and MATH domain containing
LINE2A(ins)	I	12758743	T	A	c.220T>A	p.Tyr74Asn	bath-35	WBGene00012196	W02A11.8	missense_variant	ED3049	ALT	7643111	13103633	7.897	0.09954	none available	BTB and MATH domain containing
LINE2A(ins)	I	12758745	C	G	c.222C>G	p.Tyr74*	bath-35	WBGene00012196	W02A11.8	stop_gained	ED3049	ALT	7643111	13103633	7.897	0.09954	none available	BTB and MATH domain containing
LINE2A(ins)	I	12758755	A	G	c.232A>G	p.Ile78Val	bath-35	WBGene00012196	W02A11.8	missense_variant	ED3049	ALT	7643111	13103633	7.897	0.09954	none available	BTB and MATH domain containing
LINE2A(ins)	I	12758973	T	A	c.403T>A	p.Ser135Thr	bath-35	WBGene00012196	W02A11.8	missense_variant	ED3049	ALT	7643111	13103633	7.897	0.09948	none available	BTB and MATH domain containing
LINE2A(ins)	I	12314202	A	T	c.1401A>T	p.Glu467Asp	oac-36	WBGene00010172	F56H6.12	missense_variant	ED3049	REF	7643111	13103633	7.897	0.09935	none available	O-ACyltransferase homolog
LINE2A(ins)	I	12949365	A	G	c.1567A>G	p.Thr523Ala	acox-3	WBGene00008566	F08A8.3	missense_variant	ED3049	REF	7643111	13103633	7.897	0.09931	none available	not known
LINE2A(ins)	I	11340852	T	C	c.341A>G	p.Gln114Arg	NA	WBGene00077770	M04D5.3	missense_variant	ED3049	REF	7643111	13103633	7.897	0.099	none available	not known
LINE2A(ins)	I	11236439	G	A	c.269C>T	p.Thr90Ile	NA	WBGene00009751	F46A8.8	missense_variant	ED3049	ALT	7643111	13103633	7.897	0.09878	none available	not known
LINE2A(ins)	I	11221117	G	A	c.718C>T	p.Pro240Ser	rsy-1	WBGene00013177	Y53H1A.1a	missense_variant	ED3049	REF	7643111	13103633	7.897	0.09803	none available	Regulator of SYnapse formation
LINE2A(ins)	I	11584646	C	T	c.733G>A	p.Ala245Thr	spe-9	WBGene00004963	C17D12.6a	missense_variant	ED3049	ALT	7643111	13103633	7.897	0.0979	spe-9 encodes an EGF repeat-containing protein with a short intracellular domain; SPE-9 is required autonomously in sperm for fertilization, and by homology, likely mediates an adhesive or signaling event necessary for proper oocyte fertilization; spe-9 mRNA is detected solely in animals that are engaged in spermatogenesis; in spermatids, SPE-9 is found at or near the cell surface; following sper…	defective SPErmatogenesis
LINE2A(ins)	I	12759037	C	T	c.467C>T	p.Pro156Leu	bath-35	WBGene00012196	W02A11.8	missense_variant	ED3049	ALT	7643111	13103633	7.897	0.09757	none available	BTB and MATH domain containing
LINE2A(ins)	II	12811787	G	A	c.321G>A	p.Met107Ile	NA	WBGene00012910	Y46G5A.20	missense_variant	ED3049	REF	12581085	12863445	7.148	0.09745	none available	not known
LINE2A(ins)	I	12758881	A	G	c.358A>G	p.Asn120Asp	bath-35	WBGene00012196	W02A11.8	missense_variant	ED3049	ALT	7643111	13103633	7.897	0.09725	none available	BTB and MATH domain containing
LINE2A(ins)	I	12299032	G	A	c.976G>A	p.Ala326Thr	NA	WBGene00010168	F56H6.7	missense_variant	ED3049	ALT	7643111	13103633	7.897	0.09714	none available	not known
LINE2A(ins)	I	9060605	G	A	c.1901C>T	p.Thr634Ile	prmt-7	WBGene00012298	W06D4.4	missense_variant	ED3049	REF	7643111	13103633	7.897	0.09711	none available	PRotein arginine MethylTransferase
LINE2A(ins)	I	9065952	G	A	c.379G>A	p.Ala127Thr	rad-54	WBGene00004298	W06D4.6	missense_variant	ED3049	REF	7643111	13103633	7.897	0.09711	rad-54 encodes a protein that belongs to the DEAD-like helicase superfamily, and shares similarity with Saccharomyces cerevisiae Rad54, and human RAD54L, proteins known to be involved in the homologous recombination (HR) and repair of DNA; in elegans, rad-54 acts in a HR pathway, downstream of a nucleotide excision repair (NER) pathway, to promote ultraviolet induced apoptosis of damaged cells.	RADiation sensitivity abnormal/yeast RAD-related
LINE2A(ins)	I	9209851	A	G	c.216+2T>C		lim-9	WBGene00006407	F25H5.1a	splice_donor_variant&intron_variant	ED3049	REF	7643111	13103633	7.897	0.09711	lim-9 encodes a protein containing one PET domain and six LIM domains and is orthologous to Drosophila LIMPET and vertebrate FHL2; in vitro binding and yeast two-hybrid assays indicate that LIM-9 physically interacts with UNC-96 and UNC-97 and thus, is likely a component of a protein complex that links muscle focal adhesions to thick filaments; LIM-9 also enables Wnt-directed planar cell polarity…	LIM domain family
LINE2A(ins)	I	9319861	T	G	c.1574T>G	p.Val525Gly	uggt-2	WBGene00009178	F26H9.8	missense_variant	ED3049	REF	7643111	13103633	7.897	0.09711	uggt-2 encodes one of two C. elegans homologs of UDP-Glc:glycoprotein glucosyltransferase (UGGT), an endoplasmic reticulum enzyme involved in quality control of glycoprotein folding; loss of uggt-2 activity via RNAi indicates that uggt-2 is an essential embryonic gene that is also required for regulating the rate of larval developmental; uggt-2 interacts genetically with ire-1 with respect to bas…	UDP-Glucose Glycoprotein glucosylTransferase
LINE2A(ins)	I	9574181	A	T	c.197T>A	p.Leu66His	rig-5	WBGene00004372	C36F7.4a	missense_variant	ED3049	REF	7643111	13103633	7.897	0.09711	none available	neuRonal IGCAM
LINE2A(ins)	I	9583245	G	A	c.217C>T	p.Leu73Phe	NA	WBGene00010608	K07A1.1	missense_variant	ED3049	REF	7643111	13103633	7.897	0.09711	none available	not known
LINE2A(ins)	I	9585749	A	T	c.329A>T	p.Tyr110Phe	dut-1	WBGene00010609	K07A1.2	missense_variant	ED3049	REF	7643111	13103633	7.897	0.09711	dut-1 encodes a deoxyuridine triphosphate nucleotidohydrolase (dUTPase); by homology, DUT-1 is predicted to catalyze the hydrolysis of dUTP into dUMP and pyrophosphate, thus providing the dUMP substrate for de novo dTMP synthesis; disruption of DUT-1 activity leads to incorporation of uracil into DNA which can be removed by the base excision repair pathway, but eventually gives rise to apoptosis …	DeoxyUTPase
LINE2A(ins)	I	9587129	C	A	c.1471C>A	p.Leu491Ile	dut-1	WBGene00010609	K07A1.2	missense_variant	ED3049	REF	7643111	13103633	7.897	0.09711	dut-1 encodes a deoxyuridine triphosphate nucleotidohydrolase (dUTPase); by homology, DUT-1 is predicted to catalyze the hydrolysis of dUTP into dUMP and pyrophosphate, thus providing the dUMP substrate for de novo dTMP synthesis; disruption of DUT-1 activity leads to incorporation of uracil into DNA which can be removed by the base excision repair pathway, but eventually gives rise to apoptosis …	DeoxyUTPase
LINE2A(ins)	I	9623581	G	A	c.859G>A	p.Asp287Asn	NA	WBGene00011489	T05F1.2	missense_variant	ED3049	REF	7643111	13103633	7.897	0.09711	T05F1.2 encodes a novel protein; in situ hybridization studies indicate that T05F1.2 mRNA is expressed in the medial germline.	not known
LINE2A(ins)	I	9628648	G	A	c.1973G>A	p.Arg658Lys	hsr-9	WBGene00002027	T05F1.6	missense_variant	ED3049	REF	7643111	13103633	7.897	0.09711	hsr-9 encodes a protein containing a BRCT (BRCA 1 C terminus) domain that is found in proteins that regulate the cell cycle checkpoint in response to DNA damage; HSR-9 activity is required for a normal response to DNA damage caused by gamma-irradiation; loss of HSR-9 function via RNA-mediated interference after gamma-irradiation results in defects in mitotic cell cycle arrest, reduction of apopto…
LINE2A(ins)	I	9629391	G	A	c.2716G>A	p.Ala906Thr	hsr-9	WBGene00002027	T05F1.6	missense_variant	ED3049	REF	7643111	13103633	7.897	0.09711	hsr-9 encodes a protein containing a BRCT (BRCA 1 C terminus) domain that is found in proteins that regulate the cell cycle checkpoint in response to DNA damage; HSR-9 activity is required for a normal response to DNA damage caused by gamma-irradiation; loss of HSR-9 function via RNA-mediated interference after gamma-irradiation results in defects in mitotic cell cycle arrest, reduction of apopto…
LINE2A(ins)	I	9633604	C	T	c.824G>A	p.Gly275Glu	NA	WBGene00011491	T05F1.5	missense_variant	ED3049	REF	7643111	13103633	7.897	0.09711	none available	not known
LINE2A(ins)	I	9641337	G	A	c.296C>T	p.Ser99Phe	NA	WBGene00011492	T05F1.7	missense_variant	ED3049	REF	7643111	13103633	7.897	0.09711	none available	not known
LINE2A(ins)	I	9641483	A	T	c.211T>A	p.Ser71Thr	NA	WBGene00011492	T05F1.7	missense_variant	ED3049	REF	7643111	13103633	7.897	0.09711	none available	not known
LINE2A(ins)	I	9642667	C	T	c.176C>T	p.Ser59Phe	NA	WBGene00011493	T05F1.8	missense_variant	ED3049	REF	7643111	13103633	7.897	0.09711	none available	not known
LINE2A(ins)	I	9643599	A	G	c.1016A>G	p.Lys339Arg	NA	WBGene00011493	T05F1.8	missense_variant	ED3049	REF	7643111	13103633	7.897	0.09711	none available	not known
LINE2A(ins)	I	9645806	T	A	c.52T>A	p.Ser18Thr	NA	WBGene00011494	T05F1.9	missense_variant	ED3049	REF	7643111	13103633	7.897	0.09711	none available	not known
LINE2A(ins)	I	9650906	A	T	c.151A>T	p.Ile51Phe	NA	WBGene00011497	T05F1.13	missense_variant	ED3049	REF	7643111	13103633	7.897	0.09711	none available	not known
LINE2A(ins)	I	9651762	G	T	c.597G>T	p.Leu199Phe	NA	WBGene00011497	T05F1.13	missense_variant	ED3049	REF	7643111	13103633	7.897	0.09711	none available	not known
LINE2A(ins)	I	9652320	A	G	c.838A>G	p.Lys280Glu	NA	WBGene00011497	T05F1.13	missense_variant	ED3049	REF	7643111	13103633	7.897	0.09711	none available	not known
LINE2A(ins)	I	9654881	A	T	c.1021A>T	p.Asn341Tyr	NA	WBGene00011495	T05F1.11	missense_variant	ED3049	REF	7643111	13103633	7.897	0.09711	This gene encodes a protein containing an F-box, a motif predicted to mediate protein-protein interactions either with homologs of yeast Skp-1p or with other proteins.	not known
LINE2A(ins)	I	9659680	A	G	c.688A>G	p.Met230Val	asfl-1	WBGene00007277	C03D6.5	missense_variant	ED3049	REF	7643111	13103633	7.897	0.09711	none available	ASF-Like
LINE2A(ins)	I	9676841	A	G	c.994T>C	p.Tyr332His	NA	WBGene00007297	C04F12.1	missense_variant	ED3049	REF	7643111	13103633	7.897	0.09711	none available	not known
LINE2A(ins)	I	9694689	G	A	c.347C>T	p.Ala116Val	NA	WBGene00077685	C04F12.12	missense_variant	ED3049	REF	7643111	13103633	7.897	0.09711	none available	not known
LINE2A(ins)	I	9771980	C	T	c.439G>A	p.Asp147Asn	NA	WBGene00009159	F26E4.4	missense_variant	ED3049	REF	7643111	13103633	7.897	0.09711	none available	not known
LINE2A(ins)	I	9809911	G	A	c.751G>A	p.Gly251Arg	ncx-4	WBGene00003569	F35C12.2a	missense_variant	ED3049	REF	7643111	13103633	7.897	0.09711	ncx-4 encodes a putative 4Na[+]/1Ca[2+],1K[+] exchanger, orthologous to human SLC24A1-5 and paralogous to NCX-5; NCX-4 is predicted to export free cytoplasmic Ca[2+] with low affinity but high capacity, being complemented by low-capacity/high-affinity Ca[2+] ATPase pumps such as MCA-1/-3; NCX-4 has tandem Calx-alpha domains predicted to carry out ion transport; NCX-4 has no obvious function in ma…	Na/Ca eXchangers
LINE2A(ins)	I	9830136	C	T	c.127G>A	p.Asp43Asn	NA	WBGene00013449	Y67A6A.1	missense_variant	ED3049	REF	7643111	13103633	7.897	0.09711	none available	not known
LINE2A(ins)	I	9860751	G	T	c.201G>T	p.Glu67Asp	NA	WBGene00010731	K10C3.4a	missense_variant	ED3049	REF	7643111	13103633	7.897	0.09711	none available	not known
LINE2A(ins)	I	9869761	A	G	c.44A>G	p.Gln15Arg	nhr-49	WBGene00003639	K10C3.6a	missense_variant	ED3049	REF	7643111	13103633	7.897	0.09711	nhr-49 encodes a nuclear hormone receptor (NHR) related to the mammalian HNF4 (hepatocyte nuclear factor 4) family of NHRs; nhr-49 functions as a key regulator of fat metabolism and lifespan by regulating induction of beta-oxidation genes upon food deprivation and activation of stearoyl-CoA desaturase in fed animals, respectively; NHR-49 activates transcription in conjunction with the MDT-15 medi…	Nuclear Hormone Receptor family
LINE2A(ins)	I	9889493	C	T	c.1009G>A	p.Glu337Lys	oct-1	WBGene00003842	F52F12.1a	missense_variant	ED3049	REF	7643111	13103633	7.897	0.09711	oct-1 encodes a organic cation transporter predicted to contain twelve transmembrane domains; OCT-1 induces the transport of the prototypical organic cation tetraethylammonium when expressed in mammalian cells, and has broad substrate specificity; OCT-1 is orthologous to human OCTN2 (OMIM:603377, mutated in primary carnitine deficiency).	Organic Cation Transporter
LINE2A(ins)	I	9895047	T	A	c.149A>T	p.Tyr50Phe	col-64	WBGene00000640	F52F12.2	missense_variant	ED3049	REF	7643111	13103633	7.897	0.09711	none available	COLlagen
LINE2A(ins)	I	9954750	G	A	c.590C>T	p.Ser197Phe	NA	WBGene00011985	T24D1.2	missense_variant	ED3049	REF	7643111	13103633	7.897	0.09711	none available	not known
LINE2A(ins)	I	9954751	A	G	c.589T>C	p.Ser197Pro	NA	WBGene00011985	T24D1.2	missense_variant	ED3049	REF	7643111	13103633	7.897	0.09711	none available	not known
LINE2A(ins)	I	9954813	T	C	c.527A>G	p.Asn176Ser	NA	WBGene00011985	T24D1.2	missense_variant	ED3049	REF	7643111	13103633	7.897	0.09711	none available	not known
LINE2A(ins)	I	12859820	T	G	c.275T>G	p.Val92Gly	clec-104	WBGene00012480	Y18D10A.10	missense_variant&splice_region_variant	ED3049	REF	7643111	13103633	7.897	0.09685	none available	C-type LECtin
LINE2A(ins)	II	12847649	G	C	c.83C>G	p.Thr28Ser	pes-10	WBGene00003983	Y46G5A.27	missense_variant	ED3049	REF	12581085	12863445	7.148	0.09662	This gene encodes a protein containing an F-box, a motif predicted to mediate protein-protein interactions either with homologs of yeast Skp-1p or with other proteins.	Patterned Expression Site
LINE2A(ins)	II	12850642	C	T	c.133C>T	p.Leu45Phe	NA	WBGene00012916	Y46G5A.28	missense_variant	ED3049	REF	12581085	12863445	7.148	0.09662	none available	not known
LINE2A(ins)	I	9617390	G	A	c.623C>T	p.Ser208Phe	rba-1	WBGene00004312	K07A1.11	missense_variant	ED3049	REF	7643111	13103633	7.897	0.09642	none available	RBAp48 related
LINE2A(ins)	I	9620897	C	T	c.515C>T	p.Ser172Phe	nra-2	WBGene00011488	T05F1.1a	missense_variant	ED3049	REF	7643111	13103633	7.897	0.09642	none available	Nicotinic Receptor Associated
LINE2A(ins)	I	9641572	C	T	c.122G>A	p.Arg41Lys	NA	WBGene00011492	T05F1.7	missense_variant	ED3049	REF	7643111	13103633	7.897	0.09642	none available	not known
LINE2A(ins)	I	9676117	C	T	c.1673G>A	p.Gly558Glu	NA	WBGene00007297	C04F12.1	missense_variant	ED3049	REF	7643111	13103633	7.897	0.09642	none available	not known
LINE2A(ins)	I	9768950	C	G	c.1420G>C	p.Val474Leu	NA	WBGene00009160	F26E4.5	missense_variant	ED3049	REF	7643111	13103633	7.897	0.09642	F26E4.5 encodes an SH2 domain-containing tyrosine kinase related to the vertebrate FER non-receptor protein tyrosine kinase; loss of F26E4.5 activity in an RNAi-hypersensitive strain results in axon guidance defects indicating that F26E4.5 likely plays a role in regulation of axon navigation.	not known
LINE2A(ins)	I	12950719	A	G	c.1753A>G	p.Ile585Val	acox-3	WBGene00008566	F08A8.3	missense_variant	ED3049	ALT	7643111	13103633	7.897	0.09619	none available	not known
LINE2A(ins)	I	12751843	G	T	c.976G>T	p.Glu326*	bath-34	WBGene00012195	W02A11.5	stop_gained	ED3049	ALT	7643111	13103633	7.897	0.09618	none available	BTB and MATH domain containing
LINE2A(ins)	II	12721973	G	C	c.2960G>C	p.Ser987Thr	tbc-17	WBGene00012894	Y46G5A.1a	missense_variant	ED3049	ALT	12581085	12863445	7.148	0.09542	none available	TBC (Tre-2/Bub2/Cdc16) domain family
LINE2A(ins)	I	12271594	C	A	c.496G>T	p.Ala166Ser	oac-25	WBGene00009615	F41D3.10	missense_variant	ED3049	ALT	7643111	13103633	7.897	0.09524	none available	O-ACyltransferase homolog
LINE2A(ins)	I	12527461	G	T	c.1285G>T	p.Ala429Ser	NA	WBGene00010770	K11D2.4a	missense_variant	ED3049	REF	7643111	13103633	7.897	0.09471	none available	not known
LINE2A(ins)	I	12751532	C	T	c.665C>T	p.Pro222Leu	bath-34	WBGene00012195	W02A11.5	missense_variant	ED3049	ALT	7643111	13103633	7.897	0.09444	none available	BTB and MATH domain containing
LINE2A(ins)	II	12802175	C	T	c.1032G>A	p.Trp344*	NA	WBGene00012908	Y46G5A.18a	stop_gained	ED3049	REF	12581085	12863445	7.148	0.09386	none available	not known
LINE2A(ins)	II	12858422	T	C	c.962T>C	p.Met321Thr	NA	WBGene00012917	Y46G5A.29	missense_variant	ED3049	REF	12581085	12863445	7.148	0.09366	none available	not known
LINE2A(ins)	II	12732382	G	A	c.4094C>T	p.Thr1365Ile	snrp-200	WBGene00012896	Y46G5A.4	missense_variant	ED3049	ALT	12581085	12863445	7.148	0.09359	none available	Small Nuclear RibonucleoProtein homolog
LINE2A(ins)	II	12623308	G	A	c.365C>T	p.Pro122Leu	NA	WBGene00012592	Y38E10A.14	missense_variant	ED3049	ALT	12581085	12863445	7.148	0.09348	Y38E10A.14 encodes a novel protein.	not known
LINE2A(ins)	I	11301214	G	A	c.314G>A	p.Gly105Glu	NA	WBGene00013182	Y53H1B.4	missense_variant&splice_region_variant	ED3049	REF	7643111	13103633	7.897	0.0934	none available	not known
LINE2A(ins)	I	12763640	T	G	c.612A>C	p.Gln204His	amx-2	WBGene00000138	B0019.1	missense_variant	ED3049	REF	7643111	13103633	7.897	0.09246	none available	AMine oXidase family
LINE2A(ins)	I	12208464	G	C	c.401G>C	p.Gly134Ala	NA	WBGene00007602	C15C6.3	missense_variant	ED3049	REF	7643111	13103633	7.897	0.09192	none available	not known
LINE2A(ins)	I	7732983	G	C	c.598G>C	p.Val200Leu	NA	WBGene00009190	F27D4.6a	missense_variant	ED3049	REF	7643111	13103633	7.897	0.09168	none available	not known
LINE2A(ins)	I	7902660	T	A	c.344T>A	p.Ile115Lys	NA	WBGene00010114	F55D12.6	missense_variant	ED3049	REF	7643111	13103633	7.897	0.09168	none available	not known
LINE2A(ins)	I	8041262	C	T	c.374C>T	p.Thr125Ile	vacl-14	WBGene00010565	K04G2.6	missense_variant	ED3049	REF	7643111	13103633	7.897	0.09168	none available	VAC (yeast VACuole morphology)-Like
LINE2A(ins)	I	8157312	G	A	c.3775G>A	p.Glu1259Lys	NA	WBGene00012114	T28B8.3a	missense_variant	ED3049	REF	7643111	13103633	7.897	0.09168	none available	not known
LINE2A(ins)	I	8163000	G	T	c.1638G>T	p.Met546Ile	NA	WBGene00012115	T28B8.4	missense_variant	ED3049	REF	7643111	13103633	7.897	0.09168	none available	not known
LINE2A(ins)	I	8165911	C	T	c.3553C>T	p.Arg1185*	NA	WBGene00012115	T28B8.4	stop_gained	ED3049	REF	7643111	13103633	7.897	0.09168	none available	not known
LINE2A(ins)	I	8211733	C	T	c.368C>T	p.Ala123Val	NA	WBGene00011378	T02E1.6	missense_variant	ED3049	REF	7643111	13103633	7.897	0.09168	none available	not known
LINE2A(ins)	I	8211897	A	G	c.532A>G	p.Ile178Val	NA	WBGene00011378	T02E1.6	missense_variant	ED3049	REF	7643111	13103633	7.897	0.09168	none available	not known
LINE2A(ins)	I	12960692	T	C	c.803A>G	p.Asp268Gly	fbxa-140	WBGene00008130	C47B2.1	missense_variant	ED3049	REF	7643111	13103633	7.897	0.09163	This gene encodes a protein containing an F-box, a motif predicted to mediate protein-protein interactions either with homologs of yeast Skp-1p or with other proteins; this gene's encoded protein also contains an FTH/DUF38 motif, which may also mediate protein-protein interaction.	F-box A protein
LINE2A(ins)	I	11681701	T	G	c.449A>C	p.Asp150Ala	scrm-4	WBGene00008681	F11A6.2	missense_variant	ED3049	ALT	7643111	13103633	7.897	0.09154	scrm-4 encodes a putative phospholipid scramblase homologous to human PLSCR1-5, and paralogous to other C. elegans SCRMs (e.g., SCRM-1); in apoptotic germline cells, SCRM-4 is fully dispensable for normally rapid engulfment and largely dispensable for phosphatidylserine exposure; SCRM-4 does not bind WAH-1 in vitro, and scrm-4(tm624) mutants have no obvious phenotype.	SCRaMblase (phospholipid scramblase)
LINE2A(ins)	I	12631837	T	A	c.590A>T	p.His197Leu	clec-15	WBGene00011584	T07D10.4	missense_variant	ED3049	REF	7643111	13103633	7.897	0.09151	none available	C-type LECtin
LINE2A(ins)	I	12631838	G	T	c.589C>A	p.His197Asn	clec-15	WBGene00011584	T07D10.4	missense_variant	ED3049	REF	7643111	13103633	7.897	0.09151	none available	C-type LECtin
LINE2A(ins)	I	11913243	T	G	c.1280A>C	p.Asp427Ala	hda-3	WBGene00001836	R06C1.1	missense_variant	ED3049	REF	7643111	13103633	7.897	0.0912	hda-3 encodes a member of the histone deacetylase family most similar to human histone deacetylase 1 (HD1) that affects radiation sensitivity.	Histone DeAcetylase
LINE2A(ins)	I	11495809	A	G	c.278T>C	p.Ile93Thr	NA	WBGene00010654	K08C9.7	missense_variant	ED3049	ALT	7643111	13103633	7.897	0.0909	none available	not known
LINE2A(ins)	I	11501675	C	G	c.38C>G	p.Ser13Cys	NA	WBGene00009318	F32B4.8	missense_variant	ED3049	ALT	7643111	13103633	7.897	0.0909	none available	not known
LINE2A(ins)	I	12658948	G	A	c.383C>T	p.Ser128Phe	NA	WBGene00012041	T26E3.8	missense_variant	ED3049	ALT	7643111	13103633	7.897	0.09041	none available	not known
LINE2A(ins)	II	12610897	T	C	c.335A>G	p.Asp112Gly	lips-16	WBGene00012588	Y38E10A.10	missense_variant	ED3049	ALT	12581085	12863445	7.148	0.08996	none available	LIPaSe related
LINE2A(ins)	II	12610898	C	T	c.334G>A	p.Asp112Asn	lips-16	WBGene00012588	Y38E10A.10	missense_variant	ED3049	ALT	12581085	12863445	7.148	0.08996	none available	LIPaSe related
LINE2A(ins)	II	12610899	A	C	c.333T>G	p.Tyr111*	lips-16	WBGene00012588	Y38E10A.10	stop_gained	ED3049	ALT	12581085	12863445	7.148	0.08996	none available	LIPaSe related
LINE2A(ins)	II	12610901	A	T	c.331T>A	p.Tyr111Asn	lips-16	WBGene00012588	Y38E10A.10	missense_variant	ED3049	ALT	12581085	12863445	7.148	0.08996	none available	LIPaSe related
LINE2A(ins)	I	11502201	A	T	c.306A>T	p.Glu102Asp	NA	WBGene00009318	F32B4.8	missense_variant	ED3049	ALT	7643111	13103633	7.897	0.08977	none available	not known
LINE2A(ins)	I	12758873	A	G	c.350A>G	p.Asn117Ser	bath-35	WBGene00012196	W02A11.8	missense_variant	ED3049	ALT	7643111	13103633	7.897	0.08963	none available	BTB and MATH domain containing
LINE2A(ins)	I	11821550	G	T	c.381G>T	p.Leu127Phe	NA	WBGene00086562	T02G6.11	missense_variant	ED3049	ALT	7643111	13103633	7.897	0.08958	none available	not known
LINE2A(ins)	I	7775252	A	G	c.954A>G	p.Ile318Met	adr-1	WBGene00000079	H15N14.1c	missense_variant	ED3049	REF	7643111	13103633	7.897	0.08934	adr-1 encodes, through alternative splicing, at least five isoforms of an adenosine deaminase that acts on RNA (ADAR); ADARs are RNA-editing enzymes that deaminate adenosines to create inosines in double-stranded RNA (dsRNA); adr-1 is expressed in embryos, most or all neurons (e.g., sensory neurons and cilia, the ventral nerve cord, motor neurons and interneurons) and in the developing (but not t…	Adenosine Deaminase acting on RNA
LINE2A(ins)	I	7990140	G	A	c.4821G>A	p.Met1607Ile	NA	WBGene00010367	H05L14.2	missense_variant	ED3049	REF	7643111	13103633	7.897	0.08934	none available	not known
LINE2A(ins)	I	12655519	A	T	c.251T>A	p.Ile84Lys	NA	WBGene00012040	T26E3.7	missense_variant	ED3049	REF	7643111	13103633	7.897	0.08929	none available	not known
LINE2A(ins)	II	12606956	G	A	c.826G>A	p.Ala276Thr	lips-15	WBGene00012585	Y38E10A.7	missense_variant	ED3049	ALT	12581085	12863445	7.148	0.0892	none available	LIPaSe related
LINE2A(ins)	II	12610411	T	C	c.685A>G	p.Thr229Ala	lips-16	WBGene00012588	Y38E10A.10	missense_variant	ED3049	ALT	12581085	12863445	7.148	0.0892	none available	LIPaSe related
LINE2A(ins)	II	12616057	T	C	c.110A>G	p.Asp37Gly	nspe-6	WBGene00012603	Y38E10A.25	missense_variant	ED3049	ALT	12581085	12863445	7.148	0.0892	none available	Nematode Specific Peptide family, group E
LINE2A(ins)	I	12027059	A	G	c.3533A>G	p.Asn1178Ser	NA	WBGene00013138	Y53C10A.10	missense_variant	ED3049	REF	7643111	13103633	7.897	0.08912	none available	not known
LINE2A(ins)	I	11708375	A	G	c.1658T>C	p.Val553Ala	oac-19	WBGene00009413	F35E2.6	missense_variant	ED3049	ALT	7643111	13103633	7.897	0.08898	none available	O-ACyltransferase homolog
LINE2A(ins)	I	11725331	G	T	c.627C>A	p.Asn209Lys	NA	WBGene00009416	F35E2.9	missense_variant	ED3049	REF	7643111	13103633	7.897	0.08881	none available	not known
LINE2A(ins)	I	11760533	A	G	c.4492T>C	p.Trp1498Arg	vab-10	WBGene00006876	ZK1151.1a	missense_variant	ED3049	REF	7643111	13103633	7.897	0.08881	vab-10 encodes, by alternative splicing, two spectraplakins (VAB-10A and VAB-10B) that are jointly required for mechanical resilience of the epidermis under strain by the contraction of actin microfilaments mechanically linked to fibrous organelles (FOs); VAB-10A/B are, accordingly, required for elongation during embryonic morphogenesis; VAB-10A has C-terminal plectin repeats while VAB-10B has sp…	Variable ABnormal morphology
LINE2A(ins)	I	11818614	A	C	c.917A>C	p.Asn306Thr	NA	WBGene00011388	T02G6.5a	missense_variant	ED3049	REF	7643111	13103633	7.897	0.08881	This gene encodes a protein containing an F-box, a motif predicted to mediate protein-protein interactions either with homologs of yeast Skp-1p or with other proteins; its encoded protein also contains a Pfam-B45 motif of presently unknown function.	not known
LINE2A(ins)	I	12218901	A	G	c.1853T>C	p.Met618Thr	NA	WBGene00008783	F14B6.2	missense_variant	ED3049	REF	7643111	13103633	7.897	0.0887	none available	not known
LINE2A(ins)	I	10258779	T	C	c.811A>G	p.Ile271Val	NA	WBGene00013860	ZC247.2	missense_variant	ED3049	REF	7643111	13103633	7.897	0.08844	none available	not known
LINE2A(ins)	I	11143589	G	A	c.209G>A	p.Gly70Asp	clec-93	WBGene00013929	ZK39.4	missense_variant	ED3049	REF	7643111	13103633	7.897	0.0882	none available	C-type LECtin
LINE2A(ins)	II	12629059	T	C	c.55T>C	p.Ser19Pro	nspe-5	WBGene00012594	Y38E10A.16	missense_variant	ED3049	ALT	12581085	12863445	7.148	0.08812	none available	Nematode Specific Peptide family, group E
LINE2A(ins)	I	12451915	T	C	c.1118T>C	p.Val373Ala	NA	WBGene00008292	C54C8.4	missense_variant	ED3049	REF	7643111	13103633	7.897	0.08764	none available	not known
LINE2A(ins)	II	12768789	C	T,G	c.48C>G	p.Phe16Leu	tiar-2	WBGene00012904	Y46G5A.13	missense_variant	ED3049	ALT	12581085	12863445	7.148	0.08763	none available	TIA-1/TIAL RNA binding protein homolog
LINE2A(ins)	II	12765850	A	C	c.1564A>C	p.Ile522Leu	cnp-2	WBGene00012901	Y46G5A.10	missense_variant	ED3049	REF	12581085	12863445	7.148	0.08741	none available	CalciNeurin binding Protein
LINE2A(ins)	I	12761899	G	A	c.1298C>T	p.Pro433Leu	amx-2	WBGene00000138	B0019.1	missense_variant	ED3049	ALT	7643111	13103633	7.897	0.08741	none available	AMine oXidase family
LINE2A(ins)	I	11719533	C	A	c.578C>A	p.Thr193Asn	NA	WBGene00009415	F35E2.8	missense_variant	ED3049	REF	7643111	13103633	7.897	0.08732	This gene encodes a protein containing an F-box, a motif predicted to mediate protein-protein interactions either with homologs of yeast Skp-1p or with other proteins.	not known
LINE2A(ins)	I	11719760	A	G	c.750A>G	p.Ile250Met	NA	WBGene00009415	F35E2.8	missense_variant	ED3049	REF	7643111	13103633	7.897	0.08732	This gene encodes a protein containing an F-box, a motif predicted to mediate protein-protein interactions either with homologs of yeast Skp-1p or with other proteins.	not known
LINE2A(ins)	II	12802162	C	T	c.1045G>A	p.Gly349Ser	NA	WBGene00012908	Y46G5A.18a	missense_variant	ED3049	REF	12581085	12863445	7.148	0.08717	none available	not known
LINE2A(ins)	I	11742102	C	T	c.1330G>A	p.Ala444Thr	NA	WBGene00009412	F35E2.5	missense_variant	ED3073	REF	7643111	13103633	7.897	0.08657	none available	not known
LINE2A(ins)	I	12148320	G	A	c.875C>T	p.Ala292Val	sri-16	WBGene00005528	F15H9.4	missense_variant	ED3049	REF	7643111	13103633	7.897	0.08584	none available	Serpentine Receptor, class I
LINE2A(ins)	I	12148321	C	A	c.874G>T	p.Ala292Ser	sri-16	WBGene00005528	F15H9.4	missense_variant	ED3049	REF	7643111	13103633	7.897	0.08584	none available	Serpentine Receptor, class I
LINE2A(ins)	I	10489343	A	C	c.515A>C	p.His172Pro	NA	WBGene00009510	F37D6.4	missense_variant	ED3049	ALT	7643111	13103633	7.897	0.08569	This gene encodes a protein containing an F-box, a motif predicted to mediate protein-protein interactions either with homologs of yeast Skp-1p or with other proteins.	not known
LINE2A(ins)	II	12783495	C	T	c.702G>A	p.Met234Ile	NA	WBGene00012906	Y46G5A.15	missense_variant	ED3049	REF	12581085	12863445	7.148	0.08513	none available	not known
LINE2A(ins)	I	7647017	A	G	c.2176T>C	p.Ser726Pro	rrf-1	WBGene00004508	F26A3.8a	missense_variant	ED3049	REF	7643111	13103633	7.897	0.08506	rrf-1 encodes an RNA-directed RNA polymerase (RdRP) homolog required for somatic (but not germline) RNAi; RRF-1 is also required for 'transitive interference'.	RNA-dependent RNA polymerase Family
LINE2A(ins)	I	12796617	G	A	c.2456C>T	p.Ala819Val	attf-6	WBGene00012474	Y18D10A.1	missense_variant	ED3049	REF	7643111	13103633	7.897	0.08493	none available	AT hook Transcription Factor family
LINE2A(ins)	II	12818134	G	C	c.274C>G	p.Arg92Gly	NA	WBGene00012912	Y46G5A.22a	missense_variant	ED3049	REF	12581085	12863445	7.148	0.08472	none available	not known
LINE2A(ins)	II	12818365	G	A	c.98C>T	p.Ser33Leu	NA	WBGene00012912	Y46G5A.22a	missense_variant	ED3049	REF	12581085	12863445	7.148	0.08472	none available	not known
LINE2A(ins)	I	12097188	T	A	c.407A>T	p.Asp136Val	NA	WBGene00012961	Y47H10A.5	missense_variant	ED3049	REF	7643111	13103633	7.897	0.08457	none available	not known
LINE2A(ins)	I	11264705	A	T	c.238T>A	p.Tyr80Asn	NA	WBGene00195230	F36D1.13	missense_variant	ED3049	REF	7643111	13103633	7.897	0.08431	none available	not known
LINE2A(ins)	I	12758712	T	G	c.189T>G	p.Ser63Arg	bath-35	WBGene00012196	W02A11.8	missense_variant	ED3049	REF	7643111	13103633	7.897	0.08424	none available	BTB and MATH domain containing
LINE2A(ins)	I	11819736	G	C	c.149G>C	p.Gly50Ala	NA	WBGene00011389	T02G6.6	missense_variant	ED3049	REF	7643111	13103633	7.897	0.0841	none available	not known
LINE2A(ins)	I	12635481	A	C	c.263A>C	p.Tyr88Ser	clec-13	WBGene00010399	H16D19.1	missense_variant	ED3049	REF	7643111	13103633	7.897	0.08395	none available	C-type LECtin
LINE2A(ins)	I	11184854	G	A	c.421G>A	p.Ala141Thr	sri-5	WBGene00005517	F28D9.2a	missense_variant	ED3049	ALT	7643111	13103633	7.897	0.08392	none available	Serpentine Receptor, class I
LINE2A(ins)	I	11186004	T	C	c.941T>C	p.Ile314Thr	sri-5	WBGene00005517	F28D9.2a	missense_variant	ED3049	ALT	7643111	13103633	7.897	0.08392	none available	Serpentine Receptor, class I
LINE2A(ins)	I	12297819	A	G	c.86A>G	p.Asn29Ser	NA	WBGene00010168	F56H6.7	missense_variant	ED3049	REF	7643111	13103633	7.897	0.08368	none available	not known
LINE2A(ins)	II	12773014	C	T	c.1097C>T	p.Ser366Leu	tiar-2	WBGene00012904	Y46G5A.13	missense_variant	ED3049	ALT	12581085	12863445	7.148	0.08347	none available	TIA-1/TIAL RNA binding protein homolog
LINE2A(ins)	II	12783622	C	T	c.575G>A	p.Arg192Lys	NA	WBGene00012906	Y46G5A.15	missense_variant	ED3049	REF	12581085	12863445	7.148	0.08336	none available	not known
LINE2A(ins)	II	12783659	G	T	c.538C>A	p.His180Asn	NA	WBGene00012906	Y46G5A.15	missense_variant	ED3049	REF	12581085	12863445	7.148	0.08336	none available	not known
LINE2A(ins)	II	12696230	C	G	c.369C>G	p.His123Gln	tbc-17	WBGene00012894	Y46G5A.1a	missense_variant	ED3049	REF	12581085	12863445	7.148	0.08285	none available	TBC (Tre-2/Bub2/Cdc16) domain family
LINE2A(ins)	I	12758843	A	C	c.320A>C	p.Glu107Ala	bath-35	WBGene00012196	W02A11.8	missense_variant	ED3049	REF	7643111	13103633	7.897	0.08279	none available	BTB and MATH domain containing
LINE2A(ins)	I	12758846	C	T	c.323C>T	p.Thr108Met	bath-35	WBGene00012196	W02A11.8	missense_variant	ED3049	REF	7643111	13103633	7.897	0.08279	none available	BTB and MATH domain containing
LINE2A(ins)	I	12758849	G	A	c.326G>A	p.Arg109Lys	bath-35	WBGene00012196	W02A11.8	missense_variant	ED3049	REF	7643111	13103633	7.897	0.08279	none available	BTB and MATH domain containing
LINE2A(ins)	I	11149189	G	C	c.160G>C	p.Ala54Pro	clec-95	WBGene00013927	ZK39.2	missense_variant	ED3049	REF	7643111	13103633	7.897	0.08264	none available	C-type LECtin
LINE2A(ins)	I	11149830	G	A	c.302G>A	p.Arg101Gln	clec-95	WBGene00013927	ZK39.2	missense_variant	ED3049	REF	7643111	13103633	7.897	0.08264	none available	C-type LECtin
LINE2A(ins)	I	12758569	T	A	c.46T>A	p.Tyr16Asn	bath-35	WBGene00012196	W02A11.8	missense_variant	ED3049	REF	7643111	13103633	7.897	0.08247	none available	BTB and MATH domain containing
LINE2A(ins)	I	12758570	A	C	c.47A>C	p.Tyr16Ser	bath-35	WBGene00012196	W02A11.8	missense_variant	ED3049	REF	7643111	13103633	7.897	0.08247	none available	BTB and MATH domain containing
LINE2A(ins)	I	12758576	G	A	c.53G>A	p.Gly18Glu	bath-35	WBGene00012196	W02A11.8	missense_variant	ED3049	REF	7643111	13103633	7.897	0.08247	none available	BTB and MATH domain containing
LINE2A(ins)	I	12758836	G	A	c.313G>A	p.Gly105Arg	bath-35	WBGene00012196	W02A11.8	missense_variant	ED3049	REF	7643111	13103633	7.897	0.08247	none available	BTB and MATH domain containing
LINE2A(ins)	I	12758841	A	T	c.318A>T	p.Glu106Asp	bath-35	WBGene00012196	W02A11.8	missense_variant	ED3049	REF	7643111	13103633	7.897	0.08247	none available	BTB and MATH domain containing
LINE2A(ins)	I	12758845	A	T	c.322A>T	p.Thr108Ser	bath-35	WBGene00012196	W02A11.8	missense_variant	ED3049	REF	7643111	13103633	7.897	0.08247	none available	BTB and MATH domain containing
LINE2A(ins)	I	12758883	T	G	c.360T>G	p.Asn120Lys	bath-35	WBGene00012196	W02A11.8	missense_variant	ED3049	REF	7643111	13103633	7.897	0.08247	none available	BTB and MATH domain containing
LINE2A(ins)	I	12759010	C	T	c.440C>T	p.Ser147Phe	bath-35	WBGene00012196	W02A11.8	missense_variant	ED3049	REF	7643111	13103633	7.897	0.08247	none available	BTB and MATH domain containing
LINE2A(ins)	I	10558575	T	A	c.161T>A	p.Ile54Asn	NA	WBGene00009121	F25H2.7	missense_variant	ED3049	ALT	7643111	13103633	7.897	0.0822	none available	not known
LINE2A(ins)	I	8523670	A	C	c.1706T>G	p.Leu569Arg	NA	WBGene00010498	K02B12.5	missense_variant	ED3049	REF	7643111	13103633	7.897	0.08201	none available	not known
LINE2A(ins)	I	8700167	C	T	c.760G>A	p.Ala254Thr	tlf-1	WBGene00006577	F39H11.2a	missense_variant	ED3049	REF	7643111	13103633	7.897	0.08201	The tlf-1 gene encodes a TATA binding protein (TBP)-like factor (TLF-1); TLF-1 is a functional transcriptional factor, and is required in vivo for zygotic embryonic RNA polymerase II transcription.	TBP-Like Factor
LINE2A(ins)	II	12809401	A	G	c.790A>G	p.Ile264Val	spds-1	WBGene00012909	Y46G5A.19a	missense_variant	ED3049	REF	12581085	12863445	7.148	0.08199	spds-1 encodes a spermidine synthase ortholog coexpressed in intestinal cells with smd-1 and odc-1; spds-1, smd-1 and odc-1, on the basis of orthology, are expected to be required for spermidine synthesis; a loss-of-function mutation of odc-1 is lethal; the spds-1 promoter has GATA- and initiator-(Inr)-like-elements that are conserved with its C. briggsae ortholog, and that are also found in the …	SPermiDine Synthase
LINE2A(ins)	II	12810782	A	T	c.1088A>T	p.Asn363Ile	spds-1	WBGene00012909	Y46G5A.19a	missense_variant	ED3049	REF	12581085	12863445	7.148	0.08199	spds-1 encodes a spermidine synthase ortholog coexpressed in intestinal cells with smd-1 and odc-1; spds-1, smd-1 and odc-1, on the basis of orthology, are expected to be required for spermidine synthesis; a loss-of-function mutation of odc-1 is lethal; the spds-1 promoter has GATA- and initiator-(Inr)-like-elements that are conserved with its C. briggsae ortholog, and that are also found in the …	SPermiDine Synthase
LINE2A(ins)	II	12811794	T	C	c.328T>C	p.Ter110Glnext*?	NA	WBGene00012910	Y46G5A.20	stop_lost	ED3049	REF	12581085	12863445	7.148	0.08199	none available	not known
LINE2A(ins)	I	12956828	T	C	c.544A>G	p.Ile182Val	NA	WBGene00008568	F08A8.5a	missense_variant	ED3049	ALT	7643111	13103633	7.897	0.08177	F08A8.5 encodes, by alternative splicing, two isoforms of a putative alpha-1,2-fucosyltransferase (alpha1,2FT) that is required for biosynthesis of H-type 3 glycans; F08A8.5 is expressed pharyngeally from embryogenesis to adulthood; recombinant F08A8.5 protein has alpha1,2FT activity in vitro on a Gal[beta]1-3GalNAc[alpha]-O-pNP substrate, but not on Gal[beta]-O-phenyl; F08A8.5 has no obvious fun…	not known
LINE2A(ins)	I	12959042	G	C	c.766C>G	p.Leu256Val	fbxa-101	WBGene00008569	F08A8.7	missense_variant	ED3049	ALT	7643111	13103633	7.897	0.08177	none available	F-box A protein
LINE2A(ins)	II	12811723	T	A	c.257T>A	p.Val86Asp	NA	WBGene00012910	Y46G5A.20	missense_variant	ED3049	REF	12581085	12863445	7.148	0.08146	none available	not known
LINE2A(ins)	II	12811934	A	C	c.2001T>G	p.His667Gln	acl-7	WBGene00012911	Y46G5A.21	missense_variant	ED3049	REF	12581085	12863445	7.148	0.08146	Y46G5A.21 is orthologous to the human gene GLYCERONEPHOSPHATE O-ACYLTRANSFERASE (GNPAT; OMIM:602744), which when mutated leads to disease.	ACyLtransferase-like
LINE2A(ins)	II	12812591	A	C,T	c.1639T>G	p.Phe547Val	acl-7	WBGene00012911	Y46G5A.21	missense_variant	ED3049	REF	12581085	12863445	7.148	0.08146	Y46G5A.21 is orthologous to the human gene GLYCERONEPHOSPHATE O-ACYLTRANSFERASE (GNPAT; OMIM:602744), which when mutated leads to disease.	ACyLtransferase-like
LINE2A(ins)	I	12361735	A	T	c.1126A>T	p.Thr376Ser	oac-43	WBGene00011653	T09E11.4	missense_variant	ED3049	REF	7643111	13103633	7.897	0.08093	none available	O-ACyltransferase homolog
LINE2A(ins)	I	12953900	T	A	c.1961T>A	p.Met654Lys	NA	WBGene00008567	F08A8.4	missense_variant	ED3049	REF	7643111	13103633	7.897	0.08092	none available	not known
LINE2A(ins)	I	10275497	G	C	c.2454C>G	p.Ile818Met	NA	WBGene00013859	ZC247.1	missense_variant	ED3049	REF	7643111	13103633	7.897	0.08083	none available	not known
LINE2A(ins)	II	12811768	G	C	c.302G>C	p.Cys101Ser	NA	WBGene00012910	Y46G5A.20	missense_variant	ED3049	REF	12581085	12863445	7.148	0.08072	none available	not known
LINE2A(ins)	I	11755038	T	C	c.8372A>G	p.Glu2791Gly	vab-10	WBGene00006876	ZK1151.1a	missense_variant	ED3049	ALT	7643111	13103633	7.897	0.08068	vab-10 encodes, by alternative splicing, two spectraplakins (VAB-10A and VAB-10B) that are jointly required for mechanical resilience of the epidermis under strain by the contraction of actin microfilaments mechanically linked to fibrous organelles (FOs); VAB-10A/B are, accordingly, required for elongation during embryonic morphogenesis; VAB-10A has C-terminal plectin repeats while VAB-10B has sp…	Variable ABnormal morphology
LINE2A(ins)	I	12953815	A	C	c.1876A>C	p.Asn626His	NA	WBGene00008567	F08A8.4	missense_variant	ED3049	ALT	7643111	13103633	7.897	0.08056	none available	not known
LINE2A(ins)	I	11725540	T	C	c.499A>G	p.Ser167Gly	NA	WBGene00009416	F35E2.9	missense_variant	ED3049	REF	7643111	13103633	7.897	0.08048	none available	not known
LINE2A(ins)	II	12673744	G	C	c.878C>G	p.Pro293Arg	NA	WBGene00012600	Y38E10A.22a	missense_variant	ED3049	REF	12581085	12863445	7.148	0.08048	none available	not known
LINE2A(ins)	I	11832977	T	A	c.190A>T	p.Lys64*	NA	WBGene00012947	Y47H9C.1	stop_gained	ED3049	REF	7643111	13103633	7.897	0.08041	none available	not known
LINE2A(ins)	II	12811105	A	T	c.5A>T	p.Glu2Val	NA	WBGene00012910	Y46G5A.20	missense_variant	ED3049	REF	12581085	12863445	7.148	0.08019	none available	not known
LINE2A(ins)	I	12751613	A	T	c.746A>T	p.Glu249Val	bath-34	WBGene00012195	W02A11.5	missense_variant	ED3049	REF	7643111	13103633	7.897	0.08007	none available	BTB and MATH domain containing
LINE2A(ins)	I	11404261	T	C	c.3106A>G	p.Thr1036Ala	ego-2	WBGene00001215	Y53H1C.2a	missense_variant	ED3049	ALT	7643111	13103633	7.897	0.07984	ego-2 encodes one of two C. elegans Bro1 domain-containing proteins; during development, EGO-2 functions to positively regulate GLP-1/Notch signaling in the germ line and the embryo, and LIN-12/Notch signaling in the anchor cell-ventral uterine (AC/VU) cell fate decision; in addition, EGO-2 functions to positively regulate spermatogenesis and aspects of somatic development that do not appear to r…	Enhancer of Glp-One (glp-1)
LINE2A(ins)	I	11437125	T	C	c.296T>C	p.Leu99Ser	nhr-259	WBGene00007770	C27C7.8	missense_variant	ED3049	REF	7643111	13103633	7.897	0.07978	none available	Nuclear Hormone Receptor family
LINE2A(ins)	I	12721226	A	G	c.799A>G	p.Ile267Val	srw-88	WBGene00005835	T06G6.7	missense_variant	ED3049	REF	7643111	13103633	7.897	0.07955	none available	Serpentine Receptor, class W
LINE2A(ins)	I	12729654	C	T	c.536C>T	p.Ala179Val	pfd-3	WBGene00006889	T06G6.9	missense_variant	ED3049	REF	7643111	13103633	7.897	0.07955	pfd-3 encodes a putative prefoldin, orthologous to human VBP1 (OMIM:300133), that is required for normal alpha-tubulin synthesis, microtubule growth, mitotic spindle formation and positioning, early embryonic cell division, and embryonic and larval viability; PFD-3 is expressed cytoplasmically in most, if not all, tissues.	PreFolDin (molecular chaperone)
LINE2A(ins)	I	12917637	A	G	c.587A>G	p.Lys196Arg	fkb-8	WBGene00001433	Y18D10A.25	missense_variant	ED3049	ALT	7643111	13103633	7.897	0.07952	fkb-8 encodes a predicted FKBP-type peptidylprolyl isomerase.	FK506-Binding protein family
LINE2A(ins)	I	12917826	G	A	c.776G>A	p.Gly259Glu	fkb-8	WBGene00001433	Y18D10A.25	missense_variant	ED3049	ALT	7643111	13103633	7.897	0.07952	fkb-8 encodes a predicted FKBP-type peptidylprolyl isomerase.	FK506-Binding protein family
LINE2A(ins)	I	9591351	T	C	c.509T>C	p.Val170Ala	NA	WBGene00010612	K07A1.5	missense_variant	ED3049	REF	7643111	13103633	7.897	0.0794	none available	not known
LINE2A(ins)	I	12889450	G	A	c.3484G>A	p.Ala1162Thr	pad-1	WBGene00003905	Y18D10A.13	missense_variant	ED3049	REF	7643111	13103633	7.897	0.07937	The pad-1 gene encodes a highly conserved, but unfamiliar, protein that is required for embryonic development.	PAtterning Defective
LINE2A(ins)	I	12917829	T	G	c.779T>G	p.Val260Gly	fkb-8	WBGene00001433	Y18D10A.25	missense_variant	ED3049	REF	7643111	13103633	7.897	0.0792	fkb-8 encodes a predicted FKBP-type peptidylprolyl isomerase.	FK506-Binding protein family
LINE2A(ins)	I	12835821	A	G	c.491A>G	p.His164Arg	ptr-17	WBGene00004231	Y18D10A.7a	missense_variant	ED3049	REF	7643111	13103633	7.897	0.07899	ptr-17 encodes a divergent ortholog of Drosophila and human PTCHD3, which defines one of seven paralogous families of sterol sensing domain (SSD) proteins; PTR-17 is required for normal adult alae formation.	PaTched Related family
LINE2A(ins)	I	12119337	A	T	c.227A>T	p.Lys76Met	NA	WBGene00010823	M01G12.10	missense_variant	ED3049	REF	7643111	13103633	7.897	0.07831	none available	not known
LINE2A(ins)	I	12254908	T	C	c.1651A>G	p.Ile551Val	oac-27	WBGene00009609	F41D3.4	missense_variant	ED3049	REF	7643111	13103633	7.897	0.07808	none available	O-ACyltransferase homolog
LINE2A(ins)	I	12255946	A	G	c.862T>C	p.Tyr288His	oac-27	WBGene00009609	F41D3.4	missense_variant	ED3049	REF	7643111	13103633	7.897	0.07808	none available	O-ACyltransferase homolog
LINE2A(ins)	I	12272110	A	T	c.81T>A	p.His27Gln	oac-25	WBGene00009615	F41D3.10	missense_variant	ED3049	REF	7643111	13103633	7.897	0.07808	none available	O-ACyltransferase homolog
LINE2A(ins)	I	12278211	G	T	c.339C>A	p.Asn113Lys	NA	WBGene00009616	F41D3.11	missense_variant	ED3049	REF	7643111	13103633	7.897	0.07808	none available	not known
LINE2A(ins)	I	12303916	C	G	c.266C>G	p.Thr89Ser	NA	WBGene00010170	F56H6.9	missense_variant	ED3049	REF	7643111	13103633	7.897	0.07808	none available	not known
LINE2A(ins)	I	12304078	A	G	c.379A>G	p.Lys127Glu	NA	WBGene00010170	F56H6.9	missense_variant	ED3049	REF	7643111	13103633	7.897	0.07808	none available	not known
LINE2A(ins)	I	12305398	A	G	c.1381A>G	p.Asn461Asp	NA	WBGene00010170	F56H6.9	missense_variant	ED3049	REF	7643111	13103633	7.897	0.07808	none available	not known
LINE2A(ins)	I	12308980	C	T	c.805C>T	p.Pro269Ser	oac-35	WBGene00010171	F56H6.11	missense_variant	ED3049	REF	7643111	13103633	7.897	0.07808	none available	O-ACyltransferase homolog
LINE2A(ins)	I	11158399	C	A	c.173G>T	p.Gly58Val	clec-99	WBGene00013933	ZK39.8	missense_variant	ED3073	ALT	7643111	13103633	7.897	0.07786	none available	C-type LECtin
LINE2A(ins)	I	11605019	A	T	c.1485T>A	p.Asn495Lys	NA	WBGene00007640	C17D12.7	missense_variant	ED3049	ALT	7643111	13103633	7.897	0.07783	none available	not known
LINE2A(ins)	I	12859926	T	G	c.379+2T>G		clec-104	WBGene00012480	Y18D10A.10	splice_donor_variant&intron_variant	ED3049	ALT	7643111	13103633	7.897	0.07783	none available	C-type LECtin
LINE2A(ins)	I	11425828	C	T	c.182G>A	p.Ser61Asn	NA	WBGene00007768	C27C7.5a	missense_variant	ED3049	REF	7643111	13103633	7.897	0.07754	none available	not known
LINE2A(ins)	I	12024694	A	G	c.1366A>G	p.Thr456Ala	NA	WBGene00013138	Y53C10A.10	missense_variant	ED3049	ALT	7643111	13103633	7.897	0.07704	none available	not known
LINE2A(ins)	I	11241402	C	G	c.489G>C	p.Met163Ile	NA	WBGene00009747	F46A8.4	missense_variant	ED3049	REF	7643111	13103633	7.897	0.07698	none available	not known
LINE2A(ins)	I	11968975	A	G	c.487T>C	p.Ser163Pro	hsf-2	WBGene00013134	Y53C10A.3	missense_variant	ED3049	REF	7643111	13103633	7.897	0.0769	Y53C10A.3 encodes a paralog of HSF-1 that might regulate ubq-1, since ubq-1 has 5'-flanking sequences resembling heat shock regulatory elements, yet is uninduced by heat shock.	Heat Shock Factor
LINE2A(ins)	I	12360211	A	G	c.227A>G	p.Lys76Arg	oac-43	WBGene00011653	T09E11.4	missense_variant	ED3049	REF	7643111	13103633	7.897	0.07678	none available	O-ACyltransferase homolog
LINE2A(ins)	I	11367082	G	A	c.1775C>T	p.Ser592Phe	NA	WBGene00010161	F56G4.6	missense_variant	ED3049	ALT	7643111	13103633	7.897	0.07655	none available	not known
LINE2A(ins)	I	12951168	T	G	c.29T>G	p.Val10Gly	NA	WBGene00008567	F08A8.4	missense_variant	ED3049	ALT	7643111	13103633	7.897	0.07652	none available	not known
LINE2A(ins)	I	12262758	C	T	c.91G>A	p.Ala31Thr	oac-28	WBGene00009610	F41D3.5	missense_variant	ED3049	ALT	7643111	13103633	7.897	0.07642	none available	O-ACyltransferase homolog
LINE2A(ins)	I	12267725	T	A	c.224A>T	p.Tyr75Phe	NA	WBGene00009613	F41D3.8	missense_variant	ED3049	ALT	7643111	13103633	7.897	0.07642	none available	not known
LINE2A(ins)	I	11154744	C	A	c.268G>T	p.Val90Leu	clec-98	WBGene00013932	ZK39.7	missense_variant	ED3049	REF	7643111	13103633	7.897	0.07609	none available	C-type LECtin
LINE2A(ins)	I	11167737	A	G	c.262T>C	p.Ser88Pro	NA	WBGene00013131	Y52B11C.1	missense_variant	ED3049	REF	7643111	13103633	7.897	0.07609	none available	not known
LINE2A(ins)	I	11221500	C	T	c.335G>A	p.Gly112Glu	rsy-1	WBGene00013177	Y53H1A.1a	missense_variant	ED3049	REF	7643111	13103633	7.897	0.07609	none available	Regulator of SYnapse formation
LINE2A(ins)	I	11222659	A	T	c.109A>T	p.Asn37Tyr	NA	WBGene00013178	Y53H1A.2a	missense_variant	ED3049	REF	7643111	13103633	7.897	0.07609	none available	not known
LINE2A(ins)	I	11249714	T	A	c.715T>A	p.Ser239Thr	NA	WBGene00014761	F46A8.11	missense_variant	ED3049	REF	7643111	13103633	7.897	0.07609	none available	not known
LINE2A(ins)	I	12952815	C	A	c.1376C>A	p.Ala459Glu	NA	WBGene00008567	F08A8.4	missense_variant	ED3049	REF	7643111	13103633	7.897	0.07594	none available	not known
LINE2A(ins)	I	12312414	T	C,A	c.80T>C	p.Ile27Thr	oac-36	WBGene00010172	F56H6.12	missense_variant	ED3049	REF	7643111	13103633	7.897	0.07587	none available	O-ACyltransferase homolog
LINE2A(ins)	I	11901986	C	G	c.210C>G	p.Phe70Leu	fbxa-216	WBGene00012953	Y47H9C.10	missense_variant	JU1409	REF	7643111	13103633	7.897	0.0757	none available	F-box A protein
LINE2A(ins)	I	12758705	C	A	c.182C>A	p.Ala61Glu	bath-35	WBGene00012196	W02A11.8	missense_variant	ED3073	REF	7643111	13103633	7.897	0.07563	none available	BTB and MATH domain containing
LINE2A(ins)	II	12609027	C	A,G	c.71C>A	p.Ala24Asp	NA	WBGene00012587	Y38E10A.9	missense_variant	ED3049	ALT	12581085	12863445	7.148	0.07561	none available	not known
LINE2A(ins)	II	12609054	A	T	c.98A>T	p.Glu33Val	NA	WBGene00012587	Y38E10A.9	missense_variant	ED3049	ALT	12581085	12863445	7.148	0.07561	none available	not known
LINE2A(ins)	II	12609071	G	C	c.115G>C	p.Gly39Arg	NA	WBGene00012587	Y38E10A.9	missense_variant	ED3049	ALT	12581085	12863445	7.148	0.07561	none available	not known
LINE2A(ins)	II	12859574	T	G	c.1664T>G	p.Val555Gly	NA	WBGene00012917	Y46G5A.29	missense_variant	ED3049	REF	12581085	12863445	7.148	0.07543	none available	not known
LINE2A(ins)	I	12121966	C	A	c.239G>T	p.Gly80Val	NA	WBGene00010820	M01G12.6	missense_variant	ED3049	ALT	7643111	13103633	7.897	0.0754	none available	not known
LINE2A(ins)	I	10690651	G	A	c.166G>A	p.Ala56Thr	tag-272	WBGene00016386	C34B2.1a	missense_variant	ED3049	ALT	7643111	13103633	7.897	0.075	none available	Temporarily Assigned Gene name
LINE2A(ins)	I	11890309	G	T	c.139C>A	p.Arg47Ser	NA	WBGene00012957	Y47H9C.15	missense_variant	ED3049	REF	7643111	13103633	7.897	0.07492	none available	not known
LINE2A(ins)	I	12312878	G	T	c.445G>T	p.Val149Phe	oac-36	WBGene00010172	F56H6.12	missense_variant	ED3049	REF	7643111	13103633	7.897	0.07467	none available	O-ACyltransferase homolog
LINE2A(ins)	I	12312900	C	T	c.467C>T	p.Ala156Val	oac-36	WBGene00010172	F56H6.12	missense_variant	ED3049	REF	7643111	13103633	7.897	0.07467	none available	O-ACyltransferase homolog
LINE2A(ins)	I	12315842	A	G	c.526T>C	p.Tyr176His	NA	WBGene00008159	C47F8.3	missense_variant	ED3049	REF	7643111	13103633	7.897	0.07467	none available	not known
LINE2A(ins)	I	12319368	C	T	c.19C>T	p.Leu7Phe	NA	WBGene00008162	C47F8.6	missense_variant	ED3049	REF	7643111	13103633	7.897	0.07467	none available	not known
LINE2A(ins)	I	12324021	G	C	c.1066G>C	p.Glu356Gln	NA	WBGene00008161	C47F8.5	missense_variant	ED3049	REF	7643111	13103633	7.897	0.07467	none available	not known
LINE2A(ins)	I	12329099	A	G	c.305T>C	p.Val102Ala	nhr-81	WBGene00003671	C47F8.8	missense_variant	ED3049	REF	7643111	13103633	7.897	0.07467	none available	Nuclear Hormone Receptor family
LINE2A(ins)	I	12331183	G	A	c.53G>A	p.Cys18Tyr	nhr-165	WBGene00008158	C47F8.2	missense_variant	ED3049	REF	7643111	13103633	7.897	0.07467	none available	Nuclear Hormone Receptor family
LINE2A(ins)	I	12362599	G	A	c.1699G>A	p.Asp567Asn	oac-43	WBGene00011653	T09E11.4	missense_variant	ED3049	REF	7643111	13103633	7.897	0.07467	none available	O-ACyltransferase homolog
LINE2A(ins)	I	12375569	A	G	c.413T>C	p.Ile138Thr	NA	WBGene00011779	T15D6.4	missense_variant	ED3049	REF	7643111	13103633	7.897	0.07467	none available	not known
LINE2A(ins)	I	12390810	C	A	c.857C>A	p.Thr286Lys	NA	WBGene00011782	T15D6.8	missense_variant	ED3049	REF	7643111	13103633	7.897	0.07467	none available	not known
LINE2A(ins)	I	10269206	C	G	c.8745G>C	p.Met2915Ile	NA	WBGene00013859	ZC247.1	missense_variant	ED3049	REF	7643111	13103633	7.897	0.07453	none available	not known
LINE2A(ins)	I	12640382	A	C	c.680A>C	p.Asp227Ala	NA	WBGene00010401	H16D19.3	missense_variant&splice_region_variant	ED3049	ALT	7643111	13103633	7.897	0.07451	none available	not known
LINE2A(ins)	I	8822406	A	G	c.118A>G	p.Ile40Val	NA	WBGene00009458	F36A2.11	missense_variant	ED3049	REF	7643111	13103633	7.897	0.07435	none available	not known
LINE2A(ins)	I	11253536	A	G	c.187A>G	p.Ile63Val	scrm-6	WBGene00009753	F46A8.10	missense_variant	ED3049	REF	7643111	13103633	7.897	0.07388	scrm-6 encodes a putative phospholipid scramblase homologous to human PLSCR1-5, and paralogous to other C. elegans SCRMs (e.g., SCRM-1); scrm-6(RNAi) animals have no obvious phenotype.	SCRaMblase (phospholipid scramblase)
LINE2A(ins)	I	12100511	G	A	c.3683C>T	p.Ala1228Val	rrf-2	WBGene00004509	M01G12.12	missense_variant	ED3049	REF	7643111	13103633	7.897	0.07388	rrf-2 encodes an RNA-directed RNA polymerase (RdRP) homolog of unknown function; RRF-2 is not obviously required for either somatic or germline RNAi, or for transitive RNAi.	RNA-dependent RNA polymerase Family
LINE2A(ins)	I	12120398	G	T	c.961C>A	p.His321Asn	NA	WBGene00010820	M01G12.6	missense_variant	ED3049	ALT	7643111	13103633	7.897	0.07381	none available	not known
LINE2A(ins)	I	12350894	T	G	c.127T>G	p.Phe43Val	NA	WBGene00011657	T09E11.8	missense_variant	ED3049	REF	7643111	13103633	7.897	0.07372	none available	not known
LINE2A(ins)	I	12362295	C	A	c.1445C>A	p.Thr482Lys	oac-43	WBGene00011653	T09E11.4	missense_variant	ED3049	REF	7643111	13103633	7.897	0.07372	none available	O-ACyltransferase homolog
LINE2A(ins)	I	12380628	G	A	c.307C>T	p.Leu103Phe	gly-16	WBGene00001641	T15D6.2	missense_variant	ED3049	REF	7643111	13103633	7.897	0.07372	gly-16 encodes a protein similar to 2/I N-acetylglucosaminyltransferase; gly-16 is expressed in the seam cells during embryonic stages.	GLYcosylation related
LINE2A(ins)	I	12397713	G	C	c.369C>G	p.Asn123Lys	NA	WBGene00011785	T15D6.11	missense_variant	ED3049	REF	7643111	13103633	7.897	0.07372	none available	not known
LINE2A(ins)	I	11015564	G	A	c.79G>A	p.Gly27Ser	clec-92	WBGene00013125	Y52B11A.5	missense_variant	ED3049	ALT	7643111	13103633	7.897	0.07356	none available	C-type LECtin
LINE2A(ins)	I	11016443	C	G	c.262C>G	p.Gln88Glu	clec-92	WBGene00013125	Y52B11A.5	missense_variant	ED3049	ALT	7643111	13103633	7.897	0.07356	none available	C-type LECtin
LINE2A(ins)	I	10722523	T	A	c.940T>A	p.Ser314Thr	NA	WBGene00015023	B0205.9	missense_variant	ED3049	REF	7643111	13103633	7.897	0.07349	none available	not known
LINE2A(ins)	I	11456793	G	A	c.1174C>T	p.Arg392Trp	NA	WBGene00014184	ZK1025.4a	missense_variant	ED3049	REF	7643111	13103633	7.897	0.07349	none available	not known
LINE2A(ins)	I	11461299	T	C	c.782A>G	p.His261Arg	NA	WBGene00014183	ZK1025.3	missense_variant	ED3049	REF	7643111	13103633	7.897	0.07349	none available	not known
LINE2A(ins)	I	11061082	T	C	c.302T>C	p.Leu101Pro	NA	WBGene00206497	Y52B11A.18	missense_variant	ED3049	ALT	7643111	13103633	7.897	0.0733	none available	not known
LINE2A(ins)	I	12861142	T	A	c.671T>A	p.Leu224His	clec-104	WBGene00012480	Y18D10A.10	missense_variant	ED3049	ALT	7643111	13103633	7.897	0.07323	none available	C-type LECtin
LINE2A(ins)	I	12131236	A	T	c.662A>T	p.His221Leu	NA	WBGene00010819	M01G12.5	missense_variant	ED3049	ALT	7643111	13103633	7.897	0.07319	none available	not known
LINE2A(ins)	I	12132698	T	A	c.437A>T	p.His146Leu	NA	WBGene00010817	M01G12.2	missense_variant	ED3049	ALT	7643111	13103633	7.897	0.07319	none available	not known
LINE2A(ins)	I	12759142	G	A,T	c.523G>A	p.Asp175Asn	bath-35	WBGene00012196	W02A11.8	missense_variant&splice_region_variant	ED3049	REF	7643111	13103633	7.897	0.07281	none available	BTB and MATH domain containing
LINE2A(ins)	I	12759143	A	C	c.524A>C	p.Asp175Ala	bath-35	WBGene00012196	W02A11.8	missense_variant	ED3049	REF	7643111	13103633	7.897	0.07281	none available	BTB and MATH domain containing
LINE2A(ins)	I	12120511	T	A	c.848A>T	p.Lys283Met	NA	WBGene00010820	M01G12.6	missense_variant	ED3049	ALT	7643111	13103633	7.897	0.07251	none available	not known
LINE2A(ins)	I	12120862	A	G	c.497T>C	p.Leu166Pro	NA	WBGene00010820	M01G12.6	missense_variant	ED3049	ALT	7643111	13103633	7.897	0.07251	none available	not known
LINE2A(ins)	I	12121858	C	T	c.295G>A	p.Glu99Lys	NA	WBGene00010820	M01G12.6	missense_variant	ED3049	ALT	7643111	13103633	7.897	0.07251	none available	not known
LINE2A(ins)	I	12471892	T	C	c.877A>G	p.Ser293Gly	NA	WBGene00012102	T27F6.1	missense_variant	ED3049	ALT	7643111	13103633	7.897	0.07251	none available	not known
LINE2A(ins)	I	11719523	G	T	c.568G>T	p.Val190Leu	NA	WBGene00009415	F35E2.8	missense_variant	ED3049	ALT	7643111	13103633	7.897	0.07241	This gene encodes a protein containing an F-box, a motif predicted to mediate protein-protein interactions either with homologs of yeast Skp-1p or with other proteins.	not known
LINE2A(ins)	I	11743527	C	G	c.335G>C	p.Arg112Pro	NA	WBGene00009412	F35E2.5	missense_variant	ED3049	ALT	7643111	13103633	7.897	0.07241	none available	not known
LINE2A(ins)	I	11750067	T	C	c.13228A>G	p.Asn4410Asp	vab-10	WBGene00006876	ZK1151.1a	missense_variant	ED3049	ALT	7643111	13103633	7.897	0.07241	vab-10 encodes, by alternative splicing, two spectraplakins (VAB-10A and VAB-10B) that are jointly required for mechanical resilience of the epidermis under strain by the contraction of actin microfilaments mechanically linked to fibrous organelles (FOs); VAB-10A/B are, accordingly, required for elongation during embryonic morphogenesis; VAB-10A has C-terminal plectin repeats while VAB-10B has sp…	Variable ABnormal morphology
LINE2A(ins)	I	11750864	A	G	c.12431T>C	p.Met4144Thr	vab-10	WBGene00006876	ZK1151.1a	missense_variant	ED3049	ALT	7643111	13103633	7.897	0.07241	vab-10 encodes, by alternative splicing, two spectraplakins (VAB-10A and VAB-10B) that are jointly required for mechanical resilience of the epidermis under strain by the contraction of actin microfilaments mechanically linked to fibrous organelles (FOs); VAB-10A/B are, accordingly, required for elongation during embryonic morphogenesis; VAB-10A has C-terminal plectin repeats while VAB-10B has sp…	Variable ABnormal morphology
LINE2A(ins)	I	11756643	A	G	c.8219T>C	p.Val2740Ala	vab-10	WBGene00006876	ZK1151.1a	missense_variant	ED3049	ALT	7643111	13103633	7.897	0.07241	vab-10 encodes, by alternative splicing, two spectraplakins (VAB-10A and VAB-10B) that are jointly required for mechanical resilience of the epidermis under strain by the contraction of actin microfilaments mechanically linked to fibrous organelles (FOs); VAB-10A/B are, accordingly, required for elongation during embryonic morphogenesis; VAB-10A has C-terminal plectin repeats while VAB-10B has sp…	Variable ABnormal morphology
LINE2A(ins)	I	11757787	T	A	c.7134A>T	p.Glu2378Asp	vab-10	WBGene00006876	ZK1151.1a	missense_variant	ED3049	ALT	7643111	13103633	7.897	0.07241	vab-10 encodes, by alternative splicing, two spectraplakins (VAB-10A and VAB-10B) that are jointly required for mechanical resilience of the epidermis under strain by the contraction of actin microfilaments mechanically linked to fibrous organelles (FOs); VAB-10A/B are, accordingly, required for elongation during embryonic morphogenesis; VAB-10A has C-terminal plectin repeats while VAB-10B has sp…	Variable ABnormal morphology
LINE2A(ins)	I	11765010	G	C	c.10138C>G	p.Gln3380Glu	vab-10	WBGene00006876	ZK1151.1a	missense_variant	ED3049	ALT	7643111	13103633	7.897	0.07241	vab-10 encodes, by alternative splicing, two spectraplakins (VAB-10A and VAB-10B) that are jointly required for mechanical resilience of the epidermis under strain by the contraction of actin microfilaments mechanically linked to fibrous organelles (FOs); VAB-10A/B are, accordingly, required for elongation during embryonic morphogenesis; VAB-10A has C-terminal plectin repeats while VAB-10B has sp…	Variable ABnormal morphology
LINE2A(ins)	I	11776984	T	C	c.1405A>G	p.Arg469Gly	vab-10	WBGene00006876	ZK1151.1a	missense_variant	ED3049	ALT	7643111	13103633	7.897	0.07241	vab-10 encodes, by alternative splicing, two spectraplakins (VAB-10A and VAB-10B) that are jointly required for mechanical resilience of the epidermis under strain by the contraction of actin microfilaments mechanically linked to fibrous organelles (FOs); VAB-10A/B are, accordingly, required for elongation during embryonic morphogenesis; VAB-10A has C-terminal plectin repeats while VAB-10B has sp…	Variable ABnormal morphology
LINE2A(ins)	I	11832975	T	A	c.192A>T	p.Lys64Asn	NA	WBGene00012947	Y47H9C.1	missense_variant	ED3049	ALT	7643111	13103633	7.897	0.07241	none available	not known
LINE2A(ins)	I	12471018	A	T	c.1216T>A	p.Phe406Ile	NA	WBGene00012102	T27F6.1	missense_variant	ED3049	REF	7643111	13103633	7.897	0.0724	none available	not known
LINE2A(ins)	I	12455489	G	A	c.292C>T	p.Gln98*	lys-9	WBGene00003098	C54C8.6	stop_gained	ED3049	REF	7643111	13103633	7.897	0.07227	none available	LYSozyme
LINE2A(ins)	I	10660064	A	G	c.3149T>C	p.Leu1050Ser	NA	WBGene00015237	B0511.12a	missense_variant	ED3049	ALT	7643111	13103633	7.897	0.0722	B0511.12 encodes an ortholog of Drosophila PECANEX, and thus may participate in GLP-1/LIN-12 signalling.	not known
LINE2A(ins)	I	12123069	A	G	c.205A>G	p.Ile69Val	srw-111	WBGene00005858	M01G12.4	missense_variant	ED3049	REF	7643111	13103633	7.897	0.07202	none available	Serpentine Receptor, class W
LINE2A(ins)	I	12526951	T	A	c.1102T>A	p.Tyr368Asn	NA	WBGene00010770	K11D2.4a	missense_variant	ED3049	ALT	7643111	13103633	7.897	0.07167	none available	not known
LINE2A(ins)	I	12267665	A	G	c.284T>C	p.Val95Ala	NA	WBGene00009613	F41D3.8	missense_variant&splice_region_variant	ED3073	ALT	7643111	13103633	7.897	0.07159	none available	not known
LINE2A(ins)	I	12267139	G	A	c.21-1G>A		NA	WBGene00009612	F41D3.7	splice_acceptor_variant&intron_variant	ED3049	REF	7643111	13103633	7.897	0.0713	none available	not known
LINE2A(ins)	I	12433611	G	T	c.346G>T	p.Asp116Tyr	NA	WBGene00008478	E03H4.11	missense_variant	ED3049	REF	7643111	13103633	7.897	0.07119	none available	not known
LINE2A(ins)	I	12097003	G	A	c.532C>T	p.Arg178Cys	NA	WBGene00012961	Y47H10A.5	missense_variant	ED3049	ALT	7643111	13103633	7.897	0.071	none available	not known
LINE2A(ins)	I	12628897	A	G	c.101T>C	p.Val34Ala	NA	WBGene00011583	T07D10.3	missense_variant	ED3049	REF	7643111	13103633	7.897	0.07076	none available	not known
LINE2A(ins)	I	11283523	T	A,C	c.785A>T	p.Glu262Val	sre-22	WBGene00009462	F36D1.2	missense_variant	ED3049	REF	7643111	13103633	7.897	0.07074	none available	Serpentine Receptor, class E (epsilon)
LINE2A(ins)	I	12120322	G	A	c.1037C>T	p.Thr346Ile	NA	WBGene00010820	M01G12.6	missense_variant	ED3049	ALT	7643111	13103633	7.897	0.07072	none available	not known
LINE2A(ins)	I	12120545	T	C	c.814A>G	p.Asn272Asp	NA	WBGene00010820	M01G12.6	missense_variant	ED3049	ALT	7643111	13103633	7.897	0.07072	none available	not known
LINE2A(ins)	I	12120622	G	T	c.737C>A	p.Thr246Asn	NA	WBGene00010820	M01G12.6	missense_variant	ED3049	ALT	7643111	13103633	7.897	0.07072	none available	not known
LINE2A(ins)	I	11809808	G	T	c.163C>A	p.Leu55Met	NA	WBGene00011387	T02G6.4	missense_variant	ED3049	REF	7643111	13103633	7.897	0.07069	none available	not known
LINE2A(ins)	I	11955637	C	T	c.1609G>A	p.Ala537Thr	hsf-1	WBGene00002004	Y53C10A.12	missense_variant	ED3049	ALT	7643111	13103633	7.897	0.07026	hsf-1 encodes the C. elegans heat-shock transcription factor ortholog; HSF-1 functions as a transcriptional regulator of stress-induced gene expression whose activity is required for heat-shock and proteotoxicity response, larval development, innate immunity, and regulation of adult lifespan; HSF-1 binds bovine calmodulin in vitro in a calcium-dependent manner.	Heat Shock Factor
LINE2A(ins)	I	11961910	A	T	c.53T>A	p.Leu18Gln	hsf-1	WBGene00002004	Y53C10A.12	missense_variant	ED3049	ALT	7643111	13103633	7.897	0.07026	hsf-1 encodes the C. elegans heat-shock transcription factor ortholog; HSF-1 functions as a transcriptional regulator of stress-induced gene expression whose activity is required for heat-shock and proteotoxicity response, larval development, innate immunity, and regulation of adult lifespan; HSF-1 binds bovine calmodulin in vitro in a calcium-dependent manner.	Heat Shock Factor
LINE2A(ins)	I	11968133	A	T	c.485T>A	p.Ile162Asn	NA	WBGene00013133	Y53C10A.2	missense_variant	ED3049	ALT	7643111	13103633	7.897	0.07026	none available	not known
LINE2A(ins)	I	11968545	C	T	c.116G>A	p.Arg39Lys	NA	WBGene00013133	Y53C10A.2	missense_variant	ED3049	ALT	7643111	13103633	7.897	0.07026	none available	not known
LINE2A(ins)	I	11971364	T	C	c.382A>G	p.Met128Val	NA	WBGene00044805	Y53C10A.15	missense_variant	ED3049	ALT	7643111	13103633	7.897	0.07026	none available	not known
LINE2A(ins)	I	11971542	A	C	c.256T>G	p.Leu86Val	NA	WBGene00044805	Y53C10A.15	missense_variant	ED3049	ALT	7643111	13103633	7.897	0.07026	none available	not known
LINE2A(ins)	I	11971785	A	G	c.13T>C	p.Tyr5His	NA	WBGene00044805	Y53C10A.15	missense_variant	ED3049	ALT	7643111	13103633	7.897	0.07026	none available	not known
LINE2A(ins)	I	11982843	A	G	c.1261A>G	p.Ile421Val	rga-2	WBGene00013135	Y53C10A.4	missense_variant	ED3049	ALT	7643111	13103633	7.897	0.07026	none available	Rho GTPase Activating protein
LINE2A(ins)	I	12032384	T	C	c.762A>G	p.Ile254Met	NA	WBGene00010246	F58D5.7	missense_variant	ED3049	ALT	7643111	13103633	7.897	0.07026	none available	not known
LINE2A(ins)	I	12032422	G	A	c.724C>T	p.Pro242Ser	NA	WBGene00010246	F58D5.7	missense_variant	ED3049	ALT	7643111	13103633	7.897	0.07026	none available	not known
LINE2A(ins)	I	11268758	C	A	c.140C>A	p.Ala47Asp	NA	WBGene00195232	F36D1.15	missense_variant	ED3049	ALT	7643111	13103633	7.897	0.07024	none available	not known
LINE2A(ins)	I	10654480	T	C	c.6712A>G	p.Thr2238Ala	NA	WBGene00015237	B0511.12a	missense_variant	ED3049	ALT	7643111	13103633	7.897	0.07001	B0511.12 encodes an ortholog of Drosophila PECANEX, and thus may participate in GLP-1/LIN-12 signalling.	not known
LINE2A(ins)	I	12859819	G	A	c.274G>A	p.Val92Ile	clec-104	WBGene00012480	Y18D10A.10	missense_variant&splice_region_variant	ED3049	REF	7643111	13103633	7.897	0.06997	none available	C-type LECtin
LINE2A(ins)	I	11261265	G	T	c.230C>A	p.Pro77Gln	NA	WBGene00086556	F36D1.12	missense_variant	ED3049	REF	7643111	13103633	7.897	0.06996	none available	not known
LINE2A(ins)	I	12455049	T	C	c.476A>G	p.Asn159Ser	lys-9	WBGene00003098	C54C8.6	missense_variant	ED3049	REF	7643111	13103633	7.897	0.06991	none available	LYSozyme
LINE2A(ins)	I	12632186	G	C	c.323C>G	p.Thr108Arg	clec-15	WBGene00011584	T07D10.4	missense_variant	ED3049	REF	7643111	13103633	7.897	0.0699	none available	C-type LECtin
LINE2A(ins)	I	12632188	G	T	c.321C>A	p.His107Gln	clec-15	WBGene00011584	T07D10.4	missense_variant	ED3049	REF	7643111	13103633	7.897	0.0699	none available	C-type LECtin
LINE2A(ins)	I	11695758	T	C	c.973A>G	p.Met325Val	sri-11	WBGene00005523	T22H2.3	missense_variant	ED3049	REF	7643111	13103633	7.897	0.06946	none available	Serpentine Receptor, class I
LINE2A(ins)	I	12144099	T	A	c.93T>A	p.Phe31Leu	sri-17	WBGene00005529	F15H9.3	missense_variant	ED3049	REF	7643111	13103633	7.897	0.06945	none available	Serpentine Receptor, class I
LINE2A(ins)	I	12631772	C	T	c.655G>A	p.Val219Ile	clec-15	WBGene00011584	T07D10.4	missense_variant	ED3049	ALT	7643111	13103633	7.897	0.06918	none available	C-type LECtin
LINE2A(ins)	I	12635512	T	A	c.294T>A	p.Phe98Leu	clec-13	WBGene00010399	H16D19.1	missense_variant	ED3049	REF	7643111	13103633	7.897	0.06892	none available	C-type LECtin
LINE2A(ins)	I	12121836	G	A	c.317C>T	p.Ser106Phe	NA	WBGene00010820	M01G12.6	missense_variant	ED3049	REF	7643111	13103633	7.897	0.06862	none available	not known
LINE2A(ins)	I	11831126	T	C	c.1033A>G	p.Arg345Gly	NA	WBGene00012947	Y47H9C.1	missense_variant&splice_region_variant	ED3049	REF	7643111	13103633	7.897	0.0685	none available	not known
LINE2A(ins)	I	11216483	T	G	c.1660A>C	p.Asn554His	rsy-1	WBGene00013177	Y53H1A.1a	missense_variant	ED3049	REF	7643111	13103633	7.897	0.06847	none available	Regulator of SYnapse formation
LINE2A(ins)	I	11249725	C	A	c.726C>A	p.Asp242Glu	NA	WBGene00014761	F46A8.11	missense_variant	ED3049	REF	7643111	13103633	7.897	0.06808	none available	not known
LINE2A(ins)	I	12361927	G	A	c.1264G>A	p.Glu422Lys	oac-43	WBGene00011653	T09E11.4	missense_variant	ED3049	ALT	7643111	13103633	7.897	0.06808	none available	O-ACyltransferase homolog
LINE2A(ins)	I	12204900	A	G	c.382A>G	p.Asn128Asp	NA	WBGene00007601	C15C6.2a	missense_variant	ED3049	ALT	7643111	13103633	7.897	0.06796	none available	not known
LINE2A(ins)	I	11955736	T	C	c.1510A>G	p.Ile504Val	hsf-1	WBGene00002004	Y53C10A.12	missense_variant	ED3049	ALT	7643111	13103633	7.897	0.06784	hsf-1 encodes the C. elegans heat-shock transcription factor ortholog; HSF-1 functions as a transcriptional regulator of stress-induced gene expression whose activity is required for heat-shock and proteotoxicity response, larval development, innate immunity, and regulation of adult lifespan; HSF-1 binds bovine calmodulin in vitro in a calcium-dependent manner.	Heat Shock Factor
LINE2A(ins)	I	12436280	T	C	c.284T>C	p.Val95Ala	glct-2	WBGene00008479	E03H4.12	missense_variant	ED3049	REF	7643111	13103633	7.897	0.06777	none available	GLuCuronosylTransferase-like
LINE2A(ins)	I	12652071	C	A	c.4G>T	p.Ala2Ser	mcrs-1	WBGene00010420	H28O16.2	missense_variant	ED3049	REF	7643111	13103633	7.897	0.0676	none available	MCRS1 (microtubule-binding MiCRoSpherule Protein 1) homolog
LINE2A(ins)	I	12639405	C	T	c.266C>T	p.Ser89Leu	NA	WBGene00010401	H16D19.3	missense_variant	ED3049	ALT	7643111	13103633	7.897	0.06723	none available	not known
LINE2A(ins)	I	11216619	A	T	c.1524T>A	p.Asn508Lys	rsy-1	WBGene00013177	Y53H1A.1a	missense_variant	ED3049	REF	7643111	13103633	7.897	0.06722	none available	Regulator of SYnapse formation
LINE2A(ins)	I	11890064	G	C	c.295C>G	p.Gln99Glu	NA	WBGene00012957	Y47H9C.15	missense_variant	ED3049	REF	7643111	13103633	7.897	0.06721	none available	not known
LINE2A(ins)	I	12379623	A	G	c.1051T>C	p.Ser351Pro	gly-16	WBGene00001641	T15D6.2	missense_variant	ED3049	ALT	7643111	13103633	7.897	0.06701	gly-16 encodes a protein similar to 2/I N-acetylglucosaminyltransferase; gly-16 is expressed in the seam cells during embryonic stages.	GLYcosylation related
LINE2A(ins)	I	12026561	C	G	c.3035C>G	p.Thr1012Ser	NA	WBGene00013138	Y53C10A.10	missense_variant	ED3073	ALT	7643111	13103633	7.897	0.06681	none available	not known
LINE2A(ins)	I	12291645	G	A	c.586G>A	p.Ala196Thr	NA	WBGene00010165	F56H6.4	missense_variant	ED3049	ALT	7643111	13103633	7.897	0.0667	none available	not known
LINE2A(ins)	I	12561479	G	C	c.70C>G	p.Leu24Val	ssp-37	WBGene00012211	W02D9.5	missense_variant	ED3049	ALT	7643111	13103633	7.897	0.06669	none available	Sperm Specific family, class P
LINE2A(ins)	I	11701718	A	G	c.88A>G	p.Ile30Val	pgrn-1	WBGene00011936	T22H2.6a	missense_variant	ED3049	REF	7643111	13103633	7.897	0.06643	pgrn-1 encodes an ortholog of human progranulin with three predicted granulin domains; pgrn-1 regulates the clearance of apoptotic cells, as loss of pgrn-1 results in an increased rate of apoptotic cell clearance; genetic studies indicate that the pgrn-1 activity requires the normal functioning of existing cell engulfment pathways; pgrn-1 is a secreted protein found in intestinal organelles, in t…	ProGRaNulin homolog
LINE2A(ins)	I	11284117	T	G	c.440A>C	p.Tyr147Ser	sre-22	WBGene00009462	F36D1.2	missense_variant	ED3049	REF	7643111	13103633	7.897	0.06643	none available	Serpentine Receptor, class E (epsilon)
LINE2A(ins)	I	12946238	T	C	c.1739T>C	p.Phe580Ser	acox-2	WBGene00008565	F08A8.2	missense_variant	ED3049	REF	7643111	13103633	7.897	0.06575	none available	not known
LINE2A(ins)	I	10338988	C	G	c.1745C>G	p.Ala582Gly	ears-1	WBGene00001337	ZC434.5	missense_variant	ED3049	REF	7643111	13103633	7.897	0.06565	ers-2 encodes a predicted mitochondrial glutamyl-tRNA synthetase (GluRS), a class I aminoacyl-tRNA synthetase that catalyzes the attachment of glutamate to its cognate tRNA and is thus required for protein biosynthesis; ERS-2 contains, at its C-terminus, six tandemly repeated WHEP-TRS domains that have been predicted to function as general RNA-binding domains that may act as cis tRNA-binding cofa…	glutamyl(E) Amino-acyl tRNA Synthetase
LINE2A(ins)	I	11015505	T	C	c.20T>C	p.Leu7Pro	clec-92	WBGene00013125	Y52B11A.5	missense_variant	ED3049	REF	7643111	13103633	7.897	0.06563	none available	C-type LECtin
LINE2A(ins)	I	12355098	G	T	c.1170G>T	p.Leu390Phe	oac-45	WBGene00011656	T09E11.7	missense_variant	ED3049	REF	7643111	13103633	7.897	0.06561	none available	O-ACyltransferase homolog
LINE2A(ins)	I	12221824	A	C	c.107T>G	p.Val36Gly	NA	WBGene00008783	F14B6.2	missense_variant	ED3049	REF	7643111	13103633	7.897	0.06558	none available	not known
LINE2A(ins)	I	8471491	T	G	c.313A>C	p.Asn105His	NA	WBGene00045508	D1081.10	missense_variant	ED3049	REF	7643111	13103633	7.897	0.06553	none available	not known
LINE2A(ins)	I	8486366	T	A	c.532A>T	p.Ile178Leu	NA	WBGene00008387	D1081.9	missense_variant	ED3049	REF	7643111	13103633	7.897	0.06553	D1081.9 encodes a RING finger protein orthologous to budding yeast Cst9p (meiotically expressed) and human RNF212 (associated with varying recombination rate); D1081.9 is paralogous to ZHP-3, F55A12.10, and Y39B6A.16; D1081.9 has no obvious function in mass RNAi assays.	not known
LINE2A(ins)	I	8556360	T	A	c.2185A>T	p.Met729Leu	gon-2	WBGene00001651	T01H8.5a	missense_variant	ED3049	REF	7643111	13103633	7.897	0.06553	The gon-2 gene encodes a predicted transmembrane cation channel homologous to the long transient receptor potential channel (LTRPC) subfamily of TRP channels including Drosophila DLTRP and mammalian melastatin and LTRPC7; GON-2 regulates the onset and continuation of post-embryonic mitotic cell divisions in the somatic gonad precursor cells perhaps by mediating an increase in intracellular calciu…	abnormal GONad development
LINE2A(ins)	I	8575838	C	A	c.1315G>T	p.Ala439Ser	rskn-1	WBGene00011352	T01H8.1a	missense_variant	ED3049	REF	7643111	13103633	7.897	0.06553	none available	RSK-pNinety (RSK-p90 kinase) homolog
LINE2A(ins)	I	8594515	C	T	c.902C>T	p.Ala301Val	NA	WBGene00011037	R05D11.9	missense_variant	ED3049	REF	7643111	13103633	7.897	0.06553	none available	not known
LINE2A(ins)	I	8623552	C	G	c.5757G>C	p.Gln1919His	fer-1	WBGene00001414	F43G9.6a	missense_variant	ED3049	REF	7643111	13103633	7.897	0.06553	fer-1 encodes a member of the Ferlin family of proteins that are present across eukaryotic species; Ferlins contain multiple tandem cytosolic C2 domains, a DysF domain and a Fer domain, and are involved in vesicle fusion and membrane trafficking; fer-1 is a regulator of membranous organelle fusion and is required during spermatogenesis for calcium-mediated fusion of membranous vesicles with the s…	FERtilization defective (abnormal sperm)
LINE2A(ins)	I	8625678	G	T	c.3949C>A	p.Gln1317Lys	fer-1	WBGene00001414	F43G9.6a	missense_variant	ED3049	REF	7643111	13103633	7.897	0.06553	fer-1 encodes a member of the Ferlin family of proteins that are present across eukaryotic species; Ferlins contain multiple tandem cytosolic C2 domains, a DysF domain and a Fer domain, and are involved in vesicle fusion and membrane trafficking; fer-1 is a regulator of membranous organelle fusion and is required during spermatogenesis for calcium-mediated fusion of membranous vesicles with the s…	FERtilization defective (abnormal sperm)
LINE2A(ins)	I	8642739	T	A	c.1432T>A	p.Phe478Ile	NA	WBGene00009672	F43G9.12a	missense_variant	ED3049	REF	7643111	13103633	7.897	0.06553	none available	not known
LINE2A(ins)	I	8662712	C	A	c.1580C>A	p.Ser527Tyr	mrt-1	WBGene00045237	F39H2.5	missense_variant	ED3049	REF	7643111	13103633	7.897	0.06553	mrt-1 encodes a protein that contains an N-terminal domain homologous to the second OB DNA-binding fold of POT1 (Protection Of Telomeres 1)telomere-binding proteins and a C-terminal domain homologous to the SNM1 family nuclease domain; MRT-1 activity is required in vivo for regulation of telomere length and nucleotide excision repair (DNA crosslink repair); in vitro, MRT-1 exhibits 3'-5' exonucle…	MoRTal germline
LINE2A(ins)	I	8665485	A	G	c.413A>G	p.Asn138Ser	NA	WBGene00009563	F39H2.3	missense_variant	ED3049	REF	7643111	13103633	7.897	0.06553	none available	not known
LINE2A(ins)	I	8677746	C	T	c.2292G>A	p.Met764Ile	egg-6	WBGene00010621	K07A12.2	missense_variant	ED3049	REF	7643111	13103633	7.897	0.06553	egg-6 encodes an extracellular leucine-rich repeat protein; egg-6 is required for proper organization of the apical extracellular matrix.	EGG sterile (unfertilizable)
LINE2A(ins)	I	8696676	A	C	c.70A>C	p.Lys24Gln	NA	WBGene00009565	F39H11.1	missense_variant	ED3049	REF	7643111	13103633	7.897	0.06553	none available	not known
LINE2A(ins)	I	8721616	A	T	c.719T>A	p.Val240Asp	cle-1	WBGene00000527	C36B1.1a	missense_variant	ED3049	REF	7643111	13103633	7.897	0.06553	cle-1 encodes the only vertebrate type XV/XVIII collagen homolog in C. elegans and generates multiple developmentally regulated protein isoforms via alternative splicing; cle-1 is required for neuron migrations, including the migration of the HSN, ALM and AVM neurons, axon guidance of the sensory and motor neurons, distal tip cell migration, and for proper morphogenesis of the mail tail; cle-1 is…	CoLlagen with Endostatin domain
LINE2A(ins)	I	8745915	C	G	c.524G>C	p.Gly175Ala	NA	WBGene00007976	C36B1.9	missense_variant	ED3049	REF	7643111	13103633	7.897	0.06553	none available	not known
LINE2A(ins)	I	8829492	A	T	c.7915T>A	p.Ser2639Thr	ubr-5	WBGene00009460	F36A2.13	missense_variant	ED3049	REF	7643111	13103633	7.897	0.06553	F36A2.13 encodes an E3 ubiquitin ligase similar to the mammalian UBR5 ubiquitin ligases; F36A2.13 is predicted to function in ubiquitin-dependent protein catabolic processes.	not known
LINE2A(ins)	I	8829527	A	C	c.7880T>G	p.Val2627Gly	ubr-5	WBGene00009460	F36A2.13	missense_variant	ED3049	REF	7643111	13103633	7.897	0.06553	F36A2.13 encodes an E3 ubiquitin ligase similar to the mammalian UBR5 ubiquitin ligases; F36A2.13 is predicted to function in ubiquitin-dependent protein catabolic processes.	not known
LINE2A(ins)	I	12095842	C	T	c.958G>A	p.Glu320Lys	NA	WBGene00012961	Y47H10A.5	missense_variant	ED3049	REF	7643111	13103633	7.897	0.06549	none available	not known
LINE2A(ins)	I	12096052	G	C	c.748C>G	p.Gln250Glu	NA	WBGene00012961	Y47H10A.5	missense_variant	ED3049	REF	7643111	13103633	7.897	0.06549	none available	not known
LINE2A(ins)	I	12097069	C	A	c.526G>T	p.Val176Phe	NA	WBGene00012961	Y47H10A.5	missense_variant&splice_region_variant	ED3049	REF	7643111	13103633	7.897	0.06549	none available	not known
LINE2A(ins)	I	12097920	C	T	c.20G>A	p.Arg7Gln	NA	WBGene00012961	Y47H10A.5	missense_variant	ED3049	REF	7643111	13103633	7.897	0.06549	none available	not known
LINE2A(ins)	I	12099652	T	A	c.4249A>T	p.Ser1417Cys	rrf-2	WBGene00004509	M01G12.12	missense_variant	ED3049	REF	7643111	13103633	7.897	0.06549	rrf-2 encodes an RNA-directed RNA polymerase (RdRP) homolog of unknown function; RRF-2 is not obviously required for either somatic or germline RNAi, or for transitive RNAi.	RNA-dependent RNA polymerase Family
LINE2A(ins)	I	12100722	T	C	c.3517A>G	p.Thr1173Ala	rrf-2	WBGene00004509	M01G12.12	missense_variant	ED3049	REF	7643111	13103633	7.897	0.06549	rrf-2 encodes an RNA-directed RNA polymerase (RdRP) homolog of unknown function; RRF-2 is not obviously required for either somatic or germline RNAi, or for transitive RNAi.	RNA-dependent RNA polymerase Family
LINE2A(ins)	I	12101828	C	A	c.2847G>T	p.Glu949Asp	rrf-2	WBGene00004509	M01G12.12	missense_variant	ED3049	REF	7643111	13103633	7.897	0.06549	rrf-2 encodes an RNA-directed RNA polymerase (RdRP) homolog of unknown function; RRF-2 is not obviously required for either somatic or germline RNAi, or for transitive RNAi.	RNA-dependent RNA polymerase Family
LINE2A(ins)	I	12103229	T	A	c.1655A>T	p.Lys552Ile	rrf-2	WBGene00004509	M01G12.12	missense_variant	ED3049	REF	7643111	13103633	7.897	0.06549	rrf-2 encodes an RNA-directed RNA polymerase (RdRP) homolog of unknown function; RRF-2 is not obviously required for either somatic or germline RNAi, or for transitive RNAi.	RNA-dependent RNA polymerase Family
LINE2A(ins)	I	12114364	C	G	c.1083G>C	p.Trp361Cys	NA	WBGene00010821	M01G12.7	missense_variant	ED3049	REF	7643111	13103633	7.897	0.06549	none available	not known
LINE2A(ins)	I	12114630	C	T	c.817G>A	p.Ala273Thr	NA	WBGene00010821	M01G12.7	missense_variant	ED3049	REF	7643111	13103633	7.897	0.06549	none available	not known
LINE2A(ins)	I	12144112	T	A	c.106T>A	p.Leu36Ile	sri-17	WBGene00005529	F15H9.3	missense_variant	ED3049	REF	7643111	13103633	7.897	0.06549	none available	Serpentine Receptor, class I
LINE2A(ins)	I	12166743	A	T	c.448A>T	p.Thr150Ser	NA	WBGene00011027	R05D7.2	missense_variant	ED3049	REF	7643111	13103633	7.897	0.06549	none available	not known
LINE2A(ins)	I	12166822	C	T	c.527C>T	p.Pro176Leu	NA	WBGene00011027	R05D7.2	missense_variant	ED3049	REF	7643111	13103633	7.897	0.06549	none available	not known
LINE2A(ins)	I	12738971	T	C	c.395T>C	p.Leu132Pro	toe-4	WBGene00012194	W02A11.3	missense_variant	ED3049	ALT	7643111	13103633	7.897	0.06527	none available	Target Of ERK kinase MPK-1
LINE2A(ins)	I	11013260	G	A	c.206G>A	p.Gly69Glu	NA	WBGene00077539	Y52B11A.12	missense_variant	ED3049	ALT	7643111	13103633	7.897	0.06517	none available	not known
LINE2A(ins)	I	11014213	A	G	c.62T>C	p.Ile21Thr	NA	WBGene00219422	Y52B11A.20a	missense_variant	ED3049	ALT	7643111	13103633	7.897	0.06517	none available	not known
LINE2A(ins)	I	12632072	A	G	c.395T>C	p.Val132Ala	clec-15	WBGene00011584	T07D10.4	missense_variant	ED3049	ALT	7643111	13103633	7.897	0.06503	none available	C-type LECtin
LINE2A(ins)	I	11707996	T	G	c.1980A>C	p.Lys660Asn	oac-19	WBGene00009413	F35E2.6	missense_variant	ED3049	ALT	7643111	13103633	7.897	0.06494	none available	O-ACyltransferase homolog
LINE2A(ins)	I	11707998	T	C	c.1978A>G	p.Lys660Glu	oac-19	WBGene00009413	F35E2.6	missense_variant	ED3049	ALT	7643111	13103633	7.897	0.06494	none available	O-ACyltransferase homolog
LINE2A(ins)	I	12107762	T	G	c.422A>C	p.Lys141Thr	NA	WBGene00010825	M01G12.14	missense_variant	ED3049	ALT	7643111	13103633	7.897	0.06478	none available	not known
LINE2A(ins)	I	12307959	T	G	c.181T>G	p.Leu61Val	oac-35	WBGene00010171	F56H6.11	missense_variant	ED3049	REF	7643111	13103633	7.897	0.06476	none available	O-ACyltransferase homolog
LINE2A(ins)	I	12636108	G	A	c.808G>A	p.Asp270Asn	clec-13	WBGene00010399	H16D19.1	missense_variant	ED3049	REF	7643111	13103633	7.897	0.06459	none available	C-type LECtin
LINE2A(ins)	I	11268830	G	T	c.166G>T	p.Val56Phe	NA	WBGene00195232	F36D1.15	missense_variant	ED3049	REF	7643111	13103633	7.897	0.06436	none available	not known
LINE2A(ins)	I	12774998	A	G	c.541A>G	p.Lys181Glu	NA	WBGene00007094	B0019.2	missense_variant	ED3049	REF	7643111	13103633	7.897	0.06431	none available	not known
LINE2A(ins)	I	12272076	C	T	c.115G>A	p.Gly39Arg	oac-25	WBGene00009615	F41D3.10	missense_variant	ED3049	REF	7643111	13103633	7.897	0.0643	none available	O-ACyltransferase homolog
LINE2A(ins)	I	11737221	A	C	c.287T>G	p.Leu96Arg	NA	WBGene00009410	F35E2.2	missense_variant	ED3049	ALT	7643111	13103633	7.897	0.06408	This gene encodes a protein containing an F-box, a motif predicted to mediate protein-protein interactions either with homologs of yeast Skp-1p or with other proteins.	not known
LINE2A(ins)	I	11747268	G	A	c.808G>A	p.Gly270Arg	NA	WBGene00012946	Y47H9B.2	missense_variant	ED3049	ALT	7643111	13103633	7.897	0.06408	none available	not known
LINE2A(ins)	I	8470774	C	G	c.544G>C	p.Val182Leu	NA	WBGene00045508	D1081.10	missense_variant	ED3049	REF	7643111	13103633	7.897	0.06386	none available	not known
LINE2A(ins)	I	11641964	C	T	c.175G>A	p.Glu59Lys	kin-23	WBGene00002205	W04G5.6	missense_variant	ED3049	ALT	7643111	13103633	7.897	0.06386	kin-23 encodes a predicted protein tyrosine kinase; like KIN-30, KIN-23 contains an unusual K to R substitution in kinase subdomain VII; kin-23 mRNA is expressed strongly during the L1/L2 larval stages, weakly in L3 and L4 stages, and at undetectable levels in adults.	protein KINase
LINE2A(ins)	I	12148126	A	G	c.1022T>C	p.Val341Ala	sri-16	WBGene00005528	F15H9.4	missense_variant	ED3049	REF	7643111	13103633	7.897	0.06375	none available	Serpentine Receptor, class I
LINE2A(ins)	I	12148256	C	T,A	c.939G>T	p.Leu313Phe	sri-16	WBGene00005528	F15H9.4	missense_variant&splice_region_variant	ED3049	REF	7643111	13103633	7.897	0.06375	none available	Serpentine Receptor, class I
LINE2A(ins)	I	12148274	C	A	c.921G>T	p.Glu307Asp	sri-16	WBGene00005528	F15H9.4	missense_variant	ED3049	REF	7643111	13103633	7.897	0.06375	none available	Serpentine Receptor, class I
LINE2A(ins)	I	12133115	T	C	c.111A>G	p.Ile37Met	NA	WBGene00010817	M01G12.2	missense_variant	ED3049	REF	7643111	13103633	7.897	0.06366	none available	not known
LINE2A(ins)	I	12216682	C	G,T	c.551G>C	p.Ser184Thr	sdz-14	WBGene00008782	F14B6.1	missense_variant	ED3049	ALT	7643111	13103633	7.897	0.06354	none available	SKN-1 Dependent Zygotic transcript
LINE2A(ins)	I	12525559	A	C	c.472A>C	p.Thr158Pro	NA	WBGene00010770	K11D2.4a	missense_variant	ED3049	ALT	7643111	13103633	7.897	0.06349	none available	not known
LINE2A(ins)	I	12538678	A	G	c.226T>C	p.Ser76Pro	NA	WBGene00012210	W02D9.4	missense_variant	ED3049	ALT	7643111	13103633	7.897	0.06349	none available	not known
LINE2A(ins)	I	12026539	G	T	c.3013G>T	p.Gly1005*	NA	WBGene00013138	Y53C10A.10	stop_gained	ED3073	ALT	7643111	13103633	7.897	0.06343	none available	not known
LINE2A(ins)	I	12800308	G	A	c.1670C>T	p.Ser557Leu	attf-6	WBGene00012474	Y18D10A.1	missense_variant	ED3049	ALT	7643111	13103633	7.897	0.06323	none available	AT hook Transcription Factor family
LINE2A(ins)	I	12207410	A	G	c.194A>G	p.Glu65Gly	NA	WBGene00007602	C15C6.3	missense_variant	ED3049	REF	7643111	13103633	7.897	0.06306	none available	not known
LINE2A(ins)	I	12335757	C	T	c.109C>T	p.Arg37Cys	NA	WBGene00008157	C47F8.1	missense_variant	ED3049	REF	7643111	13103633	7.897	0.06301	This gene encodes a protein containing an F-box, a motif predicted to mediate protein-protein interactions either with homologs of yeast Skp-1p or with other proteins.	not known
LINE2A(ins)	I	12335961	T	C	c.313T>C	p.Cys105Arg	NA	WBGene00008157	C47F8.1	missense_variant	ED3049	REF	7643111	13103633	7.897	0.06301	This gene encodes a protein containing an F-box, a motif predicted to mediate protein-protein interactions either with homologs of yeast Skp-1p or with other proteins.	not known
LINE2A(ins)	I	12423755	G	A	c.1519G>A	p.Asp507Asn	oac-13	WBGene00008475	E03H4.7	missense_variant	ED3049	REF	7643111	13103633	7.897	0.063	none available	O-ACyltransferase homolog
LINE2A(ins)	I	12424266	C	T	c.1835C>T	p.Pro612Leu	oac-13	WBGene00008475	E03H4.7	missense_variant	ED3049	REF	7643111	13103633	7.897	0.063	none available	O-ACyltransferase homolog
LINE2A(ins)	I	12120553	C	A	c.806G>T	p.Trp269Leu	NA	WBGene00010820	M01G12.6	missense_variant	ED3049	REF	7643111	13103633	7.897	0.063	none available	not known
LINE2A(ins)	I	12288709	T	C	c.644T>C	p.Met215Thr	NA	WBGene00010163	F56H6.2	missense_variant	ED3049	REF	7643111	13103633	7.897	0.06299	none available	not known
LINE2A(ins)	I	12097463	T	A	c.132A>T	p.Lys44Asn	NA	WBGene00012961	Y47H10A.5	missense_variant	ED3049	ALT	7643111	13103633	7.897	0.06298	none available	not known
LINE2A(ins)	I	12632046	T	C	c.421A>G	p.Asn141Asp	clec-15	WBGene00011584	T07D10.4	missense_variant	ED3049	ALT	7643111	13103633	7.897	0.06286	none available	C-type LECtin
LINE2A(ins)	I	12710222	C	G	c.745G>C	p.Asp249His	NA	WBGene00011545	T06G6.3a	missense_variant	ED3049	REF	7643111	13103633	7.897	0.06263	none available	not known
LINE2A(ins)	I	12712680	T	C	c.644A>G	p.Gln215Arg	NA	WBGene00011546	T06G6.4	missense_variant	ED3049	REF	7643111	13103633	7.897	0.06263	none available	not known
LINE2A(ins)	I	12418020	T	C	c.475T>C	p.Trp159Arg	nhr-174	WBGene00008474	E03H4.6	missense_variant	ED3049	REF	7643111	13103633	7.897	0.06255	none available	Nuclear Hormone Receptor family
LINE2A(ins)	I	11144028	T	G	c.607T>G	p.Ser203Ala	clec-93	WBGene00013929	ZK39.4	missense_variant	ED3049	ALT	7643111	13103633	7.897	0.06227	none available	C-type LECtin
LINE2A(ins)	I	12240517	T	G	c.989T>G	p.Val330Gly	oac-16	WBGene00008786	F14B6.5	missense_variant	ED3049	ALT	7643111	13103633	7.897	0.0622	none available	O-ACyltransferase homolog
LINE2A(ins)	I	10272949	A	T	c.5002T>A	p.Ser1668Thr	NA	WBGene00013859	ZC247.1	missense_variant	ED3049	REF	7643111	13103633	7.897	0.06216	none available	not known
LINE2A(ins)	I	11985286	C	G	c.2575C>G	p.Leu859Val	rga-2	WBGene00013135	Y53C10A.4	missense_variant	ED3049	ALT	7643111	13103633	7.897	0.062	none available	Rho GTPase Activating protein
LINE2A(ins)	I	12404357	G	A	c.133C>T	p.Leu45Phe	NA	WBGene00008470	E03H4.2	missense_variant	ED3049	REF	7643111	13103633	7.897	0.06184	none available	not known
LINE2A(ins)	I	11749626	A	G	c.13669T>C	p.Cys4557Arg	vab-10	WBGene00006876	ZK1151.1a	missense_variant	ED3049	ALT	7643111	13103633	7.897	0.06165	vab-10 encodes, by alternative splicing, two spectraplakins (VAB-10A and VAB-10B) that are jointly required for mechanical resilience of the epidermis under strain by the contraction of actin microfilaments mechanically linked to fibrous organelles (FOs); VAB-10A/B are, accordingly, required for elongation during embryonic morphogenesis; VAB-10A has C-terminal plectin repeats while VAB-10B has sp…	Variable ABnormal morphology
LINE2A(ins)	I	11759025	G	C	c.5951C>G	p.Thr1984Ser	vab-10	WBGene00006876	ZK1151.1a	missense_variant	ED3049	ALT	7643111	13103633	7.897	0.06165	vab-10 encodes, by alternative splicing, two spectraplakins (VAB-10A and VAB-10B) that are jointly required for mechanical resilience of the epidermis under strain by the contraction of actin microfilaments mechanically linked to fibrous organelles (FOs); VAB-10A/B are, accordingly, required for elongation during embryonic morphogenesis; VAB-10A has C-terminal plectin repeats while VAB-10B has sp…	Variable ABnormal morphology
LINE2A(ins)	I	12932146	A	G	c.110A>G	p.His37Arg	NA	WBGene00014864	Y18D10A.22	missense_variant	ED3049	REF	7643111	13103633	7.897	0.06157	none available	not known
LINE2A(ins)	I	11404101	C	T	c.3266G>A	p.Gly1089Glu	ego-2	WBGene00001215	Y53H1C.2a	missense_variant	ED3049	REF	7643111	13103633	7.897	0.06124	ego-2 encodes one of two C. elegans Bro1 domain-containing proteins; during development, EGO-2 functions to positively regulate GLP-1/Notch signaling in the germ line and the embryo, and LIN-12/Notch signaling in the anchor cell-ventral uterine (AC/VU) cell fate decision; in addition, EGO-2 functions to positively regulate spermatogenesis and aspects of somatic development that do not appear to r…	Enhancer of Glp-One (glp-1)
LINE2A(ins)	I	9595732	A	C	c.978T>G	p.Asn326Lys	cri-1	WBGene00010614	K07A1.7	missense_variant	ED3049	REF	7643111	13103633	7.897	0.06092	none available	Conserved Regulator of Innate immunity
LINE2A(ins)	I	11495563	C	A	c.423G>T	p.Gln141His	NA	WBGene00010654	K08C9.7	missense_variant	ED3049	REF	7643111	13103633	7.897	0.06085	none available	not known
LINE2A(ins)	I	11439345	C	T	c.35C>T	p.Pro12Leu	NA	WBGene00007766	C27C7.1	missense_variant	ED3073	ALT	7643111	13103633	7.897	0.06083	none available	not known
LINE2A(ins)	I	12798066	T	C	c.2099A>G	p.Glu700Gly	attf-6	WBGene00012474	Y18D10A.1	missense_variant	ED3049	ALT	7643111	13103633	7.897	0.06083	none available	AT hook Transcription Factor family
LINE2A(ins)	I	12807923	T	C	c.431A>G	p.Glu144Gly	NA	WBGene00012475	Y18D10A.2	missense_variant	ED3049	ALT	7643111	13103633	7.897	0.06083	none available	not known
LINE2A(ins)	I	12795936	T	G	c.3137A>C	p.Gln1046Pro	attf-6	WBGene00012474	Y18D10A.1	missense_variant	ED3049	ALT	7643111	13103633	7.897	0.0605	none available	AT hook Transcription Factor family
LINE2A(ins)	I	12308992	A	G	c.817A>G	p.Thr273Ala	oac-35	WBGene00010171	F56H6.11	missense_variant	ED3049	ALT	7643111	13103633	7.897	0.06048	none available	O-ACyltransferase homolog
LINE2A(ins)	I	12774975	T	C	c.518T>C	p.Leu173Ser	NA	WBGene00007094	B0019.2	missense_variant	ED3049	REF	7643111	13103633	7.897	0.06039	none available	not known
LINE2A(ins)	I	12414837	G	A	c.694G>A	p.Ala232Thr	NA	WBGene00008473	E03H4.5	missense_variant	ED3049	REF	7643111	13103633	7.897	0.06034	none available	not known
LINE2A(ins)	I	11015666	A	G	c.181A>G	p.Ile61Val	clec-92	WBGene00013125	Y52B11A.5	missense_variant	ED3049	ALT	7643111	13103633	7.897	0.06028	none available	C-type LECtin
LINE2A(ins)	I	12623062	C	T	c.1118C>T	p.Thr373Ile	ntr-1	WBGene00011582	T07D10.2	missense_variant	ED3049	ALT	7643111	13103633	7.897	0.06005	T07D10.2 is orthologous to the human gene VASOPRESSIN RECEPTOR TYPE 2 (AVPR2; OMIM:304800), which when mutated leads to nephrogenic diabetes insipidus.	NemaTocin Receptor
LINE2A(ins)	I	12408825	T	C	c.667T>C	p.Tyr223His	NA	WBGene00008472	E03H4.4	missense_variant	ED3049	REF	7643111	13103633	7.897	0.05985	none available	not known
LINE2A(ins)	I	12425231	T	A	c.787A>T	p.Ile263Phe	NA	WBGene00008476	E03H4.8	missense_variant	ED3049	REF	7643111	13103633	7.897	0.05985	none available	not known
LINE2A(ins)	I	11635727	G	A	c.544-1G>A		NA	WBGene00012266	W04G5.5	splice_acceptor_variant&intron_variant	ED3049	ALT	7643111	13103633	7.897	0.05968	none available	not known
LINE2A(ins)	I	11635728	G	T	c.544G>T	p.Val182Leu	NA	WBGene00012266	W04G5.5	missense_variant&splice_region_variant	ED3049	ALT	7643111	13103633	7.897	0.05968	none available	not known
LINE2A(ins)	I	11641433	A	T	c.612T>A	p.His204Gln	kin-23	WBGene00002205	W04G5.6	missense_variant	ED3049	ALT	7643111	13103633	7.897	0.05968	kin-23 encodes a predicted protein tyrosine kinase; like KIN-30, KIN-23 contains an unusual K to R substitution in kinase subdomain VII; kin-23 mRNA is expressed strongly during the L1/L2 larval stages, weakly in L3 and L4 stages, and at undetectable levels in adults.	protein KINase
LINE2A(ins)	I	11641974	T	A	c.165A>T	p.Lys55Asn	kin-23	WBGene00002205	W04G5.6	missense_variant	ED3049	ALT	7643111	13103633	7.897	0.05968	kin-23 encodes a predicted protein tyrosine kinase; like KIN-30, KIN-23 contains an unusual K to R substitution in kinase subdomain VII; kin-23 mRNA is expressed strongly during the L1/L2 larval stages, weakly in L3 and L4 stages, and at undetectable levels in adults.	protein KINase
LINE2A(ins)	I	11643719	G	A	c.383-1G>A		NA	WBGene00012269	W04G5.9	splice_acceptor_variant&intron_variant	ED3049	ALT	7643111	13103633	7.897	0.05968	none available	not known
LINE2A(ins)	I	12319864	G	A	c.415G>A	p.Ala139Thr	NA	WBGene00008162	C47F8.6	missense_variant	ED3049	ALT	7643111	13103633	7.897	0.05965	none available	not known
LINE2A(ins)	I	12131140	A	T	c.566A>T	p.His189Leu	NA	WBGene00010819	M01G12.5	missense_variant	ED3049	ALT	7643111	13103633	7.897	0.05936	none available	not known
LINE2A(ins)	I	12454964	T	A	c.561A>T	p.Glu187Asp	lys-9	WBGene00003098	C54C8.6	missense_variant	ED3049	ALT	7643111	13103633	7.897	0.05932	none available	LYSozyme
LINE2A(ins)	I	11860532	C	T	c.1522G>A	p.Asp508Asn	ced-1	WBGene00000415	Y47H9C.4a	missense_variant	ED3049	REF	7643111	13103633	7.897	0.05931	ced-1 encodes a single-pass transmembrane protein homologous to human CD91, a low density lipoprotein receptor; CED-1 is a component of the apoptotic pathway and functions to initiate a signaling pathway in phagocytic cells that promotes cell corpse engulfment, phagosome maturation as evidenced by enrichment of PtdIns(3)P, DYN-1, and RAB-5 on phagosomal surfaces and, ultimately, apoptotic cell de…	CEll Death abnormality
LINE2A(ins)	I	11238157	G	T	c.71C>A	p.Ser24Tyr	NA	WBGene00009750	F46A8.7	missense_variant	ED3049	ALT	7643111	13103633	7.897	0.05925	none available	not known
LINE2A(ins)	I	12097521	C	T	c.74G>A	p.Gly25Asp	NA	WBGene00012961	Y47H10A.5	missense_variant	ED3049	REF	7643111	13103633	7.897	0.0592	none available	not known
LINE2A(ins)	I	12360162	G	A	c.178G>A	p.Gly60Ser	oac-43	WBGene00011653	T09E11.4	missense_variant	ED3049	ALT	7643111	13103633	7.897	0.05917	none available	O-ACyltransferase homolog
LINE2A(ins)	I	12115916	T	C	c.232A>G	p.Asn78Asp	NA	WBGene00010821	M01G12.7	missense_variant	ED3049	ALT	7643111	13103633	7.897	0.05912	none available	not known
LINE2A(ins)	I	12115922	C	T	c.226G>A	p.Glu76Lys	NA	WBGene00010821	M01G12.7	missense_variant	ED3049	ALT	7643111	13103633	7.897	0.05912	none available	not known
LINE2A(ins)	I	12866178	C	T	c.629G>A	p.Gly210Asp	clec-106	WBGene00012482	Y18D10A.12	missense_variant	ED3049	ALT	7643111	13103633	7.897	0.05908	none available	C-type LECtin
LINE2A(ins)	I	12866746	A	G	c.151T>C	p.Ser51Pro	clec-106	WBGene00012482	Y18D10A.12	missense_variant	ED3049	ALT	7643111	13103633	7.897	0.05908	none available	C-type LECtin
LINE2A(ins)	I	12130819	A	G	c.336A>G	p.Ile112Met	NA	WBGene00010819	M01G12.5	missense_variant	ED3049	ALT	7643111	13103633	7.897	0.05895	none available	not known
LINE2A(ins)	I	11129375	T	C	c.568A>G	p.Ile190Val	hmr-1	WBGene00001980	W02B9.1a	missense_variant	ED3049	ALT	7643111	13103633	7.897	0.05872	hmr-1 encodes two isoforms of a classical cadherin that contain extracellular cadherin, EGF-like, and laminin G domains as well as a highly conserved intracellular domain that binds beta-catenin; by homology, the HMR-1 proteins are predicted to function as calcium-dependent, homophilic cell-cell adhesion receptors; in vivo, HMR-1A activity is required for mediating the cell migrations, cell shape…	HaMmeRhead embryonic lethal
LINE2A(ins)	I	11129455	T	G	c.488A>C	p.Tyr163Ser	hmr-1	WBGene00001980	W02B9.1a	missense_variant	ED3049	ALT	7643111	13103633	7.897	0.05872	hmr-1 encodes two isoforms of a classical cadherin that contain extracellular cadherin, EGF-like, and laminin G domains as well as a highly conserved intracellular domain that binds beta-catenin; by homology, the HMR-1 proteins are predicted to function as calcium-dependent, homophilic cell-cell adhesion receptors; in vivo, HMR-1A activity is required for mediating the cell migrations, cell shape…	HaMmeRhead embryonic lethal
LINE2A(ins)	I	12815919	C	G	c.16C>G	p.Gln6Glu	NA	WBGene00012477	Y18D10A.4	missense_variant	ED3049	ALT	7643111	13103633	7.897	0.05872	none available	not known
LINE2A(ins)	I	12939407	T	C	c.413T>C	p.Ile138Thr	acox-1	WBGene00008564	F08A8.1a	missense_variant	ED3049	ALT	7643111	13103633	7.897	0.05862	acox-1 is orthologous to the human gene ACYL-CoA OXIDASE 1, PALMITOYL (ACOX1; OMIM:264470), which when mutated leads to pseudoneonatal adrenoleukodystrophy.	Acyl-Coenzyme A OXidase
LINE2A(ins)	I	8328106	C	A	c.1447C>A	p.Pro483Thr	cep-1	WBGene00000467	F52B5.5a	missense_variant	ED3049	REF	7643111	13103633	7.897	0.05857	cep-1 encodes an ortholog of the human tumor suppressor p53 (OMIM:191170, mutated in Li-Fraumeni syndrome) that promotes DNA damage-induced apoptosis and is required for normal meiotic segregation in the germ line, and affects sensitivity to hypoxia-induced lethality and longevity in response to starvation; CEP-1 is expressed ubiquitously in embryos and in the nucleoli of a subset of pharyngeal c…	C. Elegans P-53-like protein
LINE2A(ins)	I	8406964	A	T	c.39A>T	p.Gln13His	NA	WBGene00008528	F02E9.1	missense_variant	ED3049	REF	7643111	13103633	7.897	0.05857	F02E9.1 encodes a divergent ortholog of S. cerevisiae VMA22; like VMA22, F02E9.1 may be required for vacuolar proton-translocating ATPase (V-ATPase) assembly in the endoplasmic reticulum.	not known
LINE2A(ins)	I	12341988	A	C,G	c.685A>C	p.Met229Leu	nhr-217	WBGene00011651	T09E11.2	missense_variant	ED3049	REF	7643111	13103633	7.897	0.0584	none available	Nuclear Hormone Receptor family
LINE2A(ins)	I	12423767	G	T,C	c.1531G>T	p.Ala511Ser	oac-13	WBGene00008475	E03H4.7	missense_variant	ED3049	REF	7643111	13103633	7.897	0.05836	none available	O-ACyltransferase homolog
LINE2A(ins)	I	12424265	C	T	c.1834C>T	p.Pro612Ser	oac-13	WBGene00008475	E03H4.7	missense_variant	ED3049	REF	7643111	13103633	7.897	0.05836	none available	O-ACyltransferase homolog
LINE2A(ins)	I	12371529	T	G	c.134T>G	p.Met45Arg	NA	WBGene00011778	T15D6.1	missense_variant	ED3049	ALT	7643111	13103633	7.897	0.05832	none available	not known
LINE2A(ins)	I	12371530	G	A	c.135G>A	p.Met45Ile	NA	WBGene00011778	T15D6.1	missense_variant	ED3049	ALT	7643111	13103633	7.897	0.05832	none available	not known
LINE2A(ins)	I	11818431	A	G	c.734A>G	p.Asn245Ser	NA	WBGene00011388	T02G6.5a	missense_variant	ED3049	ALT	7643111	13103633	7.897	0.05799	This gene encodes a protein containing an F-box, a motif predicted to mediate protein-protein interactions either with homologs of yeast Skp-1p or with other proteins; its encoded protein also contains a Pfam-B45 motif of presently unknown function.	not known
LINE2A(ins)	I	12142752	C	T	c.1021C>T	p.Gln341*	sri-13	WBGene00005525	M01G12.13	stop_gained	ED3049	REF	7643111	13103633	7.897	0.05784	none available	Serpentine Receptor, class I
LINE2A(ins)	I	12097184	A	T	c.411T>A	p.Asp137Glu	NA	WBGene00012961	Y47H10A.5	missense_variant	ED3049	ALT	7643111	13103633	7.897	0.05773	none available	not known
LINE2A(ins)	I	12110131	G	C	c.974C>G	p.Pro325Arg	NA	WBGene00010822	M01G12.9	missense_variant	ED3049	REF	7643111	13103633	7.897	0.05772	none available	not known
LINE2A(ins)	I	12627830	C	T	c.538G>A	p.Asp180Asn	NA	WBGene00011583	T07D10.3	missense_variant	ED3049	REF	7643111	13103633	7.897	0.05751	none available	not known
LINE2A(ins)	I	11435170	G	T	c.292C>A	p.Pro98Thr	nhr-73	WBGene00003663	C27C7.4	missense_variant	ED3049	REF	7643111	13103633	7.897	0.05743	nhr-73 encodes a member of the superfamily of nuclear receptors, which is one of the most abundant class of transcriptional regulators; nuclear receptors have a well conserved DNA binding domain and a less conserved C-terminal ligand binding domain; expression studies using GFP fusions indicate that nhr-73 is expressed exclusively in lateral seam cells; expression of nhr-73 is seen in early embry…	Nuclear Hormone Receptor family
LINE2A(ins)	I	12627198	T	G,A	c.818A>C	p.Gln273Pro	NA	WBGene00011583	T07D10.3	missense_variant	ED3049	ALT	7643111	13103633	7.897	0.05731	none available	not known
LINE2A(ins)	I	11451140	G	A	c.133C>T	p.Pro45Ser	NA	WBGene00014182	ZK1025.2	missense_variant	ED3049	REF	7643111	13103633	7.897	0.05718	none available	not known
LINE2A(ins)	I	10273649	C	G	c.4302G>C	p.Met1434Ile	NA	WBGene00013859	ZC247.1	missense_variant	ED3049	REF	7643111	13103633	7.897	0.05708	none available	not known
LINE2A(ins)	I	12231658	G	C	c.507G>C	p.Leu169Phe	NA	WBGene00008784	F14B6.3	missense_variant	ED3049	ALT	7643111	13103633	7.897	0.05701	none available	not known
LINE2A(ins)	I	12232075	T	A	c.924T>A	p.Asp308Glu	NA	WBGene00008784	F14B6.3	missense_variant	ED3049	ALT	7643111	13103633	7.897	0.05701	none available	not known
LINE2A(ins)	I	12240360	C	G	c.832C>G	p.Leu278Val	oac-16	WBGene00008786	F14B6.5	missense_variant	ED3049	ALT	7643111	13103633	7.897	0.05701	none available	O-ACyltransferase homolog
LINE2A(ins)	I	12559574	T	C	c.85A>G	p.Asn29Asp	NA	WBGene00012213	W02D9.7	missense_variant	ED3049	REF	7643111	13103633	7.897	0.05697	none available	not known
LINE2A(ins)	I	12559577	T	C	c.82A>G	p.Ser28Gly	NA	WBGene00012213	W02D9.7	missense_variant	ED3049	REF	7643111	13103633	7.897	0.05697	none available	not known
LINE2A(ins)	I	12560515	A	G	c.158T>C	p.Ile53Thr	NA	WBGene00012212	W02D9.6	missense_variant	ED3049	REF	7643111	13103633	7.897	0.05697	none available	not known
LINE2A(ins)	I	12561543	A	C	c.6T>G	p.Asn2Lys	ssp-37	WBGene00012211	W02D9.5	missense_variant	ED3049	REF	7643111	13103633	7.897	0.05697	none available	Sperm Specific family, class P
LINE2A(ins)	I	12267081	G	T	c.8G>T	p.Trp3Leu	NA	WBGene00009612	F41D3.7	missense_variant	ED3049	ALT	7643111	13103633	7.897	0.05689	none available	not known
LINE2A(ins)	I	11650996	A	C	c.772A>C	p.Ile258Leu	NA	WBGene00012268	W04G5.8	missense_variant	ED3049	ALT	7643111	13103633	7.897	0.05643	none available	not known
LINE2A(ins)	I	11094186	T	C	c.74A>G	p.Asn25Ser	hmr-1	WBGene00001980	W02B9.1a	missense_variant	ED3049	ALT	7643111	13103633	7.897	0.05642	hmr-1 encodes two isoforms of a classical cadherin that contain extracellular cadherin, EGF-like, and laminin G domains as well as a highly conserved intracellular domain that binds beta-catenin; by homology, the HMR-1 proteins are predicted to function as calcium-dependent, homophilic cell-cell adhesion receptors; in vivo, HMR-1A activity is required for mediating the cell migrations, cell shape…	HaMmeRhead embryonic lethal
LINE2A(ins)	I	12271477	G	A	c.563C>T	p.Pro188Leu	oac-25	WBGene00009615	F41D3.10	missense_variant	ED3049	ALT	7643111	13103633	7.897	0.05628	none available	O-ACyltransferase homolog
LINE2A(ins)	I	11642092	G	A	c.47C>T	p.Thr16Met	kin-23	WBGene00002205	W04G5.6	missense_variant	ED3049	ALT	7643111	13103633	7.897	0.05627	kin-23 encodes a predicted protein tyrosine kinase; like KIN-30, KIN-23 contains an unusual K to R substitution in kinase subdomain VII; kin-23 mRNA is expressed strongly during the L1/L2 larval stages, weakly in L3 and L4 stages, and at undetectable levels in adults.	protein KINase
LINE2A(ins)	I	12308977	C	T	c.802C>T	p.Pro268Ser	oac-35	WBGene00010171	F56H6.11	missense_variant	ED3049	ALT	7643111	13103633	7.897	0.05617	none available	O-ACyltransferase homolog
LINE2A(ins)	I	12308981	C	T	c.806C>T	p.Pro269Leu	oac-35	WBGene00010171	F56H6.11	missense_variant	ED3049	ALT	7643111	13103633	7.897	0.05617	none available	O-ACyltransferase homolog
LINE2A(ins)	I	12309055	G	A	c.835G>A	p.Val279Ile	oac-35	WBGene00010171	F56H6.11	missense_variant	ED3049	ALT	7643111	13103633	7.897	0.05617	none available	O-ACyltransferase homolog
LINE2A(ins)	I	12309056	T	C	c.836T>C	p.Val279Ala	oac-35	WBGene00010171	F56H6.11	missense_variant	ED3049	ALT	7643111	13103633	7.897	0.05617	none available	O-ACyltransferase homolog
LINE2A(ins)	I	10274917	T	A	c.3034A>T	p.Thr1012Ser	NA	WBGene00013859	ZC247.1	missense_variant	ED3049	ALT	7643111	13103633	7.897	0.05614	none available	not known
LINE2A(ins)	I	12843205	C	A	c.2783C>A	p.Thr928Lys	ptr-17	WBGene00004231	Y18D10A.7a	missense_variant	ED3049	ALT	7643111	13103633	7.897	0.05572	ptr-17 encodes a divergent ortholog of Drosophila and human PTCHD3, which defines one of seven paralogous families of sterol sensing domain (SSD) proteins; PTR-17 is required for normal adult alae formation.	PaTched Related family
LINE2A(ins)	I	12470806	A	T	c.1383T>A	p.His461Gln	NA	WBGene00012102	T27F6.1	missense_variant	ED3049	ALT	7643111	13103633	7.897	0.05566	none available	not known
LINE2A(ins)	I	12470826	A	G	c.1363T>C	p.Phe455Leu	NA	WBGene00012102	T27F6.1	missense_variant	ED3049	ALT	7643111	13103633	7.897	0.05566	none available	not known
LINE2A(ins)	I	12636346	G	A	c.1046G>A	p.Gly349Glu	clec-13	WBGene00010399	H16D19.1	missense_variant	ED3049	REF	7643111	13103633	7.897	0.05566	none available	C-type LECtin
LINE2A(ins)	I	12683926	T	A	c.344T>A	p.Leu115Gln	clec-103	WBGene00012036	T26E3.1	missense_variant	ED3049	REF	7643111	13103633	7.897	0.05556	none available	C-type LECtin
LINE2A(ins)	I	12684326	T	G	c.702T>G	p.Asn234Lys	clec-103	WBGene00012036	T26E3.1	missense_variant	ED3049	REF	7643111	13103633	7.897	0.05556	none available	C-type LECtin
LINE2A(ins)	I	12709128	C	T	c.1474G>A	p.Val492Met	NA	WBGene00011545	T06G6.3a	missense_variant	ED3049	REF	7643111	13103633	7.897	0.05555	none available	not known
LINE2A(ins)	I	12123277	C	T	c.413C>T	p.Thr138Ile	srw-111	WBGene00005858	M01G12.4	missense_variant	ED3049	ALT	7643111	13103633	7.897	0.05544	none available	Serpentine Receptor, class W
LINE2A(ins)	I	9340390	G	A	c.941C>T	p.Pro314Leu	lin-41	WBGene00003026	C12C8.3a	missense_variant	ED3049	REF	7643111	13103633	7.897	0.05529	lin-41 encodes a novel RBCC (Ring finger-B box-Coiled coil) protein that is a member of the NHL (NCL-1, HT2A, and LIN-41) family of proteins; lin-41 is a heterochronic gene required for temporal control of specific postembryonic cell fates; lin-41 is also required for proper male tail morphogenesis; lin-41 translation is negatively regulated during L4 and adult stages by the let-7 microRNA that b…	abnormal cell LINeage
LINE2A(ins)	I	12917727	T	C	c.677T>C	p.Ile226Thr	fkb-8	WBGene00001433	Y18D10A.25	missense_variant	ED3049	REF	7643111	13103633	7.897	0.05519	fkb-8 encodes a predicted FKBP-type peptidylprolyl isomerase.	FK506-Binding protein family
LINE2A(ins)	I	12790197	C	T	c.4588G>A	p.Val1530Met	attf-6	WBGene00012474	Y18D10A.1	missense_variant	ED3049	REF	7643111	13103633	7.897	0.05502	none available	AT hook Transcription Factor family
LINE2A(ins)	I	12122958	C	G,T	c.94C>G	p.Leu32Val	srw-111	WBGene00005858	M01G12.4	missense_variant&splice_region_variant	ED3049	ALT	7643111	13103633	7.897	0.055	none available	Serpentine Receptor, class W
LINE2A(ins)	I	8422150	G	A	c.2929G>A	p.Ala977Thr	sin-3	WBGene00004117	F02E9.4a	missense_variant	ED3049	REF	7643111	13103633	7.897	0.05483	sin-3 encodes an ortholog of the SIN3 family of histone deacetylase subunits, which also has a glutamine/asparagine-rich domain, possibly involved in epigenetic regulation; sin-3 has no obvious phenotype in mass RNAi screens; on the basis of its homology, SIN-3, when activated by promoter-specific transcription factors, is expected to work in conjunction with other histone deacetylase components …	SIN3 (yeast Switch INdependent) histone deacetylase component homolog
LINE2A(ins)	I	10708978	A	G	c.146A>G	p.Lys49Arg	NA	WBGene00015024	B0205.10	missense_variant	ED3049	REF	7643111	13103633	7.897	0.05476	none available	not known
LINE2A(ins)	I	10710305	G	A	c.1336G>A	p.Gly446Arg	NA	WBGene00015024	B0205.10	missense_variant	ED3049	REF	7643111	13103633	7.897	0.05476	none available	not known
LINE2A(ins)	I	10714592	C	T	c.1558G>A	p.Val520Met	NA	WBGene00015017	B0205.1a	missense_variant	ED3049	REF	7643111	13103633	7.897	0.05476	none available	not known
LINE2A(ins)	I	12627343	A	G	c.713T>C	p.Leu238Ser	NA	WBGene00011583	T07D10.3	missense_variant	ED3049	ALT	7643111	13103633	7.897	0.05463	none available	not known
LINE2A(ins)	I	12395587	C	T	c.968C>T	p.Thr323Ile	NA	WBGene00011784	T15D6.10	missense_variant	ED3049	REF	7643111	13103633	7.897	0.05436	none available	not known
LINE2A(ins)	I	8052117	G	T	c.1330G>T	p.Val444Phe	apr-1	WBGene00000156	K04G2.8a	missense_variant	ED3049	REF	7643111	13103633	7.897	0.05428	The apr-1 gene encodes an ortholog of human APC (OMIM:175100, mutated in familial adenomatous polyposis) that is required for germline fertility, the control of homeodomain expression (CEH-13 and LIN-39) during embryogenesis and vulval development, and for the migration and elongation of hypodermal cells during embryo morphogenesis; APR-1 is thought to reside in adherens junctions, while also sti…	APC Related
LINE2A(ins)	I	11891849	C	G	c.887G>C	p.Cys296Ser	NA	WBGene00012950	Y47H9C.7	missense_variant	ED3049	ALT	7643111	13103633	7.897	0.05416	Y47H9C.7 is orthologous to the human gene EUKARYOTIC TRANSLATION INITIATION FACTOR 2B, SUBUNIT 2 (BETA, 39KD) (EIF2B2; OMIM:606454), which when mutated leads to disease.	not known
LINE2A(ins)	I	12658670	T	C	c.661A>G	p.Ile221Val	NA	WBGene00012041	T26E3.8	missense_variant	ED3049	ALT	7643111	13103633	7.897	0.05414	none available	not known
LINE2A(ins)	I	12027533	A	G	c.4007A>G	p.Glu1336Gly	NA	WBGene00013138	Y53C10A.10	missense_variant	ED3049	REF	7643111	13103633	7.897	0.05342	none available	not known
LINE2A(ins)	I	11218066	C	T	c.1331G>A	p.Gly444Asp	rsy-1	WBGene00013177	Y53H1A.1a	missense_variant	ED3049	REF	7643111	13103633	7.897	0.05341	none available	Regulator of SYnapse formation
LINE2A(ins)	I	7686873	A	G	c.1532T>C	p.Val511Ala	lron-9	WBGene00011971	T23G11.6a	missense_variant	ED3049	REF	7643111	13103633	7.897	0.05301	none available	eLRR (extracellular Leucine-Rich Repeat) ONly
LINE2A(ins)	I	7700324	T	G	c.542T>G	p.Ile181Ser	gna-2	WBGene00001647	T23G11.2	missense_variant	ED3049	REF	7643111	13103633	7.897	0.05301	gna-2 encodes a glucosamine 6-phosphate N-acetyltransferase required for synthesis of UDP-N-acetylglucosamine (UDP-GlcNAc), N-acetylgalactosamine (UDP-GalNAc), alpha-GalNAc-modifications of mucin-like proteins, and chitin; GNA-2 is also required for eggshell synthesis and osmotic integrity, progression past meiosis metaphase I, error-free chromosomal segregation during meiosis, polar body extrusi…	Glucosamine phosphate N-Acetyl transferase
LINE2A(ins)	I	7732370	G	A	c.290G>A	p.Arg97His	NA	WBGene00009190	F27D4.6a	missense_variant	ED3049	REF	7643111	13103633	7.897	0.05301	none available	not known
LINE2A(ins)	I	7735767	T	A	c.2297T>A	p.Val766Glu	NA	WBGene00009190	F27D4.6a	missense_variant	ED3049	REF	7643111	13103633	7.897	0.05301	none available	not known
LINE2A(ins)	I	7848828	A	G	c.26T>C	p.Leu9Ser	NA	WBGene00009274	F30F8.5a	missense_variant	ED3049	REF	7643111	13103633	7.897	0.05301	none available	not known
LINE2A(ins)	I	7857200	T	C	c.2467T>C	p.Phe823Leu	apb-3	WBGene00000163	R11A5.1a	missense_variant	ED3049	REF	7643111	13103633	7.897	0.05301	apb-3 encodes an adaptin, orthologous to the beta3 subunit of adaptor protein complex 3 (AP-3); based on structural similarity, APB-3 is predicted to be involved in the formation of intracellular transport vesicles, and genetic analyses indicate that apb-3 activity is required for biogenesis of lysosome-related gut granules.
LINE2A(ins)	I	7873051	A	G	c.1454T>C	p.Leu485Ser	suro-1	WBGene00011235	R11A5.7	missense_variant	ED3049	REF	7643111	13103633	7.897	0.05301	none available	SUPpressor of ROller
LINE2A(ins)	I	7914095	C	A	c.1519G>T	p.Ala507Ser	NA	WBGene00008991	F20G4.2	missense_variant	ED3049	REF	7643111	13103633	7.897	0.05301	none available	not known
LINE2A(ins)	I	7923105	T	G	c.2329A>C	p.Lys777Gln	smgl-1	WBGene00008990	F20G4.1	missense_variant	ED3049	REF	7643111	13103633	7.897	0.05301	none available	SMG-associated and Lethal
LINE2A(ins)	I	7959551	A	G	c.463A>G	p.Asn155Asp	NA	WBGene00011919	T22C1.9	missense_variant	ED3049	REF	7643111	13103633	7.897	0.05301	none available	not known
LINE2A(ins)	I	7959552	A	G	c.464A>G	p.Asn155Ser	NA	WBGene00011919	T22C1.9	missense_variant	ED3049	REF	7643111	13103633	7.897	0.05301	none available	not known
LINE2A(ins)	I	7973876	G	C	c.1545C>G	p.Ile515Met	NA	WBGene00010366	H05L14.1	missense_variant	ED3049	REF	7643111	13103633	7.897	0.05301	none available	not known
LINE2A(ins)	I	7974335	G	T	c.1259C>A	p.Thr420Lys	NA	WBGene00010366	H05L14.1	missense_variant	ED3049	REF	7643111	13103633	7.897	0.05301	none available	not known
LINE2A(ins)	I	7983515	C	A	c.1100C>A	p.Ser367Tyr	NA	WBGene00010367	H05L14.2	missense_variant	ED3049	REF	7643111	13103633	7.897	0.05301	none available	not known
LINE2A(ins)	I	7983869	T	C	c.1454T>C	p.Leu485Ser	NA	WBGene00010367	H05L14.2	missense_variant	ED3049	REF	7643111	13103633	7.897	0.05301	none available	not known
LINE2A(ins)	I	7989590	A	T	c.4539A>T	p.Lys1513Asn	NA	WBGene00010367	H05L14.2	missense_variant	ED3049	REF	7643111	13103633	7.897	0.05301	none available	not known
LINE2A(ins)	I	8007374	C	A	c.430C>A	p.His144Asn	NA	WBGene00008312	C54G4.2	missense_variant	ED3049	REF	7643111	13103633	7.897	0.05301	none available	not known
LINE2A(ins)	I	8048002	T	C	c.352A>G	p.Lys118Glu	NA	WBGene00010566	K04G2.7a	missense_variant&splice_region_variant	ED3049	REF	7643111	13103633	7.897	0.05301	none available	not known
LINE2A(ins)	I	8061389	A	G	c.194T>C	p.Ile65Thr	NA	WBGene00008935	F18C12.4	missense_variant	ED3049	REF	7643111	13103633	7.897	0.05301	none available	not known
LINE2A(ins)	I	8069196	A	G	c.8348T>C	p.Leu2783Ser	che-3	WBGene00000485	F18C12.1	missense_variant	ED3049	REF	7643111	13103633	7.897	0.05301	che-3 encodes a dynein heavy chain (DHC) 1b isoform that affects the establishment and maintainance of the structural integrity of sensory cilia, and that also has a role in intraflagellar transport; CHE-3 is expressed in ciliated sensory neurons.	abnormal CHEmotaxis
LINE2A(ins)	I	8081211	A	G	c.214T>C	p.Phe72Leu	che-3	WBGene00000485	F18C12.1	missense_variant	ED3049	REF	7643111	13103633	7.897	0.05301	che-3 encodes a dynein heavy chain (DHC) 1b isoform that affects the establishment and maintainance of the structural integrity of sensory cilia, and that also has a role in intraflagellar transport; CHE-3 is expressed in ciliated sensory neurons.	abnormal CHEmotaxis
LINE2A(ins)	I	8140535	T	C	c.838A>G	p.Lys280Glu	del-4	WBGene00012116	T28B8.5	missense_variant	ED3049	REF	7643111	13103633	7.897	0.05301	none available	DEgenerin Like
LINE2A(ins)	I	8152413	A	T	c.370A>T	p.Arg124*	NA	WBGene00012114	T28B8.3a	stop_gained	ED3049	REF	7643111	13103633	7.897	0.05301	none available	not known
LINE2A(ins)	I	8162713	T	G	c.1351T>G	p.Phe451Val	NA	WBGene00012115	T28B8.4	missense_variant	ED3049	REF	7643111	13103633	7.897	0.05301	none available	not known
LINE2A(ins)	I	8165421	A	G	c.3337A>G	p.Asn1113Asp	NA	WBGene00012115	T28B8.4	missense_variant	ED3049	REF	7643111	13103633	7.897	0.05301	none available	not known
LINE2A(ins)	I	11154147	C	T	c.464C>T	p.Ala155Val	clec-97	WBGene00013931	ZK39.6	missense_variant	ED3049	REF	7643111	13103633	7.897	0.05291	none available	C-type LECtin
LINE2A(ins)	I	11154262	A	T	c.689T>A	p.Ile230Asn	clec-98	WBGene00013932	ZK39.7	missense_variant	ED3049	REF	7643111	13103633	7.897	0.05291	none available	C-type LECtin
LINE2A(ins)	I	11154262	A	T	c.579A>T	p.Ter193Tyrext*?	clec-97	WBGene00013931	ZK39.6	stop_lost	ED3049	REF	7643111	13103633	7.897	0.05291	none available	C-type LECtin
LINE2A(ins)	I	11154316	A	C	c.635T>G	p.Phe212Cys	clec-98	WBGene00013932	ZK39.7	missense_variant	ED3049	REF	7643111	13103633	7.897	0.05291	none available	C-type LECtin
LINE2A(ins)	I	11643315	G	T	c.235G>T	p.Ala79Ser	NA	WBGene00012269	W04G5.9	missense_variant	ED3049	ALT	7643111	13103633	7.897	0.05282	none available	not known
LINE2A(ins)	I	12267518	G	A	c.383C>T	p.Pro128Leu	NA	WBGene00009613	F41D3.8	missense_variant	ED3049	ALT	7643111	13103633	7.897	0.05275	none available	not known
LINE2A(ins)	I	9252606	C	T	c.889G>A	p.Val297Ile	NA	WBGene00044404	F36H2.5	missense_variant	ED3049	REF	7643111	13103633	7.897	0.05269	none available	not known
LINE2A(ins)	I	9284115	T	C	c.1600A>G	p.Asn534Asp	rpoa-2	WBGene00008781	F14B4.3	missense_variant	ED3049	REF	7643111	13103633	7.897	0.05269	none available	RNA POlymerase I (A) subunit
LINE2A(ins)	I	9311412	T	C	c.449T>C	p.Met150Thr	uev-3	WBGene00006732	F26H9.7	missense_variant	ED3049	REF	7643111	13103633	7.897	0.05269	uev-3 encodes a ubiquitin-conjugating enzyme (UBC or E2) variant that contains the UBC motif, but lacks the critical active-site cysteine residue necessary for catalytic activity; as loss of UEV-3 function via RNA-mediated interference (RNAi) does not result in any abnormalities, the precise role of UEV-3 in C. elegans development and/or behavior is not yet known; based on similarity to Saccharom…	Ubiquitin E2 (conjugating enzyme) variant
LINE2A(ins)	I	9591287	A	G	c.445A>G	p.Asn149Asp	NA	WBGene00010612	K07A1.5	missense_variant	ED3049	REF	7643111	13103633	7.897	0.05269	none available	not known
LINE2A(ins)	I	12635447	T	G	c.229T>G	p.Ser77Ala	clec-13	WBGene00010399	H16D19.1	missense_variant	ED3049	REF	7643111	13103633	7.897	0.05267	none available	C-type LECtin
LINE2A(ins)	I	12635451	G	A	c.233G>A	p.Gly78Glu	clec-13	WBGene00010399	H16D19.1	missense_variant	ED3049	REF	7643111	13103633	7.897	0.05267	none available	C-type LECtin
LINE2A(ins)	I	12307962	T	G	c.184T>G	p.Leu62Val	oac-35	WBGene00010171	F56H6.11	missense_variant	ED3049	REF	7643111	13103633	7.897	0.05265	none available	O-ACyltransferase homolog
LINE2A(ins)	I	12663232	G	T	c.438C>A	p.Ser146Arg	NA	WBGene00012038	T26E3.5	missense_variant	ED3049	REF	7643111	13103633	7.897	0.05259	This gene encodes a protein containing an F-box, a motif predicted to mediate protein-protein interactions either with homologs of yeast Skp-1p or with other proteins.	not known
LINE2A(ins)	I	12663321	A	G	c.349T>C	p.Tyr117His	NA	WBGene00012038	T26E3.5	missense_variant	ED3049	ALT	7643111	13103633	7.897	0.05251	This gene encodes a protein containing an F-box, a motif predicted to mediate protein-protein interactions either with homologs of yeast Skp-1p or with other proteins.	not known
LINE2A(ins)	I	12680803	G	A	c.589G>A	p.Val197Ile	ndx-1	WBGene00003578	T26E3.2	missense_variant	ED3049	ALT	7643111	13103633	7.897	0.05227	The ndx-1 gene encodes a NUDIX hydrolase.	NuDiX family
LINE2A(ins)	I	12017045	G	T	c.3644G>T	p.Arg1215Ile	abt-5	WBGene00000023	Y53C10A.9	missense_variant	ED3049	ALT	7643111	13103633	7.897	0.05186	abt-5 encodes a predicted ATP-binding cassette (ABC) transporter that is a member of the ABCA subfamily of transport proteins; ABT-5 is predicted to function as a transmembrane protein that couples energy to transport of various molecules across membranes, but as loss of abt-5 activity via RNAi results in no obvious defects, the precise role of abt-5 in C. elegans development and/or behavior is n…	ABC Transporter family
LINE2A(ins)	I	12017046	A	T	c.3645A>T	p.Arg1215Ser	abt-5	WBGene00000023	Y53C10A.9	missense_variant	ED3049	ALT	7643111	13103633	7.897	0.05186	abt-5 encodes a predicted ATP-binding cassette (ABC) transporter that is a member of the ABCA subfamily of transport proteins; ABT-5 is predicted to function as a transmembrane protein that couples energy to transport of various molecules across membranes, but as loss of abt-5 activity via RNAi results in no obvious defects, the precise role of abt-5 in C. elegans development and/or behavior is n…	ABC Transporter family
LINE2A(ins)	I	12246376	A	C	c.653A>C	p.Gln218Pro	nhr-82	WBGene00003672	F41D3.1	missense_variant	ED3049	ALT	7643111	13103633	7.897	0.05174	none available	Nuclear Hormone Receptor family
LINE2A(ins)	I	12246377	G	T	c.654G>T	p.Gln218His	nhr-82	WBGene00003672	F41D3.1	missense_variant	ED3049	ALT	7643111	13103633	7.897	0.05174	none available	Nuclear Hormone Receptor family
LINE2A(ins)	I	12167972	C	T	c.895C>T	p.Arg299Cys	NA	WBGene00011027	R05D7.2	missense_variant	ED3049	REF	7643111	13103633	7.897	0.05171	none available	not known
LINE2A(ins)	I	12168455	C	T	c.853G>A	p.Glu285Lys	NA	WBGene00011028	R05D7.3a	missense_variant	ED3049	REF	7643111	13103633	7.897	0.05171	none available	not known
LINE2A(ins)	I	12245990	T	C	c.316T>C	p.Ser106Pro	nhr-82	WBGene00003672	F41D3.1	missense_variant	ED3049	REF	7643111	13103633	7.897	0.05167	none available	Nuclear Hormone Receptor family
LINE2A(ins)	I	12093249	G	A	c.320C>T	p.Ser107Leu	NA	WBGene00012960	Y47H10A.4	missense_variant	ED3049	ALT	7643111	13103633	7.897	0.05165	none available	not known
LINE2A(ins)	I	11462393	T	A	c.602A>T	p.Glu201Val	NA	WBGene00014183	ZK1025.3	missense_variant	ED3049	REF	7643111	13103633	7.897	0.05157	none available	not known
LINE2A(ins)	I	11462776	G	A	c.277C>T	p.Pro93Ser	NA	WBGene00014183	ZK1025.3	missense_variant	ED3049	REF	7643111	13103633	7.897	0.05157	none available	not known
LINE2A(ins)	I	10272918	A	G	c.5033T>C	p.Phe1678Ser	NA	WBGene00013859	ZC247.1	missense_variant	ED3049	REF	7643111	13103633	7.897	0.05155	none available	not known
LINE2A(ins)	I	12002808	A	G	c.980T>C	p.Leu327Pro	NA	WBGene00013137	Y53C10A.6a	missense_variant	ED3049	REF	7643111	13103633	7.897	0.05148	none available	not known
LINE2A(ins)	I	12026822	C	T	c.3296C>T	p.Pro1099Leu	NA	WBGene00013138	Y53C10A.10	missense_variant	ED3049	REF	7643111	13103633	7.897	0.05148	none available	not known
LINE2A(ins)	I	12037168	T	C	c.2302T>C	p.Tyr768His	NA	WBGene00010245	F58D5.6	missense_variant	ED3049	REF	7643111	13103633	7.897	0.05148	none available	not known
LINE2A(ins)	I	10446728	T	A	c.52T>A	p.Leu18Met	sec-8	WBGene00004753	Y106G6H.7	missense_variant	ED3049	ALT	7643111	13103633	7.897	0.05141	sec-8 encodes an ortholog of S. cerevisiae SEC8, a component of the exocyst complex; sec-8 is required for endocytosis, normal cellular morphology in the intestine, normal pharyngeal morphology, and growth at normal rates during development.	yeast SEC homolog
LINE2A(ins)	I	12627989	T	G	c.440A>C	p.Asp147Ala	NA	WBGene00011583	T07D10.3	missense_variant	ED3073	REF	7643111	13103633	7.897	0.05141	none available	not known
LINE2A(ins)	I	12130981	T	C	c.457T>C	p.Phe153Leu	NA	WBGene00010819	M01G12.5	missense_variant	ED3049	ALT	7643111	13103633	7.897	0.05133	none available	not known
LINE2A(ins)	I	12682039	T	C	c.145A>G	p.Ile49Val	NA	WBGene00012042	T26E3.10	missense_variant	ED3049	REF	7643111	13103633	7.897	0.05133	none available	not known
LINE2A(ins)	I	12185773	A	G	c.254A>G	p.Glu85Gly	NA	WBGene00011030	R05D7.5	missense_variant	ED3049	ALT	7643111	13103633	7.897	0.05131	none available	not known
LINE2A(ins)	I	12396090	G	A	c.1336G>A	p.Gly446Ser	NA	WBGene00011784	T15D6.10	missense_variant	ED3049	REF	7643111	13103633	7.897	0.05128	none available	not known
LINE2A(ins)	I	12397724	C	T	c.358G>A	p.Glu120Lys	NA	WBGene00011785	T15D6.11	missense_variant	ED3049	REF	7643111	13103633	7.897	0.05128	none available	not known
LINE2A(ins)	I	12100359	G	A	c.3704C>T	p.Ser1235Phe	rrf-2	WBGene00004509	M01G12.12	missense_variant	ED3049	REF	7643111	13103633	7.897	0.05114	rrf-2 encodes an RNA-directed RNA polymerase (RdRP) homolog of unknown function; RRF-2 is not obviously required for either somatic or germline RNAi, or for transitive RNAi.	RNA-dependent RNA polymerase Family
LINE2A(ins)	I	12150731	C	T	c.11G>A	p.Gly4Glu	sri-16	WBGene00005528	F15H9.4	missense_variant	ED3049	REF	7643111	13103633	7.897	0.05114	none available	Serpentine Receptor, class I
LINE2A(ins)	I	12158653	G	A	c.1222G>A	p.Asp408Asn	NA	WBGene00008870	F15H9.1	missense_variant	ED3049	ALT	7643111	13103633	7.897	0.05096	none available	not known
LINE2A(ins)	I	12158671	A	G	c.1240A>G	p.Thr414Ala	NA	WBGene00008870	F15H9.1	missense_variant	ED3049	ALT	7643111	13103633	7.897	0.05096	none available	not known
LINE2A(ins)	I	12442305	C	A	c.7C>A	p.Leu3Ile	nhr-169	WBGene00008289	C54C8.1	missense_variant	ED3049	ALT	7643111	13103633	7.897	0.05096	none available	Nuclear Hormone Receptor family
LINE2A(ins)	I	9005021	A	G	c.1961T>C	p.Val654Ala	fcp-1	WBGene00009479	F36F2.6	missense_variant	ED3049	REF	7643111	13103633	7.897	0.05088	fcp-1 encodes the C. elegans ortholog of FCP1 phosphatase, an enzyme required for dephosphorylation of the C-terminal domain (CTD) of RNA polymerase II and hence, transcriptional regulation; loss of fcp-1 via large-scale RNAi experiments results in nearly 100% embryonic lethality.	FCP1 (yeast TFIIF-interacting CTD phosphatase subunit) homolog
LINE2A(ins)	I	9059958	T	A	c.439T>A	p.Cys147Ser	NA	WBGene00012297	W06D4.3	missense_variant	ED3049	REF	7643111	13103633	7.897	0.05088	none available	not known
LINE2A(ins)	I	9059959	G	T	c.440G>T	p.Cys147Phe	NA	WBGene00012297	W06D4.3	missense_variant	ED3049	REF	7643111	13103633	7.897	0.05088	none available	not known
LINE2A(ins)	I	9079238	C	T	c.629G>A	p.Arg210Lys	chaf-1	WBGene00011532	T06D10.2	missense_variant	ED3049	REF	7643111	13103633	7.897	0.05088	none available	CHromatin Assembly Factor
LINE2A(ins)	I	9156119	G	A	c.370G>A	p.Glu124Lys	NA	WBGene00009129	F25H5.7	missense_variant	ED3049	REF	7643111	13103633	7.897	0.05088	none available	not known
LINE2A(ins)	I	9156195	T	A	c.446T>A	p.Val149Asp	NA	WBGene00009129	F25H5.7	missense_variant	ED3049	REF	7643111	13103633	7.897	0.05088	none available	not known
LINE2A(ins)	I	9161431	T	C	c.1180A>G	p.Lys394Glu	NA	WBGene00009127	F25H5.5a	missense_variant	ED3049	REF	7643111	13103633	7.897	0.05088	F25H5.5 encodes the C. elegans homologue of Claspin, an S-phase checkpoint component that interacts with Chk1 and negatively regulates cell cycle progression; in wild-type animals, loss of F25H5.5 activity results in some embryonic lethality; loss of F25H5.5 activity in a lin-35 mutant background, however, results in sterility, as well as smaller than normal body size, uncoordinated locomotion, a…	not known
LINE2A(ins)	I	9162467	A	T	c.663T>A	p.Asn221Lys	NA	WBGene00009127	F25H5.5a	missense_variant	ED3049	REF	7643111	13103633	7.897	0.05088	F25H5.5 encodes the C. elegans homologue of Claspin, an S-phase checkpoint component that interacts with Chk1 and negatively regulates cell cycle progression; in wild-type animals, loss of F25H5.5 activity results in some embryonic lethality; loss of F25H5.5 activity in a lin-35 mutant background, however, results in sterility, as well as smaller than normal body size, uncoordinated locomotion, a…	not known
LINE2A(ins)	I	9171040	C	G	c.787C>G	p.Leu263Val	pyk-1	WBGene00009126	F25H5.3a	missense_variant	ED3049	REF	7643111	13103633	7.897	0.05088	pyk-1 encodes one of two C. elegans pyruvate kinases; large-scale RNAi experiments indicate that pyk-1 is essential for embryonic development and specifically, for normal cortical activity in the AB blastomere; large-scale expression studies show that pyk-1 is expressed in body wall muscle in larvae and in body wall and vulval muscle, as well as in the reproductive system, in adults.	PYruvate Kinase
LINE2A(ins)	I	9225489	C	G	c.780G>C	p.Glu260Asp	aspm-1	WBGene00008107	C45G3.1	missense_variant	ED3049	REF	7643111	13103633	7.897	0.05088	aspm-1 encodes a protein, with one N-terminal calponin-homology domain and two IQ calmodulin-binding domains, that is orthologous to Drosophila Asp (Abnormal Spindles) and to human ASPM (OMIM:605481), which when mutated leads to primary microcephaly; in C. elegans, ASPM-1 is required for the forces that regulate meiotic spindle rotation in meiosis I and II and for proper meiotic spindle organizat…	mammalian ASPM (Abnormal SPindles & primary Microcephaly) homolog
LINE2A(ins)	I	9273108	C	T	c.434G>A	p.Gly145Asp	hxk-1	WBGene00008780	F14B4.2a	missense_variant	ED3049	REF	7643111	13103633	7.897	0.05088	F14B4.2 encode one of three C. elegans hexokinases; in one RNAi screen, loss of F14B4.2 activity was reported to result in embryonic lethality.	not known
LINE2A(ins)	I	9285558	T	C	c.788A>G	p.Glu263Gly	rpoa-2	WBGene00008781	F14B4.3	missense_variant	ED3049	REF	7643111	13103633	7.897	0.05088	none available	RNA POlymerase I (A) subunit
LINE2A(ins)	I	9286393	G	C	c.170C>G	p.Thr57Ser	rpoa-2	WBGene00008781	F14B4.3	missense_variant	ED3049	REF	7643111	13103633	7.897	0.05088	none available	RNA POlymerase I (A) subunit
LINE2A(ins)	I	9311015	T	A	c.312T>A	p.His104Gln	uev-3	WBGene00006732	F26H9.7	missense_variant	ED3049	REF	7643111	13103633	7.897	0.05088	uev-3 encodes a ubiquitin-conjugating enzyme (UBC or E2) variant that contains the UBC motif, but lacks the critical active-site cysteine residue necessary for catalytic activity; as loss of UEV-3 function via RNA-mediated interference (RNAi) does not result in any abnormalities, the precise role of UEV-3 in C. elegans development and/or behavior is not yet known; based on similarity to Saccharom…	Ubiquitin E2 (conjugating enzyme) variant
LINE2A(ins)	I	9327948	T	A	c.92T>A	p.Phe31Tyr	cbl-1	WBGene00007533	C12C8.2a	missense_variant	ED3049	REF	7643111	13103633	7.897	0.05088	cbl-1 encodes a putative cystathionine gamma-lyase orthologous to human CTH (OMIM:607657, mutated in cystathioninuria), and paralogous to CTH-1 and CTH-2; CBL-1, unlike its paralog CTH-2, does not inhibit DHC-1 in vivo.	Cystathionine Beta Lyase
LINE2A(ins)	I	9409409	C	G	c.396G>C	p.Glu132Asp	NA	WBGene00007641	C17E4.1a	missense_variant	ED3049	REF	7643111	13103633	7.897	0.05088	none available	not known
LINE2A(ins)	I	9485815	A	G	c.1024A>G	p.Lys342Glu	NA	WBGene00009263	F30A10.4	missense_variant	ED3049	REF	7643111	13103633	7.897	0.05088	none available	not known
LINE2A(ins)	I	9492208	G	A	c.1564G>A	p.Val522Ile	sac-1	WBGene00009264	F30A10.6	missense_variant	ED3049	REF	7643111	13103633	7.897	0.05088	none available	SAC1 PIP phosphatase (yeast Suppressor of ACtin) homolog
LINE2A(ins)	I	9582818	A	G	c.500T>C	p.Phe167Ser	NA	WBGene00010608	K07A1.1	missense_variant	ED3049	REF	7643111	13103633	7.897	0.05088	none available	not known
LINE2A(ins)	I	9608616	T	G	c.574T>G	p.Leu192Val	aqp-9	WBGene00000177	K07A1.16a	missense_variant	ED3049	REF	7643111	13103633	7.897	0.05088	aqp-9 encodes a putative aquaporin with no function in mass RNAi assays, perhaps reflecting genetic redundancy with its paralogs AQP-10 and AQP-11; AQP-9 is orthologous to Drosophila CG12251 and human AQP11 (OMIM:609914), AQP12A (OMIM:609789), and AQP12B.	AQuaPorin or aquaglyceroporin related
LINE2A(ins)	I	9626491	T	C	c.50T>C	p.Val17Ala	hsr-9	WBGene00002027	T05F1.6	missense_variant	ED3049	REF	7643111	13103633	7.897	0.05088	hsr-9 encodes a protein containing a BRCT (BRCA 1 C terminus) domain that is found in proteins that regulate the cell cycle checkpoint in response to DNA damage; HSR-9 activity is required for a normal response to DNA damage caused by gamma-irradiation; loss of HSR-9 function via RNA-mediated interference after gamma-irradiation results in defects in mitotic cell cycle arrest, reduction of apopto…
LINE2A(ins)	I	9651082	T	C	c.283T>C	p.Phe95Leu	NA	WBGene00011497	T05F1.13	missense_variant	ED3049	REF	7643111	13103633	7.897	0.05088	none available	not known
LINE2A(ins)	I	9653639	A	G	c.295A>G	p.Lys99Glu	NA	WBGene00011495	T05F1.11	missense_variant	ED3049	REF	7643111	13103633	7.897	0.05088	This gene encodes a protein containing an F-box, a motif predicted to mediate protein-protein interactions either with homologs of yeast Skp-1p or with other proteins.	not known
LINE2A(ins)	I	9654725	A	G	c.865A>G	p.Asn289Asp	NA	WBGene00011495	T05F1.11	missense_variant	ED3049	REF	7643111	13103633	7.897	0.05088	This gene encodes a protein containing an F-box, a motif predicted to mediate protein-protein interactions either with homologs of yeast Skp-1p or with other proteins.	not known
LINE2A(ins)	I	9655592	T	C	c.1589T>C	p.Met530Thr	NA	WBGene00011495	T05F1.11	missense_variant	ED3049	REF	7643111	13103633	7.897	0.05088	This gene encodes a protein containing an F-box, a motif predicted to mediate protein-protein interactions either with homologs of yeast Skp-1p or with other proteins.	not known
LINE2A(ins)	I	9657186	C	T	c.476G>A	p.Gly159Asp	lab-1	WBGene00007278	C03D6.6	missense_variant	ED3049	REF	7643111	13103633	7.897	0.05088	lab-1 encodes a protein containing a motif associated with binding, localization, and function of protein phosphatase 1 (PP1/Glc7); LAB-1 activity is required for establishment and maintenance of sister chromatid cohesion during meiosis; LAB-1 physically interacts with the protein phosphatases GSP-1 and GSP-2 and positively regulates the localization of GSP-2 to early meiotic nuclei; in addition,…	Long Arms of the Bivalent protein
LINE2A(ins)	I	9659645	A	T	c.653A>T	p.His218Leu	asfl-1	WBGene00007277	C03D6.5	missense_variant	ED3049	REF	7643111	13103633	7.897	0.05088	none available	ASF-Like
LINE2A(ins)	I	9661096	A	G	c.3469T>C	p.Ser1157Pro	npp-14	WBGene00003800	C03D6.4	missense_variant	ED3049	REF	7643111	13103633	7.897	0.05088	npp-14 is orthologous to the human gene NUCLEOPORIN, 214-KD (NUP214; OMIM:114350), which encodes part of the nucleopore complex mediating nucleocytoplasmic transport; NUP214, as a fusion gene with DEK (OMIM:125264), is found in a subset of acute myeloid leukemia.	Nuclear Pore complex Protein
LINE2A(ins)	I	9661135	A	G	c.3430T>C	p.Ser1144Pro	npp-14	WBGene00003800	C03D6.4	missense_variant	ED3049	REF	7643111	13103633	7.897	0.05088	npp-14 is orthologous to the human gene NUCLEOPORIN, 214-KD (NUP214; OMIM:114350), which encodes part of the nucleopore complex mediating nucleocytoplasmic transport; NUP214, as a fusion gene with DEK (OMIM:125264), is found in a subset of acute myeloid leukemia.	Nuclear Pore complex Protein
LINE2A(ins)	I	9661586	C	T	c.3118G>A	p.Val1040Met	npp-14	WBGene00003800	C03D6.4	missense_variant	ED3049	REF	7643111	13103633	7.897	0.05088	npp-14 is orthologous to the human gene NUCLEOPORIN, 214-KD (NUP214; OMIM:114350), which encodes part of the nucleopore complex mediating nucleocytoplasmic transport; NUP214, as a fusion gene with DEK (OMIM:125264), is found in a subset of acute myeloid leukemia.	Nuclear Pore complex Protein
LINE2A(ins)	I	9661916	T	A	c.2788A>T	p.Thr930Ser	npp-14	WBGene00003800	C03D6.4	missense_variant	ED3049	REF	7643111	13103633	7.897	0.05088	npp-14 is orthologous to the human gene NUCLEOPORIN, 214-KD (NUP214; OMIM:114350), which encodes part of the nucleopore complex mediating nucleocytoplasmic transport; NUP214, as a fusion gene with DEK (OMIM:125264), is found in a subset of acute myeloid leukemia.	Nuclear Pore complex Protein
LINE2A(ins)	I	9662386	C	A	c.2318G>T	p.Ser773Ile	npp-14	WBGene00003800	C03D6.4	missense_variant	ED3049	REF	7643111	13103633	7.897	0.05088	npp-14 is orthologous to the human gene NUCLEOPORIN, 214-KD (NUP214; OMIM:114350), which encodes part of the nucleopore complex mediating nucleocytoplasmic transport; NUP214, as a fusion gene with DEK (OMIM:125264), is found in a subset of acute myeloid leukemia.	Nuclear Pore complex Protein
LINE2A(ins)	I	9664074	G	A	c.796C>T	p.Leu266Phe	npp-14	WBGene00003800	C03D6.4	missense_variant	ED3049	REF	7643111	13103633	7.897	0.05088	npp-14 is orthologous to the human gene NUCLEOPORIN, 214-KD (NUP214; OMIM:114350), which encodes part of the nucleopore complex mediating nucleocytoplasmic transport; NUP214, as a fusion gene with DEK (OMIM:125264), is found in a subset of acute myeloid leukemia.	Nuclear Pore complex Protein
LINE2A(ins)	I	9664902	T	G	c.12A>C	p.Glu4Asp	npp-14	WBGene00003800	C03D6.4	missense_variant	ED3049	REF	7643111	13103633	7.897	0.05088	npp-14 is orthologous to the human gene NUCLEOPORIN, 214-KD (NUP214; OMIM:114350), which encodes part of the nucleopore complex mediating nucleocytoplasmic transport; NUP214, as a fusion gene with DEK (OMIM:125264), is found in a subset of acute myeloid leukemia.	Nuclear Pore complex Protein
LINE2A(ins)	I	9676566	G	C	c.1269C>G	p.Asn423Lys	NA	WBGene00007297	C04F12.1	missense_variant	ED3049	REF	7643111	13103633	7.897	0.05088	none available	not known
LINE2A(ins)	I	9710420	T	A	c.229A>T	p.Asn77Tyr	rnh-1.3	WBGene00007303	C04F12.9	missense_variant	ED3049	REF	7643111	13103633	7.897	0.05088	rnh-1.3 is one of four C. elegans genes that can encode an RNase H ribonuclease; rnh-1.3 transcripts are expressed from the L3 larval stage through adulthood.	RNase H
LINE2A(ins)	I	9757965	T	G	c.338A>C	p.Glu113Ala	NA	WBGene00009157	F26E4.2	missense_variant	ED3049	REF	7643111	13103633	7.897	0.05088	none available	not known
LINE2A(ins)	I	9813220	G	A	c.983C>T	p.Ser328Phe	NA	WBGene00009408	F35C12.3a	missense_variant	ED3049	REF	7643111	13103633	7.897	0.05088	none available	not known
LINE2A(ins)	I	9843956	A	T	c.947A>T	p.Tyr316Phe	nhr-62	WBGene00003652	Y67A6A.2a	missense_variant	ED3049	REF	7643111	13103633	7.897	0.05088	none available	Nuclear Hormone Receptor family
LINE2A(ins)	I	9864741	A	C	c.902A>C	p.Asn301Thr	NA	WBGene00010732	K10C3.5a	missense_variant	ED3049	REF	7643111	13103633	7.897	0.05088	K10C3.5 encodes, by alternative splicing, two isoforms of an ortholog of budding yeast Ria1p/Efl1p and human EFTUD1; by orthology with Ria1p, K10C3.5 is predicted to act in concert with W06E11.4 to recycle EIF-6 during during maturation of 60S ribosomal subunits; however, K10C3.5 has no obvious phenotype in mass RNAi assays.	not known
LINE2A(ins)	I	9896916	C	G	c.1268G>C	p.Arg423Pro	mom-4	WBGene00003396	F52F12.3	missense_variant	ED3049	REF	7643111	13103633	7.897	0.05088	mom-4 encodes a MAP kinase kinase kinase-related protein orthologous to Drosophila Tak1 and the vertebrate MAPKKK7 proteins; during embryonic development, mom-4 activity is required for positive regulation of the Wnt pathway signaling that governs anterior/posterior (A/P) polarity: MOM-4 stimulates the WRM-1/LIT-1-dependent phosphorylation of POP-1, a TCF/LEF-related transcription factor, leading…	More Of MS
LINE2A(ins)	I	9960591	C	T	c.1186G>A	p.Ala396Thr	tag-179	WBGene00007043	T24D1.4	missense_variant	ED3049	REF	7643111	13103633	7.897	0.05088	none available	Temporarily Assigned Gene name
LINE2A(ins)	I	10071440	T	A	c.253A>T	p.Ser85Cys	NA	WBGene00007156	B0379.2	missense_variant	ED3049	REF	7643111	13103633	7.897	0.05088	none available	not known
LINE2A(ins)	I	12796462	T	G	c.2611A>C	p.Thr871Pro	attf-6	WBGene00012474	Y18D10A.1	missense_variant	ED3049	ALT	7643111	13103633	7.897	0.05086	none available	AT hook Transcription Factor family
LINE2A(ins)	I	12471844	A	T	c.925T>A	p.Leu309Met	NA	WBGene00012102	T27F6.1	missense_variant	ED3049	ALT	7643111	13103633	7.897	0.05038	none available	not known
LINE2A(ins)	I	11956767	A	C	c.1348T>G	p.Ser450Ala	hsf-1	WBGene00002004	Y53C10A.12	missense_variant	ED3049	ALT	7643111	13103633	7.897	0.05036	hsf-1 encodes the C. elegans heat-shock transcription factor ortholog; HSF-1 functions as a transcriptional regulator of stress-induced gene expression whose activity is required for heat-shock and proteotoxicity response, larval development, innate immunity, and regulation of adult lifespan; HSF-1 binds bovine calmodulin in vitro in a calcium-dependent manner.	Heat Shock Factor
LINE2A(ins)	I	12372621	C	A	c.883C>A	p.His295Asn	NA	WBGene00011778	T15D6.1	missense_variant	ED3049	ALT	7643111	13103633	7.897	0.05035	none available	not known
LINE2A(ins)	I	12361277	T	G	c.820T>G	p.Cys274Gly	oac-43	WBGene00011653	T09E11.4	missense_variant	ED3049	ALT	7643111	13103633	7.897	0.0503	none available	O-ACyltransferase homolog
LINE2A(ins)	I	12804846	A	C	c.507T>G	p.Ile169Met	attf-6	WBGene00012474	Y18D10A.1	missense_variant	ED3049	REF	7643111	13103633	7.897	0.0503	none available	AT hook Transcription Factor family
LINE2A(ins)	I	12474645	A	T	c.477T>A	p.His159Gln	NA	WBGene00077508	T27F6.10	missense_variant	ED3049	ALT	7643111	13103633	7.897	0.05013	none available	not known
LINE2A(ins)	I	12639410	G	A	c.270+1G>A		NA	WBGene00010401	H16D19.3	splice_donor_variant&intron_variant	ED3049	ALT	7643111	13103633	7.897	0.0499	none available	not known
LINE2A(ins)	I	12440472	C	T,A	c.559G>A	p.Ala187Thr	nhr-89	WBGene00003679	E03H4.13	missense_variant	ED3049	REF	7643111	13103633	7.897	0.04971	none available	Nuclear Hormone Receptor family
LINE2A(ins)	I	12125314	T	G	c.836T>G	p.Phe279Cys	srw-111	WBGene00005858	M01G12.4	missense_variant	ED3049	REF	7643111	13103633	7.897	0.04947	none available	Serpentine Receptor, class W
LINE2A(ins)	I	12476788	G	A	c.1163C>T	p.Thr388Met	clec-12	WBGene00012103	T27F6.2	missense_variant	ED3049	ALT	7643111	13103633	7.897	0.04943	none available	C-type LECtin
LINE2A(ins)	I	12115911	A	C	c.237T>G	p.Cys79Trp	NA	WBGene00010821	M01G12.7	missense_variant	ED3049	ALT	7643111	13103633	7.897	0.04936	none available	not known
LINE2A(ins)	I	11473534	G	A	c.817C>T	p.His273Tyr	nhr-113	WBGene00003703	ZK1025.9	missense_variant	ED3049	REF	7643111	13103633	7.897	0.04925	nhr-113 encodes a nuclear receptor that is most highly conserved amongst nematode species.	Nuclear Hormone Receptor family
LINE2A(ins)	I	12107478	A	C	c.652T>G	p.Phe218Val	NA	WBGene00010825	M01G12.14	missense_variant	ED3049	ALT	7643111	13103633	7.897	0.04912	none available	not known
LINE2A(ins)	I	12107958	T	C	c.226A>G	p.Lys76Glu	NA	WBGene00010825	M01G12.14	missense_variant	ED3073	ALT	7643111	13103633	7.897	0.04892	none available	not known
MIRAGE1(all)	X	1428117	C	G	c.344C>G	p.Ser115*	NA	WBGene00017610	F19G12.2	stop_gained	JU775	ALT	174589	1450832	5.761	0.3559	none available	not known
MIRAGE1(all)	X	846977	T	A	c.2765A>T	p.Lys922Ile	igcm-1	WBGene00018215	F39H12.4	missense_variant	JU775	ALT	174589	1450832	5.761	0.3539	igcm-1 encodes a protein containing immunoglobulin and fibronectin repeats; igcm-1 promoter::gfp fusions are expressed in the labial neurons, including the sheath and socket cells, as well as in the pharynx and lateral hypodermis.	ImmunoGlobulin-like Cell adhesion Molecule family
MIRAGE1(all)	X	886792	G	A	c.650C>T	p.Thr217Met	mam-1	WBGene00022504	ZC13.3	missense_variant	JU775	ALT	174589	1450832	5.761	0.3539	none available	MAM (Meprin, A5-protein, PTPmu) domain protein
MIRAGE1(all)	X	900533	T	A	c.456A>T	p.Lys152Asn	NA	WBGene00044557	ZC13.10	missense_variant	JU775	ALT	174589	1450832	5.761	0.3539	none available	not known
MIRAGE1(all)	X	902542	A	G	c.58T>C	p.Ser20Pro	NA	WBGene00044557	ZC13.10	missense_variant	JU775	ALT	174589	1450832	5.761	0.3539	none available	not known
MIRAGE1(all)	X	917271	C	T	c.869C>T	p.Ala290Val	sel-12	WBGene00004769	F35H12.3	missense_variant	JU775	ALT	174589	1450832	5.761	0.3539	sel-12 encodes a transmembrane domain protein orthologous to presenilins; during gonadal, germline, and vulval development, sel-12 functions, within receiving cells, to positively regulate lin-12 and glp-1 Notch-like signaling pathways; sel-12 presenilin activity and/or levels are likely regulated by the SET/NAP protein sub-family member encoded by spr-2, as mutations in sel-12 are suppressed by …	Suppressor/Enhancer of Lin-12
MIRAGE1(all)	X	1409540	G	T	c.1015C>A	p.Gln339Lys	abu-2	WBGene00000025	F19G12.7	missense_variant	JU775	ALT	174589	1450832	5.761	0.3443	abu-2 encodes a transmembrane protein with a predicted signal sequence, a glutamine/asparagine-rich domain and multiple cysteine-rich repeats (DUF139); abu-2 expression is induced by blockage of the unfolded-protein response in the endoplasmic reticulum, and ABU-2 may help protect the organism from damage by improperly folded nascent protein.	Activated in Blocked Unfolded protein response
MIRAGE1(all)	X	1404083	C	T	c.296C>T	p.Ala99Val	NA	WBGene00022729	ZK402.2	missense_variant	JU775	ALT	174589	1450832	5.761	0.3336	none available	not known
MIRAGE1(all)	X	1404088	A	G	c.301A>G	p.Lys101Glu	NA	WBGene00022729	ZK402.2	missense_variant	JU775	ALT	174589	1450832	5.761	0.3336	none available	not known
MIRAGE1(all)	X	1399879	C	T	c.596G>A	p.Arg199Lys	NA	WBGene00022731	ZK402.5	missense_variant	JU775	ALT	174589	1450832	5.761	0.3166	none available	not known
MIRAGE1(all)	X	701367	C	A	c.2339C>A	p.Thr780Lys	ncam-1	WBGene00017184	F02G3.1a	missense_variant	JU775	ALT	174589	1450832	5.761	0.2947	none available	NCAM (neural cell adhesion molecule) homolog
MIRAGE1(all)	X	1313366	A	C	c.623A>C	p.Lys208Thr	NA	WBGene00019272	H42K12.3	missense_variant&splice_region_variant	JU775	ALT	174589	1450832	5.761	0.2925	none available	not known
MIRAGE1(all)	X	887617	C	T	c.433G>A	p.Val145Met	mam-1	WBGene00022504	ZC13.3	missense_variant	JU775	ALT	174589	1450832	5.761	0.286	none available	MAM (Meprin, A5-protein, PTPmu) domain protein
MIRAGE1(all)	X	896367	C	T	c.121G>A	p.Asp41Asn	mab-7	WBGene00003104	ZC13.4	missense_variant	JU775	ALT	174589	1450832	5.761	0.286	mab-7 encodes a protein with a hydrophobic type II transmembrane region at the N-terminus, an EGF-like motif, a ShKT motif and a long C-terminus; mab-7 is involved in morphogenesis of the male tail, specifically affecting the structural cells, neuronal processes and the hypodermal sheath of the sensory rays, as such, it affects mating in males; a mab-7 promoter-gfp construct is expressed in hypod…	Male ABnormal
MIRAGE1(all)	X	602957	C	G	c.486C>G	p.Phe162Leu	NA	WBGene00017422	F13C5.1	missense_variant	JU775	ALT	174589	1450832	5.761	0.2831	F13C5.1 encodes a novel protein with two predicted transmembrane domains; the protein product of F13C5.1 is most closely related to proteins from other nematode species and does not appear to have close homologs in more distantly related organisms.	not known
MIRAGE1(all)	X	636533	G	C	c.109C>G	p.Pro37Ala	pha-2	WBGene00004011	M6.3	missense_variant	JU775	ALT	174589	1450832	5.761	0.2797	pha-2 encodes a homeodomain protein that is orthologous to vertebrate Hex proteins required for the development of B lymphocytes and organs derived from foregut endoderm; in C. elegans, pha-2 is essential for proper development and morphogenesis of the pm5 pharyngeal muscles cells during late stages of embryogenesis; in regulating pm5 fate specification, PHA-2 appears to act downstream of the org…	defective PHArynx development
MIRAGE1(all)	X	866963	A	T	c.1917T>A	p.Asn639Lys	lgl-1	WBGene00018987	F56F10.4	missense_variant	JU775	ALT	174589	1450832	5.761	0.2797	lgl-1 encodes a protein that is related to the Drosophila tumor suppressor Lethal giant larvae (Lgl), a basolateral junction component that regulates cell polarity by controlling localization of proteins to specific regions of the plasma membrane; lgl-1 functions redundantly with par-2 to generate and maintain cell polarity in the early elegans embryo; lgl-1 is involved in the asymmetric partitio…	Lethal Giant Larva (Drosophila Lgl) homolo
MIRAGE1(all)	X	1004355	A	G	c.10A>G	p.Ile4Val	cutl-21	WBGene00018861	F55A4.10	missense_variant	JU775	ALT	174589	1450832	5.761	0.2797	none available	CUTiclin-Like
MIRAGE1(all)	X	1007812	G	A	c.1106G>A	p.Arg369Lys	cutl-21	WBGene00018861	F55A4.10	missense_variant	JU775	ALT	174589	1450832	5.761	0.2797	none available	CUTiclin-Like
MIRAGE1(all)	X	1046129	T	C	c.49A>G	p.Met17Val	NA	WBGene00018860	F55A4.8a	missense_variant	JU775	ALT	174589	1450832	5.761	0.2797	none available	not known
MIRAGE1(all)	X	1100721	G	T	c.1983G>T	p.Glu661Asp	rme-6	WBGene00004377	F49E7.1a	missense_variant	JU775	ALT	174589	1450832	5.761	0.2797	rme-6 encodes a protein that contains Ras-GAP (GTPase-activating protein)-like and Vps9 domains that is conserved amongst metazoans; in C. elegans, RME-6 activity is required for endocytic trafficking of cargo from the plasma membrane to endosomes; RME-6 functions as a positive regulator of the RAB-5 GTPase with which it physically interacts (likely the GDP-bound form); genetic studies indicate t…	Receptor Mediated Endocytosis
MIRAGE1(all)	X	1152998	C	T	c.412G>A	p.Glu138Lys	NA	WBGene00020129	R193.3	missense_variant	JU775	ALT	174589	1450832	5.761	0.2797	none available	not known
MIRAGE1(all)	X	1365974	A	T	c.700T>A	p.Leu234Met	dgn-2	WBGene00018943	F56C3.6	missense_variant	JU775	ALT	174589	1450832	5.761	0.2797	none available	DystroGlycaN
MIRAGE1(all)	X	755481	C	T	c.2980G>A	p.Ala994Thr	aex-3	WBGene00000086	C02H7.3a	missense_variant	JU775	ALT	174589	1450832	5.761	0.2752	aex-3 encodes a guanine nucleotide exchange factor for the rab-3 GTPase that is orthologous to human MAP kinase activating protein containing death domain (MADD, OMIM:603584); AEX-3 is required for intracellular vesicle trafficking as well as synaptic vesicle release and interacts with CAB-1 and RAB-3 to regulate separate pathways for neural activities such as defecation and male mating, respecti…	ABoc, EXpulsion (defecation) defective
MIRAGE1(all)	X	755594	G	A	c.2867C>T	p.Ala956Val	aex-3	WBGene00000086	C02H7.3a	missense_variant	JU775	ALT	174589	1450832	5.761	0.2752	aex-3 encodes a guanine nucleotide exchange factor for the rab-3 GTPase that is orthologous to human MAP kinase activating protein containing death domain (MADD, OMIM:603584); AEX-3 is required for intracellular vesicle trafficking as well as synaptic vesicle release and interacts with CAB-1 and RAB-3 to regulate separate pathways for neural activities such as defecation and male mating, respecti…	ABoc, EXpulsion (defecation) defective
MIRAGE1(all)	X	771106	C	G	c.203C>G	p.Thr68Arg	NA	WBGene00020218	T04G9.7	missense_variant	JU775	ALT	174589	1450832	5.761	0.2752	none available	not known
MIRAGE1(all)	X	700599	T	C	c.1652T>C	p.Val551Ala	ncam-1	WBGene00017184	F02G3.1a	missense_variant	JU775	ALT	174589	1450832	5.761	0.2673	none available	NCAM (neural cell adhesion molecule) homolog
MIRAGE1(all)	X	700850	A	G	c.1822A>G	p.Asn608Asp	ncam-1	WBGene00017184	F02G3.1a	missense_variant	JU775	ALT	174589	1450832	5.761	0.2673	none available	NCAM (neural cell adhesion molecule) homolog
MIRAGE1(all)	X	701568	A	C	c.2540A>C	p.Gln847Pro	ncam-1	WBGene00017184	F02G3.1a	missense_variant	JU775	ALT	174589	1450832	5.761	0.2673	none available	NCAM (neural cell adhesion molecule) homolog
MIRAGE1(all)	X	791538	T	C	c.1361T>C	p.Leu454Pro	attf-5	WBGene00020214	T04G9.1	missense_variant	JU775	ALT	174589	1450832	5.761	0.2673	none available	AT hook Transcription Factor family
MIRAGE1(all)	X	822249	A	T	c.1424T>A	p.Phe475Tyr	daf-3	WBGene00000899	F25E2.5a	missense_variant	JU775	ALT	174589	1450832	5.761	0.2673	daf-3 encodes a co-SMAD protein that is most closely related to Drosophila Medea and the vertebrate Smad4 proteins; DAF-3 functions as a transcriptional regulator that is required for formation of the alternative dauer larval stage as well as for regulation of pharyngeal gene expression during non-dauer development; DAF-3 activity is antagonized by signaling through the DAF-7/TGF-beta pathway whi…	abnormal DAuer Formation
MIRAGE1(all)	X	973626	T	C	c.515A>G	p.Lys172Arg	vps-45	WBGene00016643	C44C1.4a	missense_variant	JU775	ALT	174589	1450832	5.761	0.2673	none available	related to yeast Vacuolar Protein Sorting factor
MIRAGE1(all)	X	1131458	G	A	c.1327G>A	p.Val443Ile	snx-1	WBGene00004927	C05D9.1	missense_variant	JU775	ALT	174589	1450832	5.761	0.2673	snx-1 encodes a PX and BAR domain-containing protein that is the C. elegans ortholog of the Vps5/SNX1 subunit of the core retromer complex; in C. elegans, SNX-1 functions as a component of the retromer complex that, along with RME-8 and HSP-1, regulates retrograde endosome-to-Golgi transport through control of endosomal clathrin dynamics; SNX-1 binds RME-8 in vitro; SNX-1 is expressed in several …	Sorting NeXin
MIRAGE1(all)	X	602533	T	C	c.316T>C	p.Ser106Pro	NA	WBGene00017422	F13C5.1	missense_variant	JU775	ALT	174589	1450832	5.761	0.2591	F13C5.1 encodes a novel protein with two predicted transmembrane domains; the protein product of F13C5.1 is most closely related to proteins from other nematode species and does not appear to have close homologs in more distantly related organisms.	not known
MIRAGE1(all)	X	307981	A	G	c.2107A>G	p.Met703Val	gcp-2.1	WBGene00020082	R57.1a	missense_variant	JU775	ALT	174589	1450832	5.761	0.2591	none available	see cpr
MIRAGE1(all)	X	358900	T	C	c.182T>C	p.Leu61Pro	NA	WBGene00015428	C04E7.1	missense_variant	JU775	ALT	174589	1450832	5.761	0.2591	none available	not known
MIRAGE1(all)	X	386980	A	G	c.716T>C	p.Ile239Thr	ceh-93	WBGene00019864	R04A9.5	missense_variant	JU775	ALT	174589	1450832	5.761	0.2591	none available	C. Elegans Homeobox
MIRAGE1(all)	X	388657	C	T	c.88G>A	p.Glu30Lys	ceh-93	WBGene00019864	R04A9.5	missense_variant	JU775	ALT	174589	1450832	5.761	0.2591	none available	C. Elegans Homeobox
MIRAGE1(all)	X	420336	G	A	c.26C>T	p.Ser9Phe	NA	WBGene00022859	ZK1193.3	missense_variant	JU775	ALT	174589	1450832	5.761	0.2591	none available	not known
MIRAGE1(all)	X	428551	G	A	c.1133C>T	p.Ala378Val	dve-1	WBGene00022861	ZK1193.5a	missense_variant	JU775	ALT	174589	1450832	5.761	0.2591	dve-1 encodes, by alternative splicing, three proteins with a COMPASS (CMP) domain and two homeodomains; dve-1 interacts with two or more components of the EGF/RAS signalling pathway, and is required for such signalling in vulval development; the CMP domain is found in the N-terminus of SATB-class CUT homeodomain proteins (e.g. human SATB1), and in Drosophila DEFECTIVE PROVENTRICULUS (DVE), to wh…	DVE (Defective proVEntriculus in Drosophila) homolog
MIRAGE1(all)	X	512644	G	C	c.493C>G	p.Arg165Gly	NA	WBGene00015139	B0310.3	missense_variant	JU775	ALT	174589	1450832	5.761	0.2591	none available	not known
MIRAGE1(all)	X	544000	C	T	c.278C>T	p.Thr93Ile	NA	WBGene00017896	F28C10.1	missense_variant	JU775	ALT	174589	1450832	5.761	0.2591	none available	not known
MIRAGE1(all)	X	570757	G	C	c.505C>G	p.Leu169Val	mrp-2	WBGene00003408	F57C12.4	missense_variant	JU775	ALT	174589	1450832	5.761	0.2591	mrp-2 encodes a predicted multidomain transmembrane protein that is a member of the ATP-binding cassette (ABC) superfamily of transport proteins and is homologous to the human multidrug resistance-associated protein 1 (MRP1, OMIM:158343); by homology, MRP-2 is predicted to function as a membrane pump that couples the energy of ATP hydrolysis to membrane transport; as loss of MRP-2 function via RN…	Multidrug Resistance Protein family
MIRAGE1(all)	X	582924	A	C	c.2389T>G	p.Leu797Val	mrp-1	WBGene00003407	F57C12.5a	missense_variant	JU775	ALT	174589	1450832	5.761	0.2591	mrp-1 encodes an ATP-binding cassette (ABC) transporter most closely related to the multidrug resistance-associated proteins; mrp-1 activity is required for efficient RNA interference (RNAi) of a germline-expressed target, pop-1.	Multidrug Resistance Protein family
MIRAGE1(all)	X	656319	A	T,C	c.55A>T	p.Ile19Phe	lpr-7	WBGene00020571	T19D7.3	missense_variant	JU775	ALT	174589	1450832	5.761	0.2591	lpr-7 encodes one of seven C. elegans proteins related to the lipocalin family of structurally related, low molecular weight, secreted proteins that bind and transport lipophilic molecules and participate in intercellular signaling.	LiPocalin-Related protein
MIRAGE1(all)	X	659862	T	C	c.1255A>G	p.Thr419Ala	rund-1	WBGene00020572	T19D7.4	missense_variant	JU775	ALT	174589	1450832	5.761	0.2591	none available	RUN Domain containing protein
MIRAGE1(all)	X	259605	G	A	c.1244G>A	p.Arg415Lys	set-33	WBGene00022431	Y108F1.3	missense_variant	JU775	ALT	174589	1450832	5.761	0.2565	set-33 encodes a putative histone H3 lysine-9 methyltransferase that is predicted to function in transcriptional repression; SET-33 is paralogous to SET-6, SET-15, SET-21, and SET-32; in mass RNAi assays, SET-33 is required for embryonic and larval viability, normally large brood sizes, and normally rapid growth.	SET (trithorax/polycomb) domain containing
MIRAGE1(all)	X	1399190	T	C	c.1234A>G	p.Lys412Glu	NA	WBGene00022731	ZK402.5	missense_variant	JU775	ALT	174589	1450832	5.761	0.2544	none available	not known
MIRAGE1(all)	X	1399222	C	T	c.1202G>A	p.Arg401Lys	NA	WBGene00022731	ZK402.5	missense_variant	JU775	ALT	174589	1450832	5.761	0.2544	none available	not known
MIRAGE1(all)	X	1399303	G	T	c.1121C>A	p.Thr374Asn	NA	WBGene00022731	ZK402.5	missense_variant	JU775	ALT	174589	1450832	5.761	0.2505	none available	not known
MIRAGE1(all)	X	177808	A	G	c.242A>G	p.His81Arg	NA	WBGene00011609	T08D2.4	missense_variant&splice_region_variant	JU775	ALT	174589	1450832	5.761	0.2489	none available	not known
MIRAGE1(all)	X	1404278	G	A	c.8G>A	p.Arg3Lys	NA	WBGene00022728	ZK402.1	missense_variant	JU775	ALT	174589	1450832	5.761	0.2474	none available	not known
MIRAGE1(all)	X	1174943	C	G	c.3213C>G	p.Ile1071Met	tmc-1	WBGene00020490	T13G4.3	missense_variant	JU775	ALT	174589	1450832	5.761	0.2457	tmc-1 encodes a multipass transmembrane protein; TMC-1 functions specifically as a sodium-sensitive channel that is required for salt taste chemosensation in the ASH neurons and for high salt avoidance behavior; when expressed in other neurons, TMC-1 is sufficient to generate a salt response in vivo, and when expressed in mammalian cells, TMC-1 generates a predominantly cationic current activated…	TMC (TransMembrane Channel-like protein) family
MIRAGE1(all)	X	1211969	T	G	c.2141A>C	p.Ter714Serext*?	NA	WBGene00016725	C46H3.2a	stop_lost	JU775	ALT	174589	1450832	5.761	0.2457	none available	not known
MIRAGE1(all)	X	775135	C	T	c.824C>T	p.Thr275Ile	NA	WBGene00020215	T04G9.4	missense_variant	JU775	ALT	174589	1450832	5.761	0.2387	none available	not known
MIRAGE1(all)	X	792892	T	C	c.2474T>C	p.Phe825Ser	attf-5	WBGene00020214	T04G9.1	missense_variant	JU775	ALT	174589	1450832	5.761	0.2387	none available	AT hook Transcription Factor family
MIRAGE1(all)	X	958081	T	A	c.155T>A	p.Ile52Asn	chil-10	WBGene00016642	C44C1.2	missense_variant	JU775	ALT	174589	1450832	5.761	0.2387	none available	CHItinase-Like
MIRAGE1(all)	X	1209702	G	A	c.151G>A	p.Gly51Ser	NA	WBGene00016724	C46H3.1	missense_variant	JU775	ALT	174589	1450832	5.761	0.2354	none available	not known
MIRAGE1(all)	X	1415827	C	A	c.326C>A	p.Thr109Asn	srh-19	WBGene00005244	F19G12.5	missense_variant	JU775	ALT	174589	1450832	5.761	0.235	none available	Serpentine Receptor, class H
MIRAGE1(all)	X	196708	C	G	c.814C>G	p.Pro272Ala	NA	WBGene00011613	T08D2.8	missense_variant	JU775	ALT	174589	1450832	5.761	0.234	none available	not known
MIRAGE1(all)	X	210084	T	C	c.958A>G	p.Thr320Ala	NA	WBGene00022223	Y73B3B.1	missense_variant	JU775	ALT	174589	1450832	5.761	0.2323	none available	not known
MIRAGE1(all)	X	210992	T	C	c.202A>G	p.Lys68Glu	NA	WBGene00022223	Y73B3B.1	missense_variant	JU775	REF	174589	1450832	5.761	0.2323	none available	not known
MIRAGE1(all)	X	372683	C	A	c.384C>A	p.His128Gln	nrde-3	WBGene00019862	R04A9.2	missense_variant	JU775	ALT	174589	1450832	5.761	0.2304	nrde-3 encodes an Argonaut protein; NRDE-3 functions in nuclear RNA interference (RNAi) by transporting siRNAs from the cytoplasm to the nucleus, where it then interacts with pre-mRNAs in an RNAi-dependent manner to regulate gene expression; an NRDE-3::GFP fusion protein is expressed in most somatic cells after the ~80-cell stage of embryogenesis.	Nuclear RNAi DEfective
MIRAGE1(all)	X	1417391	A	G	c.88A>G	p.Thr30Ala	NA	WBGene00017612	F19G12.4	missense_variant	JU775	ALT	174589	1450832	5.761	0.2171	none available	not known
MIRAGE1(all)	X	1365484	T	C	c.1190A>G	p.Asn397Ser	dgn-2	WBGene00018943	F56C3.6	missense_variant	JU775	ALT	174589	1450832	5.761	0.2131	none available	DystroGlycaN
MIRAGE1(all)	X	304611	T	C	c.835T>C	p.Tyr279His	gcp-2.1	WBGene00020082	R57.1a	missense_variant	JU775	REF	174589	1450832	5.761	0.2131	none available	see cpr
MIRAGE1(all)	X	308967	C	G	c.150G>C	p.Met50Ile	NA	WBGene00019734	M02E1.2	missense_variant	JU775	REF	174589	1450832	5.761	0.2131	none available	not known
PAL3A(ins)	X	13924106	G	T	c.1669C>A	p.Leu557Ile	meg-2	WBGene00010493	K02B9.2	missense_variant	MY16	ALT	13777119	14749877	6.92	0.2567	meg-2 encodes a novel protein that localizes exclusively to P granules; originally identified by microarray analyses of germline-enriched transcripts, loss of meg-2 activity by itself results in no obvious abnormalities, but loss of meg-2 activity in meg-1 mutant animals indicates that meg-1 and meg-2 likely have redundant functions in germline development; meg-2 may also function redundantly wit…	Maternal Effect Germ-cell defective
PAL3A(ins)	X	14083859	G	A	c.143C>T	p.Ser48Phe	NA	WBGene00007906	C33G3.6	missense_variant	MY16	REF	13777119	14749877	6.92	0.2389	none available	not known
PAL3A(ins)	X	14090549	C	T	c.161C>T	p.Pro54Leu	dsl-4	WBGene00001106	F16B12.2	missense_variant	MY16	REF	13777119	14749877	6.92	0.2389	dsl-4 encodes a putative secreted protein with a single DSL domain and three EGF domains in series, somewhat like Delta/LAG-2; unlike the nematode-specific family of Delta/LAG-2-like proteins (including DSL-1, -2, -3, -5, -6, and -7), DSL-4 is evolutionarily divergent, with perhaps a distant affinity to APX-1, ARG-1, and LAG-2.	Delta/Serrate/Lag-2 domain
PAL3A(ins)	III	3206821	T	G	c.720A>C	p.Glu240Asp	frm-8	WBGene00001494	H09G03.2a	missense_variant	MY16	REF	3052328	3420817	6	0.2178	frm-8 encodes a protein containing a WW domain, a PDZ domain, and a FERM domain and has homology to the human predicted protein KIAA0316.	FERM domain (protein4.1-ezrin-radixin-moesin) family
PAL3A(ins)	X	14112539	T	G	c.292A>C	p.Lys98Gln	nhr-281	WBGene00008884	F16B12.8	missense_variant	MY16	REF	13777119	14749877	6.92	0.2082	none available	Nuclear Hormone Receptor family
PAL3A(ins)	X	14678244	A	G	c.1825A>G	p.Thr609Ala	slt-1	WBGene00004854	F40E10.4	missense_variant	MY16	REF	13777119	14749877	6.92	0.2053	slt-1 encodes the sole C. elegans homolog of Drosophila Split, a secreted extracellular protein containing leucine-rich and EGF-like repeats that functions as a ligand for the Robo receptor; during C. elegans larval development, slt-1 acts via the SAX-3/Robo receptor, and in parallel with UNC-6/Netrin, to direct ventral axon guidance and guidance at the midline; during embryonic development, slt-…	SLiT (Drosophila) homolog
PAL3A(ins)	X	14678666	A	G	c.2150A>G	p.Asn717Ser	slt-1	WBGene00004854	F40E10.4	missense_variant	MY16	REF	13777119	14749877	6.92	0.2053	slt-1 encodes the sole C. elegans homolog of Drosophila Split, a secreted extracellular protein containing leucine-rich and EGF-like repeats that functions as a ligand for the Robo receptor; during C. elegans larval development, slt-1 acts via the SAX-3/Robo receptor, and in parallel with UNC-6/Netrin, to direct ventral axon guidance and guidance at the midline; during embryonic development, slt-…	SLiT (Drosophila) homolog
PAL3A(ins)	X	14111288	T	C	c.1124A>G	p.Lys375Arg	nhr-281	WBGene00008884	F16B12.8	missense_variant	MY16	REF	13777119	14749877	6.92	0.2041	none available	Nuclear Hormone Receptor family
PAL3A(ins)	X	14078081	A	G	c.385T>C	p.Phe129Leu	NA	WBGene00007905	C33G3.5	missense_variant	MY16	REF	13777119	14749877	6.92	0.2018	none available	not known
PAL3A(ins)	X	14706833	C	T	c.13G>A	p.Gly5Ser	NA	WBGene00009574	F40E10.6	missense_variant	MY16	REF	13777119	14749877	6.92	0.1984	none available	not known
PAL3A(ins)	III	3290382	C	T	c.1241G>A	p.Arg414His	NA	WBGene00021815	Y53G8AR.8	missense_variant	MY16	REF	3052328	3420817	6	0.1972	none available	not known
PAL3A(ins)	III	3203109	C	T	c.2128G>A	p.Gly710Ser	frm-8	WBGene00001494	H09G03.2a	missense_variant	MY16	REF	3052328	3420817	6	0.1969	frm-8 encodes a protein containing a WW domain, a PDZ domain, and a FERM domain and has homology to the human predicted protein KIAA0316.	FERM domain (protein4.1-ezrin-radixin-moesin) family
PAL3A(ins)	III	3203265	C	T	c.1972G>A	p.Glu658Lys	frm-8	WBGene00001494	H09G03.2a	missense_variant	MY16	REF	3052328	3420817	6	0.1969	frm-8 encodes a protein containing a WW domain, a PDZ domain, and a FERM domain and has homology to the human predicted protein KIAA0316.	FERM domain (protein4.1-ezrin-radixin-moesin) family
PAL3A(ins)	X	14546078	A	C	c.137A>C	p.Asn46Thr	NA	WBGene00011981	T24C2.2	missense_variant	MY16	REF	13777119	14749877	6.92	0.1923	none available	not known
PAL3A(ins)	X	14674444	G	A	c.70G>A	p.Val24Met	slt-1	WBGene00004854	F40E10.4	missense_variant	MY16	REF	13777119	14749877	6.92	0.1908	slt-1 encodes the sole C. elegans homolog of Drosophila Split, a secreted extracellular protein containing leucine-rich and EGF-like repeats that functions as a ligand for the Robo receptor; during C. elegans larval development, slt-1 acts via the SAX-3/Robo receptor, and in parallel with UNC-6/Netrin, to direct ventral axon guidance and guidance at the midline; during embryonic development, slt-…	SLiT (Drosophila) homolog
PAL3A(ins)	X	14726791	C	T	c.740G>A	p.Ser247Asn	tsp-8	WBGene00006634	F33C8.3	missense_variant	MY16	REF	13777119	14749877	6.92	0.1901	tsp-8 is orthologous to the human gene KANGAI 1 (SUPPRESSION OF TUMORIGENICITY 6, PROSTATE; CD82 ANTIGEN (R2 LEUKOCYTE ANTIGEN, ANTIGEN DETECTED BY MONOCLONAL AND ANTIBODY IA4)) (KAI1; OMIM:600623), which when mutated leads to disease.	TetraSPanin family
PAL3A(ins)	III	3230471	A	C	c.731A>C	p.His244Pro	NA	WBGene00019174	H09G03.1	missense_variant	MY16	REF	3052328	3420817	6	0.1863	none available	not known
PAL3A(ins)	III	3230473	G	T	c.733G>T	p.Val245Phe	NA	WBGene00019174	H09G03.1	missense_variant	MY16	REF	3052328	3420817	6	0.1863	none available	not known
PAL3A(ins)	III	3234881	A	C	c.686A>C	p.His229Pro	NA	WBGene00021799	Y53G8AL.1	missense_variant	MY16	REF	3052328	3420817	6	0.1863	none available	not known
PAL3A(ins)	III	3234952	C	T	c.757C>T	p.Leu253Phe	NA	WBGene00021799	Y53G8AL.1	missense_variant	MY16	REF	3052328	3420817	6	0.1863	none available	not known
PAL3A(ins)	III	3239714	G	A	c.2680G>A	p.Asp894Asn	NA	WBGene00021799	Y53G8AL.1	missense_variant	MY16	REF	3052328	3420817	6	0.1863	none available	not known
PAL3A(ins)	X	14108569	G	A	c.25G>A	p.Val9Ile	NA	WBGene00008883	F16B12.7	missense_variant	MY16	ALT	13777119	14749877	6.92	0.1862	none available	not known
PAL3A(ins)	X	14108715	G	T	c.171G>T	p.Lys57Asn	NA	WBGene00008883	F16B12.7	missense_variant	MY16	ALT	13777119	14749877	6.92	0.1862	none available	not known
PAL3A(ins)	X	14108716	A	T	c.172A>T	p.Thr58Ser	NA	WBGene00008883	F16B12.7	missense_variant	MY16	ALT	13777119	14749877	6.92	0.1862	none available	not known
PAL3A(ins)	X	14109526	C	T	c.718C>T	p.His240Tyr	NA	WBGene00008883	F16B12.7	missense_variant&splice_region_variant	MY16	ALT	13777119	14749877	6.92	0.1862	none available	not known
PAL3A(ins)	X	14112397	G	T	c.434C>A	p.Ala145Glu	nhr-281	WBGene00008884	F16B12.8	missense_variant	MY16	ALT	13777119	14749877	6.92	0.1858	none available	Nuclear Hormone Receptor family
PAL3A(ins)	X	14082121	C	A	c.1219G>T	p.Val407Leu	NA	WBGene00007906	C33G3.6	missense_variant&splice_region_variant	MY16	ALT	13777119	14749877	6.92	0.1851	none available	not known
PAL3A(ins)	X	14086596	G	A	c.298G>A	p.Glu100Lys	NA	WBGene00008879	F16B12.1	missense_variant	MY16	ALT	13777119	14749877	6.92	0.1851	none available	not known
PAL3A(ins)	X	14087772	A	G	c.1075A>G	p.Thr359Ala	NA	WBGene00008879	F16B12.1	missense_variant	MY16	ALT	13777119	14749877	6.92	0.1851	none available	not known
PAL3A(ins)	X	13868257	G	A	c.1408C>T	p.Pro470Ser	hlb-1	WBGene00011904	T21H8.1a	missense_variant	MY16	ALT	13777119	14749877	6.92	0.1818	hlb-1 encodes the C. elegans ortholog of human beta-liprin, a coiled-coil domain-containing protein that interacts with alpha-liprin, a transmembrane protein-tyrosine phosphatase-interacting protein; hlb-1 functions cell non-autonomously in the organization and proper function of neuromuscular junctions and hence, is also required for wild type locomotory behavior; an hlb-1 reporter fusion constr…	Homolog of Liprin Beta
PAL3A(ins)	X	14156774	C	T	c.149G>A	p.Arg50His	ceh-90	WBGene00010995	R03E1.4	missense_variant	MY16	ALT	13777119	14749877	6.92	0.1788	none available	C. Elegans Homeobox
PAL3A(ins)	X	13926002	G	A	c.107C>T	p.Ser36Leu	meg-2	WBGene00010493	K02B9.2	missense_variant	MY16	REF	13777119	14749877	6.92	0.1774	meg-2 encodes a novel protein that localizes exclusively to P granules; originally identified by microarray analyses of germline-enriched transcripts, loss of meg-2 activity by itself results in no obvious abnormalities, but loss of meg-2 activity in meg-1 mutant animals indicates that meg-1 and meg-2 likely have redundant functions in germline development; meg-2 may also function redundantly wit…	Maternal Effect Germ-cell defective
PAL3A(ins)	III	3226475	A	C	c.124A>C	p.Ile42Leu	NA	WBGene00019174	H09G03.1	missense_variant	MY16	REF	3052328	3420817	6	0.177	none available	not known
PAL3A(ins)	III	3233564	A	T	c.130A>T	p.Ile44Leu	NA	WBGene00021799	Y53G8AL.1	missense_variant	MY16	REF	3052328	3420817	6	0.177	none available	not known
PAL3A(ins)	X	14067908	G	A	c.77C>T	p.Ala26Val	lgc-21	WBGene00007903	C33G3.3	missense_variant	MY16	REF	13777119	14749877	6.92	0.1768	none available	Ligand-Gated ion Channel
PAL3A(ins)	X	14528917	A	G	c.155A>G	p.Lys52Arg	nspc-19	WBGene00008360	D1025.9	missense_variant	MY16	ALT	13777119	14749877	6.92	0.1756	none available	Nematode Specific Peptide family, group C
PAL3A(ins)	III	3108087	G	A	c.248C>T	p.Thr83Ile	NA	WBGene00021819	Y53G8B.3	missense_variant	MY16	REF	3052328	3420817	6	0.1725	none available	not known
PAL3A(ins)	III	3237969	T	C	c.1666T>C	p.Tyr556His	NA	WBGene00021799	Y53G8AL.1	missense_variant	MY16	ALT	3052328	3420817	6	0.1716	none available	not known
PAL3A(ins)	III	3252953	T	C	c.149A>G	p.Glu50Gly	NA	WBGene00021801	Y53G8AL.3	missense_variant	MY16	REF	3052328	3420817	6	0.1715	none available	not known
PAL3A(ins)	III	3270307	T	A	c.1508A>T	p.Tyr503Phe	NA	WBGene00021808	Y53G8AM.8	missense_variant	MY16	REF	3052328	3420817	6	0.1715	none available	not known
PAL3A(ins)	III	3271888	T	G	c.67T>G	p.Phe23Val	NA	WBGene00021803	Y53G8AM.2	missense_variant	MY16	REF	3052328	3420817	6	0.1715	none available	not known
PAL3A(ins)	III	3055243	T	C	c.1858T>C	p.Ser620Pro	NA	WBGene00019169	H06I04.5	missense_variant	MY16	REF	3052328	3420817	6	0.1707	none available	not known
PAL3A(ins)	III	3106634	T	C	c.797A>G	p.Tyr266Cys	NA	WBGene00021819	Y53G8B.3	missense_variant	MY16	REF	3052328	3420817	6	0.1707	none available	not known
PAL3A(ins)	III	3187528	C	A	c.385C>A	p.Leu129Ile	mks-1	WBGene00020100	R148.1a	missense_variant	MY16	REF	3052328	3420817	6	0.1707	mks-1 encodes, by alternative splicing, two isoforms of an ortholog of human MKS1, and is paralogous to MKRS-1 and MKRS-2; MKS-1 is redundantly required with NPH-4 for roughly normal foraging, and with both NPH-1 and NPH-4 for cilia formation; MKS-1 is expressed in a subset of amphid and inner labial neurons, in a DAF-19-dependent manner; MKS-1 forms a complex with MKRS-1 and MKRS-2 at the base o…	MecKel-Gruber Syndrome (MKS) homolog
PAL3A(ins)	III	3107784	C	T	c.448G>A	p.Glu150Lys	NA	WBGene00021819	Y53G8B.3	missense_variant&splice_region_variant	MY16	REF	3052328	3420817	6	0.1703	none available	not known
PAL3A(ins)	III	3203225	T	C	c.2012A>G	p.Glu671Gly	frm-8	WBGene00001494	H09G03.2a	missense_variant	MY16	ALT	3052328	3420817	6	0.1683	frm-8 encodes a protein containing a WW domain, a PDZ domain, and a FERM domain and has homology to the human predicted protein KIAA0316.	FERM domain (protein4.1-ezrin-radixin-moesin) family
PAL3A(ins)	X	14696796	G	A	c.1586C>T	p.Ser529Leu	hch-1	WBGene00001828	F40E10.1	missense_variant	MY16	REF	13777119	14749877	6.92	0.168	hch-1 encodes a member of the zinc-dependent metalloprotease family that contains an epidermal growth factor-like domain, a CUB domain, and a TSP1 domain and affects hatching and QL neuroblast migration.	defective HatCHing
PAL3A(ins)	X	14228480	A	T	c.1456A>T	p.Thr486Ser	cyp-13B2	WBGene00010606	K06G5.2	missense_variant	MY16	REF	13777119	14749877	6.92	0.1662	cyp-13B2 encodes one of ~80 C. elegans cytochrome P450s: membrane-associated, heme-containing NADPH-dependent monooxygenases that catalyze the oxidative metabolism of a variety of exogenous compounds and endogenous substrates.	CYtochrome P450 family
PAL3A(ins)	X	13864230	T	C	c.59A>G	p.Glu20Gly	NA	WBGene00010835	M03B6.3	missense_variant	MY16	REF	13777119	14749877	6.92	0.166	none available	not known
PAL3A(ins)	X	14262356	C	A	c.1478C>A	p.Thr493Lys	NA	WBGene00008462	E02H4.4	missense_variant	MY16	ALT	13777119	14749877	6.92	0.1654	none available	not known
PAL3A(ins)	X	14262893	T	C	c.539A>G	p.Gln180Arg	NA	WBGene00194907	E02H4.8	missense_variant	MY16	ALT	13777119	14749877	6.92	0.1654	none available	not known
PAL3A(ins)	X	14262903	C	T	c.529G>A	p.Glu177Lys	NA	WBGene00194907	E02H4.8	missense_variant	MY16	ALT	13777119	14749877	6.92	0.1654	none available	not known
PAL3A(ins)	X	14159070	T	A	c.1309A>T	p.Thr437Ser	lgc-25	WBGene00010994	R03E1.3	missense_variant	MY16	ALT	13777119	14749877	6.92	0.1652	none available	Ligand-Gated ion Channel
PAL3A(ins)	X	14242304	T	G	c.646A>C	p.Lys216Gln	NA	WBGene00010553	K04C1.3	missense_variant	MY16	REF	13777119	14749877	6.92	0.1649	none available	not known
PAL3A(ins)	X	14330076	G	T	c.517G>T	p.Ala173Ser	NA	WBGene00007531	C11H1.7a	missense_variant	MY16	ALT	13777119	14749877	6.92	0.1616	none available	not known
PAL3A(ins)	X	14414873	T	C	c.589A>G	p.Lys197Glu	NA	WBGene00045291	F23D12.10	missense_variant	MY16	ALT	13777119	14749877	6.92	0.1616	none available	not known
PAL3A(ins)	X	14421450	T	C	c.23A>G	p.Gln8Arg	NA	WBGene00009086	F23D12.2	missense_variant	MY16	ALT	13777119	14749877	6.92	0.1616	This gene encodes a protein containing an F-box, a motif predicted to mediate protein-protein interactions either with homologs of yeast Skp-1p or with other proteins; this gene's encoded protein also contains an FTH/DUF38 motif, which may also mediate protein-protein interaction.	not known
PAL3A(ins)	X	14445814	C	T	c.359C>T	p.Pro120Leu	NA	WBGene00009088	F23D12.4	missense_variant	MY16	ALT	13777119	14749877	6.92	0.1616	This gene encodes a protein containing an F-box, a motif predicted to mediate protein-protein interactions either with homologs of yeast Skp-1p or with other proteins.	not known
PAL3A(ins)	X	14454948	C	T	c.205G>A	p.Val69Ile	NA	WBGene00044156	Y66C5A.1	missense_variant	MY16	ALT	13777119	14749877	6.92	0.1616	none available	not known
PAL3A(ins)	X	14417102	G	T	c.3601C>A	p.His1201Asn	NA	WBGene00009086	F23D12.2	missense_variant	MY16	REF	13777119	14749877	6.92	0.1602	This gene encodes a protein containing an F-box, a motif predicted to mediate protein-protein interactions either with homologs of yeast Skp-1p or with other proteins; this gene's encoded protein also contains an FTH/DUF38 motif, which may also mediate protein-protein interaction.	not known
PAL3A(ins)	X	14227546	G	A	c.1072G>A	p.Glu358Lys	cyp-13B2	WBGene00010606	K06G5.2	missense_variant	MY16	REF	13777119	14749877	6.92	0.1596	cyp-13B2 encodes one of ~80 C. elegans cytochrome P450s: membrane-associated, heme-containing NADPH-dependent monooxygenases that catalyze the oxidative metabolism of a variety of exogenous compounds and endogenous substrates.	CYtochrome P450 family
PAL3A(ins)	X	14713627	A	G	c.1240A>G	p.Arg414Gly	tag-53	WBGene00006432	F33C8.1a	missense_variant	MY16	REF	13777119	14749877	6.92	0.1594	tag-53 encodes a protein with high similarity to human Attractin, and affects fertility and locomotion.	Temporarily Assigned Gene name
PAL3A(ins)	III	3234836	T	C	c.641T>C	p.Ile214Thr	NA	WBGene00021799	Y53G8AL.1	missense_variant	MY16	ALT	3052328	3420817	6	0.1577	none available	not known
PAL3A(ins)	X	14586289	C	T	c.1202G>A	p.Gly401Asp	NA	WBGene00008094	C44H4.4	missense_variant&splice_region_variant	MY16	ALT	13777119	14749877	6.92	0.1557	none available	not known
PAL3A(ins)	X	14622118	G	A	c.7870G>A	p.Val2624Met	rbc-1	WBGene00004313	F54E4.1a	missense_variant	MY16	ALT	13777119	14749877	6.92	0.1557	rbc-1 encodes an ortholog of S. cerevisiae RAV1; like RAV1, RBC-1 may be required for the reassociation of vacuolar proton-translocating ATPase (V-ATPase) after temporary glucose starvation.	RaBConnectin related
PAL3A(ins)	X	14655477	T	G	c.352T>G	p.Ser118Ala	syg-2	WBGene00007750	C26G2.1	missense_variant	MY16	ALT	13777119	14749877	6.92	0.1557	syg-2 encodes a transmembrane protein that is a member of the immunoglobulin superfamily of proteins; during larval development, SYG-2 activity is required in vulval epithelial cells for proper synaptic specificity of the HSNL neuron; in regulating synapse formation, SYG-2 acts as a guidepost protein for the SYG-1 receptor that interacts with SYG-2 and acts within HSNL to regulate synaptic specif…	SYnaptoGenesis abnormal
PAL3A(ins)	X	14077651	T	C	c.772A>G	p.Lys258Glu	NA	WBGene00007905	C33G3.5	missense_variant	MY16	REF	13777119	14749877	6.92	0.1551	none available	not known
PAL3A(ins)	X	14072058	A	G	c.281A>G	p.Asp94Gly	NA	WBGene00007904	C33G3.4	missense_variant	MY16	REF	13777119	14749877	6.92	0.1545	C33G3.4 is orthologous to the human gene BETA-MANNOSIDASE (MANBA; OMIM:248510), which when mutated leads to disease.	not known
PAL3A(ins)	III	3294297	G	T	c.33C>A	p.Phe11Leu	NA	WBGene00021815	Y53G8AR.8	missense_variant	MY16	REF	3052328	3420817	6	0.1545	none available	not known
PAL3A(ins)	X	14076737	G	T	c.1082C>A	p.Thr361Lys	NA	WBGene00007905	C33G3.5	missense_variant	MY16	REF	13777119	14749877	6.92	0.1528	none available	not known
PAL3A(ins)	X	14022226	T	C	c.790T>C	p.Trp264Arg	NA	WBGene00007295	C04C11.1a	missense_variant	MY16	REF	13777119	14749877	6.92	0.1522	none available	not known
PAL3A(ins)	X	14589749	A	G	c.92A>G	p.Asn31Ser	tap-1	WBGene00006524	C44H4.5	missense_variant	MY16	ALT	13777119	14749877	6.92	0.1517	tap-1 encodes the C. elegans ortholog of the vertebrate TAB1 (TGF-beta activated kinase 1/MAP3K7 binding protein 1) protein; tap-1 is required, together with mom-4, for endodermal cell fate specification in the developing embryo; when co-expressed in vitro, TAP-1 binds MOM-4, the C. elegans TAK1 ortholog, and positively regulates MOM-4 MAPKKK activity.	TAK1 kinase/MOM-4 binding Protein
PAL3A(ins)	X	14086591	T	C	c.293T>C	p.Phe98Ser	NA	WBGene00008879	F16B12.1	missense_variant	MY16	ALT	13777119	14749877	6.92	0.1515	none available	not known
PAL3A(ins)	X	14086664	A	T	c.366A>T	p.Arg122Ser	NA	WBGene00008879	F16B12.1	missense_variant	MY16	ALT	13777119	14749877	6.92	0.1515	none available	not known
PAL3A(ins)	III	3239319	T	C	c.2285T>C	p.Leu762Ser	NA	WBGene00021799	Y53G8AL.1	missense_variant	MY16	ALT	3052328	3420817	6	0.1515	none available	not known
PAL3A(ins)	X	13834917	T	C	c.338T>C	p.Ile113Thr	NA	WBGene00008955	F19D8.2	missense_variant	MY16	REF	13777119	14749877	6.92	0.1509	none available	not known
PAL3A(ins)	X	14315408	G	T	c.710G>T	p.Ser237Ile	prx-1	WBGene00004191	C11H1.4a	missense_variant	MY16	REF	13777119	14749877	6.92	0.1487	prx-1 encodes a predicted peroxin, a subfamily 2 member of the AAA (ATPases Associated with diverse cellular Activities) family that affects growth in one large-scale RNAi screen; expressed in intestinal cells throughout development.	PeRoXisome assembly factor
PAL3A(ins)	X	14077223	G	A	c.920C>T	p.Ser307Phe	NA	WBGene00007905	C33G3.5	missense_variant	MY16	REF	13777119	14749877	6.92	0.1474	none available	not known
PAL3A(ins)	X	14156943	C	T	c.23G>A	p.Arg8Lys	ceh-90	WBGene00010995	R03E1.4	missense_variant	MY16	ALT	13777119	14749877	6.92	0.1462	none available	C. Elegans Homeobox
PAL3A(ins)	X	13965438	T	A	c.862T>A	p.Leu288Met	NA	WBGene00009849	F48F7.3	missense_variant	MY16	ALT	13777119	14749877	6.92	0.1457	none available	not known
PAL3A(ins)	X	13988222	G	T	c.597G>T	p.Met199Ile	irld-24	WBGene00007844	C31E10.3	missense_variant	MY16	ALT	13777119	14749877	6.92	0.1457	none available	Insulin/EGF-Receptor L Domain protein
PAL3A(ins)	III	3176695	G	A	c.1072G>A	p.Ala358Thr	NA	WBGene00020102	R148.3a	missense_variant	MY16	REF	3052328	3420817	6	0.1454	none available	not known
PAL3A(ins)	X	14676528	A	G	c.926A>G	p.Asn309Ser	slt-1	WBGene00004854	F40E10.4	missense_variant	MY16	ALT	13777119	14749877	6.92	0.145	slt-1 encodes the sole C. elegans homolog of Drosophila Split, a secreted extracellular protein containing leucine-rich and EGF-like repeats that functions as a ligand for the Robo receptor; during C. elegans larval development, slt-1 acts via the SAX-3/Robo receptor, and in parallel with UNC-6/Netrin, to direct ventral axon guidance and guidance at the midline; during embryonic development, slt-…	SLiT (Drosophila) homolog
PAL3A(ins)	X	14749694	G	T	c.1545G>T	p.Glu515Asp	NA	WBGene00007348	C05G5.2	missense_variant	MY16	ALT	13777119	14749877	6.92	0.145	none available	not known
PAL3A(ins)	X	14407516	T	G,A	c.426T>G	p.Ile142Met	frpr-17	WBGene00011765	T14C1.1	missense_variant	MY16	ALT	13777119	14749877	6.92	0.145	T14C1.1 encodes a homolog of the functionally active Fmrf Receptor (FR; CG2114) of D. melanogaster; it is thus possible that T14C1.1 is a receptor for one of the FMRF-like neurotransmitters in C. elegans (e.g., FLP-1 through FLP-12).	FMRFamide Peptide Receptor family
PAL3A(ins)	X	14578211	G	A	c.181G>A	p.Val61Ile	let-4	WBGene00002282	C44H4.2	missense_variant	MY16	REF	13777119	14749877	6.92	0.1434	let-4 encodes an extracellular leucine-rich repeat only protein; let-4 was originally identified in a screen for essential genes, and let-4 mutants exhibit early larval lethality; let-4 is required for organization of the apical extracellular matrix, and is involved in excretory cell canal morphology and renal function as mutants exhibit excretory canal cysts and impaired renal function.	LEThal
PAL3A(ins)	X	14579118	A	G	c.911A>G	p.Lys304Arg	let-4	WBGene00002282	C44H4.2	missense_variant	MY16	REF	13777119	14749877	6.92	0.1434	let-4 encodes an extracellular leucine-rich repeat only protein; let-4 was originally identified in a screen for essential genes, and let-4 mutants exhibit early larval lethality; let-4 is required for organization of the apical extracellular matrix, and is involved in excretory cell canal morphology and renal function as mutants exhibit excretory canal cysts and impaired renal function.	LEThal
PAL3A(ins)	X	14603857	A	G	c.373A>G	p.Asn125Asp	eor-2	WBGene00001325	C44H4.7a	missense_variant&splice_region_variant	MY16	REF	13777119	14749877	6.92	0.1434	eor-2 encodes an unfamiliar protein, similar to CG17233 in Drosophila and KIAA1205 in H. sapiens, required for signal transduction by both RAS and Wnt pathways in both excretory system development and P12 fate specification.	Egl-1 suppressor/DiO uptake defective/raf enhancer
PAL3A(ins)	X	14667458	C	T	c.1363C>T	p.Leu455Phe	NA	WBGene00007751	C26G2.2	missense_variant	MY16	REF	13777119	14749877	6.92	0.1434	none available	not known
PAL3A(ins)	X	14670869	A	G	c.3338A>G	p.Tyr1113Cys	NA	WBGene00007751	C26G2.2	missense_variant	MY16	REF	13777119	14749877	6.92	0.1434	none available	not known
PAL3A(ins)	X	14480231	G	C	c.701G>C	p.Cys234Ser	NA	WBGene00044147	M163.11	missense_variant	MY16	ALT	13777119	14749877	6.92	0.1434	none available	not known
PAL3A(ins)	X	14503751	C	T	c.74G>A	p.Ser25Asn	NA	WBGene00010935	M163.1	missense_variant	MY16	ALT	13777119	14749877	6.92	0.1434	none available	not known
PAL3A(ins)	X	14530070	A	T	c.68T>A	p.Leu23His	nspc-20	WBGene00008356	D1025.4	missense_variant	MY16	ALT	13777119	14749877	6.92	0.1434	none available	Nematode Specific Peptide family, group C
PAL3A(ins)	X	14645477	T	A	c.10A>T	p.Ile4Leu	NA	WBGene00010060	F54E4.4	missense_variant	MY16	ALT	13777119	14749877	6.92	0.1434	none available	not known
PAL3A(ins)	X	14669985	C	T	c.2933C>T	p.Ala978Val	NA	WBGene00007751	C26G2.2	missense_variant	MY16	ALT	13777119	14749877	6.92	0.1434	none available	not known
PAL3A(ins)	III	3172211	A	C	c.386A>C	p.Ter129Serext*?	NA	WBGene00020103	R148.4a	stop_lost	MY16	REF	3052328	3420817	6	0.1429	none available	not known
PAL3A(ins)	III	3387757	C	A	c.362G>T	p.Arg121Leu	NA	WBGene00008347	C56G7.2	missense_variant	MY16	REF	3052328	3420817	6	0.1424	This gene encodes a protein containing an F-box, a motif predicted to mediate protein-protein interactions either with homologs of yeast Skp-1p or with other proteins.	not known
PAL3A(ins)	III	3401034	C	A	c.2612G>T	p.Gly871Val	npp-9	WBGene00003795	F59A2.1a	missense_variant	MY16	REF	3052328	3420817	6	0.1424	none available	Nuclear Pore complex Protein
PAL3A(ins)	X	14512297	C	T	c.376G>A	p.Gly126Ser	fbxa-141	WBGene00008355	D1025.3	missense_variant	MY16	ALT	13777119	14749877	6.92	0.1417	This gene encodes a protein containing an F-box, a motif predicted to mediate protein-protein interactions either with homologs of yeast Skp-1p or with other proteins; this gene's encoded protein also contains an FTH/DUF38 motif, which may also mediate protein-protein interaction.	F-box A protein
PAL3A(ins)	III	3226354	G	A	c.3G>A	p.Met1?	NA	WBGene00019174	H09G03.1	start_lost	MY16	REF	3052328	3420817	6	0.1416	none available	not known
PAL3A(ins)	X	13844446	G	C	c.107G>C	p.Ser36Thr	NA	WBGene00010837	M03B6.5	missense_variant	MY16	REF	13777119	14749877	6.92	0.1394	none available	not known
PAL3A(ins)	X	14290538	G	A	c.403C>T	p.Pro135Ser	madd-3	WBGene00006517	E02H4.3a	missense_variant	MY16	REF	13777119	14749877	6.92	0.1394	none available	Muscle Arm Development Defective
PAL3A(ins)	X	14306760	A	G	c.305T>C	p.Ile102Thr	NA	WBGene00007528	C11H1.2	missense_variant	MY16	REF	13777119	14749877	6.92	0.1394	none available	not known
PAL3A(ins)	X	14392898	G	A	c.776C>T	p.Ser259Phe	NA	WBGene00013368	Y60A9.1	missense_variant	MY16	REF	13777119	14749877	6.92	0.1394	none available	not known
PAL3A(ins)	X	14414417	G	C	c.1045C>G	p.Arg349Gly	NA	WBGene00045291	F23D12.10	missense_variant	MY16	REF	13777119	14749877	6.92	0.1394	none available	not known
PAL3A(ins)	X	14417671	C	T	c.3032G>A	p.Arg1011Lys	NA	WBGene00009086	F23D12.2	missense_variant	MY16	REF	13777119	14749877	6.92	0.1394	This gene encodes a protein containing an F-box, a motif predicted to mediate protein-protein interactions either with homologs of yeast Skp-1p or with other proteins; this gene's encoded protein also contains an FTH/DUF38 motif, which may also mediate protein-protein interaction.	not known
PAL3A(ins)	X	14420996	C	G	c.399G>C	p.Glu133Asp	NA	WBGene00009086	F23D12.2	missense_variant	MY16	REF	13777119	14749877	6.92	0.1394	This gene encodes a protein containing an F-box, a motif predicted to mediate protein-protein interactions either with homologs of yeast Skp-1p or with other proteins; this gene's encoded protein also contains an FTH/DUF38 motif, which may also mediate protein-protein interaction.	not known
PAL3A(ins)	X	13862341	T	C	c.1192A>G	p.Ile398Val	NA	WBGene00010835	M03B6.3	missense_variant	MY16	ALT	13777119	14749877	6.92	0.1388	none available	not known
PAL3A(ins)	X	14130758	C	A	c.1670C>A	p.Pro557Gln	NA	WBGene00009233	F28H6.4	missense_variant	MY16	REF	13777119	14749877	6.92	0.1387	none available	not known
PAL3A(ins)	X	14004731	C	T	c.3046G>A	p.Glu1016Lys	tbc-19	WBGene00007849	C31E10.8	missense_variant	MY16	REF	13777119	14749877	6.92	0.1384	none available	TBC (Tre-2/Bub2/Cdc16) domain family
PAL3A(ins)	III	3054068	A	C	c.1153A>C	p.Ile385Leu	NA	WBGene00019169	H06I04.5	missense_variant	WN2001	REF	3052328	3420817	6	0.1355	none available	not known
PAL3A(ins)	X	14555559	C	T	c.1712C>T	p.Ser571Phe	ram-5	WBGene00004301	T24C2.1	missense_variant	MY16	REF	13777119	14749877	6.92	0.1353	ram-5 encodes a novel transmembrane protein; during male tail development, ram-5 activity is required in ray structural cells for proper sensory ray morphogenesis; a RAM-5::GFP fusion protein is expressed in all of the ray structural cells of the male tail, as well as additional sensory support cells in both hermaphrodites and males, including those of the inner labial sensilla as well as the ADE…	abnormal RAy Morphology
PAL3A(ins)	X	13980969	T	A	c.130T>A	p.Phe44Ile	arrd-27	WBGene00009853	F48F7.8	missense_variant	MY16	ALT	13777119	14749877	6.92	0.1353	none available	ARRestin Domain protein
PAL3A(ins)	X	13931621	A	T	c.551A>T	p.Asn184Ile	NA	WBGene00010494	K02B9.3a	missense_variant	MY16	ALT	13777119	14749877	6.92	0.1352	none available	not known
PAL3A(ins)	X	14091406	G	T	c.703G>T	p.Gly235Cys	dsl-4	WBGene00001106	F16B12.2	missense_variant	MY16	ALT	13777119	14749877	6.92	0.1342	dsl-4 encodes a putative secreted protein with a single DSL domain and three EGF domains in series, somewhat like Delta/LAG-2; unlike the nematode-specific family of Delta/LAG-2-like proteins (including DSL-1, -2, -3, -5, -6, and -7), DSL-4 is evolutionarily divergent, with perhaps a distant affinity to APX-1, ARG-1, and LAG-2.	Delta/Serrate/Lag-2 domain
PAL3A(ins)	X	14521367	T	G	c.335T>G	p.Phe112Cys	NA	WBGene00008353	D1025.1	missense_variant	MY16	ALT	13777119	14749877	6.92	0.1339	none available	not known
PAL3A(ins)	X	13935025	C	A	c.95C>A	p.Thr32Asn	elt-3	WBGene00001251	K02B9.4a	missense_variant	MY16	REF	13777119	14749877	6.92	0.1335	elt-3 gene encodes a GATA transcription factor; during embryogenesis, ELT-3 appears to act downstream of ELT-1, also a GATA transcription factor, in a redundant pathway controlling hypodermal cell differentiation; ELT-3 is also required for positive regulation of transcription of nlp-29, which encodes an antimicrobial peptide, in response to fungal infection and gpdh-1 in response to salt stress;…	Erythroid-Like Transcription factor family
PAL3A(ins)	X	14087927	G	A	c.1177G>A	p.Ala393Thr	NA	WBGene00008879	F16B12.1	missense_variant	MY16	ALT	13777119	14749877	6.92	0.1334	none available	not known
PAL3A(ins)	X	14089303	A	T	c.1690A>T	p.Thr564Ser	NA	WBGene00008879	F16B12.1	missense_variant	MY16	ALT	13777119	14749877	6.92	0.1334	none available	not known
PAL3A(ins)	III	3259332	C	G	c.551G>C	p.Ter184Serext*?	NA	WBGene00021806	Y53G8AM.6	stop_lost&splice_region_variant	MY16	ALT	3052328	3420817	6	0.1331	none available	not known
PAL3A(ins)	X	14527501	A	G	c.23T>C	p.Val8Ala	nspc-18	WBGene00008358	D1025.7	missense_variant	MY16	REF	13777119	14749877	6.92	0.1323	none available	Nematode Specific Peptide family, group C
PAL3A(ins)	X	14164036	G	A	c.413C>T	p.Ala138Val	vha-20	WBGene00010993	R03E1.2	missense_variant	MY16	REF	13777119	14749877	6.92	0.1316	none available	not known
PAL3A(ins)	X	14383510	A	T	c.260A>T	p.Glu87Val	NA	WBGene00013370	Y60A9.3	missense_variant	MY16	REF	13777119	14749877	6.92	0.1314	none available	not known
PAL3A(ins)	X	14392901	T	C	c.773A>G	p.Asn258Ser	NA	WBGene00013368	Y60A9.1	missense_variant	MY16	REF	13777119	14749877	6.92	0.1314	none available	not known
PAL3A(ins)	X	14393436	C	T	c.598G>A	p.Glu200Lys	NA	WBGene00013368	Y60A9.1	missense_variant	MY16	REF	13777119	14749877	6.92	0.1314	none available	not known
PAL3A(ins)	X	14393661	T	A	c.488A>T	p.Lys163Ile	NA	WBGene00013368	Y60A9.1	missense_variant	MY16	REF	13777119	14749877	6.92	0.1314	none available	not known
PAL3A(ins)	X	14393919	G	A	c.319C>T	p.Pro107Ser	NA	WBGene00013368	Y60A9.1	missense_variant	MY16	REF	13777119	14749877	6.92	0.1314	none available	not known
PAL3A(ins)	X	14394271	A	T	c.119T>A	p.Ile40Lys	NA	WBGene00013368	Y60A9.1	missense_variant	MY16	REF	13777119	14749877	6.92	0.1314	none available	not known
PAL3A(ins)	X	14394344	G	A	c.46C>T	p.His16Tyr	NA	WBGene00013368	Y60A9.1	missense_variant&splice_region_variant	MY16	REF	13777119	14749877	6.92	0.1314	none available	not known
PAL3A(ins)	III	3357004	G	T	c.1926G>T	p.Met642Ile	gei-1	WBGene00001559	F45H7.2a	missense_variant	MY16	REF	3052328	3420817	6	0.1313	gei-1 encodes a protein containing a RhoGAP domain and a START (StAR-related lipid-transfer) domain and interacts with GEX-2 in yeast two-hybrid assays.	GEX Interacting protein
PAL3A(ins)	III	3357953	C	T	c.2101C>T	p.Pro701Ser	gei-1	WBGene00001559	F45H7.2a	missense_variant	MY16	REF	3052328	3420817	6	0.1313	gei-1 encodes a protein containing a RhoGAP domain and a START (StAR-related lipid-transfer) domain and interacts with GEX-2 in yeast two-hybrid assays.	GEX Interacting protein
PAL3A(ins)	III	3365228	C	G	c.928G>C	p.Asp310His	prk-2	WBGene00004183	F45H7.4	missense_variant&splice_region_variant	MY16	REF	3052328	3420817	6	0.1313	none available	Pim (mammalian oncogene) Related Kinase
PAL3A(ins)	III	3365239	T	G	c.917A>C	p.Glu306Ala	prk-2	WBGene00004183	F45H7.4	missense_variant	MY16	REF	3052328	3420817	6	0.1313	none available	Pim (mammalian oncogene) Related Kinase
PAL3A(ins)	III	3356402	G	T	c.1728G>T	p.Met576Ile	gei-1	WBGene00001559	F45H7.2a	missense_variant	MY16	REF	3052328	3420817	6	0.1308	gei-1 encodes a protein containing a RhoGAP domain and a START (StAR-related lipid-transfer) domain and interacts with GEX-2 in yeast two-hybrid assays.	GEX Interacting protein
PAL3A(ins)	III	3242017	A	G,T	c.1143T>A	p.Phe381Leu	NA	WBGene00021800	Y53G8AL.2	missense_variant	MY16	ALT	3052328	3420817	6	0.1304	none available	not known
PAL3A(ins)	X	14383282	A	C	c.32A>C	p.Tyr11Ser	NA	WBGene00013370	Y60A9.3	missense_variant	MY16	REF	13777119	14749877	6.92	0.1304	none available	not known
PAL3A(ins)	III	3176908	A	C	c.1211A>C	p.Gln404Pro	NA	WBGene00020102	R148.3a	missense_variant	MY16	REF	3052328	3420817	6	0.1284	none available	not known
PAL3A(ins)	X	14421096	T	C	c.299A>G	p.His100Arg	NA	WBGene00009086	F23D12.2	missense_variant	MY16	REF	13777119	14749877	6.92	0.1254	This gene encodes a protein containing an F-box, a motif predicted to mediate protein-protein interactions either with homologs of yeast Skp-1p or with other proteins; this gene's encoded protein also contains an FTH/DUF38 motif, which may also mediate protein-protein interaction.	not known
PAL3A(ins)	X	14417525	C	T	c.3178G>A	p.Ala1060Thr	NA	WBGene00009086	F23D12.2	missense_variant	MY16	ALT	13777119	14749877	6.92	0.125	This gene encodes a protein containing an F-box, a motif predicted to mediate protein-protein interactions either with homologs of yeast Skp-1p or with other proteins; this gene's encoded protein also contains an FTH/DUF38 motif, which may also mediate protein-protein interaction.	not known
PAL3A(ins)	X	14418381	T	A	c.2421A>T	p.Glu807Asp	NA	WBGene00009086	F23D12.2	missense_variant	MY16	ALT	13777119	14749877	6.92	0.125	This gene encodes a protein containing an F-box, a motif predicted to mediate protein-protein interactions either with homologs of yeast Skp-1p or with other proteins; this gene's encoded protein also contains an FTH/DUF38 motif, which may also mediate protein-protein interaction.	not known
PAL3A(ins)	X	14420455	T	A	c.628A>T	p.Met210Leu	NA	WBGene00009086	F23D12.2	missense_variant	MY16	ALT	13777119	14749877	6.92	0.125	This gene encodes a protein containing an F-box, a motif predicted to mediate protein-protein interactions either with homologs of yeast Skp-1p or with other proteins; this gene's encoded protein also contains an FTH/DUF38 motif, which may also mediate protein-protein interaction.	not known
PAL3A(ins)	III	3054014	C	A	c.1099C>A	p.His367Asn	NA	WBGene00019169	H06I04.5	missense_variant	DL238	ALT	3052328	3420817	6	0.1239	none available	not known
PAL3A(ins)	III	3227902	T	C	c.493T>C	p.Ser165Pro	NA	WBGene00019174	H09G03.1	missense_variant	MY16	ALT	3052328	3420817	6	0.1236	none available	not known
PAL3A(ins)	III	3323284	G	T	c.163G>T	p.Ala55Ser	phf-15	WBGene00021810	Y53G8AR.2a	missense_variant	MY16	ALT	3052328	3420817	6	0.123	none available	PHd Finger family
PAL3A(ins)	X	14475788	G	A	c.985G>A	p.Ala329Thr	NA	WBGene00010937	M163.5	missense_variant	MY16	REF	13777119	14749877	6.92	0.1224	none available	not known
PAL3A(ins)	X	14082539	T	G	c.1044A>C	p.Lys348Asn	NA	WBGene00007906	C33G3.6	missense_variant	MY16	ALT	13777119	14749877	6.92	0.122	none available	not known
PAL3A(ins)	X	14130001	G	A	c.1282G>A	p.Gly428Arg	NA	WBGene00009233	F28H6.4	missense_variant	MY16	REF	13777119	14749877	6.92	0.1198	none available	not known
PAL3A(ins)	X	14107563	A	C	c.4063A>C	p.Asn1355His	NA	WBGene00008882	F16B12.6	missense_variant	MY16	ALT	13777119	14749877	6.92	0.1194	none available	not known
PAL3A(ins)	X	14109314	T	C	c.557T>C	p.Leu186Pro	NA	WBGene00008883	F16B12.7	missense_variant	MY16	ALT	13777119	14749877	6.92	0.1194	none available	not known
PAL3A(ins)	X	14514253	T	C	c.386A>G	p.Asn129Ser	gcsh-1	WBGene00008354	D1025.2	missense_variant	MY16	REF	13777119	14749877	6.92	0.1187	none available	Glycine Cleavage System H protein
PAL3A(ins)	X	14606293	G	A	c.1657G>A	p.Val553Ile	eor-2	WBGene00001325	C44H4.7a	missense_variant	MY16	ALT	13777119	14749877	6.92	0.117	eor-2 encodes an unfamiliar protein, similar to CG17233 in Drosophila and KIAA1205 in H. sapiens, required for signal transduction by both RAS and Wnt pathways in both excretory system development and P12 fate specification.	Egl-1 suppressor/DiO uptake defective/raf enhancer
PAL3A(ins)	X	14249053	A	G	c.529A>G	p.Asn177Asp	NA	WBGene00010555	K04C1.5	missense_variant	MY16	REF	13777119	14749877	6.92	0.1163	none available	not known
PAL3A(ins)	X	14102610	G	C	c.83G>C	p.Cys28Ser	NA	WBGene00008882	F16B12.6	missense_variant	MY16	ALT	13777119	14749877	6.92	0.1163	none available	not known
PAL3A(ins)	X	14218052	C	T	c.1121C>T	p.Thr374Ile	NA	WBGene00010605	K06G5.1a	missense_variant	MY16	REF	13777119	14749877	6.92	0.1153	none available	not known
PAL3A(ins)	X	13800808	C	T	c.1096G>A	p.Val366Ile	obr-3	WBGene00014215	ZK1086.1a	missense_variant	MY16	ALT	13777119	14749877	6.92	0.1149	obr-3 encodes two isoforms of a protein with an N-terminal pleckstrin domain and a C-terminal oxysterol-binding domain; OBR-3 has orthologs in Drosophila (CG5077) and humans (OSBPL8; OMIM:606736); OBR-3 binds the BMP receptor-associated molecule (BRAM) proteins BRA-1 and BRA-2; obr-3 is expressed in pharyngeal muscle, hypodermis, and several neurons; obr-3 is required for normally large body size…	Oxysterol Binding protein (OSBP) Related
PAL3A(ins)	X	14141964	A	T	c.19A>T	p.Ser7Cys	ceh-89	WBGene00009231	F28H6.2	missense_variant	MY16	REF	13777119	14749877	6.92	0.1147	none available	C. Elegans Homeobox
PAL3A(ins)	X	14149299	C	T	c.455C>T	p.Ser152Leu	akt-2	WBGene00000103	F28H6.1a	missense_variant	MY16	REF	13777119	14749877	6.92	0.1147	akt-2 encodes a homolog of the serine/threonine kinase Akt/PKB, AKT-2, that is required for progression through the dauer stage of development and for the negative regulation of adult lifespan; inactivation of akt-2 causes animals to arrest constitutively at the dauer stage, while having an increased life span; widely expressed, AKT-2 is activated by the phospholipid products of phosphoinositide …	AKT kinase family
PAL3A(ins)	X	14155120	A	T	c.577T>A	p.Ser193Thr	ceh-90	WBGene00010995	R03E1.4	missense_variant	MY16	REF	13777119	14749877	6.92	0.1147	none available	C. Elegans Homeobox
PAL3A(ins)	III	3329416	G	C	c.1476G>C	p.Met492Ile	phf-15	WBGene00021810	Y53G8AR.2a	missense_variant	MY16	ALT	3052328	3420817	6	0.1144	none available	PHd Finger family
PAL3A(ins)	III	3329752	G	C	c.1812G>C	p.Gln604His	phf-15	WBGene00021810	Y53G8AR.2a	missense_variant	MY16	ALT	3052328	3420817	6	0.1144	none available	PHd Finger family
PAL3A(ins)	III	3289035	T	G	c.1425T>G	p.Ile475Met	NA	WBGene00021814	Y53G8AR.7a	missense_variant	MY16	REF	3052328	3420817	6	0.1138	none available	not known
PAL3A(ins)	III	3299434	G	C	c.226G>C	p.Glu76Gln	NA	WBGene00021812	Y53G8AR.5	missense_variant	MY16	REF	3052328	3420817	6	0.1138	none available	not known
PAL3A(ins)	III	3380945	T	C	c.965A>G	p.Tyr322Cys	hecw-1	WBGene00009738	F45H7.6	missense_variant	MY16	REF	3052328	3420817	6	0.1133	hecw-1 encodes a conserved HECT domain-containing E3 ubiquitin ligase; HECW-1 activity is required in the OLL sensory neuron pair to negatively regulate pathogen avoidance behavior through inhibition of the neuropeptide receptor NPR-1; hecw-1 is expressed in neurons throughout the body and in the anterior ganglion, is expressed in the OLL left and right neurons.	HECT, C2 and WW domain-containing ubiquitin ligase
PAL3A(ins)	X	14309348	C	A	c.1115G>T	p.Gly372Val	NA	WBGene00007529	C11H1.3	missense_variant	MY16	REF	13777119	14749877	6.92	0.1127	none available	not known
PAL3A(ins)	X	14309349	C	T	c.1114G>A	p.Gly372Arg	NA	WBGene00007529	C11H1.3	missense_variant	MY16	REF	13777119	14749877	6.92	0.1127	none available	not known
PAL3A(ins)	X	14317660	G	A	c.1609G>A	p.Val537Ile	prx-1	WBGene00004191	C11H1.4a	missense_variant	MY16	REF	13777119	14749877	6.92	0.1127	prx-1 encodes a predicted peroxin, a subfamily 2 member of the AAA (ATPases Associated with diverse cellular Activities) family that affects growth in one large-scale RNAi screen; expressed in intestinal cells throughout development.	PeRoXisome assembly factor
PAL3A(ins)	X	14335687	A	T	c.190A>T	p.Lys64*	NA	WBGene00010570	K04G11.1	stop_gained	MY16	REF	13777119	14749877	6.92	0.1127	none available	not known
PAL3A(ins)	X	14336580	C	T	c.580C>T	p.Arg194Cys	NA	WBGene00010570	K04G11.1	missense_variant	MY16	REF	13777119	14749877	6.92	0.1127	none available	not known
PAL3A(ins)	X	14449340	C	A	c.362C>A	p.Thr121Lys	jmjd-3.2	WBGene00009089	F23D12.5	missense_variant	MY16	REF	13777119	14749877	6.92	0.1126	F23D12.5 encodes a putative histone H3 di/trimethyllysine-27 (H3K27me2/me3) demethylase; F23D12.5 contains a C-terminal JmjC domain, and is homologous to human JMJD3, UTX (OMIM:300128), and UTY (OMIM:400009); F23D12.5 is expected to antagonize transcriptional repression by polycomb repressor complexes, which mark stem cells (and presumably germline) by H3K27me3-mediated repression of somatic gene…	JuMonJi (transcription factor) Domain protein
PAL3A(ins)	X	14449342	A	T	c.364A>T	p.Thr122Ser	jmjd-3.2	WBGene00009089	F23D12.5	missense_variant	MY16	REF	13777119	14749877	6.92	0.1126	F23D12.5 encodes a putative histone H3 di/trimethyllysine-27 (H3K27me2/me3) demethylase; F23D12.5 contains a C-terminal JmjC domain, and is homologous to human JMJD3, UTX (OMIM:300128), and UTY (OMIM:400009); F23D12.5 is expected to antagonize transcriptional repression by polycomb repressor complexes, which mark stem cells (and presumably germline) by H3K27me3-mediated repression of somatic gene…	JuMonJi (transcription factor) Domain protein
PAL3A(ins)	III	3055471	C	G	c.2039C>G	p.Ala680Gly	NA	WBGene00019169	H06I04.5	missense_variant	MY16	ALT	3052328	3420817	6	0.1124	none available	not known
PAL3A(ins)	X	14243013	A	C	c.324T>G	p.Asp108Glu	NA	WBGene00010553	K04C1.3	missense_variant	MY16	REF	13777119	14749877	6.92	0.1123	none available	not known
PAL3A(ins)	X	14249535	C	A	c.714C>A	p.Asn238Lys	NA	WBGene00010555	K04C1.5	missense_variant	MY16	REF	13777119	14749877	6.92	0.1123	none available	not known
PAL3A(ins)	III	3097482	T	C	c.242T>C	p.Ile81Thr	NA	WBGene00019167	H06I04.1a	missense_variant	MY16	ALT	3052328	3420817	6	0.1118	none available	not known
PAL3A(ins)	III	3143719	A	C	c.17T>G	p.Phe6Cys	NA	WBGene00016634	C44B11.4	missense_variant	MY16	ALT	3052328	3420817	6	0.1118	none available	not known
PAL3A(ins)	X	14215682	C	A	c.308C>A	p.Thr103Lys	NA	WBGene00010605	K06G5.1a	missense_variant&splice_region_variant	MY16	REF	13777119	14749877	6.92	0.1117	none available	not known
PAL3A(ins)	X	14215802	G	A	c.385G>A	p.Asp129Asn	NA	WBGene00010605	K06G5.1a	missense_variant	MY16	REF	13777119	14749877	6.92	0.1117	none available	not known
PAL3A(ins)	X	14215808	G	A	c.391G>A	p.Ala131Thr	NA	WBGene00010605	K06G5.1a	missense_variant	MY16	REF	13777119	14749877	6.92	0.1117	none available	not known
PAL3A(ins)	X	14215812	C	A	c.395C>A	p.Thr132Asn	NA	WBGene00010605	K06G5.1a	missense_variant	MY16	REF	13777119	14749877	6.92	0.1117	none available	not known
PAL3A(ins)	X	14217201	A	G	c.626A>G	p.Asn209Ser	NA	WBGene00010605	K06G5.1a	missense_variant	MY16	REF	13777119	14749877	6.92	0.1117	none available	not known
PAL3A(ins)	X	14217953	C	T	c.1022C>T	p.Ser341Leu	NA	WBGene00010605	K06G5.1a	missense_variant	MY16	REF	13777119	14749877	6.92	0.1117	none available	not known
PAL3A(ins)	X	14221953	G	C	c.407C>G	p.Ser136Trp	NA	WBGene00010607	K06G5.3	missense_variant	MY16	REF	13777119	14749877	6.92	0.1117	none available	not known
PAL3A(ins)	III	3239039	G	A	c.2005G>A	p.Val669Ile	NA	WBGene00021799	Y53G8AL.1	missense_variant	MY16	REF	3052328	3420817	6	0.1114	none available	not known
PAL3A(ins)	X	13787312	A	T	c.1293A>T	p.Leu431Phe	NA	WBGene00010118	F55F3.4	missense_variant	MY16	ALT	13777119	14749877	6.92	0.111	none available	not known
PAL3A(ins)	X	13868269	A	G	c.1396T>C	p.Cys466Arg	hlb-1	WBGene00011904	T21H8.1a	missense_variant	MY16	ALT	13777119	14749877	6.92	0.111	hlb-1 encodes the C. elegans ortholog of human beta-liprin, a coiled-coil domain-containing protein that interacts with alpha-liprin, a transmembrane protein-tyrosine phosphatase-interacting protein; hlb-1 functions cell non-autonomously in the organization and proper function of neuromuscular junctions and hence, is also required for wild type locomotory behavior; an hlb-1 reporter fusion constr…	Homolog of Liprin Beta
PAL3A(ins)	X	14215412	G	A	c.88G>A	p.Asp30Asn	NA	WBGene00010605	K06G5.1a	missense_variant	MY16	ALT	13777119	14749877	6.92	0.1109	none available	not known
PAL3A(ins)	X	14215419	A	C	c.95A>C	p.Asn32Thr	NA	WBGene00010605	K06G5.1a	missense_variant	MY16	ALT	13777119	14749877	6.92	0.1109	none available	not known
PAL3A(ins)	X	14215459	G	C	c.135G>C	p.Lys45Asn	NA	WBGene00010605	K06G5.1a	missense_variant	MY16	ALT	13777119	14749877	6.92	0.1109	none available	not known
PAL3A(ins)	III	3102512	A	C	c.540T>G	p.Cys180Trp	NA	WBGene00021818	Y53G8B.2	missense_variant	MY16	REF	3052328	3420817	6	0.1101	none available	not known
PAL3A(ins)	III	3157005	G	C	c.400G>C	p.Val134Leu	NA	WBGene00016633	C44B11.1	missense_variant	MY16	REF	3052328	3420817	6	0.1101	none available	not known
PAL3A(ins)	III	3176384	C	G	c.761C>G	p.Pro254Arg	NA	WBGene00020102	R148.3a	missense_variant	MY16	REF	3052328	3420817	6	0.1101	none available	not known
PAL3A(ins)	X	14235178	C	T	c.108G>A	p.Met36Ile	srg-37	WBGene00005194	K04C1.1a	missense_variant	MY16	ALT	13777119	14749877	6.92	0.1094	srg-37 encodes a G-protein coupled receptor (GPCR) of the serpentine receptor class g (srg) which is involved in perception of ascarosides, which are the major small-molecule components of the dauer pheromone and regulate developmental diapause (dauer), olfactory learning, social behaviors and life-span; srg-37 functions redundantly with srg-36 in the perception of ascaroside C3 to regulate dauer…	Serpentine Receptor, class G (gamma)
PAL3A(ins)	X	14239003	T	G	c.190T>G	p.Ser64Ala	NA	WBGene00010552	K04C1.2a	missense_variant	MY16	ALT	13777119	14749877	6.92	0.1094	K04C1.2 encodes a protein most closely related to the C. elegans SOP-2 Polycomb group protein; the product of K04C1.2 contains, at its C terminus, a region that has similarity to the SAM (sterile alpha motif) domain, an evolutionarily conserved protein-protein interaction domain of approximately 70 amino acids; although the similarity between SOP-2 and K04C1.2 extends through the SAM domain, repl…	not known
PAL3A(ins)	X	14246359	C	T	c.199G>A	p.Val67Ile	mlc-6	WBGene00010554	K04C1.4	missense_variant	MY16	ALT	13777119	14749877	6.92	0.1094	none available	Myosin Light Chain
PAL3A(ins)	X	14164387	G	A	c.119C>T	p.Thr40Ile	vha-20	WBGene00010993	R03E1.2	missense_variant	MY16	REF	13777119	14749877	6.92	0.1089	none available	not known
PAL3A(ins)	III	3054012	T	A	c.1097T>A	p.Ile366Asn	NA	WBGene00019169	H06I04.5	missense_variant	DL238	ALT	3052328	3420817	6	0.1083	none available	not known
PAL3A(ins)	X	14095304	T	C	c.1145T>C	p.Leu382Pro	dsl-4	WBGene00001106	F16B12.2	missense_variant	MY16	ALT	13777119	14749877	6.92	0.1082	dsl-4 encodes a putative secreted protein with a single DSL domain and three EGF domains in series, somewhat like Delta/LAG-2; unlike the nematode-specific family of Delta/LAG-2-like proteins (including DSL-1, -2, -3, -5, -6, and -7), DSL-4 is evolutionarily divergent, with perhaps a distant affinity to APX-1, ARG-1, and LAG-2.	Delta/Serrate/Lag-2 domain
PAL3A(ins)	III	3106655	A	T	c.776T>A	p.Phe259Tyr	NA	WBGene00021819	Y53G8B.3	missense_variant	MY16	REF	3052328	3420817	6	0.107	none available	not known
PAL3A(ins)	X	14076321	T	A	c.1444A>T	p.Thr482Ser	NA	WBGene00007905	C33G3.5	missense_variant	MY16	ALT	13777119	14749877	6.92	0.1061	none available	not known
PAL3A(ins)	III	3072109	C	G	c.441C>G	p.Ile147Met	NA	WBGene00019168	H06I04.3a	missense_variant	MY16	REF	3052328	3420817	6	0.106	none available	not known
PAL3A(ins)	X	14262972	G	T	c.460C>A	p.Leu154Ile	NA	WBGene00194907	E02H4.8	missense_variant	MY16	REF	13777119	14749877	6.92	0.1057	none available	not known
PAL3A(ins)	X	14262984	G	T	c.448C>A	p.Pro150Thr	NA	WBGene00194907	E02H4.8	missense_variant	MY16	REF	13777119	14749877	6.92	0.1057	none available	not known
PAL3A(ins)	III	3057451	G	A	c.3318G>A	p.Met1106Ile	NA	WBGene00019169	H06I04.5	missense_variant	MY16	REF	3052328	3420817	6	0.1057	none available	not known
PAL3A(ins)	III	3402234	A	G	c.1730T>C	p.Val577Ala	npp-9	WBGene00003795	F59A2.1a	missense_variant	MY16	ALT	3052328	3420817	6	0.1054	none available	Nuclear Pore complex Protein
PAL3A(ins)	X	14215600	A	T	c.226A>T	p.Thr76Ser	NA	WBGene00010605	K06G5.1a	missense_variant	MY16	REF	13777119	14749877	6.92	0.1053	none available	not known
PAL3A(ins)	III	3052973	G	A	c.58G>A	p.Gly20Arg	NA	WBGene00019169	H06I04.5	missense_variant	MY16	REF	3052328	3420817	6	0.1045	none available	not known
PAL3A(ins)	III	3053000	G	T	c.85G>T	p.Ala29Ser	NA	WBGene00019169	H06I04.5	missense_variant	MY16	REF	3052328	3420817	6	0.1045	none available	not known
PAL3A(ins)	X	14656340	T	C	c.653T>C	p.Ile218Thr	syg-2	WBGene00007750	C26G2.1	missense_variant	MY16	REF	13777119	14749877	6.92	0.1045	syg-2 encodes a transmembrane protein that is a member of the immunoglobulin superfamily of proteins; during larval development, SYG-2 activity is required in vulval epithelial cells for proper synaptic specificity of the HSNL neuron; in regulating synapse formation, SYG-2 acts as a guidepost protein for the SYG-1 receptor that interacts with SYG-2 and acts within HSNL to regulate synaptic specif…	SYnaptoGenesis abnormal
PAL3A(ins)	III	3419767	T	A	c.1740T>A	p.His580Gln	golg-4	WBGene00010306	F59A2.6	missense_variant	MY16	REF	3052328	3420817	6	0.1021	none available	not known
PAL3A(ins)	X	14749551	G	T	c.1402G>T	p.Ala468Ser	NA	WBGene00007348	C05G5.2	missense_variant	MY16	REF	13777119	14749877	6.92	0.1021	none available	not known
PAL3A(ins)	X	14072359	T	C	c.448T>C	p.Ser150Pro	NA	WBGene00007904	C33G3.4	missense_variant	MY16	ALT	13777119	14749877	6.92	0.1018	C33G3.4 is orthologous to the human gene BETA-MANNOSIDASE (MANBA; OMIM:248510), which when mutated leads to disease.	not known
PAL3A(ins)	X	14723419	A	T	c.1266A>T	p.Lys422Asn	NA	WBGene00009357	F33C8.2	missense_variant	MY16	REF	13777119	14749877	6.92	0.1017	none available	not known
PAL3A(ins)	X	14073110	T	C	c.869T>C	p.Met290Thr	NA	WBGene00007904	C33G3.4	missense_variant	MY16	ALT	13777119	14749877	6.92	0.1015	C33G3.4 is orthologous to the human gene BETA-MANNOSIDASE (MANBA; OMIM:248510), which when mutated leads to disease.	not known
PAL3A(ins)	X	14076057	A	C	c.2564A>C	p.Lys855Thr	NA	WBGene00007904	C33G3.4	missense_variant	MY16	ALT	13777119	14749877	6.92	0.1015	C33G3.4 is orthologous to the human gene BETA-MANNOSIDASE (MANBA; OMIM:248510), which when mutated leads to disease.	not known
PAL3A(ins)	X	14076432	C	T	c.1333G>A	p.Gly445Ser	NA	WBGene00007905	C33G3.5	missense_variant	MY16	ALT	13777119	14749877	6.92	0.1015	none available	not known
PAL3A(ins)	III	3321188	A	C	c.58T>G	p.Ser20Ala	NA	WBGene00021816	Y53G8AR.9	missense_variant	MY16	ALT	3052328	3420817	6	0.1014	none available	not known
PAL3A(ins)	X	14134010	G	C	c.225C>G	p.Ser75Arg	NA	WBGene00044137	F28H6.8	missense_variant	MY16	REF	13777119	14749877	6.92	0.1005	none available	not known
PAL3A(ins)	X	14306432	A	T	c.517T>A	p.Ser173Thr	NA	WBGene00007528	C11H1.2	missense_variant	MY16	ALT	13777119	14749877	6.92	0.1004	none available	not known
PAL3A(ins)	X	14279368	T	G	c.774A>C	p.Glu258Asp	NA	WBGene00008460	E02H4.2	missense_variant	MY16	ALT	13777119	14749877	6.92	0.09843	none available	not known
PAL3A(ins)	X	14290726	A	G	c.215T>C	p.Leu72Ser	madd-3	WBGene00006517	E02H4.3a	missense_variant	MY16	ALT	13777119	14749877	6.92	0.09843	none available	Muscle Arm Development Defective
PAL3A(ins)	X	14306815	G	T	c.250C>A	p.Leu84Ile	NA	WBGene00007528	C11H1.2	missense_variant	MY16	ALT	13777119	14749877	6.92	0.09843	none available	not known
PAL3A(ins)	X	14318658	C	G	c.1015G>C	p.Glu339Gln	NA	WBGene00023500	C11H1.9a	missense_variant	MY16	ALT	13777119	14749877	6.92	0.09843	none available	not known
PAL3A(ins)	X	14377012	T	G	c.273A>C	p.Lys91Asn	NA	WBGene00013371	Y60A9A.1	missense_variant	MY16	ALT	13777119	14749877	6.92	0.09843	none available	not known
PAL3A(ins)	X	13924286	G	A	c.1489C>T	p.Pro497Ser	meg-2	WBGene00010493	K02B9.2	missense_variant	MY16	REF	13777119	14749877	6.92	0.09766	meg-2 encodes a novel protein that localizes exclusively to P granules; originally identified by microarray analyses of germline-enriched transcripts, loss of meg-2 activity by itself results in no obvious abnormalities, but loss of meg-2 activity in meg-1 mutant animals indicates that meg-1 and meg-2 likely have redundant functions in germline development; meg-2 may also function redundantly wit…	Maternal Effect Germ-cell defective
PAL3A(ins)	X	14665832	G	A	c.427G>A	p.Gly143Arg	NA	WBGene00007751	C26G2.2	missense_variant	MY16	ALT	13777119	14749877	6.92	0.09688	none available	not known
PAL3A(ins)	X	14215410	G	C	c.86G>C	p.Arg29Pro	NA	WBGene00010605	K06G5.1a	missense_variant	MY16	REF	13777119	14749877	6.92	0.09619	none available	not known
PAL3A(ins)	X	14215622	C	T	c.248C>T	p.Thr83Ile	NA	WBGene00010605	K06G5.1a	missense_variant	MY16	REF	13777119	14749877	6.92	0.09619	none available	not known
PAL3A(ins)	X	14217851	G	A	c.920G>A	p.Ser307Asn	NA	WBGene00010605	K06G5.1a	missense_variant&splice_region_variant	MY16	REF	13777119	14749877	6.92	0.09509	none available	not known
PAL3A(ins)	X	13912143	G	A	c.689C>T	p.Thr230Ile	NA	WBGene00012513	Y26E6A.2	missense_variant	MY16	REF	13777119	14749877	6.92	0.09487	This gene encodes a protein containing an F-box, a motif predicted to mediate protein-protein interactions either with homologs of yeast Skp-1p or with other proteins.	not known
PAL3A(ins)	III	3296470	T	G	c.642T>G	p.Asn214Lys	NA	WBGene00021813	Y53G8AR.6	missense_variant	MY16	REF	3052328	3420817	6	0.09438	none available	not known
PAL3A(ins)	X	14238882	G	C	c.115G>C	p.Val39Leu	NA	WBGene00010552	K04C1.2a	missense_variant	MY16	REF	13777119	14749877	6.92	0.09427	K04C1.2 encodes a protein most closely related to the C. elegans SOP-2 Polycomb group protein; the product of K04C1.2 contains, at its C terminus, a region that has similarity to the SAM (sterile alpha motif) domain, an evolutionarily conserved protein-protein interaction domain of approximately 70 amino acids; although the similarity between SOP-2 and K04C1.2 extends through the SAM domain, repl…	not known
PAL3A(ins)	III	3176293	G	A	c.670G>A	p.Val224Ile	NA	WBGene00020102	R148.3a	missense_variant	MY16	REF	3052328	3420817	6	0.09335	none available	not known
PAL3A(ins)	X	14081300	C	A	c.1545G>T	p.Leu515Phe	NA	WBGene00007906	C33G3.6	missense_variant	MY16	ALT	13777119	14749877	6.92	0.09314	none available	not known
PAL3A(ins)	III	3387574	C	T	c.545G>A	p.Ser182Asn	NA	WBGene00008347	C56G7.2	missense_variant	MY16	REF	3052328	3420817	6	0.09304	This gene encodes a protein containing an F-box, a motif predicted to mediate protein-protein interactions either with homologs of yeast Skp-1p or with other proteins.	not known
PAL3A(ins)	X	14346110	G	T	c.753C>A	p.Asn251Lys	NA	WBGene00010571	K04G11.3	missense_variant	MY16	ALT	13777119	14749877	6.92	0.09244	none available	not known
PAL3A(ins)	X	13898360	T	G,A	c.715A>C	p.Met239Leu	sra-38	WBGene00005064	T21H8.3	missense_variant	MY16	ALT	13777119	14749877	6.92	0.09243	none available	Serpentine Receptor, class A (alpha)
PAL3A(ins)	X	14217410	G	A	c.787G>A	p.Asp263Asn	NA	WBGene00010605	K06G5.1a	missense_variant	MY16	REF	13777119	14749877	6.92	0.09213	none available	not known
PAL3A(ins)	X	14217940	G	C	c.1009G>C	p.Gly337Arg	NA	WBGene00010605	K06G5.1a	missense_variant	MY16	REF	13777119	14749877	6.92	0.09213	none available	not known
PAL3A(ins)	III	3053640	A	T	c.725A>T	p.Lys242Ile	NA	WBGene00019169	H06I04.5	missense_variant	MY16	REF	3052328	3420817	6	0.09197	none available	not known
PAL3A(ins)	III	3053643	A	C	c.728A>C	p.Tyr243Ser	NA	WBGene00019169	H06I04.5	missense_variant	MY16	REF	3052328	3420817	6	0.09197	none available	not known
PAL3A(ins)	III	3056541	G	T	c.2556G>T	p.Lys852Asn	NA	WBGene00019169	H06I04.5	missense_variant	MY16	REF	3052328	3420817	6	0.09197	none available	not known
PAL3A(ins)	III	3290017	C	T	c.1451C>T	p.Ala484Val	NA	WBGene00021814	Y53G8AR.7a	missense_variant	MY16	REF	3052328	3420817	6	0.0909	none available	not known
PAL3A(ins)	X	14239261	C	T	c.448C>T	p.Pro150Ser	NA	WBGene00010552	K04C1.2a	missense_variant	MY16	REF	13777119	14749877	6.92	0.09075	K04C1.2 encodes a protein most closely related to the C. elegans SOP-2 Polycomb group protein; the product of K04C1.2 contains, at its C terminus, a region that has similarity to the SAM (sterile alpha motif) domain, an evolutionarily conserved protein-protein interaction domain of approximately 70 amino acids; although the similarity between SOP-2 and K04C1.2 extends through the SAM domain, repl…	not known
PAL3A(ins)	X	14217509	G	A	c.842G>A	p.Ser281Asn	NA	WBGene00010605	K06G5.1a	missense_variant	MY16	REF	13777119	14749877	6.92	0.0907	none available	not known
PAL3A(ins)	III	3097649	G	A	c.409G>A	p.Val137Ile	NA	WBGene00019167	H06I04.1a	missense_variant	MY16	REF	3052328	3420817	6	0.08984	none available	not known
PAL3A(ins)	III	3259346	G	T,A	c.537C>A	p.Asn179Lys	NA	WBGene00021806	Y53G8AM.6	missense_variant	MY16	REF	3052328	3420817	6	0.08936	none available	not known
PAL3A(ins)	III	3260870	T	C	c.13A>G	p.Lys5Glu	NA	WBGene00021806	Y53G8AM.6	missense_variant	MY16	REF	3052328	3420817	6	0.08936	none available	not known
PAL3A(ins)	X	14258216	A	G,T	c.127A>G	p.Met43Val	NA	WBGene00008462	E02H4.4	missense_variant	MY16	REF	13777119	14749877	6.92	0.08898	none available	not known
PAL3A(ins)	X	14296009	A	C	c.389T>G	p.Phe130Cys	NA	WBGene00007532	C11H1.8	missense_variant	MY16	REF	13777119	14749877	6.92	0.08894	none available	not known
PAL3A(ins)	X	14346370	C	T	c.616G>A	p.Glu206Lys	NA	WBGene00010571	K04G11.3	missense_variant	MY16	REF	13777119	14749877	6.92	0.08894	none available	not known
PAL3A(ins)	X	14377011	A	T	c.274T>A	p.Ser92Thr	NA	WBGene00013371	Y60A9A.1	missense_variant	MY16	REF	13777119	14749877	6.92	0.08894	none available	not known
PAL3A(ins)	III	3333827	A	T	c.689A>T	p.Asp230Val	NA	WBGene00021809	Y53G8AR.1	missense_variant	MY16	REF	3052328	3420817	6	0.08875	none available	not known
PAL3A(ins)	X	14101244	G	A	c.472G>A	p.Val158Met	NA	WBGene00008881	F16B12.5	missense_variant	MY16	ALT	13777119	14749877	6.92	0.08809	none available	not known
PAL3A(ins)	X	14227547	A	G,T	c.1073A>G	p.Glu358Gly	cyp-13B2	WBGene00010606	K06G5.2	missense_variant	MY16	ALT	13777119	14749877	6.92	0.08789	cyp-13B2 encodes one of ~80 C. elegans cytochrome P450s: membrane-associated, heme-containing NADPH-dependent monooxygenases that catalyze the oxidative metabolism of a variety of exogenous compounds and endogenous substrates.	CYtochrome P450 family
PAL3A(ins)	X	14326204	C	A	c.2743C>A	p.Pro915Thr	prx-1	WBGene00004191	C11H1.4a	missense_variant	MY16	ALT	13777119	14749877	6.92	0.08755	prx-1 encodes a predicted peroxin, a subfamily 2 member of the AAA (ATPases Associated with diverse cellular Activities) family that affects growth in one large-scale RNAi screen; expressed in intestinal cells throughout development.	PeRoXisome assembly factor
PAL3A(ins)	III	3079789	C	A	c.1578C>A	p.Asn526Lys	NA	WBGene00019168	H06I04.3a	missense_variant	MY16	REF	3052328	3420817	6	0.08696	none available	not known
PAL3A(ins)	X	14125541	G	A	c.152C>T	p.Ala51Val	NA	WBGene00009234	F28H6.6	missense_variant	MY16	REF	13777119	14749877	6.92	0.08649	none available	not known
PAL3A(ins)	X	14222841	G	T	c.199C>A	p.Gln67Lys	NA	WBGene00010607	K06G5.3	missense_variant	MY16	REF	13777119	14749877	6.92	0.08622	none available	not known
PAL3A(ins)	X	14149254	C	T	c.410C>T	p.Pro137Leu	akt-2	WBGene00000103	F28H6.1a	missense_variant	MY16	ALT	13777119	14749877	6.92	0.08562	akt-2 encodes a homolog of the serine/threonine kinase Akt/PKB, AKT-2, that is required for progression through the dauer stage of development and for the negative regulation of adult lifespan; inactivation of akt-2 causes animals to arrest constitutively at the dauer stage, while having an increased life span; widely expressed, AKT-2 is activated by the phospholipid products of phosphoinositide …	AKT kinase family
PAL3A(ins)	X	14095337	C	T	c.1178C>T	p.Ser393Phe	dsl-4	WBGene00001106	F16B12.2	missense_variant	MY16	REF	13777119	14749877	6.92	0.08499	dsl-4 encodes a putative secreted protein with a single DSL domain and three EGF domains in series, somewhat like Delta/LAG-2; unlike the nematode-specific family of Delta/LAG-2-like proteins (including DSL-1, -2, -3, -5, -6, and -7), DSL-4 is evolutionarily divergent, with perhaps a distant affinity to APX-1, ARG-1, and LAG-2.	Delta/Serrate/Lag-2 domain
PAL3A(ins)	X	14106878	G	T	c.3425G>T	p.Ser1142Ile	NA	WBGene00008882	F16B12.6	missense_variant	MY16	REF	13777119	14749877	6.92	0.08499	none available	not known
PAL3A(ins)	X	14143404	G	A	c.191G>A	p.Arg64Lys	ceh-89	WBGene00009231	F28H6.2	missense_variant	MY16	REF	13777119	14749877	6.92	0.08499	none available	C. Elegans Homeobox
PAL3A(ins)	X	14148060	G	C	c.151G>C	p.Glu51Gln	akt-2	WBGene00000103	F28H6.1a	missense_variant	MY16	REF	13777119	14749877	6.92	0.08499	akt-2 encodes a homolog of the serine/threonine kinase Akt/PKB, AKT-2, that is required for progression through the dauer stage of development and for the negative regulation of adult lifespan; inactivation of akt-2 causes animals to arrest constitutively at the dauer stage, while having an increased life span; widely expressed, AKT-2 is activated by the phospholipid products of phosphoinositide …	AKT kinase family
PAL3A(ins)	X	14149362	A	G	c.518A>G	p.Asn173Ser	akt-2	WBGene00000103	F28H6.1a	missense_variant	MY16	REF	13777119	14749877	6.92	0.08499	akt-2 encodes a homolog of the serine/threonine kinase Akt/PKB, AKT-2, that is required for progression through the dauer stage of development and for the negative regulation of adult lifespan; inactivation of akt-2 causes animals to arrest constitutively at the dauer stage, while having an increased life span; widely expressed, AKT-2 is activated by the phospholipid products of phosphoinositide …	AKT kinase family
PAL3A(ins)	X	14280909	C	T	c.262G>A	p.Gly88Ser	NA	WBGene00008460	E02H4.2	missense_variant	MY16	REF	13777119	14749877	6.92	0.08499	none available	not known
PAL3A(ins)	X	14311254	C	T	c.157G>A	p.Ala53Thr	NA	WBGene00007529	C11H1.3	missense_variant	MY16	REF	13777119	14749877	6.92	0.08499	none available	not known
PAL3A(ins)	X	14319930	T	C	c.301A>G	p.Ile101Val	NA	WBGene00023500	C11H1.9a	missense_variant	MY16	REF	13777119	14749877	6.92	0.08499	none available	not known
PAL3A(ins)	X	14178039	T	C	c.419T>C	p.Ile140Thr	NA	WBGene00007994	C37E2.2a	missense_variant	MY16	REF	13777119	14749877	6.92	0.08375	none available	not known
PAL3A(ins)	X	14169390	C	G	c.108G>C	p.Gln36His	sym-4	WBGene00006369	R03E1.1	missense_variant	MY16	ALT	13777119	14749877	6.92	0.08345	sym-4 encodes a large (1,043-residue) protein that is required for viability in a mec-8 mutant background, and is also required by itself for normally rapid growth and locomotion; SYM-4 is orthologous to human WDR44, and has a nondescript N-terminal domain, with a C-terminal domain containing seven WD repeats; SYM-4 is broadly expressed, in larval and adult pharynx, digestive tract, neurons, vulv…	SYnthetic lethal with Mec
PAL3A(ins)	X	14178053	T	A	c.433T>A	p.Phe145Ile	NA	WBGene00007994	C37E2.2a	missense_variant	MY16	ALT	13777119	14749877	6.92	0.08345	none available	not known
PAL3A(ins)	X	14217855	A	T	c.924A>T	p.Glu308Asp	NA	WBGene00010605	K06G5.1a	missense_variant	MY16	ALT	13777119	14749877	6.92	0.08345	none available	not known
PAL3A(ins)	X	14217937	C	T	c.1006C>T	p.Pro336Ser	NA	WBGene00010605	K06G5.1a	missense_variant	MY16	ALT	13777119	14749877	6.92	0.08345	none available	not known
PAL3A(ins)	X	14217951	C	T,A	c.1020C>A	p.Asn340Lys	NA	WBGene00010605	K06G5.1a	missense_variant	MY16	ALT	13777119	14749877	6.92	0.08345	none available	not known
PAL3A(ins)	X	14218046	A	C	c.1115A>C	p.Asn372Thr	NA	WBGene00010605	K06G5.1a	missense_variant	MY16	ALT	13777119	14749877	6.92	0.08345	none available	not known
PAL3A(ins)	X	13898161	A	T	c.868T>A	p.Phe290Ile	sra-38	WBGene00005064	T21H8.3	missense_variant	MY16	REF	13777119	14749877	6.92	0.08263	none available	Serpentine Receptor, class A (alpha)
PAL3A(ins)	X	13898163	A	G	c.866T>C	p.Leu289Pro	sra-38	WBGene00005064	T21H8.3	missense_variant	MY16	REF	13777119	14749877	6.92	0.08263	none available	Serpentine Receptor, class A (alpha)
PAL3A(ins)	X	13909849	A	G	c.38T>C	p.Val13Ala	NA	WBGene00012514	Y26E6A.3	missense_variant	MY16	REF	13777119	14749877	6.92	0.08263	none available	not known
PAL3A(ins)	X	13966513	C	T	c.1564G>A	p.Ala522Thr	pqn-39	WBGene00004126	F48F7.4	missense_variant	MY16	REF	13777119	14749877	6.92	0.08263	The protein product of this gene is predicted to contain a glutamine/asparagine (Q/N)-rich ('prion') domain, by the algorithm of Michelitsch and Weissman (as of the WS77 release of WormBase, i.e., in wormpep77).	Prion-like-(Q/N-rich)-domain-bearing protein
PAL3A(ins)	X	13977839	G	A	c.7G>A	p.Ala3Thr	NA	WBGene00009851	F48F7.6	missense_variant	MY16	REF	13777119	14749877	6.92	0.08263	none available	not known
PAL3A(ins)	X	14058225	G	A	c.751G>A	p.Gly251Ser	dyc-1	WBGene00001116	C33G3.1a	missense_variant	MY16	REF	13777119	14749877	6.92	0.08263	dyc-1 encodes a homolog of murine CAPON, a protein associated with neuronal nitric oxide synthase that regulates its interactions with PSD95; DYC-1 is expressed in muscle, and is required for a dystrophin-related function in muscle.	DYstrophin-like phenotype and CAPON related
PAL3A(ins)	X	14085874	C	T	c.253C>T	p.His85Tyr	NA	WBGene00008879	F16B12.1	missense_variant	MY16	REF	13777119	14749877	6.92	0.08263	none available	not known
PAL3A(ins)	X	14748749	C	T	c.763C>T	p.His255Tyr	NA	WBGene00007348	C05G5.2	missense_variant	MY16	REF	13777119	14749877	6.92	0.08237	none available	not known
PAL3A(ins)	X	14215613	C	A	c.239C>A	p.Pro80Gln	NA	WBGene00010605	K06G5.1a	missense_variant	MY16	ALT	13777119	14749877	6.92	0.08181	none available	not known
PAL3A(ins)	X	14420277	A	G	c.806T>C	p.Ile269Thr	NA	WBGene00009086	F23D12.2	missense_variant	MY16	ALT	13777119	14749877	6.92	0.08118	This gene encodes a protein containing an F-box, a motif predicted to mediate protein-protein interactions either with homologs of yeast Skp-1p or with other proteins; this gene's encoded protein also contains an FTH/DUF38 motif, which may also mediate protein-protein interaction.	not known
PAL3A(ins)	X	14426975	A	T	c.217T>A	p.Ser73Thr	NA	WBGene00009085	F23D12.1	missense_variant	MY16	ALT	13777119	14749877	6.92	0.08118	none available	not known
PAL3A(ins)	X	14434293	A	G	c.82A>G	p.Lys28Glu	NA	WBGene00044136	F23D12.8	missense_variant	MY16	ALT	13777119	14749877	6.92	0.08118	none available	not known
PAL3A(ins)	X	14435242	A	T	c.431A>T	p.Tyr144Phe	NA	WBGene00044136	F23D12.8	missense_variant	MY16	ALT	13777119	14749877	6.92	0.08118	none available	not known
PAL3A(ins)	X	14435310	A	G	c.499A>G	p.Asn167Asp	NA	WBGene00044136	F23D12.8	missense_variant	MY16	ALT	13777119	14749877	6.92	0.08118	none available	not known
PAL3A(ins)	X	14443018	T	A	c.398T>A	p.Val133Asp	NA	WBGene00009087	F23D12.3	missense_variant	MY16	ALT	13777119	14749877	6.92	0.08118	none available	not known
PAL3A(ins)	X	14450940	C	T	c.1327C>T	p.Arg443Cys	jmjd-3.2	WBGene00009089	F23D12.5	missense_variant	MY16	ALT	13777119	14749877	6.92	0.08118	F23D12.5 encodes a putative histone H3 di/trimethyllysine-27 (H3K27me2/me3) demethylase; F23D12.5 contains a C-terminal JmjC domain, and is homologous to human JMJD3, UTX (OMIM:300128), and UTY (OMIM:400009); F23D12.5 is expected to antagonize transcriptional repression by polycomb repressor complexes, which mark stem cells (and presumably germline) by H3K27me3-mediated repression of somatic gene…	JuMonJi (transcription factor) Domain protein
[truncated: 2,354 more rows]
