# Supplementary material for: Natural Variation in the Distribution and Abundance of Transposable Elements Across the Caenorhabditis elegans Species
Source: Mol Biol Evol. 2017 May 9;34(9):2187–202. doi: 10.1093/molbev/msx155 (PMC5850821; doi:10.1093/molbev/msx155)
Supplement: Supplementary Data [file msx155_Supp.zip › Table1.txt]

Type	Total
Total Transposon Sites	3396
Insertion Sites	2771
Active Reference Sites	241
Monomorphic Reference Sites	384
DNA Elements	2893
Retrotransposon Elements	387
Unknown Transposon Elements	116
